# Supplementary material for: Dynamic Characterization of Protein and Posttranslational Modification Levels in Mycobacterial Cholesterol Catabolism
Source: mSystems. 2020 Jan 7;5(1):e00424-19. doi: 10.1128/mSystems.00424-19 (PMC6946793; doi:10.1128/mSystems.00424-19)
Supplement: DATA SET S1 [file mSystems.00424-19-sd001.xlsx]

## Sheet: Data Set S1A
Data Set S1A. List of identified proteins in M. smegmatis (R1).
Protein IDs	Majority protein IDs	Peptide counts (all)	Peptide counts (razor+unique)	Peptide counts (unique)	Fasta headers	Number of proteins	Peptides	Razor + unique peptides	Unique peptides	Sequence coverage [%]	Unique + razor sequence coverage [%]	Unique sequence coverage [%]	Mol. weight [kDa]	Sequence length	Sequence lengths	Q-value	Ratio H/L	Ratio H/L normalized	Ratio H/L variability [%]	Ratio H/L count	Ratio H/L iso-count	Ratio H/L type	Intensity	Intensity L	Intensity H	Peptide IDs	Peptide is razor	Mod. peptide IDs	Evidence IDs	MS/MS IDs	Best MS/MS	Oxidation (M) site IDs	Oxidation (M) site positions
I7FC80;A0QND6	I7FC80;A0QND6	18;18	18;18	18;18	>tr|I7FC80|I7FC80_MYCS2 DNA polymerase III beta chain OS=Mycobacterium smegmatis (strain ATCC 700084 / mc(2)155) GN=dnaN PE=1 SV=1;>tr|A0QND6|A0QND6_MYCS2 DNA polymerase III subunit beta OS=Mycobacterium smegmatis (strain ATCC 700084 / mc(2)155) GN=dnaN PE	2	18	18	18	61.5	61.5	61.5	41.324	397	397;397	0	0.85412	1.0091	50.375	61	0	Median	14579000000	7899100000	6680400000	1216;1994;2856;3950;5194;5562;7264;8159;17821;18596;19662;21655;25678;28479;29973;30052;30186;30612	True;True;True;True;True;True;True;True;True;True;True;True;True;True;True;True;True;True	1337;2180;3114;4353;5693;5694;6088;7945;8901;19453;20303;21537;21538;24018;28415;28416;31553;33209;33300;33443;33894	3029;4873;4874;4875;4876;4877;4878;4879;4880;7161;7162;7163;7164;7165;9829;9830;9831;12647;12648;12649;12650;12651;12652;12653;12654;13555;13556;13557;17635;17636;17637;19723;19724;19725;43101;43102;44822;44823;47373;47374;47375;47376;47377;47378;47379;52503;61831;61832;61833;61834;61835;61836;68879;68880;68881;68882;68883;72550;72551;72552;72553;72554;72555;72556;72557;72558;72559;72763;72764;72…	4269;4270;6897;6898;6899;6900;6901;6902;6903;6904;6905;6906;6907;6908;6909;6910;6911;10123;10124;10125;10126;10127;10128;10129;10130;10131;13871;13872;13873;13874;13875;17784;17785;17786;17787;17788;17789;17790;17791;17792;17793;17794;17795;19110;19111;19112;19113;19114;24953;24954;24955;24956;24957;27979;27980;27981;27982;60829;60830;63143;63144;66618;66619;66620;66621;66622;66623;66624;66625;73…	4270;6907;10124;13872;17792;19113;24953;27980;60830;63143;66623;73697;86750;96680;101675;101958;102356;103777	0;1;2	161;297;391
I7G2B0;A0QND7	I7G2B0;A0QND7	11;11	11;11	11;11	>tr|I7G2B0|I7G2B0_MYCS2 6-phosphogluconate dehydrogenase OS=Mycobacterium smegmatis (strain ATCC 700084 / mc(2)155) GN=MSMEI_0004 PE=4 SV=1;>tr|A0QND7|A0QND7_MYCS2 6-phosphogluconate dehydrogenase, decarboxylating OS=Mycobacterium smegmatis (strain ATCC 70	2	11	11	11	53.2	53.2	53.2	31.536	297	297;297	0	0.98377	1.1551	27.706	26	0	Median	4296100000	2157700000	2138500000	2781;3108;7031;7305;20104;20875;21352;25035;29797;31023;31711	True;True;True;True;True;True;True;True;True;True;True	3028;3416;3417;7694;7990;22227;23178;23691;23692;27707;33022;34320;35077	6937;6938;6939;7805;7806;7807;7808;7809;7810;17106;17736;17737;17738;48844;50820;51851;51852;60283;72163;72164;74954;74955;74956;74957;74958;76532;76533;76534;76535	9820;9821;9822;9823;9824;9825;11003;11004;11005;11006;11007;11008;11009;11010;24225;25096;25097;25098;25099;25100;25101;68570;68571;71327;71328;72778;72779;84572;84573;101154;101155;101156;104998;104999;105000;105001;105002;105003;105004;105005;105006;107139;107140;107141;107142;107143;107144;107145;107146;107147	9821;11004;24225;25100;68571;71328;72779;84573;101154;104998;107145	3;4;5;6	1;137;254;275
A0QND8	A0QND8	4	4	4	>sp|A0QND8|RECF_MYCS2 DNA replication and repair protein RecF OS=Mycobacterium smegmatis (strain ATCC 700084 / mc(2)155) GN=recF PE=3 SV=1	1	4	4	4	10.7	10.7	10.7	41.919	384	384	0	1.2661	1.4237	25.386	4	0	Median	101720000	45847000	55875000	4286;4624;17158;19109	True;True;True;True	4712;5078;18748;20853	10623;11425;41493;45979	14948;16049;58599;64716;64717	14948;16049;58599;64717
A0QNE0;I7G3C5;A0QRT3	A0QNE0;I7G3C5;A0QRT3	32;17;17	32;17;17	32;17;17	>sp|A0QNE0|GYRB_MYCS2 DNA gyrase subunit B OS=Mycobacterium smegmatis (strain ATCC 700084 / mc(2)155) GN=gyrB PE=1 SV=1;>tr|I7G3C5|I7G3C5_MYCS2 DNA gyrase subunit B OS=Mycobacterium smegmatis (strain ATCC 700084 / mc(2)155) GN=gyrB PE=3 SV=1;>tr|A0QRT3|A0Q	3	32	32	32	49.6	49.6	49.6	74.511	675	675;639;639	0	0.85401	0.98087	70.575	78	0	Median	9534600000	5273700000	4260900000	189;527;4412;5560;5868;6492;7527;8189;8579;8886;9139;11298;11493;11648;13965;14472;14858;15702;15884;18436;22558;22649;23176;23462;23472;24630;26386;26865;27863;28625;30111;30112	True;True;True;True;True;True;True;True;True;True;True;True;True;True;True;True;True;True;True;True;True;True;True;True;True;True;True;True;True;True;True;True	205;569;4849;6086;6423;7116;7117;8228;8933;8934;9390;9715;9986;12354;12355;12356;12357;12570;12571;12739;15312;15858;16282;17195;17392;20137;24995;24996;25092;25661;25970;25985;27252;29209;29749;30877;31710;33362;33363	458;459;1200;1201;1202;10930;10931;13552;13553;14348;14349;14350;15836;15837;15838;15839;15840;18245;18246;18247;19784;19785;19786;19787;19788;19789;20769;21445;21446;21447;22020;27262;27263;27264;27265;27266;27267;27268;27269;27270;27785;27786;27787;27788;28185;34013;34014;34015;35257;35258;35259;36218;38279;38280;38281;38729;44519;54363;54364;54365;54366;54559;55796;55797;56468;56469;56470;5647…	625;626;627;628;1667;1668;1669;1670;15361;15362;19106;19107;19108;20252;20253;20254;20255;20256;22379;22380;22381;22382;22383;22384;25833;25834;25835;25836;28058;28059;28060;28061;28062;28063;28064;29453;30426;30427;30428;30429;30430;30431;31214;38628;38629;38630;38631;38632;38633;38634;38635;38636;38637;38638;38639;38640;39408;39409;39410;39411;39412;39413;39963;39964;39965;48105;48106;48107;481…	627;1669;15362;19108;20255;22379;25835;28060;29453;30430;31214;38639;39410;39964;48107;49830;51208;54154;54787;62733;76283;76551;78261;79218;79275;83160;89365;91011;94580;97161;102128;102136	7;8;9;10;11;12;13	88;93;100;197;474;616;626
I7G2B3;A0QNE2	I7G2B3;A0QNE2	7;7	7;7	7;7	>tr|I7G2B3|I7G2B3_MYCS2 Putative conserved membrane protein OS=Mycobacterium smegmatis (strain ATCC 700084 / mc(2)155) GN=MSMEI_0009 PE=4 SV=1;>tr|A0QNE2|A0QNE2_MYCS2 Uncharacterized protein OS=Mycobacterium smegmatis (strain ATCC 700084 / mc(2)155) GN=MSM	2	7	7	7	38.8	38.8	38.8	27.228	260	260;260	0	1.0791	1.2686	20.826	10	0	Median	936440000	452780000	483660000	1725;3562;3833;21373;24568;25365;25695	True;True;True;True;True;True;True	1887;3936;4223;23715;27182;28065;28436	4253;4254;8946;8947;9570;9571;51915;59158;61044;61045;61046;61877;61878;61879	6040;6041;12612;12613;12614;13514;13515;72869;82985;85633;85634;85635;85636;85637;85638;85639;86811;86812;86813;86814;86815;86816	6040;12614;13514;72869;82985;85639;86812
I7G127;A0QNE4	I7G127;A0QNE4	1;1	1;1	1;1	>tr|I7G127|I7G127_MYCS2 Siderophore-interacting protein OS=Mycobacterium smegmatis (strain ATCC 700084 / mc(2)155) GN=MSMEI_0013 PE=4 SV=1;>tr|A0QNE4|A0QNE4_MYCS2 FAD-binding 9, siderophore-interacting OS=Mycobacterium smegmatis (strain ATCC 700084 / mc(2)	2	1	1	1	4.5	4.5	4.5	29.353	266	266;266	1	?????????	?????????	?????????	0	0	Median	6883300	6883300	0	20153	TRUE	22301	48977	68737	68737	14	1
I7FVC6;A0QNE5	I7FVC6;A0QNE5	1;1	1;1	1;1	>tr|I7FVC6|I7FVC6_MYCS2 ABC-type transporter, permease components OS=Mycobacterium smegmatis (strain ATCC 700084 / mc(2)155) GN=MSMEI_0014 PE=4 SV=1;>tr|A0QNE5|A0QNE5_MYCS2 Ferric enterobactin transport system permease protein FepD OS=Mycobacterium smegmat	2	1	1	1	3.8	3.8	3.8	35.812	343	343;343	0.00054083	?????????	?????????	?????????	1	0	Median	12038000	8376000	3661900	24153	TRUE	26719	58128	81527	81527
I7G2B7;A0QNE6	I7G2B7;A0QNE6	8;8	8;8	8;8	>tr|I7G2B7|I7G2B7_MYCS2 Ferric enterobactin ABC transporter, ATP-binding protein FepC OS=Mycobacterium smegmatis (strain ATCC 700084 / mc(2)155) GN=MSMEI_0016 PE=4 SV=1;>tr|A0QNE6|A0QNE6_MYCS2 Ferric enterobactin transport ATP-binding protein FepC OS=Mycob	2	8	8	8	40.9	40.9	40.9	30.149	276	276;276	0	0.58727	0.66118	31.498	16	0	Median	410310000	267140000	143170000	5120;15245;17289;26297;27605;29104;30118;31067	True;True;True;True;True;True;True;True	5612;16700;16701;18889;29113;30595;32238;33369;34368	12480;12481;37078;37079;37080;37081;37082;41799;63420;63421;63422;66722;70416;70417;72900;72901;75052	17533;17534;52395;52396;52397;52398;52399;52400;52401;52402;59019;89035;89036;89037;89038;93706;93707;98775;98776;102151;102152;105132	17534;52402;59019;89037;93707;98776;102152;105132	15;16	133;237
A0QNE7;I7F4C8	A0QNE7;I7F4C8	10;10	10;10	10;10	>tr|A0QNE7|A0QNE7_MYCS2 Formyl transferase OS=Mycobacterium smegmatis (strain ATCC 700084 / mc(2)155) GN=MSMEG_0014 PE=4 SV=1;>tr|I7F4C8|I7F4C8_MYCS2 Methionyl-tRNA formyltransferase OS=Mycobacterium smegmatis (strain ATCC 700084 / mc(2)155) GN=MSMEI_0017	2	10	10	10	35.1	35.1	35.1	35.617	322	322;337	0	0.10035	0.12409	63.985	12	0	Median	1185200000	1085400000	99715000	2921;2922;4755;7955;10153;22697;25512;26592;30559;31380	True;True;True;True;True;True;True;True;True;True	3181;3182;5217;8688;11079;25146;28230;29428;33838;34712	7310;7311;11690;11691;19276;24307;24308;24309;54678;61436;61437;64111;73937;75806;75807;75808;75809	10330;10331;16398;16399;27354;34389;34390;34391;34392;34393;76728;86189;86190;90027;103590;106171;106172;106173;106174;106175	10330;10331;16398;27354;34389;76728;86189;90027;103590;106173
I7FVD0;A0QNE9	I7FVD0;A0QNE9	9;9	9;9	9;9	>tr|I7FVD0|I7FVD0_MYCS2 ABC transporter OS=Mycobacterium smegmatis (strain ATCC 700084 / mc(2)155) GN=MSMEI_0019 PE=4 SV=1;>tr|A0QNE9|A0QNE9_MYCS2 ABC transporter, permease/ATP-binding protein OS=Mycobacterium smegmatis (strain ATCC 700084 / mc(2)155) GN=M	2	9	9	9	15.1	15.1	15.1	61.298	575	575;575	0	0.18074	0.21003	49.364	12	0	Median	367980000	312710000	55268000	3754;4885;16788;20433;22490;22832;27329;28434;29431	True;True;True;True;True;True;True;True;True	4141;5355;18353;22681;24924;25287;30284;31506;32591	9397;9398;11941;11942;40701;49730;54240;54960;54961;54962;54963;65992;65993;65994;68756;71235	13246;13247;16756;16757;57491;69767;76117;77126;77127;77128;77129;77130;92614;92615;92616;92617;96502;99903;99904;99905	13246;16756;57491;69767;76117;77128;92615;96502;99903
I7FC94;A0QNF0	I7FC94;A0QNF0	12;12	12;12	12;12	>tr|I7FC94|I7FC94_MYCS2 Putative ABC transporter ATPase and permease component OS=Mycobacterium smegmatis (strain ATCC 700084 / mc(2)155) GN=MSMEI_0020 PE=4 SV=1;>tr|A0QNF0|A0QNF0_MYCS2 ABC transporter, permease/ATP-binding protein OS=Mycobacterium smegmat	2	12	12	12	34.3	34.3	34.3	61.788	589	589;589	0	0.27504	0.31683	69.419	10	0	Median	720660000	636970000	83689000	2585;2849;3512;4659;14373;15289;18948;19175;19212;19870;26262;28837	True;True;True;True;True;True;True;True;True;True;True;True	2815;2816;3107;3881;5114;15751;16750;20677;20678;20921;20959;21865;21866;29077;31943	6415;6416;6417;6418;6419;7150;8830;8831;11511;11512;35025;35026;37230;45567;45568;46122;46123;46191;46192;48056;48057;48058;48059;48060;48061;48062;63350;63351;69746	9116;9117;9118;9119;9120;10108;12443;12444;16160;16161;49505;49506;52603;52604;64150;64151;64152;64914;64915;64916;65008;65009;67496;67497;67498;67499;67500;67501;67502;67503;88936;88937;88938;97850	9118;10108;12444;16160;49506;52604;64150;64915;65008;67503;88938;97850	17;18;19	1;497;557
I7G2B9;A0QNF1	I7G2B9;A0QNF1	170;170	170;170	170;170	>tr|I7G2B9|I7G2B9_MYCS2 Peptide synthetase OS=Mycobacterium smegmatis (strain ATCC 700084 / mc(2)155) GN=MSMEI_0021 PE=4 SV=1;>tr|A0QNF1|A0QNF1_MYCS2 Amino acid adenylation OS=Mycobacterium smegmatis (strain ATCC 700084 / mc(2)155) GN=MSMEG_0019 PE=4 SV=1	2	170	170	170	31.3	31.3	31.3	806.3	7523	7523;7523	0	0.057214	0.070021	105.28	69	0	Median	12919000000	12505000000	413840000	2;116;581;907;1000;1594;1637;1638;1746;1813;1920;1977;1990;2090;2157;2600;2608;2684;2857;2863;2864;3604;3807;4274;4471;4821;4995;5017;5212;5643;5668;5670;5713;5714;5950;5966;6037;6038;6403;6570;6577;6744;7066;7261;7993;8214;8802;9153;9159;9851;9855;9872;10051;10052;10098;10099;10195;10566;10673;10883;11149;11152;11240;11521;11657;12342;12417;12468;12484;12485;12801;12978;12979;13328;13459;13708;1…	True;True;True;True;True;True;True;True;True;True;True;True;True;True;True;True;True;True;True;True;True;True;True;True;True;True;True;True;True;True;True;True;True;True;True;True;True;True;True;True;True;True;True;True;True;True;True;True;True;True;True;True;True;True;True;True;True;True;True;True;True;True;True;True;True;True;True;True;True;True;True;True;True;True;True;True;True;True;True;True…	2;127;643;993;1095;1744;1790;1791;1909;1980;2098;2099;2161;2176;2281;2351;2833;2842;2926;3115;3121;3122;3984;4195;4196;4700;4912;5287;5474;5501;5713;6174;6200;6203;6247;6248;6511;6528;6602;6603;7018;7203;7210;7389;7730;7941;8727;8971;9624;9625;10000;10006;10757;10761;10782;10969;10970;11021;11022;11125;11532;11652;11887;12191;12194;12288;12600;12748;12749;13546;13632;13692;13708;13709;13710;14059…	5;281;1378;1379;1380;2262;2475;2476;3949;3950;4058;4059;4060;4061;4062;4326;4327;4328;4329;4466;4467;4715;4716;4717;4838;4868;5107;5108;5109;5274;6464;6481;6482;6483;6691;7166;7178;7179;7180;7181;7182;9042;9507;9508;9509;9510;9511;9512;10597;11067;11068;11069;11070;11807;11808;11809;12213;12214;12273;12274;12686;13754;13755;13811;13817;13930;13931;14545;14546;14577;14749;14750;14751;14752;14753;1…	7;379;1919;1920;1921;1922;1923;3166;3478;3479;5610;5611;5773;5774;5775;5776;5777;6147;6148;6149;6150;6327;6328;6677;6678;6679;6849;6890;7238;7239;7240;7477;9179;9199;9200;9201;9202;9470;10132;10151;10152;10153;10154;10155;12750;13416;13417;13418;13419;13420;13421;14914;15552;15553;15554;15555;16565;16566;16567;17145;17146;17228;17229;17843;17844;19397;19398;19483;19489;19649;19650;20533;20534;205…	7;379;1920;3166;3478;5610;5773;5777;6147;6327;6677;6849;6890;7238;7477;9179;9199;9470;10132;10151;10153;12750;13420;14914;15552;16567;17146;17228;17843;19397;19483;19489;19649;19650;20533;20576;20831;20834;22116;22655;22680;23219;24320;24945;27458;28194;30158;31253;31274;33407;33415;33466;34029;34030;34196;34198;34546;35884;36330;37059;38128;38136;38453;39489;39983;42571;42820;42984;43023;43025;4…	20;21;22;23;24;25;26;27;28;29;30	897;2451;2548;2978;3089;4461;5505;5732;5814;7371;7499
A0QNF2;I7F4D3	A0QNF2;I7F4D3	12;12	12;12	12;12	>tr|A0QNF2|A0QNF2_MYCS2 Periplasmic binding protein OS=Mycobacterium smegmatis (strain ATCC 700084 / mc(2)155) GN=MSMEG_0020 PE=4 SV=1;>tr|I7F4D3|I7F4D3_MYCS2 Periplasmic iron-transport lipoprotein OS=Mycobacterium smegmatis (strain ATCC 700084 / mc(2)155)	2	12	12	12	50.2	50.2	50.2	34.008	315	315;334	0	0.36914	0.47084	44.922	22	0	Median	9577600000	7035300000	2542300000	5265;7453;8047;9317;16733;18733;20805;22601;24073;24074;26688;26695	True;True;True;True;True;True;True;True;True;True;True;True	5773;8145;8781;10179;18291;20447;23097;25042;26634;26635;29531;29538	12809;12810;18059;18060;18061;18062;19476;22375;22376;22377;40579;45109;45110;50634;50635;54445;54446;54447;57963;57964;57965;57966;57967;57968;64313;64314;64315;64316;64332;64333;64334;64335	18017;18018;18019;18020;25560;25561;25562;25563;27635;31686;31687;31688;31689;57321;63535;63536;63537;71062;71063;71064;76390;76391;76392;76393;76394;81313;81314;81315;81316;81317;81318;81319;81320;81321;81322;90294;90295;90296;90297;90325;90326;90327;90328;90329;90330	18018;25561;27635;31688;57321;63536;71064;76393;81318;81322;90295;90325
I7FVD4;A0QNF4	I7FVD4;A0QNF4	1;1	1;1	1;1	>tr|I7FVD4|I7FVD4_MYCS2 Putative L-ornithine 5-/L-lysine 6-monooxygenase OS=Mycobacterium smegmatis (strain ATCC 700084 / mc(2)155) GN=MSMEI_0024 PE=4 SV=1;>tr|A0QNF4|A0QNF4_MYCS2 L-ornithine 5-monooxygenase OS=Mycobacterium smegmatis (strain ATCC 700084 /	2	1	1	1	3.6	3.6	3.6	48.507	440	440;440	0	?????????	?????????	?????????	0	0	Median	0	0	0	10296	TRUE	11240	24687	34923	34923
A0QNF5	A0QNF5	3	3	3	>sp|A0QNF5|CWSA_MYCS2 Cell wall synthesis protein CwsA OS=Mycobacterium smegmatis (strain ATCC 700084 / mc(2)155) GN=cwsA PE=1 SV=1	1	3	3	3	35.3	35.3	35.3	14.401	136	136	0	1.2783	1.4285	45.636	11	0	Median	2633200000	1212500000	1420700000	12549;24493;31704	True;True;True	13782;27099;35069	30573;30574;30575;30576;30577;30578;30579;30580;58992;58993;58994;58995;58996;76513;76514	43282;43283;43284;43285;43286;43287;43288;43289;43290;43291;82748;82749;82750;82751;82752;82753;82754;82755;107111;107112;107113;107114	43290;82750;107113
I7G2C2;A0QNF6	I7G2C2;A0QNF6	10;10	10;10	10;10	>tr|I7G2C2|I7G2C2_MYCS2 Putative peptidyl-prolyl cis-trans isomerase A OS=Mycobacterium smegmatis (strain ATCC 700084 / mc(2)155) GN=ppiA PE=4 SV=1;>tr|A0QNF6|A0QNF6_MYCS2 Peptidyl-prolyl cis-trans isomerase OS=Mycobacterium smegmatis (strain ATCC 700084 /	2	10	10	10	76.6	76.6	76.6	18.726	175	175;175	0	0.93008	1.0981	62.274	59	0	Median	20432000000	9174000000	11258000000	6924;9201;13515;13831;22416;23358;27129;27545;29044;30379	True;True;True;True;True;True;True;True;True;True	7584;10052;14819;15166;24845;25854;30045;30524;32173;32174;33647	16860;16861;16862;16863;16864;16865;16866;16867;22149;22150;32861;32862;32863;32864;32865;32866;32867;32868;32869;33712;33713;33714;54063;54064;54065;54066;54067;54068;54069;56222;56223;56224;65468;65469;65470;65471;65472;65473;66535;66536;66537;66538;66539;66540;70264;70265;70266;70267;70268;70269;70270;70271;70272;70273;70274;70275;70276;70277;70278;70279;70280;70281;73490;73491;73492;73493;734…	23872;23873;23874;23875;23876;23877;23878;23879;23880;23881;23882;23883;23884;31380;31381;31382;46496;46497;46498;46499;46500;46501;46502;46503;46504;46505;46506;46507;46508;46509;46510;46511;46512;46513;46514;47677;47678;47679;47680;47681;75867;75868;75869;75870;75871;75872;75873;75874;75875;75876;75877;75878;78844;78845;78846;78847;78848;78849;91865;91866;91867;91868;91869;91870;91871;91872;918…	23881;31380;46507;47678;75875;78849;91872;93432;98573;102966	31	72
I7F4D7;A0QNF7	I7F4D7;A0QNF7	2;2	2;2	2;2	>tr|I7F4D7|I7F4D7_MYCS2 Conserved membrane protein OS=Mycobacterium smegmatis (strain ATCC 700084 / mc(2)155) GN=MSMEI_0027 PE=4 SV=1;>tr|A0QNF7|A0QNF7_MYCS2 Uncharacterized protein OS=Mycobacterium smegmatis (strain ATCC 700084 / mc(2)155) GN=MSMEG_0025 P	2	2	2	2	18.5	18.5	18.5	14.721	135	135;135	0	1.9025	2.1271	3.7719	2	0	Median	26412000	15343000	11069000	19922;30839	True;True	21942;21943;34128	48209;48210;74588	67701;67702;67703;104511	67702;104511	32	101
A0QNF9;I7FVD9	A0QNF9;I7FVD9	3;3	3;3	3;3	>tr|A0QNF9|A0QNF9_MYCS2 Uncharacterized protein OS=Mycobacterium smegmatis (strain ATCC 700084 / mc(2)155) GN=MSMEG_0027 PE=4 SV=1;>tr|I7FVD9|I7FVD9_MYCS2 Conserved membrane protein OS=Mycobacterium smegmatis (strain ATCC 700084 / mc(2)155) GN=MSMEI_0029 P	2	3	3	3	19.7	19.7	19.7	26.562	249	249;264	0	0.97764	1.1289	32.267	5	0	Median	134090000	67144000	66942000	4964;14521;25359	True;True;True	5439;15910;28059	12145;12146;12147;35375;61033	17046;17047;17048;17049;17050;50003;50004;85619;85620	17047;50004;85620	33;34	99;102
I7FCA3;A0QNG0	I7FCA3;A0QNG0	8;8	8;8	8;8	>tr|I7FCA3|I7FCA3_MYCS2 Putative anthranilate synthase component II trpG OS=Mycobacterium smegmatis (strain ATCC 700084 / mc(2)155) GN=trpG PE=4 SV=1;>tr|A0QNG0|A0QNG0_MYCS2 Anthranilate synthase component 2 OS=Mycobacterium smegmatis (strain ATCC 700084 /	2	8	8	8	52.7	52.7	52.7	23.578	224	224;224	0	1.2642	1.437	33.078	18	0	Median	2050300000	968900000	1081400000	1674;3987;11587;13505;16504;19904;22500;27177	True;True;True;True;True;True;True;True	1830;4391;12672;14809;18045;21915;24935;30104	4132;4133;4134;9928;28036;28037;32836;32837;32838;32839;40057;40058;48153;54259;65582;65583;65584;65585	5877;5878;5879;5880;5881;14006;14007;39754;39755;39756;39757;46457;46458;46459;46460;46461;46462;46463;46464;56608;56609;67624;76142;92038;92039;92040;92041;92042;92043;92044	5879;14007;39754;46461;56608;67624;76142;92043	35	187
A0QNG1	A0QNG1	21	21	21	>sp|A0QNG1|PKNB_MYCS2 Serine/threonine-protein kinase PknB OS=Mycobacterium smegmatis (strain ATCC 700084 / mc(2)155) GN=pknB PE=1 SV=1	1	21	21	21	39.5	39.5	39.5	66.317	625	625	0	0.89579	1.0493	51.383	47	0	Median	3147300000	1607400000	1539900000	1632;2284;2511;5855;6325;6634;6738;7307;8527;9707;12872;15168;18801;21064;26744;27121;27271;28938;29509;29592;31633	True;True;True;True;True;True;True;True;True;True;True;True;True;True;True;True;True;True;True;True;True	1784;1785;2487;2732;6410;6934;7271;7383;7992;9331;10602;14133;16617;20519;23390;29618;30036;30037;30214;32057;32681;32773;32774;34996	4042;4043;4044;4045;4046;4047;4048;5647;6242;6243;14315;14316;14317;14318;14319;14320;14321;15454;15455;16163;16164;16408;16409;16410;17741;17742;20624;20625;20626;23278;31360;31361;31362;36904;45240;51269;51270;64578;64579;64580;64581;64582;65456;65457;65458;65849;65850;70015;71420;71604;71605;71606;76374;76375	5751;5752;5753;5754;5755;5756;5757;8026;8878;8879;8880;8881;20202;20203;20204;20205;20206;20207;20208;20209;20210;20211;20212;20213;21840;21841;22846;22847;23200;23201;23202;23203;23204;23205;25105;25106;25107;25108;29247;29248;29249;29250;29251;32961;44389;44390;44391;44392;44393;52150;63705;63706;71951;71952;90645;90646;90647;90648;90649;90650;90651;90652;90653;91847;91848;91849;91850;91851;924…	5754;8026;8878;20213;21840;22846;23200;25108;29249;32961;44390;52150;63706;71952;90651;91851;92417;98220;100147;100396;106916	36;37;38;39	155;269;296;312
I7F4E4;A0QNG2	I7F4E4;A0QNG2	14;14	14;14	14;14	>tr|I7F4E4|I7F4E4_MYCS2 Serine/threonine-protein kinases pknA OS=Mycobacterium smegmatis (strain ATCC 700084 / mc(2)155) GN=pknA PE=4 SV=1;>tr|A0QNG2|A0QNG2_MYCS2 Serine/threonine protein kinase PknA OS=Mycobacterium smegmatis (strain ATCC 700084 / mc(2)15	2	14	14	14	43.9	43.9	43.9	44.616	419	419;419	0	1.0299	1.2147	42.309	41	0	Median	2624100000	1293800000	1330300000	577;1246;2910;3367;3537;6739;8021;8612;12908;17536;18827;22643;23679;27376	True;True;True;True;True;True;True;True;True;True;True;True;True;True	639;1370;3169;3721;3909;7384;8755;9426;14171;14172;19152;20547;25084;25085;26209;30335;30336	1369;1370;1371;1372;3083;3084;3085;7277;7278;7279;7280;7281;7282;7283;7284;8478;8885;16411;19403;19404;20840;20841;20842;20843;31441;31442;31443;31444;31445;31446;31447;42384;42385;45294;54534;54535;54536;54537;54538;54539;57035;57036;57037;66105;66106;66107;66108	1905;1906;1907;1908;1909;1910;1911;4344;4345;4346;4347;4348;10283;10284;10285;10286;10287;10288;10289;10290;10291;10292;10293;10294;11930;12512;23206;27529;27530;27531;29555;29556;29557;29558;44509;44510;44511;44512;44513;44514;44515;44516;44517;44518;59823;59824;63781;76518;76519;76520;76521;76522;76523;76524;76525;76526;80011;80012;80013;80014;92789;92790;92791;92792;92793	1906;4345;10291;11930;12512;23206;27530;29557;44512;59823;63781;76519;80013;92793	40;41;42	67;121;227
A0QNG3	A0QNG3	9	9	9	>sp|A0QNG3|PBPA_MYCS2 Penicillin-binding protein A OS=Mycobacterium smegmatis (strain ATCC 700084 / mc(2)155) GN=pbpA PE=3 SV=1	1	9	9	9	23.4	23.4	23.4	51.331	491	491	0	0.64558	0.76781	20.856	14	0	Median	502170000	293360000	208810000	2393;10173;11849;12237;18520;18609;26127;28102;29157	True;True;True;True;True;True;True;True;True	2608;11101;12999;13426;20224;20318;28918;31140;32299	5934;24367;28768;28769;28770;28771;29801;29802;44678;44679;44680;44847;62902;62903;67921;67922;70576	8437;34485;40763;40764;40765;40766;42216;42217;42218;42219;62947;62948;62949;62950;62951;63172;63173;88274;88275;88276;95357;95358;95359;98986;98987	8437;34485;40765;42217;62950;63173;88275;95357;98986
I7FCA8;A0QNG5	I7FCA8;A0QNG5	13;13	13;13	13;13	>tr|I7FCA8|I7FCA8_MYCS2 Serine/threonine phosphatase PPP OS=Mycobacterium smegmatis (strain ATCC 700084 / mc(2)155) GN=ppp PE=4 SV=1;>tr|A0QNG5|A0QNG5_MYCS2 Protein phosphatase 2C OS=Mycobacterium smegmatis (strain ATCC 700084 / mc(2)155) GN=MSMEG_0033 PE=	2	13	13	13	33.4	33.4	33.4	53.329	512	512;512	0	0.82757	0.97169	35.418	28	0	Median	2644900000	1306900000	1338000000	2971;3201;3513;5192;5489;7127;12621;15097;17307;17577;18148;20239;31505	True;True;True;True;True;True;True;True;True;True;True;True;True	3233;3234;3539;3882;5691;6009;7795;13869;16544;18907;19194;19802;22426;34844	7415;7416;7417;7418;7419;8054;8055;8832;12644;12645;13390;13391;13392;17299;17300;30763;30764;36736;36737;36738;36739;36740;41839;41840;41841;41842;42473;42474;42475;43846;49182;76076;76077;76078	10472;10473;10474;10475;10476;10477;10478;10479;10480;10481;10482;11332;11333;11334;12445;12446;17780;17781;17782;18874;18875;18876;24496;24497;24498;24499;43556;43557;43558;51919;51920;51921;51922;51923;51924;51925;51926;51927;59083;59084;59085;59086;59087;59088;59952;59953;59954;61828;68997;106538;106539;106540;106541;106542;106543	10478;11333;12446;17780;18874;24496;43557;51920;59084;59953;61828;68997;106542	43;44	1;174
A0QNG6	A0QNG6	5	5	5	>sp|A0QNG6|FHAB_MYCS2 FHA domain-containing protein FhaB OS=Mycobacterium smegmatis (strain ATCC 700084 / mc(2)155) GN=fhaB PE=1 SV=1	1	5	5	5	36.1	36.1	36.1	17.125	155	155	0	0.73966	0.87046	38.055	10	0	Median	649440000	350350000	299080000	911;15162;21707;27484;29772	True;True;True;True;True	998;16611;24074;30452;32993	2270;2271;2272;36897;52610;52611;66384;66385;72103;72104	3177;3178;3179;52141;52142;73845;73846;73847;93202;93203;101076;101077	3179;52142;73845;93202;101076
I7F4F0;A0QNG7	I7F4F0;A0QNG7	20;20	20;20	20;20	>tr|I7F4F0|I7F4F0_MYCS2 FHA domain containing protein OS=Mycobacterium smegmatis (strain ATCC 700084 / mc(2)155) GN=MSMEI_0037 PE=4 SV=1;>tr|A0QNG7|A0QNG7_MYCS2 FHA domain protein OS=Mycobacterium smegmatis (strain ATCC 700084 / mc(2)155) GN=MSMEG_0035 PE=	2	20	20	20	70.9	70.9	70.9	51.423	481	481;487	0	0.83816	0.99578	36.036	36	0	Median	9784900000	6370200000	3414700000	1101;5678;6886;7477;9235;10350;11030;11035;11947;12787;12794;12810;12967;15746;17238;18301;21472;21473;27371;28614	True;True;True;True;True;True;True;True;True;True;True;True;True;True;True;True;True;True;True;True	1210;6211;6212;7543;8171;10091;11301;12057;12063;13106;14044;14052;14069;14234;17241;18834;19995;23823;23824;30330;31698	2733;2734;2735;13838;13839;16756;18106;22220;22221;22222;24844;24845;26536;26537;26538;26539;26540;26541;26554;26555;26556;26557;26558;26559;26560;26561;26562;26563;26564;26565;26566;26567;26568;26569;26570;26571;26572;26573;26574;26575;29040;29041;31162;31163;31184;31234;31235;31236;31237;31578;31579;31580;38371;41699;41700;41701;44224;44225;52134;52135;66095;66096;69202	3843;3844;3845;3846;19520;19521;19522;19523;23722;23723;25622;31477;31478;31479;31480;35148;35149;35150;37575;37576;37577;37578;37579;37580;37581;37582;37583;37584;37602;37603;37604;37605;37606;37607;37608;37609;37610;37611;37612;37613;37614;37615;37616;37617;37618;37619;37620;37621;37622;37623;37624;37625;37626;37627;41139;41140;41141;44094;44095;44125;44198;44199;44200;44201;44202;44203;44204;4…	3845;19522;23722;25622;31477;35149;37578;37602;41140;44095;44125;44201;44711;54283;58892;62326;73199;73200;92779;97118	45	148
I7G145;A0QNH2	I7G145;A0QNH2	8;8	8;8	8;8	>tr|I7G145|I7G145_MYCS2 TetR-family transcriptional regulator OS=Mycobacterium smegmatis (strain ATCC 700084 / mc(2)155) GN=MSMEI_0044 PE=4 SV=1;>tr|A0QNH2|A0QNH2_MYCS2 TetR-family protein transcriptional regulator OS=Mycobacterium smegmatis (strain ATCC 7	2	8	8	8	49.7	49.7	49.7	21.122	187	187;187	0	1.1693	1.2691	41.284	12	0	Median	478490000	247460000	231030000	3204;6023;8931;16179;18458;18564;18592;22305	True;True;True;True;True;True;True;True	3543;6588;9764;17699;20159;20269;20298;24723	8066;14717;14718;21548;39375;44565;44748;44749;44750;44811;53810;53811	11353;20784;20785;20786;30570;55702;62801;63044;63045;63046;63047;63048;63129;75501;75502;75503	11353;20784;30570;55702;62801;63044;63129;75503	46	111
A0QNH4	A0QNH4	10	10	10	>sp|A0QNH4|SAEA_MYCS2 Putative ESX-1 scaffolding and assembly protein SaeA OS=Mycobacterium smegmatis (strain ATCC 700084 / mc(2)155) GN=saeA PE=4 SV=1	1	10	10	10	18.8	18.8	18.8	74.977	692	692	0	1.0342	1.2212	27.025	12	0	Median	352890000	173180000	179700000	5781;11989;16421;17077;18358;21787;25658;29771;30257;30631	True;True;True;True;True;True;True;True;True;True	6326;13153;17953;18658;20057;24164;28394;32992;33519;33913	14118;29152;39865;41320;44355;44356;52789;52790;61792;72102;73223;73224;73225;74106	19912;19913;41303;56353;58371;58372;62497;62498;62499;74091;74092;74093;86692;101075;102591;102592;102593;102594;102595;102596;103823	19913;41303;56353;58371;62497;74092;86692;101075;102594;103823
A0QNH5	A0QNH5	8	8	8	>sp|A0QNH5|SAEB_MYCS2 Putative ESX-1 scaffolding and assembly protein SaeB OS=Mycobacterium smegmatis (strain ATCC 700084 / mc(2)155) GN=saeB PE=4 SV=1	1	8	8	8	12.8	12.8	12.8	86.6	822	822	0	0.95763	1.0795	24.486	7	0	Median	222880000	121970000	100910000	434;846;8616;17832;26283;26656;27261;29042	True;True;True;True;True;True;True;True	472;919;9430;19464;29099;29497;30202;32171	1014;1015;2075;20852;43130;43131;63392;64232;65831;70262	1417;1418;2908;29571;60868;60869;60870;88995;90186;92393;92394;98558	1417;2908;29571;60870;88995;90186;92393;98558	47	39
A0QNH6	A0QNH6	8	8	8	>sp|A0QNH6|SAEC_MYCS2 Putative ESX-1 scaffolding and assembly protein SaeC OS=Mycobacterium smegmatis (strain ATCC 700084 / mc(2)155) GN=saeC PE=4 SV=1	1	8	8	8	31.4	31.4	31.4	42.111	385	385	0	0.95824	1.1258	49.555	13	0	Median	334550000	179480000	155070000	6363;6609;7513;11539;12253;16549;17462;27528	True;True;True;True;True;True;True;True	6974;7244;8211;12619;13445;18092;19075;30505	15535;15536;15537;16109;16110;18206;27898;27899;29840;40154;42201;42202;42203;66500	21954;21955;21956;22769;22770;22771;25774;39571;39572;42271;56748;59569;59570;59571;59572;93378	21956;22770;25774;39571;42271;56748;59570;93378
I7FVF6;A0QNH8	I7FVF6;A0QNH8	7;7	7;7	7;7	>tr|I7FVF6|I7FVF6_MYCS2 Pyridoxamine 5-phosphate oxidase-related FMN-binding protein OS=Mycobacterium smegmatis (strain ATCC 700084 / mc(2)155) GN=MSMEI_0050 PE=4 SV=1;>tr|A0QNH8|A0QNH8_MYCS2 Pyridoxamine 5-phosphate oxidase family protein OS=Mycobacteri	2	7	7	7	53.9	53.9	53.9	18.885	167	167;167	0	0.9288	1.0895	32.79	15	0	Median	507890000	237210000	270680000	6329;12643;15345;17313;22192;25407;28793	True;True;True;True;True;True;True	6938;13892;16811;18913;18914;18915;24604;28112;28113;31893	15461;15462;15463;15464;30811;37386;37387;37388;37389;41849;41850;41851;53603;53604;61165;61166;69641	21849;21850;21851;21852;21853;21854;43621;52824;52825;52826;52827;52828;59095;59096;59097;75203;75204;75205;85808;85809;97717	21851;43621;52826;59095;75203;85809;97717	48;49;50;51	11;28;152;155
I7FCC1;A0QNH9	I7FCC1;A0QNH9	8;8	8;8	8;8	>tr|I7FCC1|I7FCC1_MYCS2 Pirin domain protein OS=Mycobacterium smegmatis (strain ATCC 700084 / mc(2)155) GN=MSMEI_0051 PE=4 SV=1;>tr|A0QNH9|A0QNH9_MYCS2 Pirin domain protein OS=Mycobacterium smegmatis (strain ATCC 700084 / mc(2)155) GN=MSMEG_0049 PE=3 SV=1	2	8	8	8	29.9	29.9	29.9	34.245	321	321;321	0	1.0033	1.0855	33.455	12	0	Median	483860000	267670000	216180000	6543;8191;8771;9303;24310;26532;28629;29089	True;True;True;True;True;True;True;True	7173;8936;9591;10165;26902;29361;31714;32222	15977;15978;15979;19793;21197;22353;22354;58543;58544;58545;63972;69236;70388	22585;22586;22587;22588;28069;30073;31661;31662;82123;82124;82125;82126;82127;82128;89828;97167;98736	22586;28069;30073;31662;82124;89828;97167;98736
I7G2E0;A0QNI0	I7G2E0;A0QNI0	5;5	5;5	5;5	>tr|I7G2E0|I7G2E0_MYCS2 Uncharacterized protein OS=Mycobacterium smegmatis (strain ATCC 700084 / mc(2)155) GN=MSMEI_0052 PE=4 SV=1;>tr|A0QNI0|A0QNI0_MYCS2 Uncharacterized protein OS=Mycobacterium smegmatis (strain ATCC 700084 / mc(2)155) GN=MSMEG_0050 PE=4	2	5	5	5	58	58	58	9.834	88	88;88	0	0.97374	1.1712	55.655	6	0	Median	326740000	177760000	148990000	11140;20621;24829;27424;30615	True;True;True;True;True	12180;22883;27476;30388;33897	26882;26883;26884;50136;50137;59752;66217;66218;74074	38081;38082;38083;70342;70343;70344;83816;92964;92965;92966;103782	38081;70342;83816;92964;103782
A0QNI2;I7F4G7	A0QNI2;I7F4G7	6;6	6;6	6;6	>tr|A0QNI2|A0QNI2_MYCS2 Uncharacterized protein OS=Mycobacterium smegmatis (strain ATCC 700084 / mc(2)155) GN=MSMEG_0052 PE=4 SV=1;>tr|I7F4G7|I7F4G7_MYCS2 Conserved hypothetical alanine rich protein OS=Mycobacterium smegmatis (strain ATCC 700084 / mc(2)155	2	6	6	6	23.9	23.9	23.9	27.243	259	259;300	0	0.99909	1.2737	33.96	7	0	Median	262860000	133550000	129310000	559;7911;17722;21603;24014;30117	True;True;True;True;True;True	619;8641;19349;23961;26573;33368	1318;19180;42878;42879;52376;57852;72898;72899	1838;27202;60528;60529;60530;73516;73517;81177;102148;102149;102150	1838;27202;60528;73516;81177;102150
I7FVF9;A0QNI4	I7FVF9;A0QNI4	10;10	10;10	10;10	>tr|I7FVF9|I7FVF9_MYCS2 Uncharacterized protein OS=Mycobacterium smegmatis (strain ATCC 700084 / mc(2)155) GN=MSMEI_0055 PE=4 SV=1;>tr|A0QNI4|A0QNI4_MYCS2 Uncharacterized protein OS=Mycobacterium smegmatis (strain ATCC 700084 / mc(2)155) GN=MSMEG_0053 PE=4	2	10	10	10	30.5	30.5	30.5	50.043	462	462;462	0	0.91649	1.0627	35.182	20	0	Median	1821600000	991810000	829830000	2150;3817;9545;13071;20690;27324;27627;27628;28830;30347	True;True;True;True;True;True;True;True;True;True	2343;4206;10419;14341;22961;30278;30617;30618;31936;33614	5252;5253;5254;9535;9536;9537;9538;22900;22901;22902;31822;50332;50333;65978;65979;66767;66768;66769;66770;66771;66772;69730;69731;73423;73424	7442;7443;7444;7445;7446;13458;13459;13460;13461;13462;13463;13464;13465;32435;32436;32437;32438;32439;32440;45089;70609;70610;70611;92597;92598;93767;93768;93769;93770;93771;93772;93773;93774;97832;97833;102863;102864;102865	7442;13459;32435;45089;70611;92597;93768;93772;97832;102863
A0QNI7	A0QNI7	5	5	5	>sp|A0QNI7|ESPG1_MYCS2 ESX-1 secretion-associated protein EspG1 OS=Mycobacterium smegmatis (strain ATCC 700084 / mc(2)155) GN=espG1 PE=3 SV=1	1	5	5	5	23	23	23	30.581	282	282	0	3.0436	3.5628	28.461	7	0	Median	351480000	73062000	278420000	2641;6222;13392;18227;25195	True;True;True;True;True	2878;6820;14686;19917;27881	6565;6566;6567;15222;32581;32582;32583;44078;60652;60653	9310;9311;9312;21508;46115;46116;46117;62134;85085;85086	9310;21508;46115;62134;85085
I7G154;A0QNI8	I7G154;A0QNI8	5;5	5;5	5;5	>tr|I7G154|I7G154_MYCS2 Uncharacterized protein OS=Mycobacterium smegmatis (strain ATCC 700084 / mc(2)155) GN=MSMEI_0059 PE=4 SV=1;>tr|A0QNI8|A0QNI8_MYCS2 Uncharacterized protein OS=Mycobacterium smegmatis (strain ATCC 700084 / mc(2)155) GN=MSMEG_0058 PE=4	2	5	5	5	26.3	26.3	26.3	18.859	175	175;175	0	2.2563	2.7194	25.47	4	0	Median	735790000	165010000	570780000	7856;23158;28971;28992;30568	True;True;True;True;True	8583;25639;32093;32115;33848	19080;55738;70081;70082;70131;70132;73955	27061;78185;98313;98314;98379;98380;103612	27061;78185;98313;98380;103612
A0QNI9	A0QNI9	20	20	20	>sp|A0QNI9|ECCA1_MYCS2 ESX-1 secretion system protein EccA1 OS=Mycobacterium smegmatis (strain ATCC 700084 / mc(2)155) GN=eccA1 PE=3 SV=1	1	20	20	20	38.3	38.3	38.3	62.147	574	574	0	1.4018	1.6425	93.334	32	0	Median	4500600000	1542400000	2958200000	691;4254;5401;5885;13355;14184;14331;15554;16639;16976;17898;18114;21695;22863;23350;24050;24279;29023;29203;30107	True;True;True;True;True;True;True;True;True;True;True;True;True;True;True;True;True;True;True;True	759;760;4680;5918;6440;14645;14646;15554;15706;17036;18190;18551;19532;19762;24061;25320;25845;26610;26868;32151;32346;33357	1671;1672;1673;10555;10556;10557;10558;13162;13163;13164;14392;14393;14394;32468;32469;32470;32471;32472;34549;34550;34551;34552;34553;34554;34555;34885;34886;37894;37895;37896;40345;41106;43293;43736;52587;52588;52589;55044;56200;56201;57926;58447;70229;70230;70231;70711;70712;72876	2331;2332;2333;14862;14863;14864;14865;14866;18535;18536;18537;18538;18539;20310;20311;20312;20313;45947;45948;45949;45950;45951;45952;48844;48845;48846;48847;48848;48849;48850;48851;48852;49300;49301;53572;53573;53574;53575;53576;57002;58072;61095;61672;73815;73816;73817;77242;78815;78816;81271;81974;98517;98518;98519;99185;99186;99187;102115	2333;14863;18538;20310;45949;48845;49300;53574;57002;58072;61095;61672;73817;77242;78816;81271;81974;98518;99186;102115	52;53;54;55	76;313;331;559
A0QNJ0	A0QNJ0	13	13	13	>sp|A0QNJ0|ECCB1_MYCS2 ESX-1 secretion system ATPase EccB1 OS=Mycobacterium smegmatis (strain ATCC 700084 / mc(2)155) GN=eccB1 PE=1 SV=1	1	13	13	13	40.9	40.9	40.9	51.022	479	479	0	1.9939	2.2699	30.436	17	0	Median	881180000	304640000	576540000	4444;6964;12014;14881;19224;21463;25396;26418;27267;27321;28548;28750;31326	True;True;True;True;True;True;True;True;True;True;True;True;True	4883;7626;13179;16305;20971;23813;28100;29241;30210;30275;31628;31845;31846;34649	11006;11007;16968;16969;16970;16971;29202;36257;46217;46218;52121;61135;61136;63711;65843;65974;69046;69537;69538;75683;75684	15464;15465;15466;24028;24029;24030;24031;24032;41375;51254;65045;65046;65047;73183;85769;85770;89458;92410;92593;96908;97563;97564;97565;97566;106004;106005	15465;24031;41375;51254;65045;73183;85769;89458;92410;92593;96908;97564;106005	56	410
I7G2E5;A0QNJ1	I7G2E5;A0QNJ1	18;18	18;18	18;18	>tr|I7G2E5|I7G2E5_MYCS2 Uncharacterized protein OS=Mycobacterium smegmatis (strain ATCC 700084 / mc(2)155) GN=MSMEI_0062 PE=4 SV=1;>tr|A0QNJ1|A0QNJ1_MYCS2 Ftsk/spoiiie family protein OS=Mycobacterium smegmatis (strain ATCC 700084 / mc(2)155) GN=MSMEG_0061	2	18	18	18	34.4	34.4	34.4	81.027	742	742;742	0	1.8445	2.2273	37.808	24	0	Median	1052200000	354150000	698040000	2068;7475;8497;14058;14500;15720;17969;18337;19377;19747;19748;20317;25022;26010;26189;29511;30054;30940	True;True;True;True;True;True;True;True;True;True;True;True;True;True;True;True;True;True	2259;8169;9294;15415;15889;17214;19607;20034;20035;21135;21673;21674;22547;27694;28790;28990;32683;33302;34232	5063;18102;18103;20507;34234;34235;35323;35324;38317;43446;44303;44304;44305;46558;46559;47639;47640;49430;60263;60264;62614;63101;71422;71423;72768;74804;74805;74806;74807	7174;25616;25617;25618;29076;48411;48412;49931;49932;49933;54202;61296;62430;62431;62432;65499;65500;66962;66963;69327;84544;84545;87850;88556;100149;100150;100151;100152;101967;104800;104801;104802;104803	7174;25616;29076;48411;49932;54202;61296;62432;65500;66962;66963;69327;84544;87850;88556;100149;101967;104800	57;58	458;533
A0QNJ2	A0QNJ2	10	10	10	>sp|A0QNJ2|ECC1B_MYCS2 ESX-1 secretion system protein EccCb1 OS=Mycobacterium smegmatis (strain ATCC 700084 / mc(2)155) GN=eccCb1 PE=3 SV=1	1	10	10	10	22.1	22.1	22.1	65.056	593	593	0	2.1618	2.3134	39.359	14	0	Median	827330000	251480000	575850000	8834;13502;13803;15457;17162;20915;22555;23723;24638;28872	True;True;True;True;True;True;True;True;True;True	9658;14806;15135;16932;18752;23222;24992;26253;27260;31985	21336;21337;32832;32833;33642;33643;37645;37646;41499;50913;50914;54360;57127;57128;57129;57130;59303;69834	30278;30279;46453;46454;47584;47585;53192;53193;53194;58606;71454;71455;76279;80151;80152;80153;80154;80155;83182;97976	30279;46454;47584;53192;58606;71455;76279;80151;83182;97976
I7FVG7;A0QNJ4	I7FVG7;A0QNJ4	1;1	1;1	1;1	>tr|I7FVG7|I7FVG7_MYCS2 PPE family protein OS=Mycobacterium smegmatis (strain ATCC 700084 / mc(2)155) GN=ppe68 PE=4 SV=1;>tr|A0QNJ4|A0QNJ4_MYCS2 Ppe family protein OS=Mycobacterium smegmatis (strain ATCC 700084 / mc(2)155) GN=MSMEG_0064 PE=4 SV=1	2	1	1	1	8.6	8.6	8.6	43.631	431	431;431	0	?????????	?????????	?????????	1	0	Median	40326000	6933700	33392000	578	TRUE	640	1373;1374	1912;1913;1914	1912
A0QNJ5	A0QNJ5	5	5	5	>sp|A0QNJ5|ESXB_MYCS2 ESAT-6-like protein EsxB OS=Mycobacterium smegmatis (strain ATCC 700084 / mc(2)155) GN=esxB PE=1 SV=1	1	5	5	5	87	87	87	10.225	100	100	0	3.2155	3.7606	62.523	8	0	Median	2422200000	436990000	1985200000	548;9423;12520;19469;21990	True;True;True;True;True	603;604;10291;13749;13750;21235;24385	1281;1282;1283;1284;1285;22606;30478;30479;30480;30481;30482;46765;53197	1781;1782;1783;1784;1785;1786;1787;1788;1789;32003;32004;43141;43142;43143;43144;43145;65785;74633	1787;32003;43145;65785;74633	59;60	4;43
A0QNJ6;A0A0S1EEI5	A0QNJ6;A0A0S1EEI5	2;1	2;1	2;1	>sp|A0QNJ6|ESXA_MYCS2 ESAT-6-like protein EsxA OS=Mycobacterium smegmatis (strain ATCC 700084 / mc(2)155) GN=esxA PE=1 SV=1;>tr|A0A0S1EEI5|A0A0S1EEI5_MYCS2 Early secretory antigenic target (Fragment) OS=Mycobacterium smegmatis (strain ATCC 700084 / mc(2)15	2	2	2	2	58.9	58.9	58.9	9.7375	95	95;72	0	?????????	?????????	?????????	0	0	Median	453410000	0	453410000	3654;25816	True;True	4036;28573	9160;9161;62147	12915;12916;87184	12915;87184
I7F4I6;A0QNJ7	I7F4I6;A0QNJ7	23;23	23;23	23;23	>tr|I7F4I6|I7F4I6_MYCS2 Conserved hypothetical proline and alanine rich protein OS=Mycobacterium smegmatis (strain ATCC 700084 / mc(2)155) GN=MSMEI_0068 PE=4 SV=1;>tr|A0QNJ7|A0QNJ7_MYCS2 Uncharacterized protein OS=Mycobacterium smegmatis (strain ATCC 70008	2	23	23	23	70	70	70	50.938	474	474;474	0	1.5373	1.7642	52.156	63	0	Median	9561800000	4149600000	5412300000	1961;2260;3344;3733;4636;6520;7449;10308;13041;13196;14638;15134;15135;16414;17045;21174;21817;22460;23245;25453;29172;29714;31847	True;True;True;True;True;True;True;True;True;True;True;True;True;True;True;True;True;True;True;True;True;True;True	2144;2145;2460;3695;4120;5090;5091;7147;8140;11254;14311;14473;16038;16583;16584;17946;18622;23503;24195;24891;25731;28164;28165;32314;32930;32931;35222	4806;4807;4808;4809;4810;4811;4812;5575;5576;5577;5578;5579;5580;8416;8417;8418;9349;9350;11450;11451;11452;15919;15920;18044;18045;24727;31750;31751;31752;31753;31754;31755;31756;31757;31758;31759;31760;32088;35691;35692;35693;35694;35695;35696;36832;36833;36834;36835;36836;36837;39855;39856;39857;41244;41245;41246;41247;51461;52846;52847;52848;52849;54166;54167;55959;61262;61263;61264;61265;612…	6802;6803;6804;6805;6806;6807;6808;6809;7919;7920;7921;7922;7923;7924;7925;7926;7927;7928;7929;11843;11844;11845;13178;13179;13180;16084;16085;16086;16087;22497;22498;22499;25535;25536;25537;34979;34980;44980;44981;44982;44983;44984;44985;44986;44987;44988;44989;44990;44991;44992;45439;50462;50463;50464;50465;50466;50467;50468;52051;52052;52053;52054;52055;52056;56341;56342;56343;56344;58265;5826…	6806;7927;11845;13178;16087;22498;25535;34979;44986;45439;50465;52053;52056;56343;58266;72220;74171;76019;78487;85942;99044;100914;107593	61;62;63;64;65	55;163;249;302;382
A0QNJ8;I7G159	A0QNJ8	3;1	3;1	3;1	>tr|A0QNJ8|A0QNJ8_MYCS2 Probable conserved transmembrane protein OS=Mycobacterium smegmatis (strain ATCC 700084 / mc(2)155) GN=MSMEG_0068 PE=4 SV=1	2	3	3	3	5.5	5.5	5.5	53.542	510	510;498	0	1.2548	1.4097	24.395	4	0	Median	338250000	144800000	193450000	27148;27149;30217	True;True;True	30068;30069;30070;33475	65505;65506;65507;65508;65509;73117	91918;91919;91920;91921;91922;91923;91924;91925;91926;91927;102449	91921;91927;102449
A0QNJ9	A0QNJ9	4	4	4	>tr|A0QNJ9|A0QNJ9_MYCS2 Translation initiation factor IF-2 protein OS=Mycobacterium smegmatis (strain ATCC 700084 / mc(2)155) GN=MSMEG_0069 PE=4 SV=1	1	4	4	4	18.9	18.9	18.9	24.403	233	233	0	1.2074	1.3752	37	6	0	Median	100290000	39509000	60781000	2366;14942;25722;26242	True;True;True;True	2581;16371;28469;29055	5874;5875;36401;36402;61955;63289;63290	8357;8358;51474;51475;86925;88840;88841;88842	8357;51474;86925;88841
A0QNK0	A0QNK0	4	4	4	>tr|A0QNK0|A0QNK0_MYCS2 Uncharacterized protein OS=Mycobacterium smegmatis (strain ATCC 700084 / mc(2)155) GN=MSMEG_0070 PE=4 SV=1	1	4	4	4	47.7	47.7	47.7	11.927	111	111	0	1.3725	1.5598	27.62	19	0	Median	1123900000	503270000	620660000	3577;4325;4343;4545	True;True;True;True	3952;4755;4756;4757;4778;4991	8978;10736;10737;10738;10739;10740;10741;10742;10743;10744;10745;10746;10747;10748;10749;10750;10751;10752;10790;10791;11240	12656;15099;15100;15101;15102;15103;15104;15105;15106;15107;15108;15109;15110;15111;15112;15113;15114;15115;15116;15117;15118;15119;15120;15121;15122;15123;15124;15125;15126;15127;15128;15129;15130;15178;15179;15180;15799	12656;15128;15180;15799	66;67	39;46
I7FCD9;A0QNK1;I7FVH6;A0QNK3	I7FCD9;A0QNK1	8;8;3;3	8;8;3;3	8;8;3;3	>tr|I7FCD9|I7FCD9_MYCS2 Conserved hypothetical alanine and proline rich protein OS=Mycobacterium smegmatis (strain ATCC 700084 / mc(2)155) GN=MSMEI_0071 PE=4 SV=1;>tr|A0QNK1|A0QNK1_MYCS2 Uncharacterized protein OS=Mycobacterium smegmatis (strain ATCC 70008	4	8	8	8	17.5	17.5	17.5	78.113	754	754;755;118;118	0	1.5142	1.7557	18.852	11	0	Median	530470000	232900000	297570000	4231;13247;13659;14732;18504;20916;21011;24262	True;True;True;True;True;True;True;True	4655;14528;14981;14982;16138;20208;23223;23331;26850	10499;32205;33324;33325;33326;33327;35870;35871;44658;44659;50915;51152;58404	14783;45603;47182;47183;47184;47185;47186;47187;50700;50701;50702;50703;62926;62927;71456;71784;71785;81912	14783;45603;47186;50701;62926;71456;71785;81912	68	527
A0QNK2;I7F4J1;I7FCH5;I7G2F2	A0QNK2;I7F4J1;I7FCH5	5;4;3;2	5;4;3;2	5;4;3;2	>tr|A0QNK2|A0QNK2_MYCS2 IS1549, transposase OS=Mycobacterium smegmatis (strain ATCC 700084 / mc(2)155) GN=MSMEG_0074 PE=4 SV=1;>tr|I7F4J1|I7F4J1_MYCS2 Transposase IS4 family protein OS=Mycobacterium smegmatis (strain ATCC 700084 / mc(2)155) GN=MSMEI_0073 P	4	5	5	5	13.1	13.1	13.1	53.625	488	488;503;404;286	0	0.88029	1.0571	24.725	7	0	Median	376760000	201550000	175210000	2007;11193;14683;20101;29516	True;True;True;True;True	2193;12239;16085;22223;32688	4916;4917;4918;27030;35776;48837;71431;71432	6970;6971;6972;6973;6974;38301;50577;50578;68561;100162;100163;100164	6972;38301;50578;68561;100163
I7FCE3;A0QNK4	I7FCE3;A0QNK4	15;15	15;15	15;15	>tr|I7FCE3|I7FCE3_MYCS2 Uncharacterized protein OS=Mycobacterium smegmatis (strain ATCC 700084 / mc(2)155) GN=MSMEI_0076 PE=1 SV=1;>tr|A0QNK4|A0QNK4_MYCS2 Antigen MTB48 OS=Mycobacterium smegmatis (strain ATCC 700084 / mc(2)155) GN=MSMEG_0076 PE=1 SV=1	2	15	15	15	42.7	42.7	42.7	52.119	520	520;520	0	1.3141	1.59	48.574	38	0	Median	5319700000	2193100000	3126600000	61;2129;2194;3812;6919;7413;10949;13048;14557;16408;16442;18145;18766;19037;23417	True;True;True;True;True;True;True;True;True;True;True;True;True;True;True	64;2322;2390;4201;7578;8101;11963;14318;15949;15950;17940;17976;19798;20482;20772;25922	141;5207;5397;5398;5399;9520;9521;9522;16845;16846;16847;17966;26345;26346;26347;31774;31775;35457;35458;35459;35460;35461;35462;35463;35464;35465;35466;35467;35468;39839;39840;39841;39908;39909;43835;43836;45182;45779;45780;45781;45782;45783;56356;56357	189;7382;7662;7663;7664;7665;13434;13435;13436;13437;13438;23850;23851;23852;23853;25418;37314;37315;37316;37317;45010;45011;45012;50116;50117;50118;50119;50120;50121;50122;50123;50124;50125;50126;50127;50128;50129;50130;50131;50132;56318;56319;56320;56321;56322;56408;56409;61815;61816;63632;64436;64437;64438;64439;64440;64441;79047;79048	189;7382;7664;13437;23850;25418;37315;45012;50119;56321;56408;61815;63632;64439;79048	69;70	153;203
A0QNK5	A0QNK5	3	3	3	>tr|A0QNK5|A0QNK5_MYCS2 Uncharacterized protein OS=Mycobacterium smegmatis (strain ATCC 700084 / mc(2)155) GN=MSMEG_0077 PE=4 SV=1	1	3	3	3	36.2	36.2	36.2	10.717	105	105	0	1.9386	2.2074	33.89	4	0	Median	88247000	25251000	62996000	1718;4773;16641	True;True;True	1878;5236;5237;18192	4235;11719;11720;40349;40350	6015;16440;16441;16442;16443;57008;57009	6015;16442;57008	71;72	69;102
A0QNK6;I7G2F5	A0QNK6;I7G2F5	7;7	7;7	7;7	>tr|A0QNK6|A0QNK6_MYCS2 Uncharacterized protein OS=Mycobacterium smegmatis (strain ATCC 700084 / mc(2)155) GN=MSMEG_0078 PE=4 SV=1;>tr|I7G2F5|I7G2F5_MYCS2 Uncharacterized protein OS=Mycobacterium smegmatis (strain ATCC 700084 / mc(2)155) GN=MSMEI_0077 PE=4	2	7	7	7	49.2	49.2	49.2	20.589	191	191;244	0	2.1005	2.2421	51.312	8	0	Median	174050000	62357000	111690000	498;7023;19820;24340;26585;26727;31361	True;True;True;True;True;True;True	538;539;7686;21781;26936;29421;29592;34691	1142;1143;17093;47888;58623;64091;64506;64507;75759	1596;1597;1598;24205;67281;82239;89998;89999;90561;90562;106102	1598;24205;67281;82239;89998;90561;106102	73	85
A0QNK7	A0QNK7	1	1	1	>tr|A0QNK7|A0QNK7_MYCS2 Uncharacterized protein OS=Mycobacterium smegmatis (strain ATCC 700084 / mc(2)155) GN=MSMEG_0079 PE=4 SV=1	1	1	1	1	3.6	3.6	3.6	27.598	248	248	0.005439	?????????	?????????	?????????	1	0	Median	15854000	7289600	8564600	10018	TRUE	10934	23974	33927;33928	33928
A0QNK8;I7F4J6	A0QNK8;I7F4J6	3;3	3;3	3;3	>tr|A0QNK8|A0QNK8_MYCS2 Uncharacterized protein OS=Mycobacterium smegmatis (strain ATCC 700084 / mc(2)155) GN=MSMEG_0080 PE=4 SV=1;>tr|I7F4J6|I7F4J6_MYCS2 Uncharacterized protein OS=Mycobacterium smegmatis (strain ATCC 700084 / mc(2)155) GN=MSMEI_0078 PE=4	2	3	3	3	27.8	27.8	27.8	18.619	176	176;177	0	1.8089	2.1384	15.688	2	0	Median	122430000	39401000	83030000	7670;8597;14059	True;True;True	8388;9408;15416;15417	18611;20811;34236;34237	26353;29517;48413;48414;48415	26353;29517;48413	74	102
I7G166;A0QNK9	I7G166;A0QNK9	7;7	7;7	7;7	>tr|I7G166|I7G166_MYCS2 Uncharacterized protein OS=Mycobacterium smegmatis (strain ATCC 700084 / mc(2)155) GN=MSMEI_0079 PE=4 SV=1;>tr|A0QNK9|A0QNK9_MYCS2 Uncharacterized protein OS=Mycobacterium smegmatis (strain ATCC 700084 / mc(2)155) GN=MSMEG_0081 PE=3	2	7	7	7	62.7	62.7	62.7	12.09	110	110;110	0	1.654	1.8926	23.465	14	0	Median	678370000	239060000	439310000	3729;3730;16613;17098;18214;18489;23266	True;True;True;True;True;True;True	4116;4117;18163;18679;19904;20191;20192;25754	9335;9336;9337;9338;9339;9340;40302;41358;41359;44051;44622;44623;44624;56013;56014;56015;56016;56017	13160;13161;13162;13163;13164;13165;56945;58420;58421;62095;62870;62871;62872;62873;78555;78556;78557;78558;78559;78560;78561;78562	13161;13164;56945;58420;62095;62870;78561	75	24
A0QNL0	A0QNL0	12	12	12	>sp|A0QNL0|ECCE1_MYCS2 ESX-1 secretion system protein EccE1 OS=Mycobacterium smegmatis (strain ATCC 700084 / mc(2)155) GN=eccE1 PE=3 SV=1	1	12	12	12	35.8	35.8	35.8	51.022	464	464	0	1.4161	1.606	23.756	17	0	Median	782470000	291910000	490570000	512;968;3806;6470;13733;14468;17874;21663;22942;24705;25338;31548	True;True;True;True;True;True;True;True;True;True;True;True	554;1060;4194;7093;15059;15854;19507;24028;25403;27335;27336;28034;34892	1172;1173;2402;9506;15789;15790;33481;35251;43242;52522;55207;59452;59453;59454;59455;59456;60983;76175	1634;1635;1636;3373;13415;22312;22313;47372;49823;61027;73725;77466;83396;83397;83398;83399;83400;83401;83402;83403;85550;106665	1635;3373;13415;22312;47372;49823;61027;73725;77466;83402;85550;106665	76	90
A0QNL1	A0QNL1	7	7	7	>sp|A0QNL1|MYCP1_MYCS2 Mycosin-1 OS=Mycobacterium smegmatis (strain ATCC 700084 / mc(2)155) GN=mycP1 PE=1 SV=1	1	7	7	7	29.6	29.6	29.6	46.453	449	449	0	1.8272	2.1615	39.747	9	0	Median	388980000	137800000	251180000	13389;13958;14015;21337;21809;21899;25008	True;True;True;True;True;True;True	14683;15305;15367;23675;24187;24285;27679	32576;33999;34139;51805;51806;51807;52826;52827;53002;60231;60232	46110;48088;48280;48281;72712;72713;72714;74140;74141;74368;74369;84500;84501;84502	46110;48088;48281;72712;74141;74368;84502
I7G2F8;A0QNL2	I7G2F8;A0QNL2	3;3	3;3	3;3	>tr|I7G2F8|I7G2F8_MYCS2 Phosphocarrier protein HPr OS=Mycobacterium smegmatis (strain ATCC 700084 / mc(2)155) GN=MSMEI_0082 PE=4 SV=1;>tr|A0QNL2|A0QNL2_MYCS2 Phosphocarrier protein hpr OS=Mycobacterium smegmatis (strain ATCC 700084 / mc(2)155) GN=MSMEG_008	2	3	3	3	47.1	47.1	47.1	8.3875	85	85;85	0	0.44997	0.53442	58.272	13	0	Median	2333800000	1542300000	791510000	10275;27599;27860	True;True;True	11216;30589;30874	24619;24620;24621;66703;66704;66705;66706;66707;66708;66709;66710;67345;67346;67347	34821;34822;34823;34824;34825;93682;93683;93684;93685;93686;93687;93688;93689;93690;93691;93692;93693;94569;94570;94571	34824;93684;94569
I7F4K0;A0QNL3	I7F4K0;A0QNL3	9;9	9;9	9;9	>tr|I7F4K0|I7F4K0_MYCS2 Putative PTS fructose-specific enzyme IIABC OS=Mycobacterium smegmatis (strain ATCC 700084 / mc(2)155) GN=MSMEI_0083 PE=4 SV=1;>tr|A0QNL3|A0QNL3_MYCS2 PTS system, Fru family protein, IIABC components OS=Mycobacterium smegmatis (stra	2	9	9	9	13.4	13.4	13.4	67.396	671	671;671	0	0.53109	0.63261	38.846	12	0	Median	704430000	491620000	212810000	2360;3582;5405;7165;9006;15555;16261;18068;22708	True;True;True;True;True;True;True;True;True	2573;3959;3960;5922;7837;9846;17037;17784;19713;25158	5853;5854;8995;8996;8997;8998;13172;17401;17402;21730;21731;37897;39553;43637;54706	8325;8326;12682;12683;12684;12685;18550;24627;24628;30809;30810;30811;53577;55937;61543;76771;76772	8325;12683;18550;24627;30811;53577;55937;61543;76771	77	49
I7G169;A0QNL4	I7G169;A0QNL4	8;8	8;8	8;8	>tr|I7G169|I7G169_MYCS2 Fructose-1-phosphate kinase and related fructose-6-phosphate kinase (PfkB) (1-phosphofructokinase protein) OS=Mycobacterium smegmatis (strain ATCC 700084 / mc(2)155) GN=MSMEI_0084 PE=4 SV=1;>tr|A0QNL4|A0QNL4_MYCS2 1-phosphofructokin	2	8	8	8	31.8	31.8	31.8	32.878	327	327;327	0	0.55072	0.61132	31.974	9	0	Median	272300000	187810000	84488000	1419;10311;19883;24775;26752;27592;28106;28363	True;True;True;True;True;True;True;True	1555;11257;21885;27414;29626;30580;31144;31430	3515;3516;24730;24731;24732;48097;59632;64603;64604;66684;67929;67930;68574;68575	4990;4991;4992;34983;34984;34985;34986;34987;34988;67550;83647;90683;90684;90685;93657;95370;95371;96249;96250	4991;34985;67550;83647;90683;93657;95370;96249	78	1
I7FVI4;A0QNL5	I7FVI4;A0QNL5	6;6	6;6	6;6	>tr|I7FVI4|I7FVI4_MYCS2 DeoR family transcriptional regulator OS=Mycobacterium smegmatis (strain ATCC 700084 / mc(2)155) GN=MSMEI_0085 PE=4 SV=1;>tr|A0QNL5|A0QNL5_MYCS2 Glucitol operon repressor OS=Mycobacterium smegmatis (strain ATCC 700084 / mc(2)155) GN	2	6	6	6	30.2	30.2	30.2	26.855	255	255;255	0	0.91467	1.0705	57.104	7	0	Median	156830000	85124000	71711000	3700;5930;8144;11663;13135;21769	True;True;True;True;True;True	4084;6489;8885;12756;14407;24144	9265;14498;19690;28216;28217;31952;31953;52756	13060;20469;27932;40001;40002;45258;45259;45260;74043;74044	13060;20469;27932;40001;45259;74044
A0QNL6;I7FCF3	A0QNL6;I7FCF3	17;17	17;17	17;17	>tr|A0QNL6|A0QNL6_MYCS2 Phosphoenolpyruvate-protein phosphotransferase OS=Mycobacterium smegmatis (strain ATCC 700084 / mc(2)155) GN=ptsI PE=3 SV=1;>tr|I7FCF3|I7FCF3_MYCS2 Phosphoenolpyruvate-protein phosphotransferase OS=Mycobacterium smegmatis (strain AT	2	17	17	17	46.9	46.9	46.9	55.471	544	544;598	0	0.60606	0.72322	45.637	24	0	Median	1940300000	1297300000	642990000	83;111;3821;4265;4397;6553;8608;9004;13672;13749;16527;18395;19754;20291;21094;25741;26445	True;True;True;True;True;True;True;True;True;True;True;True;True;True;True;True;True	87;121;4210;4691;4833;7185;9420;9844;14995;15077;18069;20096;21681;22509;22510;23422;28490;29269	174;269;9543;9544;9545;10577;10578;10900;15999;16000;20832;20833;21726;21727;33354;33521;33522;40106;44439;44440;47650;49361;49362;49363;51334;61991;63765;63766;63767	237;361;13470;13471;13472;13473;13474;14890;14891;14892;15322;22614;22615;22616;22617;29546;29547;30804;30805;30806;47221;47419;47420;56681;62622;62623;66977;69243;69244;69245;72046;72047;86975;89532;89533;89534;89535;89536	237;361;13473;14892;15322;22616;29547;30805;47221;47419;56681;62622;66977;69243;72047;86975;89535	79;80;81	104;108;205
I7F4K7;A0QNL8	I7F4K7;A0QNL8	2;2	2;2	2;2	>tr|I7F4K7|I7F4K7_MYCS2 Membrane protein-like protein OS=Mycobacterium smegmatis (strain ATCC 700084 / mc(2)155) GN=MSMEI_0088 PE=4 SV=1;>tr|A0QNL8|A0QNL8_MYCS2 Uncharacterized protein OS=Mycobacterium smegmatis (strain ATCC 700084 / mc(2)155) GN=MSMEG_009	2	2	2	2	4.6	4.6	4.6	75.85	715	715;715	0	?????????	?????????	?????????	1	0	Median	17062000	14179000	2883100	7519;29008	True;True	8217;32134	18220;70176	25796;98438	25796;98438
I7G172;A0QNL9	I7G172;A0QNL9	6;6	6;6	6;6	>tr|I7G172|I7G172_MYCS2 Transcriptional regulator, TetR family OS=Mycobacterium smegmatis (strain ATCC 700084 / mc(2)155) GN=MSMEI_0089 PE=4 SV=1;>tr|A0QNL9|A0QNL9_MYCS2 Putative transcriptional regulator OS=Mycobacterium smegmatis (strain ATCC 700084 / mc	2	6	6	6	41.2	41.2	41.2	21.758	194	194;197	0	1.1373	1.3312	32.493	7	0	Median	622530000	256720000	365800000	4994;7086;8541;9050;16252;30730	True;True;True;True;True;True	5473;7750;9348;9892;17775;34017	12212;17216;17217;17218;20675;21835;21836;21837;39539;74350	17144;24379;24380;24381;24382;24383;29320;30955;30956;30957;30958;55919;55920;104176	17144;24382;29320;30957;55920;104176	82	15
I7FVI8;A0QNM0	I7FVI8;A0QNM0	12;12	12;12	12;12	>tr|I7FVI8|I7FVI8_MYCS2 TetR-family transcriptional regulator OS=Mycobacterium smegmatis (strain ATCC 700084 / mc(2)155) GN=MSMEI_0090 PE=4 SV=1;>tr|A0QNM0|A0QNM0_MYCS2 Probable transcriptional regulatory protein OS=Mycobacterium smegmatis (strain ATCC 700	2	12	12	12	67.3	67.3	67.3	23.067	211	211;211	0	1.2221	1.4257	35.407	32	0	Median	3084300000	1379800000	1704500000	1037;7182;8692;8825;9860;11872;13380;15617;18594;23416;24500;29580	True;True;True;True;True;True;True;True;True;True;True;True	1135;7856;9510;9649;10766;13023;14674;17100;20300;20301;25921;27106;32753	2567;2568;2569;2570;2571;17440;17441;21035;21036;21310;21311;21312;23614;23615;23616;28834;32542;32543;32544;32545;32546;32547;32548;32549;32550;38035;38036;38037;44813;44814;44815;44816;44817;44818;44819;44820;56354;56355;59006;71566	3608;3609;3610;3611;3612;3613;3614;24677;24678;29829;29830;29831;30237;30238;30239;30240;33423;33424;33425;33426;33427;40859;46055;46056;46057;46058;46059;46060;46061;46062;46063;46064;46065;46066;46067;53801;53802;53803;53804;53805;53806;63131;63132;63133;63134;63135;63136;63137;63138;63139;63140;63141;79045;79046;82770;82771;100348	3612;24678;29829;30237;33424;40859;46058;53802;63139;79045;82770;100348	83	104
A0QNM2	A0QNM2	11	11	11	>sp|A0QNM2|Y095_MYCS2 Putative S-adenosyl-L-methionine-dependent methyltransferase MSMEG_0095/MSMEI_0092 OS=Mycobacterium smegmatis (strain ATCC 700084 / mc(2)155) GN=MSMEG_0095 PE=3 SV=1	1	11	11	11	37.6	37.6	37.6	34.556	311	311	0	1.1575	1.3294	46.208	15	0	Median	877130000	389740000	487390000	271;1759;7625;12514;13924;13925;16838;17027;19118;21557;26182	True;True;True;True;True;True;True;True;True;True;True	295;1922;8337;13742;13743;15269;15270;18407;18604;20862;23913;28982	651;4359;18488;30460;30461;30462;33925;33926;33927;40805;41204;41205;45998;52297;52298;63086	899;900;6196;26180;43119;43120;43121;47975;47976;47977;47978;47979;57637;58208;58209;64741;64742;73418;73419;73420;88532;88533	900;6196;26180;43121;47975;47977;57637;58208;64742;73419;88533	84	284
I7G174;A0QNM5	I7G174;A0QNM5	4;4	4;4	4;4	>tr|I7G174|I7G174_MYCS2 Putative quinone oxidoreductase (NADPH:quinone oxidoreductase) (Zeta-crystallin) OS=Mycobacterium smegmatis (strain ATCC 700084 / mc(2)155) GN=MSMEI_0094 PE=4 SV=1;>tr|A0QNM5|A0QNM5_MYCS2 Oxidoreductase, zinc-binding dehydrogenase f	2	4	4	4	17.1	17.1	17.1	32.573	321	321;321	0	1.5312	1.709	28.768	8	0	Median	523830000	219110000	304720000	5082;16137;22604;23125	True;True;True;True	5573;17655;17656;25045;25600	12412;39281;39282;39283;54451;54452;54453;54454;55647;55648;55649	17430;17431;55580;55581;55582;76401;76402;76403;76404;76405;76406;78077;78078;78079	17430;55581;76401;78078	85	308
I7FVJ1;A0QNM6	I7FVJ1;A0QNM6	7;7	7;7	7;7	>tr|I7FVJ1|I7FVJ1_MYCS2 Methyltransferase type 11 OS=Mycobacterium smegmatis (strain ATCC 700084 / mc(2)155) GN=MSMEI_0095 PE=4 SV=1;>tr|A0QNM6|A0QNM6_MYCS2 Methyltransferase OS=Mycobacterium smegmatis (strain ATCC 700084 / mc(2)155) GN=MSMEG_0098 PE=4 SV=	2	7	7	7	37.6	37.6	37.6	25.126	237	237;237	0	0.90592	1.0118	43.478	8	0	Median	750470000	440110000	310360000	3989;4520;12800;14902;19051;26188;27943	True;True;True;True;True;True;True	4393;4964;14058;16328;20787;28989;30965	9932;11191;11192;31213;31214;31215;36303;45817;63100;67556	14013;15731;15732;44164;44165;44166;44167;44168;51319;64487;88554;88555;94845	14013;15732;44164;51319;64487;88555;94845	86	183
I7G2G8;A0QNM9	I7G2G8;A0QNM9	10;10	10;10	10;10	>tr|I7G2G8|I7G2G8_MYCS2 Phosphotyrosine protein phosphatase PtpB OS=Mycobacterium smegmatis (strain ATCC 700084 / mc(2)155) GN=ptbB PE=4 SV=1;>tr|A0QNM9|A0QNM9_MYCS2 Phosphotyrosine protein phosphatase ptpb OS=Mycobacterium smegmatis (strain ATCC 700084 /	2	10	10	10	38.4	38.4	38.4	29.272	268	268;268	0	1.1912	1.3413	20.377	15	0	Median	802830000	400900000	401930000	6665;6666;7387;17262;18825;22529;23609;24277;29619;31562	True;True;True;True;True;True;True;True;True;True	7305;7306;8075;18860;20545;24965;26134;26866;32816;32817;34912;34913	16227;16228;17914;41751;41752;45291;54307;56857;56858;56859;56860;58443;71692;71693;71694;71695;76218;76219	22935;22936;25351;25352;25353;58957;58958;63778;76203;76204;79750;79751;79752;79753;81970;100514;100515;100516;100517;100518;100519;100520;106718;106719;106720;106721	22935;22936;25351;58958;63778;76204;79752;81970;100515;106721	87;88	104;121
I7FVJ5;A0QNN2	I7FVJ5;A0QNN2	3;3	3;3	3;3	>tr|I7FVJ5|I7FVJ5_MYCS2 LysR-family transcriptional regulator OS=Mycobacterium smegmatis (strain ATCC 700084 / mc(2)155) GN=MSMEI_0100 PE=4 SV=1;>tr|A0QNN2|A0QNN2_MYCS2 Transcriptional regulator, LysR family protein OS=Mycobacterium smegmatis (strain ATCC	2	3	3	3	19.8	19.8	19.8	32	293	293;293	0	1.1975	1.4984	21.637	3	0	Median	48276000	19343000	28933000	1365;2110;15160	True;True;True	1499;2302;16609	3389;3390;5156;5157;36895	4795;4796;4797;7307;7308;52139	4797;7308;52139
I7FCG5;A0QNN3	I7FCG5;A0QNN3	9;9	9;9	9;9	>tr|I7FCG5|I7FCG5_MYCS2 Putative nitrate/nitrite response transcriptional regulatory protein Narl OS=Mycobacterium smegmatis (strain ATCC 700084 / mc(2)155) GN=MSMEI_0101 PE=4 SV=1;>tr|A0QNN3|A0QNN3_MYCS2 DNA-binding response regulator, LuxR family protein	2	9	9	9	47.7	47.7	47.7	23.345	216	216;216	0	0.94487	1.1358	69.005	7	0	Median	137810000	67149000	70657000	117;2986;8195;8438;8751;22598;23461;28972;30674	True;True;True;True;True;True;True;True;True	128;3250;8941;9231;9570;25039;25969;32094;33958	282;7447;19801;20380;21155;54442;56467;70083;74217	380;10518;28079;28080;28906;30016;76385;79211;98315;103981	380;10518;28080;28906;30016;76385;79211;98315;103981
I7G180;A0QNN6	I7G180;A0QNN6	12;12	12;12	12;12	>tr|I7G180|I7G180_MYCS2 Acyl-CoA dehydrogenase OS=Mycobacterium smegmatis (strain ATCC 700084 / mc(2)155) GN=MSMEI_0104 PE=4 SV=1;>tr|A0QNN6|A0QNN6_MYCS2 Acyl-CoA dehydrogenase OS=Mycobacterium smegmatis (strain ATCC 700084 / mc(2)155) GN=MSMEG_0108 PE=3 S	2	12	12	12	40.6	40.6	40.6	40.48	379	379;379	0	0.70563	0.81025	63.586	32	0	Median	4237100000	2241800000	1995200000	938;3980;4912;6017;12631;15180;17604;18023;19052;19768;29299;30280	True;True;True;True;True;True;True;True;True;True;True;True	1027;4384;5383;6582;13880;16630;19223;19665;20788;20789;21703;21704;32452;33543	2330;9912;9913;9914;12016;12017;12018;14697;14698;30789;36928;36929;36930;36931;36932;42548;42549;43551;43552;45818;45819;45820;45821;45822;47713;47714;47715;47716;47717;47718;47719;47720;47721;70942;70943;70944;73273;73274;73275	3270;13984;13985;13986;13987;13988;16868;16869;16870;16871;16872;20750;20751;20752;20753;43591;52184;52185;52186;52187;52188;52189;52190;52191;52192;60061;60062;60063;61434;61435;61436;64488;64489;64490;64491;64492;67060;67061;67062;67063;67064;67065;67066;67067;67068;67069;67070;67071;99492;99493;99494;99495;102661;102662;102663;102664;102665	3270;13985;16872;20753;43591;52189;60063;61436;64489;67071;99492;102661	89;90	202;328
I7FVJ9;A0QNN7;I7G4E3;A0QZQ2	I7FVJ9;A0QNN7;I7G4E3;A0QZQ2	8;8;7;7	8;8;7;7	8;8;7;7	>tr|I7FVJ9|I7FVJ9_MYCS2 NAD(P) transhydrogenase beta subunit OS=Mycobacterium smegmatis (strain ATCC 700084 / mc(2)155) GN=MSMEI_0105 PE=4 SV=1;>tr|A0QNN7|A0QNN7_MYCS2 NAD(P) transhydrogenase subunit beta OS=Mycobacterium smegmatis (strain ATCC 700084 / mc	4	8	8	8	13.5	13.5	13.5	50.342	480	480;480;479;479	0	0.7996	0.9647	27.723	23	0	Median	1081700000	641720000	439980000	6257;6432;6433;9345;18327;24237;29644;29645	True;True;True;True;True;True;True;True	6859;6860;7048;7049;10209;20022;20023;26812;32852;32853	15306;15307;15308;15309;15310;15311;15312;15702;15703;15704;15705;22438;22439;44277;44278;44279;44280;44281;58332;58333;58334;71781;71782;71783;71784	21636;21637;21638;21639;21640;21641;21642;21643;21644;21645;21646;21647;22183;22184;22185;22186;22187;22188;22189;22190;22191;31769;31770;62394;62395;62396;62397;62398;62399;81816;81817;81818;81819;100648;100649;100650;100651;100652;100653;100654;100655	21646;22188;22191;31769;62397;81819;100653;100655	91;92;93	367;439;458
I7FCH0;A0QNN8	I7FCH0;A0QNN8	19;19	19;19	5;5	>tr|I7FCH0|I7FCH0_MYCS2 NAD(P) transhydrogenase alpha subunit OS=Mycobacterium smegmatis (strain ATCC 700084 / mc(2)155) GN=MSMEI_0106 PE=4 SV=1;>tr|A0QNN8|A0QNN8_MYCS2 NAD(P) transhydrogenase, alpha subunit OS=Mycobacterium smegmatis (strain ATCC 700084 /	2	19	19	5	55	55	13.1	52.706	513	513;513	0	0.70336	0.8287	36.055	48	0	Median	4762200000	2913300000	1848900000	1989;3490;3788;4459;5432;5487;6688;6966;8212;9279;14582;18094;18281;19852;19903;20653;27788;29638;30523	True;True;True;True;True;True;True;True;True;True;True;True;True;True;True;True;True;True;True	2175;3856;3857;4176;4899;5951;6007;7328;7628;8969;10138;15978;15979;19742;19973;21838;21839;21912;21913;21914;22921;22922;30798;32846;33799	4865;4866;4867;8773;8774;9475;9476;9477;9478;11042;11043;11044;11045;13252;13253;13385;13386;13387;13388;16279;16280;16973;16974;19874;22312;22313;22314;22315;35525;35526;35527;35528;43698;44183;48014;48015;48016;48017;48018;48150;48151;48152;50236;50237;50238;50239;50240;50241;67162;67163;67164;67165;67166;71769;71770;71771;71772;71773;73864;73865	6885;6886;6887;6888;6889;12356;12357;13368;13369;13370;13371;13372;13373;13374;13375;15514;15515;15516;15517;15518;15519;18673;18674;18675;18867;18868;18869;18870;18871;23012;23013;24035;24036;24037;24038;28191;28192;31604;31605;31606;31607;31608;31609;31610;50216;50217;50218;50219;50220;61624;62280;62281;67447;67448;67449;67450;67451;67621;67622;67623;70476;70477;70478;70479;70480;70481;70482;70…	6887;12357;13370;15517;18675;18871;23012;24037;28191;31608;50218;61624;62280;67448;67623;70477;94315;100631;103496	94;95;96;97;98;99;100;101;102	1;115;133;232;273;277;286;506;509
A0QNN9;I7G2H4	A0QNN9;I7G2H4	2;2	2;2	2;2	>tr|A0QNN9|A0QNN9_MYCS2 Putative magnesium transport protein OS=Mycobacterium smegmatis (strain ATCC 700084 / mc(2)155) GN=MSMEG_0111 PE=4 SV=1;>tr|I7G2H4|I7G2H4_MYCS2 Mg2 transporter protein CorA family protein OS=Mycobacterium smegmatis (strain ATCC 7000	2	2	2	2	8.1	8.1	8.1	37.21	334	334;338	0	1.2074	1.4171	20.838	2	0	Median	36950000	15954000	20995000	8838;18328	True;True	9662;20024	21344;44282	30286;30287;62400	30287;62400
I7FVK4;A0QNP2	I7FVK4;A0QNP2	7;7	7;7	7;7	>tr|I7FVK4|I7FVK4_MYCS2 Substrate-binding region of ABC-type glycine betaine transport system OS=Mycobacterium smegmatis (strain ATCC 700084 / mc(2)155) GN=MSMEI_0110 PE=4 SV=1;>tr|A0QNP2|A0QNP2_MYCS2 Extracellular solute-binding protein, family protein 3	2	7	7	7	28.1	28.1	28.1	35.982	342	342;342	0	0.66377	0.76574	30.63	11	0	Median	525960000	328170000	197780000	2207;2619;7845;9071;11591;11620;28920	True;True;True;True;True;True;True	2403;2854;8572;9915;12676;12709;32038	5435;5436;5437;5438;5439;6505;6506;19061;19062;19063;21886;28044;28119;69965	7716;7717;7718;7719;7720;7721;7722;9226;9227;9228;27034;27035;27036;27037;27038;31030;39765;39872;39873;98155;98156;98157	7719;9227;27036;31030;39765;39873;98156
I7G2H8;A0QNP4	I7G2H8;A0QNP4	2;2	2;2	2;2	>tr|I7G2H8|I7G2H8_MYCS2 L-2-haloacid dehalogenase OS=Mycobacterium smegmatis (strain ATCC 700084 / mc(2)155) GN=MSMEI_0112 PE=4 SV=1;>tr|A0QNP4|A0QNP4_MYCS2 Haloacid dehalogenase, type II OS=Mycobacterium smegmatis (strain ATCC 700084 / mc(2)155) GN=dehII	2	2	2	2	15.9	15.9	15.9	24.835	226	226;226	0	0.77548	0.88729	5.232	2	0	Median	36947000	21377000	15570000	19317;25917	True;True	21074;28687	46417;62380	65307;87508	65307;87508
I7F4N6;A0QNP5	I7F4N6;A0QNP5	1;1	1;1	1;1	>tr|I7F4N6|I7F4N6_MYCS2 Alpha/beta hydrolase fold protein OS=Mycobacterium smegmatis (strain ATCC 700084 / mc(2)155) GN=MSMEI_0113 PE=4 SV=1;>tr|A0QNP5|A0QNP5_MYCS2 Hydrolase OS=Mycobacterium smegmatis (strain ATCC 700084 / mc(2)155) GN=MSMEG_0117 PE=4 SV=	2	1	1	1	2.8	2.8	2.8	31.896	287	287;287	0.0079671	?????????	?????????	?????????	1	0	Median	7248100	5077800	2170300	6024	TRUE	6589	14719	20787	20787
I7FCH9;A0QNP8	I7FCH9;A0QNP8	10;10	10;10	10;10	>tr|I7FCH9|I7FCH9_MYCS2 Transcriptional regulatory protein (Possibly TetR-family) OS=Mycobacterium smegmatis (strain ATCC 700084 / mc(2)155) GN=MSMEI_0116 PE=4 SV=1;>tr|A0QNP8|A0QNP8_MYCS2 Probable transcriptional regulatory protein OS=Mycobacterium smegma	2	10	10	10	48.4	48.4	48.4	24.759	219	219;219	0	0.61877	0.74596	36.324	19	0	Median	1065200000	651380000	413850000	7365;8589;11541;13457;18195;19570;22219;22950;24107;28538	True;True;True;True;True;True;True;True;True;True	8051;9400;12622;14757;19881;21383;21384;24633;25413;26670;31617	17866;17867;20795;20796;20797;27905;32717;32718;32719;32720;32721;44004;47047;47048;53652;55229;55230;55231;55232;55233;58032;69013;69014;69015	25283;25284;25285;25286;29489;29490;29491;29492;29493;39581;39582;46296;46297;46298;46299;46300;46301;62031;66162;66163;75269;75270;77494;77495;77496;77497;77498;81407;96859;96860;96861;96862	25284;29491;39582;46301;62031;66163;75270;77494;81407;96859	103	33
I7G2I2;A0QNP9	I7G2I2;A0QNP9	13;13	13;13	13;13	>tr|I7G2I2|I7G2I2_MYCS2 Short-chain dehydrogenase/reductase SDR OS=Mycobacterium smegmatis (strain ATCC 700084 / mc(2)155) GN=MSMEI_0117 PE=4 SV=1;>tr|A0QNP9|A0QNP9_MYCS2 Rhamnolipids biosynthesis 3-oxoacyl-[acyl-carrier-protein] reductase OS=Mycobacterium	2	13	13	13	61.9	61.9	61.9	26.312	257	257;257	0	0.73199	0.83866	62.443	15	0	Median	1029300000	617920000	411390000	2981;3698;6226;7000;8033;8034;11236;12479;23322;28164;28425;28867;29118	True;True;True;True;True;True;True;True;True;True;True;True;True	3245;4082;6825;7662;8767;8768;12283;13703;25816;31205;31497;31979;32256	7437;9261;15233;15234;17043;19422;19423;19424;19425;27127;27128;30380;56144;56145;68082;68083;68742;69824;70468;70469	10504;10505;13054;21526;21527;21528;24136;27555;27556;27557;27558;27559;38439;38440;38441;38442;43007;78735;78736;78737;95582;95583;96485;97960;98836;98837	10505;13054;21528;24136;27558;27559;38439;43007;78736;95583;96485;97960;98836	104	24
I7FCI4;A0QNQ3	I7FCI4;A0QNQ3	2;2	2;2	2;2	>tr|I7FCI4|I7FCI4_MYCS2 GntR family regulatory protein OS=Mycobacterium smegmatis (strain ATCC 700084 / mc(2)155) GN=MSMEI_0121 PE=4 SV=1;>tr|A0QNQ3|A0QNQ3_MYCS2 Transcriptional regulator, GntR family protein OS=Mycobacterium smegmatis (strain ATCC 700084	2	2	2	2	11.9	11.9	11.9	24.666	227	227;227	0.0005385	?????????	?????????	?????????	0	0	Median	11139000	0	11139000	7613;26243	True;True	8325;29056	18464;63291	26147;88843	26147;88843
I7G2I5;A0QNQ4	I7G2I5;A0QNQ4	7;7	7;7	7;7	>tr|I7G2I5|I7G2I5_MYCS2 Mandelate racemase/muconate lactonizing protein OS=Mycobacterium smegmatis (strain ATCC 700084 / mc(2)155) GN=MSMEI_0122 PE=4 SV=1;>tr|A0QNQ4|A0QNQ4_MYCS2 Mandelate racemase/muconate lactonizing enzyme OS=Mycobacterium smegmatis (st	2	7	7	7	25.5	25.5	25.5	40.885	372	372;372	0	0.79737	0.91937	50.229	4	0	Median	110770000	68210000	42561000	1808;2165;4820;11346;14619;16377;28863	True;True;True;True;True;True;True	1975;2360;5286;12413;16018;17907;31975	4457;5315;11806;27423;35620;39770;69817	6314;7544;16564;38868;50364;56227;97950;97951	6314;7544;16564;38868;50364;56227;97950
I7F4P5;A0QNQ5	I7F4P5;A0QNQ5	15;15	15;15	15;15	>tr|I7F4P5|I7F4P5_MYCS2 Zinc-type alcohol dehydrogenase (E subunit) AdhE OS=Mycobacterium smegmatis (strain ATCC 700084 / mc(2)155) GN=adhE1 PE=4 SV=1;>tr|A0QNQ5|A0QNQ5_MYCS2 Oxidoreductase, zinc-binding dehydrogenase family protein OS=Mycobacterium smegma	2	15	15	15	57.9	57.9	57.9	37.357	363	363;363	0	0.98024	1.1455	34.704	34	0	Median	3821200000	1900300000	1921000000	224;1435;5492;5493;14238;14321;15212;18392;22174;24104;26343;26344;29964;30479;30562	True;True;True;True;True;True;True;True;True;True;True;True;True;True;True	242;1572;6012;6013;15611;15695;16663;20093;24585;26666;29165;29166;33199;33200;33752;33842	536;537;538;539;3571;3572;3573;13396;13397;13398;13399;13400;13401;34689;34690;34691;34692;34693;34869;37005;37006;37007;44435;53560;58027;58028;63538;63539;63540;72533;72534;72535;73766;73767;73942;73943;73944	732;733;734;735;736;737;738;739;740;741;5069;5070;5071;5072;5073;18884;18885;18886;18887;18888;18889;49037;49038;49039;49040;49041;49042;49043;49044;49277;52293;52294;52295;62618;75140;81401;81402;81403;89203;89204;89205;101650;101651;101652;101653;101654;103358;103359;103597;103598;103599;103600	732;5070;18888;18889;49043;49277;52294;62618;75140;81402;89203;89204;101654;103358;103600	105;106;107	65;90;347
I7G191;A0QNQ6	I7G191;A0QNQ6	3;3	3;3	3;3	>tr|I7G191|I7G191_MYCS2 Putative thioesterase OS=Mycobacterium smegmatis (strain ATCC 700084 / mc(2)155) GN=MSMEI_0125 PE=4 SV=1;>tr|A0QNQ6|A0QNQ6_MYCS2 Thioesterase superfamily protein OS=Mycobacterium smegmatis (strain ATCC 700084 / mc(2)155) GN=MSMEG_01	2	3	3	3	20.1	20.1	20.1	16.61	149	149;149	0	1.1887	1.3456	23.238	6	0	Median	114500000	55113000	59386000	6041;7451;22706	True;True;True	6606;8143;25156	14762;14763;18053;18054;54693;54694	20850;20851;20852;25550;25551;25552;25553;76746;76747;76748;76749	20852;25552;76749
A0QNQ7;I7FVL6	A0QNQ7;I7FVL6	5;5	5;5	5;5	>tr|A0QNQ7|A0QNQ7_MYCS2 Cyclase/dehydrase family protein OS=Mycobacterium smegmatis (strain ATCC 700084 / mc(2)155) GN=MSMEG_0129 PE=4 SV=1;>tr|I7FVL6|I7FVL6_MYCS2 Cyclase/dehydrase OS=Mycobacterium smegmatis (strain ATCC 700084 / mc(2)155) GN=MSMEI_0126 P	2	5	5	5	26.4	26.4	26.4	16.033	144	144;147	0	0.8967	1.0614	40.877	10	0	Median	1289100000	663240000	625860000	10388;15719;16267;18401;31568	True;True;True;True;True	11344;17213;17790;20102;34920	24936;38313;38314;38315;38316;39562;39563;39564;39565;44447;76229	35277;54197;54198;54199;54200;54201;55947;55948;55949;55950;55951;55952;55953;55954;55955;62631;106734	35277;54199;55949;62631;106734
A0QNQ8;I7FCI6	A0QNQ8;I7FCI6	2;2	2;2	2;2	>tr|A0QNQ8|A0QNQ8_MYCS2 Transcriptional regulator, GntR family protein OS=Mycobacterium smegmatis (strain ATCC 700084 / mc(2)155) GN=MSMEG_0130 PE=4 SV=1;>tr|I7FCI6|I7FCI6_MYCS2 Transcriptional regulatory protein (Probably GntR-family) OS=Mycobacterium sme	2	2	2	2	11.3	11.3	11.3	25.862	230	230;261	0	1.3981	1.6789	0.55552	2	0	Median	15997000	7612300	8384800	10506;15120	True;True	11469;16567	25227;36798	35721;52006	35721;52006
A0QNQ9;I7G2I8	A0QNQ9;I7G2I8	15;14	15;14	15;14	>tr|A0QNQ9|A0QNQ9_MYCS2 AMP-binding enzyme, putative OS=Mycobacterium smegmatis (strain ATCC 700084 / mc(2)155) GN=MSMEG_0131 PE=4 SV=1;>tr|I7G2I8|I7G2I8_MYCS2 Fatty-acid-CoA ligase FadD5 OS=Mycobacterium smegmatis (strain ATCC 700084 / mc(2)155) GN=MSMEI_	2	15	15	15	32.2	32.2	32.2	58.443	544	544;553	0	0.84552	0.97959	40.537	40	0	Median	4256100000	2426700000	1829400000	2662;2952;3744;3926;11900;12491;12915;17109;21322;22400;25202;25716;29130;29389;30382	True;True;True;True;True;True;True;True;True;True;True;True;True;True;True	2901;3213;4131;4329;13056;13718;14180;14181;14182;18691;23658;24828;27889;28462;28463;32269;32547;32548;33650;33651	6623;6624;6625;6626;7379;7380;7381;9374;9375;9777;9778;9779;28922;30409;31460;31461;31462;31463;31464;31465;31466;41381;41382;41383;51767;51768;54026;60664;60665;60666;61937;61938;61939;61940;61941;70501;70502;71151;71152;73502;73503;73504;73505;73506;73507;73508	9381;9382;9383;9384;9385;9386;10420;10421;10422;10423;10424;13216;13217;13218;13799;13800;13801;13802;40983;40984;43051;44536;44537;44538;44539;44540;44541;44542;44543;44544;44545;44546;44547;44548;58450;58451;58452;58453;58454;58455;72662;72663;75818;85105;85106;85107;85108;86898;86899;86900;86901;86902;86903;86904;98885;98886;98887;99793;99794;99795;102980;102981;102982;102983;102984;102985;102…	9386;10423;13216;13800;40984;43051;44544;58451;72662;75818;85107;86899;98886;99794;102991	108;109;110;111;112;113	28;29;74;84;364;383
I7F4Q4;A0QNR0	I7F4Q4;A0QNR0	3;3	3;3	3;3	>tr|I7F4Q4|I7F4Q4_MYCS2 Conserved hypothetical integral membrane protein Yrbe1a OS=Mycobacterium smegmatis (strain ATCC 700084 / mc(2)155) GN=yrbE1A PE=4 SV=1;>tr|A0QNR0|A0QNR0_MYCS2 Uncharacterized protein OS=Mycobacterium smegmatis (strain ATCC 700084 /	2	3	3	3	16.2	16.2	16.2	27.658	266	266;266	0	0.76029	0.91885	33.593	2	0	Median	104560000	60045000	44517000	7347;11991;25384	True;True;True	8032;13155;28086	17812;17813;29154;61089	25206;25207;41305;41306;41307;85695	25206;41306;85695
I7G194;A0QNR1	I7G194;A0QNR1	2;2	2;2	2;2	>tr|I7G194|I7G194_MYCS2 Conserved hypothetical integral membrane protein Yrbe1b OS=Mycobacterium smegmatis (strain ATCC 700084 / mc(2)155) GN=yrbE1B PE=4 SV=1;>tr|A0QNR1|A0QNR1_MYCS2 ABC-transporter integral membrane protein OS=Mycobacterium smegmatis (str	2	2	2	2	8.3	8.3	8.3	30.786	289	289;289	0	0.80771	0.83167	15.37	3	0	Median	135400000	75983000	59417000	15026;24522	True;True	16466;27129	36577;59060;59061	51712;82854;82855;82856	51712;82854
I7FVM0;A0QNR2	I7FVM0;A0QNR2	4;4	1;1	1;1	>tr|I7FVM0|I7FVM0_MYCS2 MCE-family protein MCE1a OS=Mycobacterium smegmatis (strain ATCC 700084 / mc(2)155) GN=mce PE=4 SV=1;>tr|A0QNR2|A0QNR2_MYCS2 Virulence factor Mce family protein OS=Mycobacterium smegmatis (strain ATCC 700084 / mc(2)155) GN=MSMEG_013	2	4	1	1	11.2	3.9	3.9	43.91	409	409;409	0	?????????	?????????	?????????	1	0	Median	37372000	20964000	16408000	3951;11026;16482;23984	False;False;True;False	4354;12053;18021;26539	9832;26527;26528;40013;57759	13876;37564;37565;56546;56547;81033	13876;37564;56546;81033
I7FCJ0;A0QNR3	I7FCJ0;A0QNR3	10;10	10;10	10;10	>tr|I7FCJ0|I7FCJ0_MYCS2 MCE-family protein MCE1b OS=Mycobacterium smegmatis (strain ATCC 700084 / mc(2)155) GN=mce2B PE=4 SV=1;>tr|A0QNR3|A0QNR3_MYCS2 Virulence factor Mce family protein OS=Mycobacterium smegmatis (strain ATCC 700084 / mc(2)155) GN=MSMEG_0	2	10	10	10	35.3	35.3	35.3	37.431	343	343;343	0	1.7452	1.9997	38.084	10	0	Median	852140000	319710000	532430000	356;6342;6576;15190;20723;22312;24163;24841;25786;31620	True;True;True;True;True;True;True;True;True;True	389;6952;7209;16641;22996;24730;26730;27492;28542;34980	849;15487;16041;16042;36954;36955;50400;50401;53826;58154;59785;62092;76350	1175;21886;22678;22679;52219;52220;70709;70710;70711;75523;81566;83860;87109;87110;106885	1175;21886;22678;52219;70710;75523;81566;83860;87109;106885
I7G2J2;A0QNR4	I7G2J2;A0QNR4	14;14	14;14	14;14	>tr|I7G2J2|I7G2J2_MYCS2 MCE-family protein MCE1c OS=Mycobacterium smegmatis (strain ATCC 700084 / mc(2)155) GN=mce1C PE=4 SV=1;>tr|A0QNR4|A0QNR4_MYCS2 Virulence factor Mce family protein, putative OS=Mycobacterium smegmatis (strain ATCC 700084 / mc(2)155)	2	14	14	14	32.1	32.1	32.1	54.69	524	524;524	0	1.5297	1.8007	24.185	14	0	Median	757960000	233610000	524350000	9491;12114;15864;17807;20340;21846;21933;24240;24974;25638;26294;26596;28098;29951	True;True;True;True;True;True;True;True;True;True;True;True;True;True	10364;13285;17369;19439;22583;24226;24322;26817;27636;28371;29110;29432;31135;33186	22774;29444;38672;38673;38674;43069;43070;49514;52905;53075;58342;60140;60141;61731;63414;64119;67911;72502	32247;32248;41708;41709;54712;54713;54714;54715;60782;60783;60784;60785;69459;74244;74471;74472;81833;84365;84366;86598;89026;90038;95343;101606	32247;41708;54712;60785;69459;74244;74471;81833;84366;86598;89026;90038;95343;101606	114;115	63;71
I7F4Q7;A0QNR5	I7F4Q7;A0QNR5	10;10	10;10	10;10	>tr|I7F4Q7|I7F4Q7_MYCS2 MCE-family protein MCE1d OS=Mycobacterium smegmatis (strain ATCC 700084 / mc(2)155) GN=mce2D PE=4 SV=1;>tr|A0QNR5|A0QNR5_MYCS2 Virulence factor mce family protein OS=Mycobacterium smegmatis (strain ATCC 700084 / mc(2)155) GN=MSMEG_0	2	10	10	10	18.6	18.6	18.6	58.012	547	547;547	0	1.6367	1.9286	34.744	15	0	Median	761640000	271980000	489660000	10437;11621;17755;21506;24670;26987;28873;29134;29390;30444	True;True;True;True;True;True;True;True;True;True	11394;12710;19383;23859;27296;29892;31986;32273;32549;33716	25045;25046;28120;28121;28122;42955;42956;42957;42958;52195;59376;65144;69835;69836;70507;71153;73678;73679;73680	35440;35441;35442;35443;39874;39875;39876;60630;60631;60632;60633;60634;60635;73279;83291;91411;91412;97977;97978;97979;98892;99796;103239;103240;103241;103242;103243;103244	35443;39876;60633;73279;83291;91411;97979;98892;99796;103239	116	68
I7G197;A0QNR6	I7G197;A0QNR6	10;10	10;10	10;10	>tr|I7G197|I7G197_MYCS2 MCE-family lipoprotein LprK OS=Mycobacterium smegmatis (strain ATCC 700084 / mc(2)155) GN=lprL PE=4 SV=1;>tr|A0QNR6|A0QNR6_MYCS2 Virulence factor Mce family protein OS=Mycobacterium smegmatis (strain ATCC 700084 / mc(2)155) GN=MSMEG	2	10	10	10	39.4	39.4	39.4	41.452	381	381;390	0	1.5882	1.854	51.666	16	0	Median	690550000	252560000	437980000	600;2274;5464;5964;7444;9812;14423;18581;18582;29514	True;True;True;True;True;True;True;True;True;True	664;2477;5984;6526;8134;10716;15806;20287;20288;32686	1436;1437;5623;13321;13322;13323;13324;14575;18033;18034;23497;23498;23499;35151;44797;44798;71426;71427	1995;1996;1997;7991;18774;18775;18776;18777;18778;18779;18780;20574;25518;25519;33268;33269;33270;33271;49676;49677;63111;63112;100155;100156	1996;7991;18775;20574;25519;33269;49676;63111;63112;100156
I7FVM5;A0QNR7	I7FVM5;A0QNR7	15;15	15;15	15;15	>tr|I7FVM5|I7FVM5_MYCS2 MCE-family protein MCE1f OS=Mycobacterium smegmatis (strain ATCC 700084 / mc(2)155) GN=MSMEI_0136 PE=4 SV=1;>tr|A0QNR7|A0QNR7_MYCS2 Mce-family protein mce1f OS=Mycobacterium smegmatis (strain ATCC 700084 / mc(2)155) GN=MSMEG_0139 PE	2	15	15	15	42.5	42.5	42.5	54.304	518	518;518	0	2.0084	2.5262	36.313	21	0	Median	845480000	280830000	564650000	3185;3966;4673;5024;11424;14445;19090;20449;21113;23282;23730;25800;30275;30795;31696	True;True;True;True;True;True;True;True;True;True;True;True;True;True;True	3521;4370;5129;5510;12499;15829;20832;22700;23441;25771;26262;28556;33538;34084;35061	8029;9883;9884;9885;9886;11534;12286;12287;27641;27642;35207;35208;45924;45925;45926;45927;49765;51364;51365;56057;57144;57145;62115;62116;73264;73265;74518;76500	11302;13943;13944;13945;13946;13947;13948;16187;17246;17247;17248;39198;39199;39200;49752;49753;64638;64639;64640;64641;69827;72094;72095;78621;78622;80170;80171;87143;87144;87145;102650;102651;104420;107092	11302;13948;16187;17248;39199;49752;64639;69827;72095;78622;80170;87143;102650;104420;107092
I7FCJ5;A0QNR8	I7FCJ5;A0QNR8	4;4	4;4	4;4	>tr|I7FCJ5|I7FCJ5_MYCS2 Putative conserved MCE associated membrane protein OS=Mycobacterium smegmatis (strain ATCC 700084 / mc(2)155) GN=MSMEI_0137 PE=4 SV=1;>tr|A0QNR8|A0QNR8_MYCS2 Probable conserved mce associated membrane protein OS=Mycobacterium smegma	2	4	4	4	23.8	23.8	23.8	21.548	202	202;202	0	0.77433	0.91127	38.526	9	0	Median	136280000	80253000	56030000	5118;5221;23855;29567	True;True;True;True	5609;5610;5723;5724;26398;32740	12476;12477;12478;12705;12706;12707;12708;12709;12710;57428;71546	17528;17529;17530;17531;17868;17869;17870;17871;17872;17873;17874;17875;80565;100320;100321	17531;17874;80565;100321	117;118	83;101
I7G2J6;A0QNR9	I7G2J6;A0QNR9	3;3	3;3	3;3	>tr|I7G2J6|I7G2J6_MYCS2 Conserved MCE associated transmembrane protein OS=Mycobacterium smegmatis (strain ATCC 700084 / mc(2)155) GN=MSMEI_0138 PE=4 SV=1;>tr|A0QNR9|A0QNR9_MYCS2 Probable conserved mce associated transmembrane protein OS=Mycobacterium smegm	2	3	3	3	11.2	11.2	11.2	34.804	322	322;322	0	0.96478	1.1013	14.785	3	0	Median	21076000	14321000	6755600	3498;20453;25848	True;True;True	3866;22704;28608	8796;49776;49777;62219	12393;69841;69842;69843;69844;87281	12393;69843;87281
I7F4R4;A0QNS0	I7F4R4;A0QNS0	4;4	4;4	4;4	>tr|I7F4R4|I7F4R4_MYCS2 Uncharacterized protein OS=Mycobacterium smegmatis (strain ATCC 700084 / mc(2)155) GN=MSMEI_0139 PE=4 SV=1;>tr|A0QNS0|A0QNS0_MYCS2 Uncharacterized protein OS=Mycobacterium smegmatis (strain ATCC 700084 / mc(2)155) GN=MSMEG_0142 PE=4	2	4	4	4	23.6	23.6	23.6	20.456	182	182;182	0	0.59024	0.67844	43.83	3	0	Median	108020000	77401000	30621000	14758;15065;20331;20513	True;True;True;True	16165;16507;22572;22770	35933;36679;49487;49918	50788;50789;51845;69416;70048;70049	50789;51845;69416;70048
I7G1A0;A0QNS1	I7G1A0;A0QNS1	3;3	3;3	3;3	>tr|I7G1A0|I7G1A0_MYCS2 Conserved MCE associated membrane protein OS=Mycobacterium smegmatis (strain ATCC 700084 / mc(2)155) GN=MSMEI_0140 PE=4 SV=1;>tr|A0QNS1|A0QNS1_MYCS2 Probable conserved mce associated membrane protein OS=Mycobacterium smegmatis (stra	2	3	3	3	21.3	21.3	21.3	32.036	296	296;296	0	0.79187	0.92187	10.418	5	0	Median	116170000	61780000	54387000	19649;21190;21404	True;True;True	21514;21515;23519;23746	47303;47304;47305;47306;47307;51488;51965	66520;66521;66522;66523;66524;66525;72260;72261;72937;72938	66525;72261;72937	119	1
I7G2J9;A0QNS4	I7G2J9;A0QNS4	7;7	7;7	7;7	>tr|I7G2J9|I7G2J9_MYCS2 Mosc domain protein OS=Mycobacterium smegmatis (strain ATCC 700084 / mc(2)155) GN=MSMEI_0143 PE=4 SV=1;>tr|A0QNS4|A0QNS4_MYCS2 Mosc domain protein OS=Mycobacterium smegmatis (strain ATCC 700084 / mc(2)155) GN=MSMEG_0146 PE=4 SV=1	2	7	7	7	35.3	35.3	35.3	29.787	272	272;272	0	1.0136	1.1838	44.979	14	0	Median	1813000000	881820000	931140000	4762;7459;13253;14439;18101;18294;31656	True;True;True;True;True;True;True	5225;8152;14534;15823;19749;19987;35019	11701;11702;11703;11704;18071;32215;32216;32217;32218;32219;35194;43713;43714;44208;44209;76420	16415;16416;16417;16418;16419;16420;25577;25578;45617;45618;45619;45620;45621;45622;45623;49733;61643;61644;61645;62308;62309;62310;106975;106976	16417;25578;45617;49733;61643;62310;106975
A0QNS6;I7G1A3	A0QNS6;I7G1A3	3;3	3;3	3;3	>tr|A0QNS6|A0QNS6_MYCS2 Transcriptional regulator, TetR family protein OS=Mycobacterium smegmatis (strain ATCC 700084 / mc(2)155) GN=MSMEG_0148 PE=4 SV=1;>tr|I7G1A3|I7G1A3_MYCS2 Regulator putative TetR-family OS=Mycobacterium smegmatis (strain ATCC 700084	2	3	3	3	21.1	21.1	21.1	22.895	209	209;226	0.0010712	0.83052	0.95414	22.199	2	0	Median	99416000	58863000	40553000	21696;23151;26780	True;True;True	24062;25629;29658	52590;55705;64678	73818;78142;90779	73818;78142;90779
I7F4S5;A0QNT0	I7F4S5;A0QNT0	1;1	1;1	1;1	>tr|I7F4S5|I7F4S5_MYCS2 NAD(P) transhydrogenase alpha subunit OS=Mycobacterium smegmatis (strain ATCC 700084 / mc(2)155) GN=pntAa PE=1 SV=1;>tr|A0QNT0|A0QNT0_MYCS2 Alanine dehydrogenase/pyridine nucleotide transhydrogenase OS=Mycobacterium smegmatis (strai	2	1	1	1	3.6	3.6	3.6	37.307	360	360;360	0	?????????	?????????	?????????	1	0	Median	10337000	4439200	5897800	3485	TRUE	3851	8761;8762	12335;12336;12337	12336
A0QNT1;I7G1A6	A0QNT1;I7G1A6	9;9	9;9	9;9	>tr|A0QNT1|A0QNT1_MYCS2 2-dehydropantoate 2-reductase OS=Mycobacterium smegmatis (strain ATCC 700084 / mc(2)155) GN=panE PE=4 SV=1;>tr|I7G1A6|I7G1A6_MYCS2 Putative 2-dehydropantoate 2-reductase OS=Mycobacterium smegmatis (strain ATCC 700084 / mc(2)155) GN=	2	9	9	9	36.2	36.2	36.2	36.047	337	337;354	0	0.6107	0.70534	71.046	7	0	Median	162640000	101940000	60697000	2304;3893;9736;10117;10863;14157;25444;27122;27468	True;True;True;True;True;True;True;True;True	2509;4290;10631;11042;11865;15524;28155;30038;30434	5698;9696;23338;23339;24214;24215;26126;26127;34478;61247;65459;66350;66351;66352	8109;13687;33041;33042;33043;34252;34253;37003;37004;48748;85920;91852;93161;93162;93163	8109;13687;33043;34252;37004;48748;85920;91852;93162
I7FVN7;A0QNT2	I7FVN7;A0QNT2	1;1	1;1	1;1	>tr|I7FVN7|I7FVN7_MYCS2 Pyruvate kinase OS=Mycobacterium smegmatis (strain ATCC 700084 / mc(2)155) GN=pyk PE=4 SV=1;>tr|A0QNT2|A0QNT2_MYCS2 Pyruvate kinase OS=Mycobacterium smegmatis (strain ATCC 700084 / mc(2)155) GN=pyk PE=3 SV=1	2	1	1	1	2.7	2.7	2.7	50.24	477	477;477	0.0051813	?????????	?????????	?????????	0	0	Median	5951100	5951100	0	1432	TRUE	1569	3566	5061	5061
I7FCK7;A0QNT3	I7FCK7;A0QNT3	2;2	2;2	2;2	>tr|I7FCK7|I7FCK7_MYCS2 Putative PAS/PAC sensor protein OS=Mycobacterium smegmatis (strain ATCC 700084 / mc(2)155) GN=MSMEI_0152 PE=4 SV=1;>tr|A0QNT3|A0QNT3_MYCS2 Transcriptional regulator OS=Mycobacterium smegmatis (strain ATCC 700084 / mc(2)155) GN=MSMEG	2	2	2	2	17.1	17.1	17.1	15.302	140	140;156	0	1.18	1.3421	27.066	3	0	Median	36934000	17160000	19774000	12790;13764	True;True	14048;15094	31173;33550;33551	44109;44110;47456;47457	44109;47456
I7F4T1;A0QNT5	I7F4T1;A0QNT5	8;8	8;8	8;8	>tr|I7F4T1|I7F4T1_MYCS2 Oxalyl-CoA decarboxylase OxcA OS=Mycobacterium smegmatis (strain ATCC 700084 / mc(2)155) GN=oxcA PE=4 SV=1;>tr|A0QNT5|A0QNT5_MYCS2 Oxalyl-CoA decarboxylase OS=Mycobacterium smegmatis (strain ATCC 700084 / mc(2)155) GN=MSMEG_0157 PE=	2	8	8	8	20.8	20.8	20.8	60.776	577	577;577	0	4.7959	5.9693	116.67	5	0	Median	186500000	30033000	156470000	6546;10064;10421;10563;11561;12822;16435;20157	True;True;True;True;True;True;True;True	7176;10982;11378;11528;11529;12643;14082;17968;22306	15983;24072;24994;25338;25339;27948;27949;31262;39885;48982	22594;34065;35360;35878;35879;39637;39638;44242;56378;68742	22594;34065;35360;35879;39637;44242;56378;68742	120;121;122	134;373;386
A0QNT6;I7G1A9	A0QNT6;I7G1A9	14;13	14;13	14;13	>tr|A0QNT6|A0QNT6_MYCS2 Formyl-CoA:oxalate CoA-transferase OS=Mycobacterium smegmatis (strain ATCC 700084 / mc(2)155) GN=frc PE=3 SV=1;>tr|I7G1A9|I7G1A9_MYCS2 Formyl-CoA:oxalate CoA-transferase OS=Mycobacterium smegmatis (strain ATCC 700084 / mc(2)155) GN=	2	14	14	14	45.7	45.7	45.7	46.087	420	420;444	0	2.6691	3.1067	62.3	11	0	Median	1087800000	272130000	815650000	4850;7881;9715;10248;11008;12119;16866;23769;24029;24346;25188;25760;26388;29982	True;True;True;True;True;True;True;True;True;True;True;True;True;True	5318;8609;10610;11183;12033;13292;18436;26306;26589;26942;27873;28509;29211;33218;33219	11869;19136;23295;24557;24558;26495;29454;29455;40865;57224;57225;57891;58633;60633;60634;62027;62028;63643;63644;72590;72591;72592	16655;27143;32984;34739;34740;37520;41727;41728;41729;57728;80284;80285;81227;82253;85056;85057;85058;87025;87026;89367;89368;89369;101730;101731;101732	16655;27143;32984;34740;37520;41728;57728;80285;81227;82253;85058;87026;89369;101732	123	201
A0QNU4;I7G2L2	A0QNU4;I7G2L2	8;8	8;8	8;8	>tr|A0QNU4|A0QNU4_MYCS2 GntR-family protein transcriptional regulator OS=Mycobacterium smegmatis (strain ATCC 700084 / mc(2)155) GN=MSMEG_0166 PE=4 SV=1;>tr|I7G2L2|I7G2L2_MYCS2 GntR-family transcriptional regulator OS=Mycobacterium smegmatis (strain ATCC 7	2	8	8	8	36.4	36.4	36.4	27.054	242	242;295	0	0.88951	1.0423	25.378	24	0	Median	2132300000	1135600000	996730000	2209;3668;3905;11112;11974;15530;21905;27505	True;True;True;True;True;True;True;True	2405;2406;4050;4305;12151;13137;17008;17009;24291;30478	5443;5444;5445;5446;5447;5448;5449;5450;5451;5452;5453;5454;9192;9721;9722;26752;26753;26754;26755;26756;26757;29111;29112;29113;37821;37822;37823;37824;37825;53016;66442;66443	7728;7729;7730;7731;7732;7733;7734;7735;7736;7737;7738;7739;7740;7741;7742;7743;7744;7745;7746;12956;13720;13721;13722;37893;37894;37895;37896;37897;37898;37899;37900;37901;37902;37903;41246;41247;41248;41249;53458;53459;53460;53461;53462;74389;93287;93288;93289;93290;93291	7745;12956;13722;37903;41246;53459;74389;93288	124;125	18;220
A0QNU9;I7FCL7	A0QNU9;I7FCL7	3;3	3;3	3;3	>tr|A0QNU9|A0QNU9_MYCS2 Histone deacetylase superfamily protein OS=Mycobacterium smegmatis (strain ATCC 700084 / mc(2)155) GN=MSMEG_0171 PE=4 SV=1;>tr|I7FCL7|I7FCL7_MYCS2 Histone deacetylase superfamily OS=Mycobacterium smegmatis (strain ATCC 700084 / mc(2	2	3	3	3	12	12	12	33.699	309	309;324	0	0.53745	0.60516	1.0355	2	0	Median	24957000	16954000	8003200	4145;19304;28404	True;True;True	4559;21059;31473	10289;46382;68686	14494;65257;96408	14494;65257;96408	126	32
I7G1C0;A0QNV7	I7G1C0;A0QNV7	4;4	4;4	4;4	>tr|I7G1C0|I7G1C0_MYCS2 GntR-family transcriptional regulator OS=Mycobacterium smegmatis (strain ATCC 700084 / mc(2)155) GN=MSMEI_0175 PE=4 SV=1;>tr|A0QNV7|A0QNV7_MYCS2 Transcriptional regulator, GntR family protein OS=Mycobacterium smegmatis (strain ATCC	2	4	4	4	26.9	26.9	26.9	24.52	223	223;223	0	0.63134	0.78063	14.663	3	0	Median	79509000	49842000	29667000	764;4097;6505;17579	True;True;True;True	835;4509;7130;19196	1867;10156;15866;15867;42477	2604;2605;14317;22420;22421;59956	2604;14317;22421;59956
I7FVQ7;A0QNV8	I7FVQ7;A0QNV8	2;2	2;2	2;2	>tr|I7FVQ7|I7FVQ7_MYCS2 Putative transcriptional regulatory protein OS=Mycobacterium smegmatis (strain ATCC 700084 / mc(2)155) GN=MSMEI_0176 PE=4 SV=1;>tr|A0QNV8|A0QNV8_MYCS2 Putative HTH-type transcriptional regulator OS=Mycobacterium smegmatis (strain AT	2	2	2	2	16	16	16	18.141	169	169;169	0	1.0012	1.1097	18.561	3	0	Median	40626000	20657000	19969000	675;2791	True;True	743;3038	1639;1640;6966	2293;2294;9865	2293;9865
I7G2M2;A0QNW0	I7G2M2;A0QNW0	3;3	3;3	3;3	>tr|I7G2M2|I7G2M2_MYCS2 Epoxide hydrolase OS=Mycobacterium smegmatis (strain ATCC 700084 / mc(2)155) GN=MSMEI_0178 PE=4 SV=1;>tr|A0QNW0|A0QNW0_MYCS2 Epoxide hydrolase 1 OS=Mycobacterium smegmatis (strain ATCC 700084 / mc(2)155) GN=MSMEG_0182 PE=4 SV=1	2	3	3	3	13.2	13.2	13.2	43.088	385	385;385	0	1.6495	1.7986	17.359	3	0	Median	40206000	15243000	24964000	3528;3643;10956	True;True;True	3899;4025;11971	8869;9130;26357	12494;12870;37327;37328	12494;12870;37328
I7F4V9;A0QNW1	I7F4V9;A0QNW1	10;10	10;10	10;10	>tr|I7F4V9|I7F4V9_MYCS2 Gamma-glutamyltranspeptidase OS=Mycobacterium smegmatis (strain ATCC 700084 / mc(2)155) GN=MSMEI_0179 PE=4 SV=1;>tr|A0QNW1|A0QNW1_MYCS2 Transferase OS=Mycobacterium smegmatis (strain ATCC 700084 / mc(2)155) GN=MSMEG_0184 PE=4 SV=1	2	10	10	10	24.4	24.4	24.4	62.162	589	589;590	0	0.61411	0.69534	60.011	13	0	Median	167170000	103550000	63623000	1661;1997;13468;18465;18627;20498;20499;20818;23904;27327	True;True;True;True;True;True;True;True;True;True	1816;2183;14770;20167;20337;22755;22756;23112;26451;30282	4106;4888;32750;32751;32752;32753;44578;44881;49889;49890;50665;57571;65986;65987;65988	5839;6926;46340;46341;46342;46343;46344;46345;46346;62814;63218;70009;70010;70011;70012;71112;80760;80761;92606;92607;92608;92609	5839;6926;46345;62814;63218;70009;70012;71112;80761;92606
A0QNW5;I7FCM9	A0QNW5;I7FCM9	1;1	1;1	1;1	>tr|A0QNW5|A0QNW5_MYCS2 MarR-family protein transcriptional regulator OS=Mycobacterium smegmatis (strain ATCC 700084 / mc(2)155) GN=MSMEG_0188 PE=4 SV=1;>tr|I7FCM9|I7FCM9_MYCS2 MarR family regulatory protein OS=Mycobacterium smegmatis (strain ATCC 700084 /	2	1	1	1	13.9	13.9	13.9	16.476	151	151;154	0	0.77557	0.901	20.286	2	0	Median	26255000	15524000	10731000	18799	TRUE	20516;20517	45237;45238	63701;63702;63703	63702	127	64
I7G2M5;A0QNW6	I7G2M5;A0QNW6	7;7	7;7	7;7	>tr|I7G2M5|I7G2M5_MYCS2 GCN5-related N-acetyltransferase OS=Mycobacterium smegmatis (strain ATCC 700084 / mc(2)155) GN=MSMEI_0183 PE=4 SV=1;>tr|A0QNW6|A0QNW6_MYCS2 Acetyltransferase OS=Mycobacterium smegmatis (strain ATCC 700084 / mc(2)155) GN=MSMEG_0187 P	2	7	7	7	61.2	61.2	61.2	17.016	152	152;158	0	0.70477	0.7894	49.911	9	0	Median	495650000	297580000	198070000	4869;8305;13176;19145;20216;22085;30734	True;True;True;True;True;True;True	5338;9088;14451;20890;22388;22389;24487;34021	11909;20110;32037;32038;46052;49111;49112;53400;53401;53402;74364;74365	16714;28530;45369;45370;64821;68906;68907;68908;74918;74919;74920;74921;104195;104196;104197	16714;28530;45369;64821;68906;74918;104197	128	118
A0QNX0;I7FCN4	A0QNX0;I7FCN4	3;3	3;3	3;3	>tr|A0QNX0|A0QNX0_MYCS2 Transcriptional regulator, RpiR family protein OS=Mycobacterium smegmatis (strain ATCC 700084 / mc(2)155) GN=MSMEG_0192 PE=4 SV=1;>tr|I7FCN4|I7FCN4_MYCS2 RpiR-family transcriptional regulator OS=Mycobacterium smegmatis (strain ATCC	2	3	3	3	12.7	12.7	12.7	31.628	300	300;321	0	0.57745	0.66442	64.741	4	0	Median	115420000	68083000	47336000	4391;21321;23070	True;True;True	4827;23657;25541	10882;10883;51766;55530;55531	15293;15294;72661;77914;77915	15293;72661;77914
A0QNX1	A0QNX1	2	2	2	>sp|A0QNX1|MURQ_MYCS2 N-acetylmuramic acid 6-phosphate etherase OS=Mycobacterium smegmatis (strain ATCC 700084 / mc(2)155) GN=murQ PE=3 SV=1	1	2	2	2	8.4	8.4	8.4	30.642	298	298	0	1.8639	2.0697	23.568	2	0	Median	20474000	6503400	13970000	10141;26919	True;True	11066;29811	24285;24286;64978	34353;34354;34355;91180	34354;91180
I7F4X0;A0QNX2	I7F4X0;A0QNX2	2;2	2;2	2;2	>tr|I7F4X0|I7F4X0_MYCS2 Cutinase Cut1 OS=Mycobacterium smegmatis (strain ATCC 700084 / mc(2)155) GN=cut1 PE=4 SV=1;>tr|A0QNX2|A0QNX2_MYCS2 Serine esterase, cutinase family protein OS=Mycobacterium smegmatis (strain ATCC 700084 / mc(2)155) GN=MSMEG_0194 PE=	2	2	2	2	13.8	13.8	13.8	24.061	232	232;232	0	?????????	?????????	?????????	1	0	Median	32372000	6546600	25826000	12296;14852	True;True	13494;16276	29949;36206;36207	42421;51193;51194	42421;51194
I7FVR6;A0QNX4	I7FVR6;A0QNX4	1;1	1;1	1;1	>tr|I7FVR6|I7FVR6_MYCS2 Putative integron gene cassette protein OS=Mycobacterium smegmatis (strain ATCC 700084 / mc(2)155) GN=MSMEI_0191 PE=4 SV=1;>tr|A0QNX4|A0QNX4_MYCS2 Putative dehydrogenase OS=Mycobacterium smegmatis (strain ATCC 700084 / mc(2)155) GN=	2	1	1	1	5	5	5	33.019	298	298;298	0	0.31134	0.38068	14.137	2	0	Median	22100000	17703000	4397600	16455	TRUE	17991	39945;39946	56457;56458;56459;56460	56459
A0QNY0	A0QNY0	6	1	1	>tr|A0QNY0|A0QNY0_MYCS2 IS1096, tnpR protein OS=Mycobacterium smegmatis (strain ATCC 700084 / mc(2)155) GN=MSMEG_0203 PE=4 SV=1	1	6	1	1	30	5.2	5.2	25.9	233	233	0	?????????	?????????	?????????	1	0	Median	10496000	3864900	6631400	8611;9403;9752;16778;21017;23684	False;False;False;False;False;True	9423;9424;9425;10269;10648;18342;23337;26214	20836;20837;20838;20839;22563;23369;40679;51166;51167;57049	29551;29552;29553;29554;31941;31942;33083;57462;71810;71811;80031	29553;31941;33083;57462;71811;80031	129;130;131	26;198;205
I7F4Y1;A0QNY3	I7F4Y1;A0QNY3	2;2	2;2	2;2	>tr|I7F4Y1|I7F4Y1_MYCS2 MarR-family transcriptional regulator OS=Mycobacterium smegmatis (strain ATCC 700084 / mc(2)155) GN=MSMEI_0199 PE=4 SV=1;>tr|A0QNY3|A0QNY3_MYCS2 MarR-family protein transcriptional regulator OS=Mycobacterium smegmatis (strain ATCC 7	2	2	2	2	19.9	19.9	19.9	15.664	146	146;146	0	0.87919	0.98351	23.279	3	0	Median	68171000	30238000	37934000	2501;24768	True;True	2721;27407	6212;6213;6214;59616;59617	8840;8841;8842;8843;83621;83622	8841;83622
I7FCP7;A0QNY6	I7FCP7;A0QNY6	4;4	4;4	4;4	>tr|I7FCP7|I7FCP7_MYCS2 Uncharacterized protein OS=Mycobacterium smegmatis (strain ATCC 700084 / mc(2)155) GN=MSMEI_0202 PE=4 SV=1;>tr|A0QNY6|A0QNY6_MYCS2 Ribonuclease inhibitor OS=Mycobacterium smegmatis (strain ATCC 700084 / mc(2)155) GN=MSMEG_0209 PE=4	2	4	4	4	41.3	41.3	41.3	9.976	92	92;92	0	0.69171	0.80675	24.983	4	0	Median	269430000	158580000	110850000	930;9912;10917;27663	True;True;True;True	1019;10823;11926;30657	2309;23736;26259;66851	3233;33603;37198;93883;93884	3233;33603;37198;93884
I7F4Y8;A0QNY8	I7F4Y8;A0QNY8	16;16	16;16	16;16	>tr|I7F4Y8|I7F4Y8_MYCS2 UvrA-like ABC transporter OS=Mycobacterium smegmatis (strain ATCC 700084 / mc(2)155) GN=MSMEI_0204 PE=4 SV=1;>tr|A0QNY8|A0QNY8_MYCS2 ABC transporter, ATP-binding protein OS=Mycobacterium smegmatis (strain ATCC 700084 / mc(2)155) GN=	2	16	16	16	26.6	26.6	26.6	84.172	787	787;787	0	1.0006	1.1445	54.123	25	0	Median	1176000000	574980000	601060000	4433;5366;5774;7590;9676;10375;12229;14035;15301;16086;18991;19485;24553;24559;24779;24817	True;True;True;True;True;True;True;True;True;True;True;True;True;True;True;True	4872;5880;6319;8299;10565;11327;13417;15387;16763;17598;20723;21257;27165;27171;27418;27419;27463	10985;10986;10987;13078;14095;18395;23195;23196;24900;29786;34176;37264;37265;37266;39162;45667;45668;46798;59127;59128;59138;59139;59140;59642;59643;59644;59645;59727	15437;15438;15439;15440;18415;18416;19881;26051;32843;32844;32845;35226;42196;48328;48329;52649;52650;52651;52652;52653;52654;55415;64281;64282;64283;64284;65829;82946;82947;82948;82961;82962;82963;82964;82965;83664;83665;83666;83667;83668;83669;83670;83778;83779	15440;18416;19881;26051;32843;35226;42196;48329;52652;55415;64281;65829;82948;82963;83669;83779	132;133	113;166
I7G1D3;A0QNY9	I7G1D3;A0QNY9	3;3	3;3	3;3	>tr|I7G1D3|I7G1D3_MYCS2 Glyoxalase/bleomycin resistance protein/dioxygenase OS=Mycobacterium smegmatis (strain ATCC 700084 / mc(2)155) GN=MSMEI_0205 PE=4 SV=1;>tr|A0QNY9|A0QNY9_MYCS2 Lyase OS=Mycobacterium smegmatis (strain ATCC 700084 / mc(2)155) GN=MSMEG	2	3	3	3	37.4	37.4	37.4	15.3	139	139;139	0	0.86611	1.0556	20.972	7	0	Median	585040000	306060000	278970000	4977;18416;24276	True;True;True	5454;20117;26865	12182;12183;44476;44477;44478;44479;44480;58442	17102;17103;17104;17105;62670;62671;62672;62673;62674;62675;62676;62677;62678;62679;81969	17103;62672;81969
I7FCQ2;A0QNZ1	I7FCQ2;A0QNZ1	4;4	4;4	4;4	>tr|I7FCQ2|I7FCQ2_MYCS2 SMP-30/Gluconolaconase/LRE-like region OS=Mycobacterium smegmatis (strain ATCC 700084 / mc(2)155) GN=MSMEI_0207 PE=4 SV=1;>tr|A0QNZ1|A0QNZ1_MYCS2 L-sorbosone dehydrogenase OS=Mycobacterium smegmatis (strain ATCC 700084 / mc(2)155) G	2	4	4	4	14.8	14.8	14.8	44.55	427	427;427	0	1.0199	1.1743	11.981	6	0	Median	241560000	116140000	125420000	5637;27483;29802;30606	True;True;True;True	6167;30451;33027;33888	13738;13739;66383;72169;74057;74058;74059	19379;19380;19381;93201;101163;103760;103761;103762;103763	19380;93201;101163;103762
I7G2N8;A0QNZ2	I7G2N8;A0QNZ2	7;7	7;7	7;7	>tr|I7G2N8|I7G2N8_MYCS2 Pirin-like protein OS=Mycobacterium smegmatis (strain ATCC 700084 / mc(2)155) GN=MSMEI_0208 PE=4 SV=1;>tr|A0QNZ2|A0QNZ2_MYCS2 YhhW family protein OS=Mycobacterium smegmatis (strain ATCC 700084 / mc(2)155) GN=MSMEG_0215 PE=3 SV=1	2	7	7	7	52.9	52.9	52.9	25.529	238	238;238	0	0.8059	0.89657	56.23	14	0	Median	700060000	372860000	327200000	1924;7793;12654;13461;18566;20139;30226	True;True;True;True;True;True;True	2103;8518;13905;14763;20271;22279;22280;33484	4721;4722;18930;30842;32738;44754;44755;48938;48939;48940;48941;73131;73132;73133	6684;6685;6686;26833;43663;46324;63055;63056;68688;68689;68690;68691;68692;102466;102467;102468;102469;102470	6686;26833;43663;46324;63055;68692;102467	134	96
I7G1D6;A0QNZ4	I7G1D6;A0QNZ4	15;15	15;15	15;15	>tr|I7G1D6|I7G1D6_MYCS2 Zinc-type alcohol dehydrogenase AdhD OS=Mycobacterium smegmatis (strain ATCC 700084 / mc(2)155) GN=adhB PE=4 SV=1;>tr|A0QNZ4|A0QNZ4_MYCS2 Alcohol dehydrogenase B OS=Mycobacterium smegmatis (strain ATCC 700084 / mc(2)155) GN=MSMEG_02	2	15	15	15	66.6	66.6	66.6	39.479	374	374;374	0	122.71	140.66	20.419	2	0	Median	3377500000	6446700	3371100000	9301;10203;10342;10737;11788;14473;16875;17432;21073;21951;23724;26128;27684;28240;29095	True;True;True;True;True;True;True;True;True;True;True;True;True;True;True	10161;10162;10163;11133;11290;11725;12934;15859;18445;18446;19042;19043;23400;24343;26254;26255;28919;28920;28921;30679;31288;32228;32229	22346;22347;22348;22349;22350;22351;24431;24432;24812;24813;25805;25806;25807;28626;28627;28628;28629;35260;40884;40885;40886;40887;40888;40889;42135;42136;42137;42138;42139;51286;51287;51288;51289;53105;57131;57132;57133;57134;57135;62904;62905;62906;62907;62908;62909;62910;66907;68259;68260;68261;68262;68263;68264;70397;70398;70399;70400;70401	31653;31654;31655;31656;31657;31658;31659;34571;34572;35099;35100;36555;36556;36557;40562;40563;40564;40565;49832;57755;57756;57757;57758;57759;57760;59490;59491;59492;59493;59494;59495;59496;71973;71974;71975;71976;74515;80156;80157;80158;80159;80160;88277;88278;88279;88280;88281;88282;88283;88284;93961;95819;95820;95821;95822;95823;95824;95825;98748;98749;98750;98751;98752	31657;34571;35099;36555;40564;49832;57759;59492;71975;74515;80159;88281;93961;95822;98751	135;136;137;138;139;140;141;142;143	39;144;238;253;264;287;290;340;357
A0QNZ6;I7FCQ7	A0QNZ6;I7FCQ7	8;8	8;8	8;8	>tr|A0QNZ6|A0QNZ6_MYCS2 RNA polymerase sigma factor OS=Mycobacterium smegmatis (strain ATCC 700084 / mc(2)155) GN=MSMEG_0219 PE=3 SV=1;>tr|I7FCQ7|I7FCQ7_MYCS2 RNA polymerase sigma factor OS=Mycobacterium smegmatis (strain ATCC 700084 / mc(2)155) GN=sigG PE	2	8	8	8	38.5	38.5	38.5	37.811	340	340;370	0	1.6753	1.8445	38.712	9	0	Median	464680000	149090000	315590000	3457;3598;13907;16258;16631;20226;25086;31414	True;True;True;True;True;True;True;True	3818;3978;15251;17781;18182;22405;22406;27762;34748	8702;8703;9034;33892;39549;40330;40331;49140;49141;49142;49143;60410;75889	12255;12256;12257;12258;12738;47932;55933;56979;56980;68941;68942;68943;68944;68945;84748;84749;106283;106284	12256;12738;47932;55933;56980;68941;84749;106284	144	45
A0QNZ7	A0QNZ7	15	15	15	>sp|A0QNZ7|MGLL_MYCS2 Monoacylglycerol lipase OS=Mycobacterium smegmatis (strain ATCC 700084 / mc(2)155) GN=MSMEG_0220 PE=1 SV=1	1	15	15	15	62.5	62.5	62.5	29.882	280	280	0	0.92935	1.0872	45.641	33	0	Median	2662800000	1363200000	1299600000	88;89;1062;2762;6107;9283;12706;15426;16411;16412;18273;23436;26666;28072;30770	True;True;True;True;True;True;True;True;True;True;True;True;True;True;True	92;93;1166;1167;3007;3008;6675;10142;13960;16900;17943;17944;19964;25943;29508;31107;34059	191;192;193;194;195;2645;2646;2647;2648;6878;6879;14913;14914;22320;30992;30993;30994;30995;30996;30997;37585;37586;39849;39850;39851;39852;39853;44168;56410;56411;56412;56413;64253;64254;64255;67835;67836;67837;74461	259;260;261;262;263;264;265;3714;3715;3716;3717;3718;9726;9727;9728;21079;21080;31617;31618;31619;43867;43868;43869;43870;43871;43872;43873;43874;43875;43876;53112;53113;53114;56331;56332;56333;56334;56335;56336;56337;56338;56339;62261;79123;79124;79125;79126;79127;79128;90218;90219;90220;90221;90222;95230;95231;95232;95233;95234;104333;104334	259;264;3715;9727;21079;31618;43872;53113;56333;56337;62261;79124;90220;95234;104334	145;146	187;208
A0QNZ8;I7F4Z8	A0QNZ8;I7F4Z8	6;6	6;6	6;6	>tr|A0QNZ8|A0QNZ8_MYCS2 Secreted protein OS=Mycobacterium smegmatis (strain ATCC 700084 / mc(2)155) GN=MSMEG_0221 PE=4 SV=1;>tr|I7F4Z8|I7F4Z8_MYCS2 Putative secreted protein OS=Mycobacterium smegmatis (strain ATCC 700084 / mc(2)155) GN=MSMEI_0214 PE=4 SV=1	2	6	6	6	29.5	29.5	29.5	33.584	319	319;331	0	0.79434	0.91263	27.574	7	0	Median	187950000	84377000	103570000	12583;12973;14440;21578;31448;31469	True;True;True;True;True;True	13827;14240;15824;23934;34783;34805	30668;31594;35195;35196;52333;75970;75971;75972;75973;76010	43420;44734;49734;49735;49736;73462;106396;106397;106398;106399;106400;106401;106451	43420;44734;49735;73462;106397;106451
I7FCR3;A0QP01	I7FCR3;A0QP01	9;9	9;9	9;9	>tr|I7FCR3|I7FCR3_MYCS2 O-methyltransferase OS=Mycobacterium smegmatis (strain ATCC 700084 / mc(2)155) GN=MSMEI_0217 PE=4 SV=1;>tr|A0QP01|A0QP01_MYCS2 O-methyltransferase MdmC OS=Mycobacterium smegmatis (strain ATCC 700084 / mc(2)155) GN=MSMEG_0224 PE=4 SV	2	9	9	9	56.4	56.4	56.4	23.136	218	218;218	0	0.86203	0.98249	26.506	25	0	Median	2903200000	1560500000	1342600000	6198;8536;12717;16594;17236;18062;28478;29322;29330	True;True;True;True;True;True;True;True;True	6784;6785;6786;9341;9342;13971;18141;18832;19707;31552;32476;32484	15153;15154;15155;15156;15157;20644;20645;20646;20647;20648;20649;20650;20651;20652;20653;31018;40248;41682;41683;41684;41685;43629;68874;68875;68876;68877;68878;70998;71010;71011;71012	21406;21407;21408;21409;21410;29273;29274;29275;29276;29277;29278;29279;29280;29281;29282;29283;29284;29285;29286;29287;29288;29289;43902;56873;56874;58867;58868;58869;58870;58871;58872;61531;61532;61533;96672;96673;96674;96675;96676;96677;96678;99571;99589;99590;99591;99592;99593;99594	21408;29283;43902;56874;58869;61532;96673;99571;99589	147;148;149;150	34;186;189;190
I7G2P4;A0QP02	I7G2P4;A0QP02	20;20	20;20	13;13	>tr|I7G2P4|I7G2P4_MYCS2 Transmembrane transport protein MmpL1 OS=Mycobacterium smegmatis (strain ATCC 700084 / mc(2)155) GN=mmpL5 PE=4 SV=1;>tr|A0QP02|A0QP02_MYCS2 MmpL4 protein OS=Mycobacterium smegmatis (strain ATCC 700084 / mc(2)155) GN=MSMEG_0225 PE=4	2	20	20	13	27	27	19.2	105.53	965	965;965	0	1.0064	1.142	36.648	29	0	Median	1328200000	695160000	633050000	6239;6594;6917;9474;12332;14600;15456;19719;19803;20034;20458;20912;22850;24309;24975;26800;28679;28751;29852;31837	True;True;True;True;True;True;True;True;True;True;True;True;True;True;True;True;True;True;True;True	6839;7227;7228;7229;7576;10346;13536;15998;16931;21633;21753;22120;22121;22122;22710;23219;25306;26900;26901;27637;27638;27639;27640;29678;31768;31847;33079;35212	15255;15256;16075;16076;16077;16078;16079;16080;16081;16841;22739;30037;35577;37644;47571;47815;47816;48637;48638;48639;48640;48641;49790;50909;55012;58541;58542;60142;60143;60144;60145;60146;60147;64719;69362;69539;69540;72276;76824;76825	21561;21562;22724;22725;22726;22727;22728;22729;22730;22731;23844;23845;32199;42540;50294;53191;66879;67188;67189;68299;68300;68301;68302;68303;69863;71450;77195;77196;77197;82119;82120;82121;82122;84367;84368;84369;84370;84371;84372;84373;90832;97331;97567;97568;101306;107555;107556;107557;107558	21562;22726;23845;32199;42540;50294;53191;66879;67188;68300;69863;71450;77195;82120;84369;90832;97331;97568;101306;107558	151;152;153;154;155;156;157;158;159;160;161	64;72;75;92;443;449;550;553;557;560;727
I7G1E2;A0QP04	I7G1E2;A0QP04	2;2	2;2	2;2	>tr|I7G1E2|I7G1E2_MYCS2 Transcriptional regulator, TetR family OS=Mycobacterium smegmatis (strain ATCC 700084 / mc(2)155) GN=MSMEI_0220 PE=4 SV=1;>tr|A0QP04|A0QP04_MYCS2 Transcriptional regulator, TetR family protein OS=Mycobacterium smegmatis (strain ATCC	2	2	2	2	14.8	14.8	14.8	20.721	189	189;189	0	0.96422	1.0984	16.015	3	0	Median	47162000	26785000	20377000	798;29986	True;True	870;33223	1956;72602;72603	2742;101746;101747;101748	2742;101746
I7FCR6;A0QP06	I7FCR6;A0QP06	25;25	25;25	25;25	>tr|I7FCR6|I7FCR6_MYCS2 Dihydroxy-acid dehydratase OS=Mycobacterium smegmatis (strain ATCC 700084 / mc(2)155) GN=ilvD PE=3 SV=1;>tr|A0QP06|A0QP06_MYCS2 Dihydroxy-acid dehydratase OS=Mycobacterium smegmatis (strain ATCC 700084 / mc(2)155) GN=ilvD PE=3 SV=1	2	25	25	25	55.2	55.2	55.2	59.949	571	571;571	0	1.3472	1.5925	42.207	75	0	Median	10441000000	4198700000	6242800000	536;1772;2786;3102;6754;6801;7007;7320;8226;8713;8807;9730;12322;13559;15508;16696;19280;20077;23027;23622;23957;24469;24635;26697;29767	True;True;True;True;True;True;True;True;True;True;True;True;True;True;True;True;True;True;True;True;True;True;True;True;True	581;582;1936;3033;3404;3405;7400;7401;7453;7669;8005;8989;8990;9532;9630;10625;13525;14866;14867;16984;18249;21034;22187;25497;26148;26149;26508;26509;27075;27257;29540;29541;32988	1224;1225;1226;1227;1228;1229;4385;6949;6950;7782;7783;7784;7785;7786;7787;7788;7789;7790;16446;16447;16448;16449;16572;17057;17764;19911;19912;19913;21074;21075;21076;21077;21265;21266;21267;21268;23326;30015;32967;32968;32969;32970;32971;37749;37750;37751;37752;40490;40491;46336;48766;55430;55431;55432;55433;56888;56889;56890;56891;56892;56893;56894;56895;57702;57703;57704;57705;58948;58949;589…	1701;1702;1703;1704;1705;1706;1707;1708;1709;6230;9839;9840;10969;10970;10971;10972;10973;10974;10975;10976;10977;10978;10979;10980;10981;10982;10983;10984;10985;23251;23252;23253;23254;23255;23256;23257;23456;23457;24154;25137;28242;28243;28244;28245;29885;29886;29887;29888;30173;30174;30175;30176;33026;42508;42509;42510;46653;46654;46655;46656;46657;46658;46659;46660;53346;53347;53348;53349;533…	1703;6230;9839;10969;23257;23457;24154;25137;28244;29885;30173;33026;42509;46660;53347;57211;65196;68471;77782;79806;80947;82686;83174;90333;101063	162;163;164;165;166;167;168;169;170	140;142;257;343;364;384;432;462;481
I7G2P7;A0QP07	I7G2P7;A0QP07	2;2	2;2	2;2	>tr|I7G2P7|I7G2P7_MYCS2 Uncharacterized protein OS=Mycobacterium smegmatis (strain ATCC 700084 / mc(2)155) GN=MSMEI_0223 PE=4 SV=1;>tr|A0QP07|A0QP07_MYCS2 Uncharacterized protein OS=Mycobacterium smegmatis (strain ATCC 700084 / mc(2)155) GN=MSMEG_0230 PE=4	2	2	2	2	25.7	25.7	25.7	10.798	101	101;101	0	0.87979	1.0197	7.0202	3	0	Median	82474000	41793000	40681000	16194;19561	True;True	17714;21371;21372	39407;39408;47029;47030;47031	55741;55742;66133;66134;66135;66136;66137;66138;66139	55741;66139	171	1
I7F511;A0QP08	I7F511;A0QP08	2;2	2;2	2;2	>tr|I7F511|I7F511_MYCS2 Uncharacterized protein OS=Mycobacterium smegmatis (strain ATCC 700084 / mc(2)155) GN=MSMEI_0224 PE=4 SV=1;>tr|A0QP08|A0QP08_MYCS2 Uncharacterized protein OS=Mycobacterium smegmatis (strain ATCC 700084 / mc(2)155) GN=MSMEG_0231 PE=4	2	2	2	2	25.3	25.3	25.3	10.432	99	99;99	0	0.80076	1.0104	47.905	7	0	Median	1522300000	818780000	703480000	990;4094	True;True	1085;4506	2452;2453;2454;10148;10149;10150;10151	3445;3446;3447;14306;14307;14308;14309;14310	3445;14308
A0QP10;I7FVU1	A0QP10;I7FVU1	10;10	10;10	10;10	>tr|A0QP10|A0QP10_MYCS2 Lipoprotein Lpps OS=Mycobacterium smegmatis (strain ATCC 700084 / mc(2)155) GN=MSMEG_0233 PE=4 SV=1;>tr|I7FVU1|I7FVU1_MYCS2 ErfK/YbiS/YcfS/YnhG family protein OS=Mycobacterium smegmatis (strain ATCC 700084 / mc(2)155) GN=MSMEI_0226	2	10	10	10	39.3	39.3	39.3	37.233	346	346;352	0	2.5249	2.8877	55.798	20	0	Median	1392800000	387900000	1004900000	9202;10019;14083;15182;20594;21068;21715;25914;28733;30876	True;True;True;True;True;True;True;True;True;True	10053;10054;10935;15443;16632;22854;23395;24082;28683;28684;31826;31827;34167	22151;22152;22153;23975;34291;34292;34293;34294;36937;36938;50075;51276;51277;52629;52630;62373;62374;62375;62376;69499;69500;69501;74660	31383;31384;31385;31386;31387;31388;33929;48485;48486;48487;48488;48489;48490;52198;52199;70261;71959;71960;73871;73872;87498;87499;87500;87501;87502;97519;97520;97521;104607;104608	31388;33929;48489;52198;70261;71959;73872;87499;97521;104608	172;173;174	211;227;252
I7FCS2;A0QP11	I7FCS2;A0QP11	30;30	30;30	30;30	>tr|I7FCS2|I7FCS2_MYCS2 PgPepO oligopeptidase Metallo peptidase MEROPS family M13 OS=Mycobacterium smegmatis (strain ATCC 700084 / mc(2)155) GN=MSMEI_0227 PE=4 SV=1;>tr|A0QP11|A0QP11_MYCS2 Metallopeptidase OS=Mycobacterium smegmatis (strain ATCC 700084 / m	2	30	30	30	49.7	49.7	49.7	74.129	666	666;666	0	0.61722	0.73477	55.506	97	0	Median	13419000000	8129000000	5290400000	1231;1897;2759;3783;4418;4847;5173;5289;6027;6922;7155;11360;12797;13067;13658;14344;15235;16537;19577;19711;22153;23698;26150;26618;27023;30024;30949;31182;31508;31509	True;True;True;True;True;True;True;True;True;True;True;True;True;True;True;True;True;True;True;True;True;True;True;True;True;True;True;True;True;True	1353;2074;3004;4171;4855;4856;5315;5668;5799;6592;7581;7827;12428;14055;14337;14980;15719;15720;16688;18079;21397;21398;21621;21622;24562;26228;28947;29456;29929;33266;33267;34242;34494;34847;34848;34849	3053;3054;3055;4668;4669;6872;6873;6874;9466;10941;10942;10943;10944;10945;10946;10947;10948;10949;10950;11865;11866;12611;12863;12864;12865;12866;12867;12868;14722;14723;14724;14725;14726;14727;14728;14729;16856;16857;17369;17370;17371;17372;17373;17374;27455;31205;31206;31207;31812;33320;33321;33322;33323;34920;34921;34922;34923;34924;34925;34926;37054;37055;40127;40128;40129;40130;40131;47065;…	4303;4304;4305;6609;6610;6611;9718;9719;9720;9721;13355;15374;15375;15376;15377;15378;15379;15380;15381;15382;15383;15384;15385;15386;15387;15388;16648;16649;16650;16651;17732;17733;18089;18090;18091;18092;18093;18094;18095;18096;18097;18098;18099;18100;20791;20792;20793;20794;20795;20796;20797;20798;20799;20800;20801;20802;20803;23866;23867;23868;24585;24586;24587;24588;24589;24590;24591;24592;3…	4304;6610;9719;13355;15378;16648;17733;18098;20798;23868;24585;38908;44154;45073;47178;49362;52366;56712;66188;66860;75087;80088;88372;90100;91518;101864;104826;105507;106555;106557	175;176;177;178;179;180	97;160;192;342;363;384
A0QP12;I7G2Q1	A0QP12;I7G2Q1	2;2	2;2	2;2	>tr|A0QP12|A0QP12_MYCS2 Probable conserved membrane protein OS=Mycobacterium smegmatis (strain ATCC 700084 / mc(2)155) GN=MSMEG_0235 PE=4 SV=1;>tr|I7G2Q1|I7G2Q1_MYCS2 Conserved membrane protein OS=Mycobacterium smegmatis (strain ATCC 700084 / mc(2)155) GN=	2	2	2	2	21.4	21.4	21.4	22.428	206	206;231	0	1.9323	2.3054	23.263	2	0	Median	87792000	34748000	53043000	17454;27231	True;True	19066;30169	42190;65757	59556;59557;92293	59556;92293
I7F515;A0QP13	I7F515;A0QP13	6;6	6;6	6;6	>tr|I7F515|I7F515_MYCS2 Putative conserved transmembrane protein OS=Mycobacterium smegmatis (strain ATCC 700084 / mc(2)155) GN=MSMEI_0229 PE=4 SV=1;>tr|A0QP13|A0QP13_MYCS2 Putative conserved transmembrane protein OS=Mycobacterium smegmatis (strain ATCC 700	2	6	6	6	40.6	40.6	40.6	23.971	229	229;229	0	1.1335	1.261	46.878	8	0	Median	158510000	69337000	89169000	107;651;5664;12344;13891;21065	True;True;True;True;True;True	117;718;6196;13548;15235;23391	261;1594;1595;13804;30066;30067;33860;33861;51271	352;353;2229;2230;19474;42576;42577;47890;47891;47892;47893;71953	352;2229;19474;42576;47893;71953
I7FVU5;A0QP15	I7FVU5;A0QP15	8;8	8;8	8;8	>tr|I7FVU5|I7FVU5_MYCS2 CoA binding domain protein OS=Mycobacterium smegmatis (strain ATCC 700084 / mc(2)155) GN=MSMEI_0231 PE=4 SV=1;>tr|A0QP15|A0QP15_MYCS2 O-acetylhomoserine/O-acetylserine sulfhydrylase OS=Mycobacterium smegmatis (strain ATCC 700084 / m	2	8	8	8	49.4	49.4	49.4	17.43	156	156;156	0	0.39865	0.45372	34.594	12	0	Median	1564700000	1148900000	415730000	5167;5475;8583;9003;22151;22733;24643;24813	True;True;True;True;True;True;True;True	5662;5995;9394;9843;24560;25183;27265;27458	12601;13347;13348;20784;20785;21723;21724;21725;53520;54756;59310;59311;59720;59721	17716;17717;18810;18811;18812;29474;29475;30801;30802;30803;75084;76842;76843;83193;83194;83195;83196;83197;83198;83767;83768;83769;83770	17717;18812;29474;30802;75084;76842;83194;83767
I7FCS7;A0QP16	I7FCS7;A0QP16	17;17	17;17	17;17	>tr|I7FCS7|I7FCS7_MYCS2 O-acetylhomoserine/O-acetylserine sulfhydrylase OS=Mycobacterium smegmatis (strain ATCC 700084 / mc(2)155) GN=MSMEI_0232 PE=4 SV=1;>tr|A0QP16|A0QP16_MYCS2 O-acetylhomoserine/O-acetylserine sulfhydrylase OS=Mycobacterium smegmatis (s	2	17	17	17	53.8	53.8	53.8	45.383	431	431;431	0	0.42365	0.5182	41.347	31	0	Median	4841600000	3565700000	1275900000	2327;4033;4925;4926;5981;9191;9344;9466;9480;13647;19466;21684;22277;25890;26690;30805;31354	True;True;True;True;True;True;True;True;True;True;True;True;True;True;True;True;True	2536;4441;5397;5398;6543;10040;10208;10336;10353;14968;21230;24050;24695;28656;29533;34094;34683	5763;5764;5765;10012;10013;10014;10015;12041;12042;12043;12044;14614;14615;22122;22434;22435;22436;22437;22709;22710;22711;22712;22749;33299;33300;33301;33302;46756;52562;52563;52564;52565;53758;62310;64318;64319;64320;64321;64322;74535;74536;74537;74538;75745	8201;8202;8203;8204;14126;14127;14128;14129;14130;16898;16899;16900;16901;16902;20629;20630;31342;31765;31766;31767;31768;32156;32157;32158;32159;32160;32210;47148;47149;47150;47151;47152;65773;65774;73781;73782;73783;73784;73785;75417;87405;90300;90301;90302;90303;90304;90305;90306;90307;90308;104442;104443;104444;104445;104446;104447;106084;106085	8202;14128;16898;16899;20629;31342;31767;32157;32210;47151;65774;73781;75417;87405;90300;104445;106084	181	294
A0QP17;I7G2Q5	A0QP17;I7G2Q5	4;4	4;4	4;4	>tr|A0QP17|A0QP17_MYCS2 Uncharacterized protein OS=Mycobacterium smegmatis (strain ATCC 700084 / mc(2)155) GN=MSMEG_0240 PE=4 SV=1;>tr|I7G2Q5|I7G2Q5_MYCS2 Uncharacterized protein OS=Mycobacterium smegmatis (strain ATCC 700084 / mc(2)155) GN=MSMEI_0233 PE=4	2	4	4	4	21.3	21.3	21.3	22.663	202	202;224	0	0.48742	0.59497	56.155	3	0	Median	64518000	48283000	16235000	2928;21929;21930;28907	True;True;True;True	3188;24318;24319;32023	7320;53070;53071;69905	10341;74463;74464;74465;98077	10341;74463;74464;98077
A0QP18	A0QP18	4	4	4	>sp|A0QP18|MMPLB_MYCS2 Mycolic acid-containing lipids exporter MmpL11 OS=Mycobacterium smegmatis (strain ATCC 700084 / mc(2)155) GN=mmpL11 PE=3 SV=1	1	4	4	4	7.9	7.9	7.9	102.69	954	954	0	1.0966	1.3065	7.8821	3	0	Median	39581000	15431000	24150000	11082;14730;19079;29564	True;True;True;True	12118;16135;20820;32737	26692;35866;45892;71538	37798;50693;64589;100308	37798;50693;64589;100308	182;183	879;891
A0QP20;I7FVV1	A0QP20;I7FVV1	4;4	4;4	4;4	>tr|A0QP20|A0QP20_MYCS2 Uncharacterized protein OS=Mycobacterium smegmatis (strain ATCC 700084 / mc(2)155) GN=MSMEG_0243 PE=4 SV=1;>tr|I7FVV1|I7FVV1_MYCS2 Conserved hypothetical membrane protein OS=Mycobacterium smegmatis (strain ATCC 700084 / mc(2)155) GN	2	4	4	4	25	25	25	11.67	116	116;126	0	0.68534	0.77763	85.347	15	0	Median	12135000000	7148100000	4986700000	4702;5273;27831;27832	True;True;True;True	5160;5781;30844;30845	11596;11597;12826;12827;67262;67263;67264;67265;67266;67267;67268;67269;67270;67271;67272;67273;67274;67275;67276;67277;67278	16267;16268;18041;18042;94445;94446;94447;94448;94449;94450;94451;94452;94453;94454;94455;94456;94457;94458;94459;94460;94461;94462;94463;94464;94465;94466;94467;94468;94469;94470;94471;94472;94473	16268;18041;94457;94468
A0QP21;I7FCT1	A0QP21;I7FCT1	10;6	10;6	10;6	>tr|A0QP21|A0QP21_MYCS2 Two component response transcriptional regulatory protein prra OS=Mycobacterium smegmatis (strain ATCC 700084 / mc(2)155) GN=MSMEG_0244 PE=4 SV=1;>tr|I7FCT1|I7FCT1_MYCS2 Two component transcriptional regulator, winged helix family O	2	10	10	10	43.9	43.9	43.9	26.981	246	246;222	0	0.46326	0.53377	57.945	13	0	Median	426030000	293630000	132400000	2718;3285;3625;11246;13796;19142;22577;22826;27516;28324	True;True;True;True;True;True;True;True;True;True	2962;3632;4006;12294;15128;20887;25016;25281;30490;30491;31386;31387	6779;8277;9091;9092;27145;27146;33629;46048;54398;54952;66473;66474;68470;68471	9588;9589;11651;12817;12818;38462;38463;47565;64817;76326;77114;93334;93335;93336;96111;96112	9588;11651;12818;38462;47565;64817;76326;77114;93334;96111	184;185;186	5;25;149
I7G2Q8;A0QP22	I7G2Q8;A0QP22	7;7	7;7	7;7	>tr|I7G2Q8|I7G2Q8_MYCS2 Sensor-type histidine kinase prrB OS=Mycobacterium smegmatis (strain ATCC 700084 / mc(2)155) GN=MSMEI_0238 PE=4 SV=1;>tr|A0QP22|A0QP22_MYCS2 Sensor-type histidine kinase PrrB OS=Mycobacterium smegmatis (strain ATCC 700084 / mc(2)155	2	7	7	7	26	26	26	47.419	450	450;450	0	0.66902	0.77153	39.806	10	0	Median	234410000	137710000	96705000	3946;11605;12212;14479;20395;22475;30696	True;True;True;True;True;True;True	4349;12691;13398;15865;22643;24907;33982	9822;28083;28084;28085;29733;35270;49648;49649;49650;54203;74277	13863;39821;39822;39823;42115;49848;69650;69651;69652;69653;76067;104068	13863;39821;42115;49848;69651;76067;104068
A0QP24	A0QP24	5	5	1	>tr|A0QP24|A0QP24_MYCS2 Secreted peptidase OS=Mycobacterium smegmatis (strain ATCC 700084 / mc(2)155) GN=MSMEG_0247 PE=4 SV=1	1	5	5	1	21	21	5.7	42.394	404	404	0	1.1722	1.328	23.912	9	0	Median	642430000	282700000	359730000	15840;18090;18956;29909;30925	True;True;True;True;True	17344;19737;20686;33141;34216	38593;38594;43688;43689;43690;45581;45582;45583;72413;74778	54595;54596;61610;61611;61612;61613;64168;64169;64170;64171;64172;64173;101493;101494;104765	54596;61610;64171;101494;104765
I7FCT7;A0QP26	I7FCT7;A0QP26	3;3	3;3	3;3	>tr|I7FCT7|I7FCT7_MYCS2 Conserved transmembrane protein OS=Mycobacterium smegmatis (strain ATCC 700084 / mc(2)155) GN=MSMEI_0242 PE=4 SV=1;>tr|A0QP26|A0QP26_MYCS2 Integral membrane protein OS=Mycobacterium smegmatis (strain ATCC 700084 / mc(2)155) GN=MSMEG	2	3	3	3	11.3	11.3	11.3	39.481	379	379;379	0	1.1037	1.347	9.1819	4	0	Median	248150000	79206000	168940000	2602;8379;21099	True;True;True	2835;9167;23427	6466;6467;20270;20271;20272;20273;51340	9181;9182;28756;28757;28758;28759;28760;28761;72055;72056	9181;28756;72056
I7G2R2;A0QP27	I7G2R2;A0QP27	29;29	29;29	29;29	>tr|I7G2R2|I7G2R2_MYCS2 Drug exporters of the RND superfamily-like protein OS=Mycobacterium smegmatis (strain ATCC 700084 / mc(2)155) GN=mmpL3 PE=4 SV=1;>tr|A0QP27|A0QP27_MYCS2 Membrane protein, MmpL family protein OS=Mycobacterium smegmatis (strain ATCC 7	2	29	29	29	34.5	34.5	34.5	109.4	1013	1013;1013	0	0.75833	0.88306	32.702	64	0	Median	3359700000	1893900000	1465800000	2989;3109;3278;3349;7272;7714;8451;9705;10941;11753;13507;15079;15978;16282;16283;17277;19246;20439;21057;21117;21854;22209;22442;24272;25801;27099;27100;30164;31526	True;True;True;True;True;True;True;True;True;True;True;True;True;True;True;True;True;True;True;True;True;True;True;True;True;True;True;True;True	3253;3418;3419;3624;3625;3700;7954;7955;8437;9244;10600;11953;11954;12881;12882;14811;16524;17486;17805;17806;18875;20996;22687;23380;23445;24236;24622;24623;24871;26861;28557;28558;30012;30013;33420;34869	7452;7453;7454;7455;7456;7457;7458;7811;7812;8257;8258;8259;8260;8261;8427;17665;17666;17667;17668;18729;18730;20396;20397;23271;23272;23273;26320;26321;26322;28508;28509;28510;32841;32842;32843;32844;32845;36702;36703;36704;38937;38938;39600;39601;41777;41778;46259;49740;49741;49742;49743;51246;51247;51371;52920;52921;53632;53633;53634;53635;53636;53637;54119;58435;58436;62117;62118;62119;65406;…	10525;10526;10527;10528;10529;10530;10531;10532;10533;11011;11012;11623;11624;11625;11626;11627;11628;11857;24997;24998;24999;25000;25001;25002;25003;26534;26535;28928;28929;32951;32952;32953;32954;32955;37278;37279;37280;37281;37282;40410;40411;40412;40413;46466;46467;46468;46469;46470;46471;46472;51877;51878;51879;55099;55100;56000;56001;56002;58987;58988;58989;65098;69784;69785;69786;69787;697…	10528;11012;11628;11857;24997;26535;28928;32951;37279;40412;46469;51878;55099;56000;56001;58988;65098;69793;71927;72103;74265;75247;75946;81961;87147;91774;91777;102311;106599	187;188;189;190;191;192;193	125;398;461;477;662;926;1001
A0QP28;I7F527	A0QP28;I7F527	4;4	4;4	4;4	>tr|A0QP28|A0QP28_MYCS2 Uncharacterized protein OS=Mycobacterium smegmatis (strain ATCC 700084 / mc(2)155) GN=MSMEG_0251 PE=4 SV=1;>tr|I7F527|I7F527_MYCS2 Uncharacterized protein OS=Mycobacterium smegmatis (strain ATCC 700084 / mc(2)155) GN=MSMEI_0244 PE=4	2	4	4	4	23.7	23.7	23.7	25.249	232	232;239	0	1.0817	1.2784	16.494	7	0	Median	611900000	298900000	313000000	7528;7570;14007;21023	True;True;True;True	8229;8277;15357;15358;23343	18248;18249;18344;34121;34122;34123;34124;34125;51178	25837;25838;25979;48255;48256;48257;48258;48259;48260;48261;48262;71827;71828;71829	25837;25979;48259;71827	194	130
A0QP29;I7G1F8	A0QP29;I7G1F8	12;11	12;11	12;11	>tr|A0QP29|A0QP29_MYCS2 tRNA (guanine-N(7)-)-methyltransferase OS=Mycobacterium smegmatis (strain ATCC 700084 / mc(2)155) GN=trmB PE=3 SV=1;>tr|I7G1F8|I7G1F8_MYCS2 tRNA (guanine-N(7)-)-methyltransferase OS=Mycobacterium smegmatis (strain ATCC 700084 / mc(2	2	12	12	12	73.3	73.3	73.3	26.532	240	240;259	0	0.69036	0.81751	25.22	23	0	Median	937460000	540120000	397340000	1367;5230;7512;7589;10456;11416;15652;18036;20425;23131;24692;30091	True;True;True;True;True;True;True;True;True;True;True;True	1501;5735;8209;8210;8298;11413;11414;12491;17139;19680;22673;25606;25607;27321;33340	3392;3393;3394;12733;18201;18202;18203;18204;18205;18394;25105;25106;27626;38137;43575;43576;49713;49714;55661;55662;55663;55664;59428;72844;72845;72846	4799;4800;4801;4802;4803;17910;25766;25767;25768;25769;25770;25771;25772;25773;26049;26050;35536;35537;35538;39179;39180;53959;53960;53961;61465;61466;61467;61468;69747;69748;69749;78092;78093;78094;78095;83363;83364;102070;102071;102072;102073	4800;17910;25767;26050;35536;39179;53959;61468;69748;78094;83363;102072	195;196;197	84;132;185
I7FCU2;A0QP31	I7FCU2;A0QP31	1;1	1;1	1;1	>tr|I7FCU2|I7FCU2_MYCS2 Uncharacterized protein OS=Mycobacterium smegmatis (strain ATCC 700084 / mc(2)155) GN=MSMEI_0247 PE=4 SV=1;>tr|A0QP31|A0QP31_MYCS2 Uncharacterized protein OS=Mycobacterium smegmatis (strain ATCC 700084 / mc(2)155) GN=MSMEG_0254 PE=4	2	1	1	1	2.5	2.5	2.5	52.678	488	488;488	0	?????????	?????????	?????????	1	0	Median	4750200	1793100	2957200	25762	TRUE	28511	62030	87028	87028
A0QP32	A0QP32	28	28	28	>sp|A0QP32|PCKG_MYCS2 Phosphoenolpyruvate carboxykinase [GTP] OS=Mycobacterium smegmatis (strain ATCC 700084 / mc(2)155) GN=pckG PE=1 SV=1	1	28	28	28	59.4	59.4	59.4	67.296	608	608	0	2.5622	3.0685	45.988	68	0	Median	13443000000	3723100000	9719800000	452;1406;2743;4575;5235;6786;6869;7690;7815;9604;11277;11780;13879;15927;16574;17141;17665;18378;21756;24711;25511;25895;26233;26758;27048;27322;30438;31437	True;True;True;True;True;True;True;True;True;True;True;True;True;True;True;True;True;True;True;True;True;True;True;True;True;True;True;True	491;1541;1542;2987;5024;5741;7436;7526;8410;8411;8412;8541;10484;12330;12331;12924;15219;15220;15221;17435;18121;18728;19290;20079;24130;27342;28229;28662;29044;29632;29633;29955;29956;30276;33709;34772	1054;3486;3487;3488;6825;6826;6827;6828;6829;6830;6831;6832;11326;11327;12746;12747;16527;16528;16727;16728;16729;18661;18662;18663;18664;18665;18666;18667;18668;18669;18979;18980;23024;27222;27223;27224;28606;33826;33827;33828;33829;33830;38822;40214;40215;40216;40217;41456;41457;41458;41459;42734;42735;42736;44405;44406;44407;52732;52733;59473;61434;61435;62325;63258;63259;63260;63261;63262;646…	1475;4945;4946;4947;4948;9649;9650;9651;9652;9653;9654;9655;9656;9657;9658;9659;9660;15917;15918;15919;15920;17930;17931;23381;23382;23681;23682;23683;26428;26429;26430;26431;26432;26433;26434;26435;26436;26437;26438;26904;26905;26906;26907;32608;38563;38564;38565;40537;47834;47835;47836;47837;47838;47839;54930;54931;56826;56827;56828;56829;56830;56831;56832;58550;58551;58552;58553;60327;60328;60…	1475;4948;9649;15918;17931;23382;23681;26433;26904;32608;38563;40537;47835;54930;56830;58550;60328;62581;74009;83425;86185;87428;88795;90710;91571;92594;103221;106369	198;199;200;201;202;203;204	103;108;112;239;250;280;300
I7G1G2;A0QP34	I7G1G2;A0QP34	7;7	7;7	7;7	>tr|I7G1G2|I7G1G2_MYCS2 Fatty-acid-CoA ligase FadD4 OS=Mycobacterium smegmatis (strain ATCC 700084 / mc(2)155) GN=fadD4 PE=4 SV=1;>tr|A0QP34|A0QP34_MYCS2 Acyl-CoA synthase OS=Mycobacterium smegmatis (strain ATCC 700084 / mc(2)155) GN=MSMEG_0257 PE=4 SV=1	2	7	7	7	23.4	23.4	23.4	55.585	504	504;504	0	0.92785	1.0298	27.907	11	0	Median	473910000	271210000	202710000	2423;7655;9109;23738;29590;29602;30208	True;True;True;True;True;True;True	2640;8371;9954;26271;32769;32770;32771;32789;32790;33465;33466	6025;18575;18576;21968;57154;71598;71599;71600;71601;71640;71641;71642;73094;73095	8574;26301;26302;31141;31142;80183;100390;100391;100392;100393;100448;100449;100450;102417;102418	8574;26301;31141;80183;100392;100449;102417	205;206;207;208	254;278;427;439
A0QP35	A0QP35	1	1	1	>tr|A0QP35|A0QP35_MYCS2 Enoyl-CoA hydratase/isomerase OS=Mycobacterium smegmatis (strain ATCC 700084 / mc(2)155) GN=MSMEG_0259 PE=4 SV=1	1	1	1	1	8.6	8.6	8.6	32.183	301	301	0	?????????	?????????	?????????	1	0	Median	30468000	17466000	13002000	14391	TRUE	15770	35083	49591	49591
A0QP37;I7G2S0	A0QP37;I7G2S0	2;2	2;2	2;2	>tr|A0QP37|A0QP37_MYCS2 DNA-binding protein OS=Mycobacterium smegmatis (strain ATCC 700084 / mc(2)155) GN=MSMEG_0260 PE=4 SV=1;>tr|I7G2S0|I7G2S0_MYCS2 Transcriptional regulator, XRE family OS=Mycobacterium smegmatis (strain ATCC 700084 / mc(2)155) GN=MSMEI	2	2	2	2	10	10	10	29.675	271	271;273	0	0.58009	0.68063	39.309	3	0	Median	84208000	43416000	40793000	3030;13275	True;True	3299;14559	7556;7557;32283	10666;10667;45705;45706	10666;45705
I7F536;A0QP38	I7F536;A0QP38	9;9	9;9	9;9	>tr|I7F536|I7F536_MYCS2 p40 protein OS=Mycobacterium smegmatis (strain ATCC 700084 / mc(2)155) GN=MSMEI_0254 PE=4 SV=1;>tr|A0QP38|A0QP38_MYCS2 p40 protein OS=Mycobacterium smegmatis (strain ATCC 700084 / mc(2)155) GN=MSMEG_0261 PE=4 SV=1	2	9	9	9	30.6	30.6	30.6	35.043	330	330;330	0	0.74354	0.88893	45.978	16	0	Median	1184300000	661000000	523260000	3356;5256;18918;19217;19376;23987;24617;25838;29758	True;True;True;True;True;True;True;True;True	3708;5763;20644;20964;21134;26542;27238;28597;32979	8439;8440;12789;45506;46201;46202;46556;46557;57762;57763;59263;59264;62197;72074;72075;72076;72077	11873;11874;17992;17993;64059;64060;65022;65023;65024;65497;65498;81036;81037;83126;83127;83128;83129;87250;101041;101042;101043;101044;101045	11873;17992;64059;65022;65498;81037;83127;87250;101041
A0QP39;I7G1G5	A0QP39;I7G1G5	4;3	4;3	4;3	>tr|A0QP39|A0QP39_MYCS2 Uncharacterized protein OS=Mycobacterium smegmatis (strain ATCC 700084 / mc(2)155) GN=MSMEG_0262 PE=4 SV=1;>tr|I7G1G5|I7G1G5_MYCS2 Uncharacterized protein OS=Mycobacterium smegmatis (strain ATCC 700084 / mc(2)155) GN=MSMEI_0255 PE=4	2	4	4	4	15.8	15.8	15.8	37.583	368	368;249	0	0.58261	0.6455	18.457	4	0	Median	40633000	24039000	16594000	11509;15145;20227;28532	True;True;True;True	12587;16594;22407;31610	27821;36865;49144;69000	39453;52094;68946;96840	39453;52094;68946;96840
I7FVW8;A0QP40	I7FVW8;A0QP40	5;5	5;5	5;5	>tr|I7FVW8|I7FVW8_MYCS2 Amidohydrolase 3 OS=Mycobacterium smegmatis (strain ATCC 700084 / mc(2)155) GN=MSMEI_0256 PE=4 SV=1;>tr|A0QP40|A0QP40_MYCS2 Amidohydrolase 3 OS=Mycobacterium smegmatis (strain ATCC 700084 / mc(2)155) GN=MSMEG_0263 PE=4 SV=1	2	5	5	5	15.6	15.6	15.6	45.394	423	423;423	0.00054304	1.6506	1.7999	56.9	5	0	Median	44612000	21015000	23597000	2325;11599;17774;22978;28734	True;True;True;True;True	2534;12685;19403;25444;31828	5761;28073;42992;42993;55312;69502	8199;39809;60677;60678;77605;97522;97523	8199;39809;60677;77605;97523
I7G2S3;A0QP42	I7G2S3;A0QP42	1;1	1;1	1;1	>tr|I7G2S3|I7G2S3_MYCS2 Orn/Lys/Arg decarboxylase, major region OS=Mycobacterium smegmatis (strain ATCC 700084 / mc(2)155) GN=MSMEI_0258 PE=4 SV=1;>tr|A0QP42|A0QP42_MYCS2 Arginine decarboxylase OS=Mycobacterium smegmatis (strain ATCC 700084 / mc(2)155) GN=	2	1	1	1	3.3	3.3	3.3	52.441	485	485;485	0	1.0832	1.2678	3.6188	2	0	Median	15724000	6774900	8948900	14646	TRUE	16046;16047	35709;35710;35711	50483;50484;50485;50486;50487	50484	209	363
A0QP43;I7F541	A0QP43;I7F541	3;2	3;2	3;2	>tr|A0QP43|A0QP43_MYCS2 Uracil DNA glycosylase superfamily protein OS=Mycobacterium smegmatis (strain ATCC 700084 / mc(2)155) GN=MSMEG_0265 PE=4 SV=1;>tr|I7F541|I7F541_MYCS2 Phage SPO1 DNA polymerase-related protein OS=Mycobacterium smegmatis (strain ATCC	2	3	3	3	29.7	29.7	29.7	22.17	209	209;215	0	1.1262	1.2068	15.394	6	0	Median	172080000	83367000	88715000	1670;5059;10723	True;True;True	1825;5548;11709	4123;12352;12353;25772;25773;25774	5864;17337;17338;17339;36514;36515;36516	5864;17337;36515
I7G1G9;A0QP44	I7G1G9;A0QP44	1;1	1;1	1;1	>tr|I7G1G9|I7G1G9_MYCS2 Esterase/lipase lipF OS=Mycobacterium smegmatis (strain ATCC 700084 / mc(2)155) GN=lipU PE=4 SV=1;>tr|A0QP44|A0QP44_MYCS2 Esterase OS=Mycobacterium smegmatis (strain ATCC 700084 / mc(2)155) GN=MSMEG_0267 PE=4 SV=1	2	1	1	1	4.7	4.7	4.7	34.212	318	318;338	0.0010715	?????????	?????????	?????????	0	0	Median	4809900	4809900	0	31335	TRUE	34659	75706	106035	106035
A0QP45;I7FVX3	A0QP45;I7FVX3	9;9	9;9	9;9	>tr|A0QP45|A0QP45_MYCS2 Transcriptional regulator, GntR family protein OS=Mycobacterium smegmatis (strain ATCC 700084 / mc(2)155) GN=MSMEG_0268 PE=4 SV=1;>tr|I7FVX3|I7FVX3_MYCS2 GntR family transcriptional regulator OS=Mycobacterium smegmatis (strain ATCC	2	9	9	9	43.2	43.2	43.2	27.766	259	259;266	0	0.81248	0.97877	25.248	15	0	Median	623780000	336700000	287080000	11173;14158;14159;16140;19017;21960;23674;25389;30185	True;True;True;True;True;True;True;True;True	12217;15525;15526;17659;20751;24353;26204;28091;33442	26987;26988;34479;34480;39291;39292;39293;39294;45717;45718;53120;57026;57027;57028;61112;73042;73043	38233;38234;38235;38236;48749;48750;55592;55593;55594;55595;55596;55597;55598;55599;55600;64353;64354;74532;74533;79995;79996;79997;79998;79999;85734;102354;102355	38234;48749;48750;55596;64354;74533;79996;85734;102354
I7FCV6;A0QP46	I7FCV6;A0QP46	10;10	10;10	10;10	>tr|I7FCV6|I7FCV6_MYCS2 Short-chain dehydrogenase/reductase SDR OS=Mycobacterium smegmatis (strain ATCC 700084 / mc(2)155) GN=MSMEI_0262 PE=4 SV=1;>tr|A0QP46|A0QP46_MYCS2 3-oxoacyl-[acyl-carrier-protein] reductase OS=Mycobacterium smegmatis (strain ATCC 70	2	10	10	10	47.1	47.1	47.1	26.785	259	259;259	0	0.97852	1.1361	52.322	16	0	Median	1152500000	641410000	511100000	612;1137;13118;16881;19725;23064;25136;27355;27368;30701	True;True;True;True;True;True;True;True;True;True	676;1252;14388;18452;21642;25535;27814;27815;30312;30327;33987	1458;1459;2836;2837;2838;2839;31909;40902;40903;40904;40905;40906;47583;47584;55520;55521;55522;60519;60520;66049;66088;66089;74291	2023;2024;2025;3986;3987;3988;3989;3990;45204;57780;57781;57782;57783;57784;57785;57786;57787;66894;66895;77901;77902;77903;77904;84903;84904;92700;92764;92765;92766;104092;104093;104094;104095	2023;3988;45204;57785;66895;77903;84903;92700;92765;104092	210;211	1;173
I7G2S8;A0QP47	I7G2S8;A0QP47	11;11	11;11	11;11	>tr|I7G2S8|I7G2S8_MYCS2 Aminoglycoside phosphotransferase OS=Mycobacterium smegmatis (strain ATCC 700084 / mc(2)155) GN=MSMEI_0263 PE=4 SV=1;>tr|A0QP47|A0QP47_MYCS2 Aminoglycoside phosphotransferase OS=Mycobacterium smegmatis (strain ATCC 700084 / mc(2)155	2	11	11	11	38.6	38.6	38.6	37.634	334	334;334	0	0.80333	0.94208	17.031	13	0	Median	701690000	393430000	308260000	2401;8093;15110;15743;16393;22905;25621;30653;30969;31343;31534	True;True;True;True;True;True;True;True;True;True;True	2618;8828;16557;17237;17924;25364;28352;33936;34265;34668;34877	5969;5970;19565;36770;38365;39806;39807;39808;55125;61685;61686;61687;74159;74160;74161;74872;74873;75725;75726;75727;76143	8488;8489;8490;8491;27754;51969;51970;54275;56274;56275;56276;77352;86531;86532;86533;103895;103896;103897;103898;104885;104886;106058;106059;106060;106061;106062;106623	8491;27754;51970;54275;56276;77352;86533;103896;104885;106061;106623	212	282
I7F546;A0QP48	I7F546;A0QP48	3;3	3;3	3;3	>tr|I7F546|I7F546_MYCS2 Uncharacterized protein OS=Mycobacterium smegmatis (strain ATCC 700084 / mc(2)155) GN=MSMEI_0264 PE=1 SV=1;>tr|A0QP48|A0QP48_MYCS2 Uncharacterized protein OS=Mycobacterium smegmatis (strain ATCC 700084 / mc(2)155) GN=MSMEG_0271 PE=1	2	3	3	3	19.7	19.7	19.7	23.823	218	218;218	0	?????????	?????????	?????????	1	0	Median	29370000	1013800	28357000	1207;1731;12818	True;True;True	1326;1893;14078	2996;4272;31253	4213;6069;44232	4213;6069;44232
I7G1H3;A0QP49	I7G1H3;A0QP49	5;5	5;5	5;5	>tr|I7G1H3|I7G1H3_MYCS2 Microcompartments protein OS=Mycobacterium smegmatis (strain ATCC 700084 / mc(2)155) GN=MSMEI_0265 PE=1 SV=1;>tr|A0QP49|A0QP49_MYCS2 Propanediol utilization protein PduA OS=Mycobacterium smegmatis (strain ATCC 700084 / mc(2)155) GN=	2	5	5	5	83.9	83.9	83.9	9.2984	93	93;93	0	4.0606	4.7394	17.841	6	0	Median	614870000	112870000	502000000	574;667;12835;21802;24562	True;True;True;True;True	636;735;14095;14096;24180;27176	1363;1364;1622;1623;1624;1625;31286;31287;52814;59147;59148	1898;1899;1900;2267;2268;2269;2270;44280;44281;74123;82973;82974	1899;2267;44281;74123;82973	213	24
A0QP51;I7FCW1	A0QP51;I7FCW1	1;1	1;1	1;1	>tr|A0QP51|A0QP51_MYCS2 Uncharacterized protein OS=Mycobacterium smegmatis (strain ATCC 700084 / mc(2)155) GN=MSMEG_0274 PE=4 SV=1;>tr|I7FCW1|I7FCW1_MYCS2 Uncharacterized protein OS=Mycobacterium smegmatis (strain ATCC 700084 / mc(2)155) GN=MSMEI_0267 PE=4	2	1	1	1	8.7	8.7	8.7	18.626	173	173;175	0	?????????	?????????	?????????	0	0	Median	4444900	0	4444900	3956	TRUE	4360	9840	13884;13885	13885
I7G2T1;A0QP52	I7G2T1;A0QP52	3;3	3;3	3;3	>tr|I7G2T1|I7G2T1_MYCS2 Microcompartments protein OS=Mycobacterium smegmatis (strain ATCC 700084 / mc(2)155) GN=MSMEI_0268 PE=1 SV=1;>tr|A0QP52|A0QP52_MYCS2 Bacterial microcompartments protein family protein OS=Mycobacterium smegmatis (strain ATCC 700084 /	2	3	3	3	27.7	27.7	27.7	21.502	202	202;202	0	?????????	?????????	?????????	0	0	Median	40634000	0	40634000	30;14581;21400	True;True;True	33;15977;23742	73;35524;51959	97;50215;72930	97;50215;72930
I7F550;A0QP53	I7F550;A0QP53	5;5	5;5	5;5	>tr|I7F550|I7F550_MYCS2 Aldehyde Dehydrogenase OS=Mycobacterium smegmatis (strain ATCC 700084 / mc(2)155) GN=MSMEI_0269 PE=4 SV=1;>tr|A0QP53|A0QP53_MYCS2 Aldehyde-alcohol dehydrogenase OS=Mycobacterium smegmatis (strain ATCC 700084 / mc(2)155) GN=MSMEG_027	2	5	5	5	17.2	17.2	17.2	54.884	524	524;527	0	?????????	?????????	?????????	1	0	Median	64318000	890720	63427000	5437;8930;14363;25662;29379	True;True;True;True;True	5957;9763;15740;28398;32537	13269;21547;34991;61800;71127;71128	18708;30569;49460;86703;99760;99761	18708;30569;49460;86703;99760	214;215	64;335
I7G1H6;A0QP54	I7G1H6;A0QP54	3;3	3;3	3;3	>tr|I7G1H6|I7G1H6_MYCS2 Aminotransferase class-III OS=Mycobacterium smegmatis (strain ATCC 700084 / mc(2)155) GN=MSMEI_0270 PE=4 SV=1;>tr|A0QP54|A0QP54_MYCS2 Putative aminotransferase OS=Mycobacterium smegmatis (strain ATCC 700084 / mc(2)155) GN=MSMEG_0277	2	3	3	3	9.9	9.9	9.9	46.633	426	426;426	0	?????????	?????????	?????????	1	0	Median	30844000	8250600	22593000	4592;19129;27878	True;True;True	5044;20873;30894	11374;11375;46013;67403	15988;15989;15990;64761;94647	15990;64761;94647
I7FVY3;A0QP55	I7FVY3;A0QP55	1;1	1;1	1;1	>tr|I7FVY3|I7FVY3_MYCS2 Amino acid permease-associated region OS=Mycobacterium smegmatis (strain ATCC 700084 / mc(2)155) GN=MSMEI_0271 PE=4 SV=1;>tr|A0QP55|A0QP55_MYCS2 Amino acid permease OS=Mycobacterium smegmatis (strain ATCC 700084 / mc(2)155) GN=MSMEG	2	1	1	1	3.3	3.3	3.3	54.649	511	511;511	0.0041634	?????????	?????????	?????????	0	0	Median	0	0	0	25815	TRUE	28572	62145;62146	87181;87182;87183	87182
I7G2T4;A0QP57	I7G2T4;A0QP57	4;4	4;4	4;4	>tr|I7G2T4|I7G2T4_MYCS2 Alpha/beta hydrolase fold-3 OS=Mycobacterium smegmatis (strain ATCC 700084 / mc(2)155) GN=MSMEI_0273 PE=4 SV=1;>tr|A0QP57|A0QP57_MYCS2 Alpha/beta hydrolase fold OS=Mycobacterium smegmatis (strain ATCC 700084 / mc(2)155) GN=MSMEG_028	2	4	4	4	19.4	19.4	19.4	31.972	299	299;299	0	1.3353	1.7005	15.252	3	0	Median	172420000	75085000	97337000	4605;21213;22873;24532	True;True;True;True	5057;23542;25331;27140	11393;51542;51543;55063;59082	16011;72341;72342;77265;82886	16011;72342;77265;82886
I7G1H9;A0QP59	I7G1H9;A0QP59	3;3	3;3	3;3	>tr|I7G1H9|I7G1H9_MYCS2 Putative ethyl tert-butyl ether degradation protein EthD OS=Mycobacterium smegmatis (strain ATCC 700084 / mc(2)155) GN=MSMEI_0275 PE=4 SV=1;>tr|A0QP59|A0QP59_MYCS2 Uncharacterized protein OS=Mycobacterium smegmatis (strain ATCC 7000	2	3	3	3	26.4	26.4	26.4	11.567	106	106;106	0	0.4641	0.52904	91.079	8	0	Median	2008800000	1350400000	658400000	7278;16509;29434	True;True;True	7961;18050;32594;32595	17680;17681;40066;40067;71238;71239;71240;71241;71242;71243	25018;25019;56619;56620;99908;99909;99910;99911;99912;99913;99914;99915;99916	25018;56620;99915	216	98
A0QP62;I7G2T7	A0QP62;I7G2T7	4;4	4;4	4;4	>tr|A0QP62|A0QP62_MYCS2 Transcriptional regulator TetR family protein OS=Mycobacterium smegmatis (strain ATCC 700084 / mc(2)155) GN=MSMEG_0285 PE=4 SV=1;>tr|I7G2T7|I7G2T7_MYCS2 TetR-like transcriptional regulator OS=Mycobacterium smegmatis (strain ATCC 700	2	4	4	4	23	23	23	21.298	200	200;210	0	0.92961	1.1465	27.148	4	0	Median	82508000	40739000	41769000	7046;15178;30333;30334	True;True;True;True	7710;16628;33597;33598	17135;36925;73393;73394	24265;52180;102821;102822;102823	24265;52180;102822;102823
I7F561;A0QP63	I7F561;A0QP63	1;1	1;1	1;1	>tr|I7F561|I7F561_MYCS2 Transcriptional regulator, GntR family OS=Mycobacterium smegmatis (strain ATCC 700084 / mc(2)155) GN=MSMEI_0279 PE=4 SV=1;>tr|A0QP63|A0QP63_MYCS2 GntR-family protein transcriptional regulator OS=Mycobacterium smegmatis (strain ATCC	2	1	1	1	4.8	4.8	4.8	24.685	228	228;228	0.0059432	?????????	?????????	?????????	0	0	Median	1535700	0	1535700	21242	TRUE	23571	51594;51595	72409;72410	72410
A0QP66;I7FCX4	A0QP66;I7FCX4	1;1	1;1	1;1	>tr|A0QP66|A0QP66_MYCS2 Alpha/beta hydrolase fold family protein OS=Mycobacterium smegmatis (strain ATCC 700084 / mc(2)155) GN=MSMEG_0289 PE=4 SV=1;>tr|I7FCX4|I7FCX4_MYCS2 Esterase LipC OS=Mycobacterium smegmatis (strain ATCC 700084 / mc(2)155) GN=lipC PE=	2	1	1	1	3.3	3.3	3.3	39.977	366	366;404	1	?????????	?????????	?????????	1	0	Median	172450000	107590000	64858000	24475	TRUE	27081	58962	82710	82710	217	42
I7G2T9;A0QP67	I7G2T9;A0QP67	5;5	5;5	5;5	>tr|I7G2T9|I7G2T9_MYCS2 Diacylglycerol O-acyltransferase OS=Mycobacterium smegmatis (strain ATCC 700084 / mc(2)155) GN=MSMEI_0283 PE=4 SV=1;>tr|A0QP67|A0QP67_MYCS2 Diacylglycerol O-acyltransferase OS=Mycobacterium smegmatis (strain ATCC 700084 / mc(2)155)	2	5	5	5	14	14	14	52.646	472	472;472	0	1.2129	1.383	16.425	4	0	Median	123820000	57535000	66286000	6522;7901;8501;9067;9681	True;True;True;True;True	7149;8631;9299;9910;10571	15923;19169;20526;21877;23207	22505;27188;29102;29103;31018;32859;32860	22505;27188;29103;31018;32859
I7F571;A0QP73	I7F571;A0QP73	4;4	4;4	4;4	>tr|I7F571|I7F571_MYCS2 Transcriptional regulator, MarR family OS=Mycobacterium smegmatis (strain ATCC 700084 / mc(2)155) GN=MSMEI_0289 PE=4 SV=1;>tr|A0QP73|A0QP73_MYCS2 Transcriptional regulator, MarR family protein OS=Mycobacterium smegmatis (strain ATCC	2	4	4	4	33.8	33.8	33.8	16.747	151	151;151	0	0.46658	0.5461	25.188	6	0	Median	225590000	146430000	79160000	4067;5701;21679;28619	True;True;True;True	4478;6235;24045;31703	10086;10087;13901;13902;52552;69210	14224;14225;14226;14227;14228;19608;19609;19610;73764;73765;97127	14228;19608;73765;97127
I7F576;A0QP78	I7F576;A0QP78	10;10	8;8	8;8	>tr|I7F576|I7F576_MYCS2 Putative glycolate oxidase FAD-linked subunit OS=Mycobacterium smegmatis (strain ATCC 700084 / mc(2)155) GN=MSMEI_0294 PE=4 SV=1;>tr|A0QP78|A0QP78_MYCS2 Oxidoreductase, FAD-binding OS=Mycobacterium smegmatis (strain ATCC 700084 / mc	2	10	8	8	32.3	29.9	29.9	47.138	455	455;455	0	0.99661	1.2091	24.189	12	0	Median	441710000	224720000	216980000	1584;3777;4776;4777;6658;10159;17709;23147;23594;28158	True;True;True;True;False;True;False;True;True;True	1732;1733;4164;4165;5240;5241;7298;11085;19335;25625;26118;31199	3928;3929;9451;9452;9453;9454;11723;11724;16215;24322;24323;42842;42843;42844;55697;56822;56823;56824;68065;68066;68067;68068;68069	5584;5585;13333;13334;13335;13336;16447;16448;22919;34414;34415;34416;34417;60473;60474;60475;60476;78134;79707;79708;79709;79710;79711;95560;95561;95562;95563;95564;95565;95566;95567;95568	5585;13336;16447;16448;22919;34417;60475;78134;79709;95562	218;219;220	56;398;404
I7FW09;A0QP80	I7FW09;A0QP80	5;5	5;5	5;5	>tr|I7FW09|I7FW09_MYCS2 Esterase LipO OS=Mycobacterium smegmatis (strain ATCC 700084 / mc(2)155) GN=MSMEI_0296 PE=4 SV=1;>tr|A0QP80|A0QP80_MYCS2 Peptidase, S9A/B/C families OS=Mycobacterium smegmatis (strain ATCC 700084 / mc(2)155) GN=MSMEG_0302 PE=4 SV=1	2	5	5	5	17.1	17.1	17.1	44.507	403	403;403	0	2.7096	3.1608	34.631	5	0	Median	180090000	37917000	142170000	5397;8788;22274;22663;31146	True;True;True;True;True	5914;9609;24692;25108;34456	13153;13154;21227;53752;53753;54603;75263	18521;18522;18523;30115;75407;75408;75409;76621;105409	18522;30115;75408;76621;105409
A0QP81;I7FCY8	A0QP81;I7FCY8	18;17	18;17	18;17	>tr|A0QP81|A0QP81_MYCS2 Acyl-CoA synthase OS=Mycobacterium smegmatis (strain ATCC 700084 / mc(2)155) GN=MSMEG_0304 PE=4 SV=1;>tr|I7FCY8|I7FCY8_MYCS2 Long-chain-fatty-acid-CoA ligase fadD12 OS=Mycobacterium smegmatis (strain ATCC 700084 / mc(2)155) GN=fadD1	2	18	18	18	49.5	49.5	49.5	58.603	543	543;533	0	4.3353	4.9786	45.224	21	0	Median	1278100000	253700000	1024400000	582;1890;2527;3837;5137;5352;5845;6088;7702;7836;8283;13469;14786;15123;15252;15604;29111;29527	True;True;True;True;True;True;True;True;True;True;True;True;True;True;True;True;True;True	644;2066;2748;4227;4228;5629;5630;5865;5866;6399;6656;8424;8562;9064;9065;14771;16197;16571;16710;17087;32246;32699	1381;4654;4655;4656;6280;9576;9577;12520;12521;12522;13046;13047;13048;14295;14296;14878;14879;14880;18702;19039;19040;20061;20062;20063;20064;32754;36039;36804;37108;38012;70437;70438;71457;71458;71459	1924;6590;6591;6592;8928;13522;13523;17595;17596;17597;18373;18374;18375;20173;20174;21026;21027;21028;26495;27003;27004;28456;28457;28458;28459;46347;50955;52014;52440;53761;53762;98799;98800;98801;100199;100200;100201;100202;100203	1924;6592;8928;13523;17596;18375;20173;21026;26495;27003;28459;46347;50955;52014;52440;53761;98800;100201	221;222;223;224;225;226	17;21;47;299;423;446
I7G2U7;A0QP82	I7G2U7;A0QP82	4;4	4;4	4;4	>tr|I7G2U7|I7G2U7_MYCS2 Phospholipid/glycerol acyltransferase OS=Mycobacterium smegmatis (strain ATCC 700084 / mc(2)155) GN=MSMEI_0298 PE=4 SV=1;>tr|A0QP82|A0QP82_MYCS2 Acyltransferase domain protein OS=Mycobacterium smegmatis (strain ATCC 700084 / mc(2)15	2	4	4	4	20.1	20.1	20.1	29.061	269	269;269	0	6.9977	8.6756	81.215	3	0	Median	58219000	4590400	53629000	666;2720;3178;23688	True;True;True;True	734;2964;3514;26218	1620;1621;6781;8013;8014;57054	2265;2266;9592;11280;11281;80041	2266;9592;11281;80041
I7F580;A0QP83	I7F580;A0QP83	3;3	3;3	3;3	>tr|I7F580|I7F580_MYCS2 Arylamine N-acetyltransferase OS=Mycobacterium smegmatis (strain ATCC 700084 / mc(2)155) GN=nat PE=4 SV=1;>tr|A0QP83|A0QP83_MYCS2 Arylamine N-acetyltransferase OS=Mycobacterium smegmatis (strain ATCC 700084 / mc(2)155) GN=MSMEG_0306	2	3	3	3	17.8	17.8	17.8	30.174	275	275;278	0	1.2372	1.4722	25.911	3	0	Median	60518000	28606000	31912000	892;9172;9342	True;True;True	973;10020;10206	2210;2211;22089;22432	3093;3094;31301;31762	3093;31301;31762
I7G1K0;A0QP88	I7G1K0;A0QP88	7;7	7;7	7;7	>tr|I7G1K0|I7G1K0_MYCS2 2-dehydro-3-deoxyphosphogluconate aldolase/4-hydroxy-2-oxoglutarate aldolase OS=Mycobacterium smegmatis (strain ATCC 700084 / mc(2)155) GN=MSMEI_0305 PE=4 SV=1;>tr|A0QP88|A0QP88_MYCS2 2-dehydro-3-deoxyphosphogluconate aldolase/4-hyd	2	7	7	7	45.5	45.5	45.5	21.495	209	209;209	0	0.019152	0.023529	59.519	2	0	Median	1265700000	1261700000	3992200	2331;3002;6853;9270;13720;26801;26802	True;True;True;True;True;True;True	2540;3270;7510;10129;15046;29679;29680	5772;7497;7498;7499;7500;7501;16699;22293;22294;22295;33455;64720;64721;64722;64723	8212;10593;10594;10595;10596;10597;10598;23641;31575;31576;31577;47341;90833;90834;90835;90836	8212;10595;23641;31576;47341;90833;90834
I7G2V1;A0QP91	I7G2V1;A0QP91	2;2	2;2	2;2	>tr|I7G2V1|I7G2V1_MYCS2 ROK-family transcriptional regulator OS=Mycobacterium smegmatis (strain ATCC 700084 / mc(2)155) GN=MSMEI_0308 PE=4 SV=1;>tr|A0QP91|A0QP91_MYCS2 Putative NagC regulator OS=Mycobacterium smegmatis (strain ATCC 700084 / mc(2)155) GN=MS	2	2	2	2	5.9	5.9	5.9	40.819	392	392;395	0	1.2347	1.5192	23.489	2	0	Median	14255000	6994000	7261400	10352;26597	True;True	11303;29433	24848;64120	35153;90039;90040	35153;90039
I7G1K3;A0QP93	I7G1K3;A0QP93	17;17	17;17	17;17	>tr|I7G1K3|I7G1K3_MYCS2 Conserved membrane protein OS=Mycobacterium smegmatis (strain ATCC 700084 / mc(2)155) GN=MSMEI_0310 PE=4 SV=1;>tr|A0QP93|A0QP93_MYCS2 Uncharacterized protein OS=Mycobacterium smegmatis (strain ATCC 700084 / mc(2)155) GN=MSMEG_0317 P	2	17	17	17	61.2	61.2	61.2	42.818	394	394;398	0	1.0153	1.1383	37.659	49	0	Median	5331600000	2672000000	2659500000	1437;1493;2282;7114;9652;9956;14891;15932;20947;20948;23415;25824;25941;27704;30283;30284;31684	True;True;True;True;True;True;True;True;True;True;True;True;True;True;True;True;True	1575;1576;1633;2485;7781;10538;10871;16316;17440;23260;23261;25920;28582;28712;30701;33546;33547;35049	3579;3580;3581;3582;3583;3584;3585;3586;3587;3712;5642;5643;5644;5645;17271;17272;17273;17274;23135;23136;23854;23855;23856;36272;36273;38831;38832;50989;50990;50991;50992;50993;50994;50995;56350;56351;56352;56353;62171;62172;62438;62439;62440;66964;66965;66966;73282;73283;73284;73285;73286;76478;76479;76480	5083;5084;5085;5086;5087;5088;5089;5090;5091;5092;5093;5094;5095;5278;8017;8018;8019;8020;8021;8022;8023;8024;24461;24462;24463;24464;24465;24466;32764;32765;32766;32767;33768;33769;33770;33771;33772;51275;51276;54943;54944;54945;54946;71556;71557;71558;71559;71560;71561;71562;71563;71564;71565;71566;71567;79038;79039;79040;79041;79042;79043;79044;87219;87220;87221;87596;87597;87598;87599;87600;9…	5094;5278;8024;24465;32767;33768;51275;54944;71558;71561;79040;87221;87597;94044;102676;102681;107059	227	247
A0QP94	A0QP94	1	1	1	>tr|A0QP94|A0QP94_MYCS2 Acyltransferase OS=Mycobacterium smegmatis (strain ATCC 700084 / mc(2)155) GN=MSMEG_0319 PE=4 SV=1	1	1	1	1	4	4	4	42.9	397	397	0	?????????	?????????	?????????	0	0	Median	0	0	0	27215	TRUE	30149;30150	65712;65713	92227;92228	92227
I7FD02;A0QP95	I7FD02;A0QP95	9;9	9;9	9;9	>tr|I7FD02|I7FD02_MYCS2 AMP-dependent synthetase and ligase OS=Mycobacterium smegmatis (strain ATCC 700084 / mc(2)155) GN=MSMEI_0312 PE=4 SV=1;>tr|A0QP95|A0QP95_MYCS2 AMP-dependent synthetase and ligase OS=Mycobacterium smegmatis (strain ATCC 700084 / mc(2	2	9	9	9	18.4	18.4	18.4	53.278	495	495;495	0	0.95284	1.1465	38.004	8	0	Median	235330000	131040000	104290000	1361;4554;9228;17127;17568;20056;23892;23893;29769	True;True;True;True;True;True;True;True;True	1495;5000;10084;18712;19185;22157;26439;26440;32990	3385;11259;22209;41425;41426;42461;48719;57546;57547;72098;72099	4791;15825;31464;58506;58507;58508;59933;59934;68412;80730;80731;101071;101072	4791;15825;31464;58506;59933;68412;80730;80731;101071
I7G2V4;A0QP96	I7G2V4;A0QP96	4;4	4;4	4;4	>tr|I7G2V4|I7G2V4_MYCS2 Phosphotriesterase php (Parathion hydrolase) OS=Mycobacterium smegmatis (strain ATCC 700084 / mc(2)155) GN=MSMEI_0313 PE=4 SV=1;>tr|A0QP96|A0QP96_MYCS2 Putative phosphotriesterase OS=Mycobacterium smegmatis (strain ATCC 700084 / mc(	2	4	4	4	14.8	14.8	14.8	35.806	325	325;325	0	0.74999	0.81245	28.579	7	0	Median	145980000	83969000	62016000	6979;12660;21876;28097	True;True;True;True	7641;13911;13912;24262;31134	17000;30858;30859;30860;52958;52959;52960;67909;67910	24074;43687;43688;43689;74313;74314;74315;74316;74317;74318;74319;95341;95342	24074;43688;74319;95341	228;229	250;310
I7F598;A0QP97	I7F598;A0QP97	15;15	15;15	15;15	>tr|I7F598|I7F598_MYCS2 Uncharacterized protein OS=Mycobacterium smegmatis (strain ATCC 700084 / mc(2)155) GN=MSMEI_0314 PE=4 SV=1;>tr|A0QP97|A0QP97_MYCS2 Transcriptional regulator OS=Mycobacterium smegmatis (strain ATCC 700084 / mc(2)155) GN=MSMEG_0321 PE	2	15	15	15	22.4	22.4	22.4	98.744	930	930;930	0	0.60411	0.6805	37.922	19	0	Median	359570000	236520000	123060000	70;371;372;763;3091;4779;5182;10963;11291;15875;16084;17767;22212;23884;25300	True;True;True;True;True;True;True;True;True;True;True;True;True;True;True	73;404;405;834;3387;5243;5681;11980;12346;17383;17596;19396;24626;26430;27993	154;882;883;884;1866;7750;11726;12628;26372;27248;38705;38706;39157;42979;53641;57520;60885;60886;60887;60888	206;1225;1226;1227;1228;1229;2602;2603;10931;16450;17760;37347;38600;54756;54757;54758;55404;55405;60661;75252;80694;85409;85410;85411;85412;85413;85414	206;1225;1228;2602;10931;16450;17760;37347;38600;54756;55405;60661;75252;80694;85413	230;231	475;781
I7FD12;A0QPA4	I7FD12;A0QPA4	1;1	1;1	1;1	>tr|I7FD12|I7FD12_MYCS2 Flavin-dependent reductase OS=Mycobacterium smegmatis (strain ATCC 700084 / mc(2)155) GN=MSMEI_0322 PE=4 SV=1;>tr|A0QPA4|A0QPA4_MYCS2 FMN oxidoreductase OS=Mycobacterium smegmatis (strain ATCC 700084 / mc(2)155) GN=MSMEG_0329 PE=4 S	2	1	1	1	7.3	7.3	7.3	17.48	164	164;164	1	?????????	?????????	?????????	0	0	Median	0	0	0	20300	TRUE	22524	49392	69279	69279	232	2
I7FW38;A0QPA8	I7FW38;A0QPA8	3;3	3;3	3;3	>tr|I7FW38|I7FW38_MYCS2 Acetyl-/propionyl-CoA carboxylase beta subunit accD2 OS=Mycobacterium smegmatis (strain ATCC 700084 / mc(2)155) GN=pccB-1 PE=4 SV=1;>tr|A0QPA8|A0QPA8_MYCS2 Carboxyl transferase domain protein OS=Mycobacterium smegmatis (strain ATCC	2	3	3	3	7.3	7.3	7.3	57.204	532	532;532	0	0.83179	0.89525	8.1197	2	0	Median	21215000	9588300	11626000	8448;19540;28630	True;True;True	9241;21342;21343;31715	20392;46973;46974;69237	28923;66064;66065;66066;97168	28923;66065;97168	233	232
A0QPA9;I7FD18	A0QPA9;I7FD18	8;8	7;7	7;7	>tr|A0QPA9|A0QPA9_MYCS2 Acetyl-/propionyl-coenzyme A carboxylase alpha chain OS=Mycobacterium smegmatis (strain ATCC 700084 / mc(2)155) GN=MSMEG_0334 PE=4 SV=1;>tr|I7FD18|I7FD18_MYCS2 Acetyl-/propionyl-coenzyme A carboxylase alpha chain, AccA2 OS=Mycobacte	2	8	7	7	16.6	15.4	15.4	71.182	669	669;672	0	0.84667	0.87886	32.742	7	0	Median	134810000	81850000	52955000	268;6067;14264;14538;15226;18502;20466;26175	False;True;True;True;True;True;True;True	292;6632;15637;15930;16677;20206;22720;28975	640;641;642;14823;14824;34749;34750;35413;37037;44655;49814;63067	883;884;885;20937;20938;49111;49112;50056;52345;62921;69899;88502	885;20938;49111;50056;52345;62921;69899;88502
I7G2W6;A0QPB0	I7G2W6;A0QPB0	5;5	5;5	5;5	>tr|I7G2W6|I7G2W6_MYCS2 Enoyl-CoA hydratase/isomerase OS=Mycobacterium smegmatis (strain ATCC 700084 / mc(2)155) GN=MSMEI_0328 PE=4 SV=1;>tr|A0QPB0|A0QPB0_MYCS2 Enoyl-CoA hydratase/isomerase OS=Mycobacterium smegmatis (strain ATCC 700084 / mc(2)155) GN=MSM	2	5	5	5	19.8	19.8	19.8	26.866	252	252;252	0	0.46565	0.53132	18.596	6	0	Median	82367000	55397000	26970000	1488;2130;5551;16238;24853	True;True;True;True;True	1628;2323;6075;17761;27505	3699;5208;13532;39506;39507;59818	5260;7383;19084;55873;55874;55875;83906	5260;7383;19084;55873;83906
I7F5B6;A0QPB1	I7F5B6;A0QPB1	2;2	2;2	2;2	>tr|I7F5B6|I7F5B6_MYCS2 Uncharacterized protein OS=Mycobacterium smegmatis (strain ATCC 700084 / mc(2)155) GN=MSMEI_0329 PE=4 SV=1;>tr|A0QPB1|A0QPB1_MYCS2 Uncharacterized protein OS=Mycobacterium smegmatis (strain ATCC 700084 / mc(2)155) GN=MSMEG_0336 PE=4	2	2	2	2	10.6	10.6	10.6	29.014	264	264;264	0	0.47364	0.59684	0.51326	2	0	Median	27448000	20572000	6875900	6032;15149	True;True	6597;16598	14739;36873;36874	20816;20817;52106;52107	20816;52107
I7G1L8;A0QPB2	I7G1L8;A0QPB2	4;4	4;4	4;4	>tr|I7G1L8|I7G1L8_MYCS2 Uncharacterized protein OS=Mycobacterium smegmatis (strain ATCC 700084 / mc(2)155) GN=MSMEI_0330 PE=4 SV=1;>tr|A0QPB2|A0QPB2_MYCS2 Uncharacterized protein OS=Mycobacterium smegmatis (strain ATCC 700084 / mc(2)155) GN=MSMEG_0337 PE=4	2	4	4	4	8.6	8.6	8.6	62.946	584	584;584	0	0.70303	0.79192	34.46	2	0	Median	37141000	26633000	10508000	8020;9148;10102;23536	True;True;True;True	8754;9995;11025;26056	19402;22037;24179;56677	27527;27528;31237;31238;34206;79513	27527;31238;34206;79513
I7FW42;A0QPB3	I7FW42;A0QPB3	6;6	6;6	6;6	>tr|I7FW42|I7FW42_MYCS2 Acyl-CoA dehydrogenase-like protein OS=Mycobacterium smegmatis (strain ATCC 700084 / mc(2)155) GN=fadE12 PE=4 SV=1;>tr|A0QPB3|A0QPB3_MYCS2 Acyl-CoA dehydrogenase fadE12 OS=Mycobacterium smegmatis (strain ATCC 700084 / mc(2)155) GN=M	2	6	6	6	19.3	19.3	19.3	40.629	378	378;378	0	0.48932	0.56475	18.033	8	0	Median	551980000	384970000	167010000	706;8223;8328;18032;29723;30439	True;True;True;True;True;True	775;8984;9112;19674;32941;33710	1710;19898;19899;20154;20155;43565;71984;73666;73667	2385;28222;28223;28588;28589;61451;61452;100933;100934;103224;103225	2385;28223;28588;61452;100934;103225	234	362
A0QPB5;I7G2X1	A0QPB5;I7G2X1	4;4	4;4	4;4	>tr|A0QPB5|A0QPB5_MYCS2 Enoyl-CoA hydratase/isomerase family protein OS=Mycobacterium smegmatis (strain ATCC 700084 / mc(2)155) GN=MSMEG_0340 PE=4 SV=1;>tr|I7G2X1|I7G2X1_MYCS2 Enoyl-CoA hydratase/isomerase OS=Mycobacterium smegmatis (strain ATCC 700084 / m	2	4	4	4	16.4	16.4	16.4	26.676	250	250;254	0	0.49613	0.56744	12.56	4	0	Median	69895000	49417000	20478000	12879;16580;16581;26631	True;True;True;True	14140;18127;18128;29470	31376;40228;40229;40230;64187	44411;56847;56848;56849;90127	44411;56847;56849;90127
A0QPD3	A0QPD3	7	7	7	>sp|A0QPD3|RIR2H_MYCS2 R2-like ligand binding oxidase OS=Mycobacterium smegmatis (strain ATCC 700084 / mc(2)155) GN=nrdB PE=3 SV=1	1	7	7	7	24.1	24.1	24.1	35.999	320	320	0	0.97525	1.176	24.75	10	0	Median	560330000	271770000	288570000	1147;1803;8440;11266;16573;17004;17143	True;True;True;True;True;True;True	1263;1969;9233;12316;12317;18120;18579;18730;18731	2860;4447;20382;27195;27196;27197;40213;41155;41461;41462;41463	4026;4027;6302;6303;28908;38526;38527;38528;38529;38530;56825;58142;58556;58557;58558;58559;58560	4027;6302;28908;38530;56825;58142;58556	235;236	92;191
A0QPD4	A0QPD4	8	8	8	>sp|A0QPD4|AFTD_MYCS2 Alpha-(1->3)-arabinofuranosyltransferase OS=Mycobacterium smegmatis (strain ATCC 700084 / mc(2)155) GN=aftD PE=1 SV=1	1	8	8	8	6.3	6.3	6.3	148.38	1414	1414	0	1.0847	1.2312	38.53	8	0	Median	216700000	103080000	113620000	1911;2607;4510;6477;10259;28506;29573;29967	True;True;True;True;True;True;True;True	2089;2841;4953;7101;11196;31582;32746;33203	4699;6480;11175;15805;24583;24584;68939;71556;72542	6657;6658;9198;15708;15709;22335;34773;34774;34775;96757;96758;100333;101662	6658;9198;15709;22335;34775;96758;100333;101662
I7F5E6;A0QPD6	I7F5E6;A0QPD6	10;10	10;10	10;10	>tr|I7F5E6|I7F5E6_MYCS2 Uncharacterized protein OS=Mycobacterium smegmatis (strain ATCC 700084 / mc(2)155) GN=MSMEI_0354 PE=1 SV=1;>tr|A0QPD6|A0QPD6_MYCS2 Glycosyl hydrolase family protein 3 OS=Mycobacterium smegmatis (strain ATCC 700084 / mc(2)155) GN=MSM	2	10	10	10	44.2	44.2	44.2	39.155	387	387;387	0	0.87068	1.0082	69.96	20	0	Median	2111100000	1144700000	966430000	2890;4923;5881;13066;16449;16954;23541;23689;25168;31381	True;True;True;True;True;True;True;True;True;True	3149;5395;6436;14336;17984;18527;26061;26219;27850;34713	7238;7239;12037;12038;14387;31811;39926;39927;39928;39929;41054;41055;41056;41057;56688;56689;56690;56691;56692;57055;60585;60586;60587;75810	10229;10230;16894;16895;20303;45072;56432;56433;56434;56435;57995;57996;57997;57998;57999;58000;79530;79531;79532;79533;79534;79535;80042;80043;80044;84990;84991;84992;84993;84994;106176	10229;16894;20303;45072;56433;57997;79534;80043;84992;106176	237	317
A0QPD7;I7G1N5	A0QPD7;I7G1N5	12;11	12;11	12;11	>tr|A0QPD7|A0QPD7_MYCS2 Amidohydrolase 2 OS=Mycobacterium smegmatis (strain ATCC 700084 / mc(2)155) GN=MSMEG_0362 PE=4 SV=1;>tr|I7G1N5|I7G1N5_MYCS2 Amidohydrolase 2 OS=Mycobacterium smegmatis (strain ATCC 700084 / mc(2)155) GN=MSMEI_0355 PE=4 SV=1	2	12	12	12	48.3	48.3	48.3	41.775	387	387;377	0	0.66681	0.73533	27.9	16	0	Median	575690000	329780000	245920000	1703;3519;11608;15287;16205;18425;19634;23079;24890;26024;27454;30825	True;True;True;True;True;True;True;True;True;True;True;True	1862;3889;12695;16747;17726;20126;21493;21494;25550;27544;28805;30418;34114	4195;8845;28094;28095;37224;39432;39433;44499;47267;47268;47269;55550;59909;59910;62640;66303;66304;66305;66306;66307;66308;74567	5962;12461;39835;39836;39837;39838;52595;52596;55776;55777;62707;66473;66474;66475;66476;77944;84029;84030;84031;84032;87891;93094;93095;93096;93097;93098;93099;93100;93101;93102;93103;104483	5962;12461;39836;52595;55777;62707;66473;77944;84031;87891;93096;104483	238	1
I7FW66;A0QPD8	I7FW66;A0QPD8	5;5	5;5	5;5	>tr|I7FW66|I7FW66_MYCS2 Transcriptional regulatory protein (Probably TetR-family) OS=Mycobacterium smegmatis (strain ATCC 700084 / mc(2)155) GN=MSMEI_0356 PE=4 SV=1;>tr|A0QPD8|A0QPD8_MYCS2 TetR-family protein regulatory protein OS=Mycobacterium smegmatis (	2	5	5	5	24.3	24.3	24.3	22.918	210	210;212	0	0.62908	0.75285	25.966	7	0	Median	500270000	301690000	198580000	7361;11979;12339;14529;18070	True;True;True;True;True	8047;13142;13543;15921;19715	17856;17857;29123;30054;35394;35395;43639	25270;25271;41267;42563;50031;50032;61546	25271;41267;42563;50032;61546
I7FD54;A0QPD9	I7FD54;A0QPD9	2;2	2;2	2;2	>tr|I7FD54|I7FD54_MYCS2 Uncharacterized protein OS=Mycobacterium smegmatis (strain ATCC 700084 / mc(2)155) GN=MSMEI_0357 PE=4 SV=1;>tr|A0QPD9|A0QPD9_MYCS2 Uncharacterized protein OS=Mycobacterium smegmatis (strain ATCC 700084 / mc(2)155) GN=MSMEG_0364 PE=4	2	2	2	2	30.3	30.3	30.3	9.6409	99	99;99	0	2.9525	3.416	9.5651	2	0	Median	57998000	16282000	41716000	35;18579	True;True	38;20285	86;87;44791;44792;44793	113;114;63104;63105;63106	113;63104
I7G2Z6;A0QPE0	I7G2Z6;A0QPE0	10;10	10;10	10;10	>tr|I7G2Z6|I7G2Z6_MYCS2 Uncharacterized protein OS=Mycobacterium smegmatis (strain ATCC 700084 / mc(2)155) GN=MSMEI_0358 PE=4 SV=1;>tr|A0QPE0|A0QPE0_MYCS2 Uncharacterized protein OS=Mycobacterium smegmatis (strain ATCC 700084 / mc(2)155) GN=MSMEG_0365 PE=4	2	10	10	10	30.8	30.8	30.8	66.276	626	626;626	0	2.4748	2.7771	43.044	7	0	Median	231330000	32616000	198710000	167;1643;5068;6659;11217;14407;16802;19838;20399;29370	True;True;True;True;True;True;True;True;True;True	181;182;1797;5558;7299;12264;15790;18367;21813;22647;32528	407;408;4070;12379;16216;16217;27089;35126;35127;40729;47953;49659;49660;71107	551;552;553;554;5790;17378;17379;22920;22921;38390;49646;49647;49648;57533;67367;69665;69666;69667;99729;99730	551;5790;17378;22921;38390;49647;57533;67367;69666;99730	239	368
I7F5F2;A0QPE1	I7F5F2;A0QPE1	7;7	7;7	7;7	>tr|I7F5F2|I7F5F2_MYCS2 Uncharacterized protein OS=Mycobacterium smegmatis (strain ATCC 700084 / mc(2)155) GN=MSMEI_0359 PE=4 SV=1;>tr|A0QPE1|A0QPE1_MYCS2 Uncharacterized protein OS=Mycobacterium smegmatis (strain ATCC 700084 / mc(2)155) GN=MSMEG_0366 PE=4	2	7	7	7	68	68	68	18.588	175	175;175	0	0.78931	0.92579	31.961	20	0	Median	1771100000	1115400000	655640000	1404;3479;12846;14119;25507;27766;29928	True;True;True;True;True;True;True	1539;3844;3845;14107;15483;28224;28225;30774;33163	3482;3483;3484;8744;8745;8746;8747;8748;8749;8750;8751;8752;31318;31319;34391;34392;34393;34394;34395;61426;61427;61428;67112;72466;72467	4939;4940;4941;4942;4943;12313;12314;12315;12316;12317;12318;12319;12320;12321;12322;12323;12324;44332;44333;44334;48631;48632;48633;48634;48635;48636;48637;48638;48639;86176;86177;86178;86179;94242;94243;101557;101558	4940;12323;44333;48637;86176;94243;101558	240;241	40;86
A0QPE2;I7G1N9	A0QPE2;I7G1N9	12;12	12;12	12;12	>tr|A0QPE2|A0QPE2_MYCS2 O-demethylpuromycin-O-methyltransferase OS=Mycobacterium smegmatis (strain ATCC 700084 / mc(2)155) GN=MSMEG_0367 PE=4 SV=1;>tr|I7G1N9|I7G1N9_MYCS2 Hydroxyneurosporene-O-methyltransferase OS=Mycobacterium smegmatis (strain ATCC 70008	2	12	12	12	43.1	43.1	43.1	38.715	357	357;362	0	0.66252	0.75661	24.524	19	0	Median	1115700000	644510000	471230000	7663;9396;9892;12572;18044;20639;22848;25502;25971;26015;30589;31110	True;True;True;True;True;True;True;True;True;True;True;True	8380;10261;10803;13807;19688;22906;25304;28218;28219;28745;28795;33870;34413	18599;22544;22545;23694;30621;43596;43597;50185;55002;55003;61410;61411;61412;61413;61414;61415;62511;62622;74027;75155;75156	26332;31915;31916;31917;33541;33542;43348;61492;61493;61494;61495;70407;77183;77184;86147;86148;86149;86150;86151;86152;86153;86154;86155;87705;87706;87707;87861;103715;105269;105270;105271	26332;31917;33541;43348;61495;70407;77184;86152;87707;87861;103715;105269	242;243	115;118
I7FD59;A0QPE4	I7FD59;A0QPE4	3;3	3;3	3;3	>tr|I7FD59|I7FD59_MYCS2 Uncharacterized protein OS=Mycobacterium smegmatis (strain ATCC 700084 / mc(2)155) GN=MSMEI_0362 PE=4 SV=1;>tr|A0QPE4|A0QPE4_MYCS2 Uncharacterized protein OS=Mycobacterium smegmatis (strain ATCC 700084 / mc(2)155) GN=MSMEG_0369 PE=4	2	3	3	3	16.2	16.2	16.2	27.673	240	240;240	0	1.3725	1.6396	62.305	4	0	Median	109670000	41032000	68643000	7287;9138;23117	True;True;True	7970;9985;25592	17702;22019;55635;55636	25048;31213;78060;78061;78062	25048;31213;78060
I7G300;A0QPE5	I7G300;A0QPE5	11;11	11;11	11;11	>tr|I7G300|I7G300_MYCS2 Uncharacterized protein OS=Mycobacterium smegmatis (strain ATCC 700084 / mc(2)155) GN=MSMEI_0363 PE=4 SV=1;>tr|A0QPE5|A0QPE5_MYCS2 Uncharacterized protein OS=Mycobacterium smegmatis (strain ATCC 700084 / mc(2)155) GN=MSMEG_0370 PE=4	2	11	11	11	12.2	12.2	12.2	124.47	1118	1118;1118	0	2.0426	2.2275	68.297	13	0	Median	222500000	83137000	139360000	3585;4429;4862;17781;18124;18477;18569;20538;20539;27774;29136	True;True;True;True;True;True;True;True;True;True;True	3963;4868;5330;19411;19772;20179;20274;22795;22796;30782;32275	9005;10979;11890;43012;43762;43763;43764;44604;44765;49971;49972;49973;67128;70510	12694;12695;15431;16685;60704;61702;61703;61704;62847;62848;63071;70114;70115;70116;70117;94263;98895	12694;15431;16685;60704;61702;62848;63071;70116;70117;94263;98895
I7F5F7;A0QPE6	I7F5F7;A0QPE6	14;14	14;14	14;14	>tr|I7F5F7|I7F5F7_MYCS2 MaoC-like dehydratase OS=Mycobacterium smegmatis (strain ATCC 700084 / mc(2)155) GN=MSMEI_0364 PE=4 SV=1;>tr|A0QPE6|A0QPE6_MYCS2 MaoC like domain protein OS=Mycobacterium smegmatis (strain ATCC 700084 / mc(2)155) GN=MSMEG_0371 PE=4	2	14	14	14	55.8	55.8	55.8	30.825	285	285;285	0	1.1645	1.3579	40.498	23	0	Median	4639100000	2139500000	2499600000	534;1113;4466;4843;9023;11568;12814;13635;18364;22362;22807;27112;27598;28826	True;True;True;True;True;True;True;True;True;True;True;True;True;True	578;1224;4906;5311;9863;12650;14073;14956;20063;24785;25259;30026;30588;31931	1220;1221;2776;2777;2778;11054;11055;11860;11861;21776;27967;31242;31243;33246;33247;33248;33249;44374;53939;53940;54900;65438;65439;65440;65441;66702;69721;69722	1695;1696;1697;3906;3907;3908;3909;3910;15531;15532;15533;16642;16643;16644;30865;39657;44213;44214;44215;47059;47060;47061;47062;47063;47064;62519;75685;75686;75687;75688;77042;91817;91818;91819;91820;91821;91822;91823;91824;91825;91826;91827;93681;97818;97819;97820	1697;3910;15531;16643;30865;39657;44213;47061;62519;75687;77042;91823;93681;97819
I7G1P3;A0QPE7	I7G1P3;A0QPE7	28;28	28;28	27;27	>tr|I7G1P3|I7G1P3_MYCS2 3-oxoacyl-acyl-carrier protein reductase FabG4 OS=Mycobacterium smegmatis (strain ATCC 700084 / mc(2)155) GN=fabG4 PE=1 SV=1;>tr|A0QPE7|A0QPE7_MYCS2 Oxidoreductase, short chain dehydrogenase/reductase family protein OS=Mycobacterium	2	28	28	27	78.2	78.2	76.2	46.498	450	450;450	0	1.0628	1.2747	63.772	100	0	Median	22905000000	10220000000	12685000000	1937;3576;5434;5435;5884;10325;10326;11229;11325;12020;15101;17797;18850;20208;20678;21621;23230;25262;28161;28183;28300;28674;28771;28772;29081;30705;30798;31653	True;True;True;True;True;True;True;True;True;True;True;True;True;True;True;True;True;True;True;True;True;True;True;True;True;True;True;True	2117;3951;5954;5955;6439;11272;11273;11274;12276;12389;13185;16548;19428;19429;20572;22376;22377;22949;23979;25715;27955;31202;31227;31228;31355;31763;31868;31869;32213;32214;33991;34087;35016	4749;4750;4751;4752;4753;4754;4755;8976;8977;13260;13261;13262;13263;13264;13265;13266;14391;24769;24770;24771;24772;24773;24774;24775;24776;24777;24778;24779;24780;24781;27113;27114;27115;27352;27353;27354;27355;27356;27357;27358;29210;29211;29212;36747;36748;36749;36750;36751;43042;43043;43044;43045;43046;45342;45343;45344;49094;49095;49096;49097;50303;50304;52414;55928;55929;55930;60801;60802;…	6722;6723;6724;6725;6726;6727;6728;6729;6730;6731;6732;6733;6734;12654;12655;18685;18686;18687;18688;18689;18690;18691;18692;18693;18694;18695;18696;18697;18698;18699;18700;18701;18702;18703;18704;18705;20309;35036;35037;35038;35039;35040;35041;35042;35043;35044;35045;35046;35047;35048;35049;35050;35051;35052;35053;35054;35055;35056;35057;38418;38419;38420;38421;38758;38759;38760;38761;38762;3876…	6728;12655;18688;18702;20309;35037;35041;38420;38761;41388;51935;60748;63844;68892;70569;73573;78456;85298;95575;95641;96023;97312;97634;97640;98713;104103;104425;106968	244;245;246;247;248;249	174;303;344;363;393;447
I7FW74;A0QPE8	I7FW74;A0QPE8	13;13	13;13	13;13	>tr|I7FW74|I7FW74_MYCS2 Putative acetyl-COA acyltransferase Fada2 (3-ketoacyl-COA thiolase) (Beta-ketothiolase) OS=Mycobacterium smegmatis (strain ATCC 700084 / mc(2)155) GN=fadA2 PE=4 SV=1;>tr|A0QPE8|A0QPE8_MYCS2 3-ketoacyl-CoA thiolase OS=Mycobacterium s	2	13	13	13	44.2	44.2	44.2	45.233	432	432;432	0	0.99172	1.1644	56.26	60	0	Median	12282000000	6246300000	6035600000	1702;2726;9630;17730;18257;18284;22839;23292;24655;26093;28128;28520;31248	True;True;True;True;True;True;True;True;True;True;True;True;True	1860;1861;2970;10514;19358;19948;19976;25295;25782;25783;27279;28880;28881;28882;31166;31598;34566	4191;4192;4193;4194;6792;23085;23086;23087;23088;42900;44137;44138;44186;44187;44188;44189;44190;44191;54983;54984;54985;54986;54987;56075;56076;56077;56078;59344;59345;62813;62814;62815;62816;62817;62818;62819;62820;62821;62822;62823;62824;62825;62826;62827;62828;62829;62830;62831;62832;62833;62834;62835;67993;67994;67995;68969;68970;68971;68972;75515;75516;75517;75518	5957;5958;5959;5960;5961;9606;32687;32688;32689;32690;32691;32692;32693;32694;60558;62224;62225;62284;62285;62286;62287;62288;62289;77156;77157;77158;77159;77160;77161;77162;77163;77164;77165;78645;78646;78647;78648;83248;83249;88146;88147;88148;88149;88150;88151;88152;88153;88154;88155;88156;88157;88158;88159;88160;88161;88162;88163;88164;88165;88166;88167;88168;88169;88170;88171;88172;88173;881…	5959;9606;32693;60558;62224;62288;77160;78648;83248;88182;95458;96803;105757	250;251;252;253	34;175;177;256
A0QPF0;I7G305	A0QPF0;I7G305	6;6	6;6	6;6	>tr|A0QPF0|A0QPF0_MYCS2 Phospholipase D family protein OS=Mycobacterium smegmatis (strain ATCC 700084 / mc(2)155) GN=MSMEG_0375 PE=4 SV=1;>tr|I7G305|I7G305_MYCS2 Phospholipase D/Transphosphatidylase OS=Mycobacterium smegmatis (strain ATCC 700084 / mc(2)155	2	6	6	6	15.7	15.7	15.7	59.703	530	530;556	0	0.36947	0.44105	59.98	7	0	Median	148190000	111430000	36762000	1792;10460;11839;12340;22744;27703	True;True;True;True;True;True	1956;11418;12989;13544;25194;30700	4420;4421;25111;28749;30055;30056;54771;66961;66962;66963	6271;6272;35544;40739;40740;40741;42564;42565;76862;94038;94039;94040	6271;35544;40739;42565;76862;94039
I7F5I9;A0QPF6	I7F5I9;A0QPF6	14;14	14;14	14;14	>tr|I7F5I9|I7F5I9_MYCS2 MmpS4 OS=Mycobacterium smegmatis (strain ATCC 700084 / mc(2)155) GN=mmpS4 PE=4 SV=1;>tr|A0QPF6|A0QPF6_MYCS2 Mmp14a protein OS=Mycobacterium smegmatis (strain ATCC 700084 / mc(2)155) GN=mmpl4a PE=4 SV=1	2	14	14	14	23.4	23.4	23.4	104.36	960	960;960	0	1.1315	1.3714	28.007	16	0	Median	949160000	443290000	505860000	7653;9412;10505;12333;13360;17705;19887;20252;20457;20914;24071;25789;27751;31434	True;True;True;True;True;True;True;True;True;True;True;True;True;True	8368;8369;10279;11468;13537;14653;19331;21889;22448;22449;22450;22709;23221;26632;28545;30755;34769	18569;18570;18571;18572;22576;25225;25226;30038;30039;30040;32483;32484;42831;42832;42833;48101;49229;49230;49231;49232;49789;50911;50912;57960;57961;62097;67075;67076;75941;75942	26293;26294;26295;26296;31962;35718;35719;35720;42541;42542;42543;42544;45968;45969;60452;60453;60454;60455;60456;67556;69069;69070;69071;69072;69073;69074;69862;71452;71453;81310;81311;87115;94191;94192;106357;106358;106359	26293;31962;35719;42544;45968;60454;67556;69071;69862;71453;81311;87115;94191;106357	254;255;256	67;434;448
I7G1R8;A0QPF7	I7G1R8;A0QPF7	18;18	18;18	18;18	>tr|I7G1R8|I7G1R8_MYCS2 Transmembrane protein OS=Mycobacterium smegmatis (strain ATCC 700084 / mc(2)155) GN=mmpL4b PE=4 SV=1;>tr|A0QPF7|A0QPF7_MYCS2 Mmpl4b OS=Mycobacterium smegmatis (strain ATCC 700084 / mc(2)155) GN=mmpL4b PE=4 SV=1	2	18	18	18	26.1	26.1	26.1	107.59	994	994;994	0	1.3253	1.5741	65.688	29	0	Median	900840000	412070000	488780000	2804;3128;9475;11243;12145;12335;13566;14601;18209;18611;18810;20460;20863;20944;23915;26814;28345;29880	True;True;True;True;True;True;True;True;True;True;True;True;True;True;True;True;True;True	3051;3451;10347;12291;13321;13539;14874;15999;19899;20320;20530;22713;23163;23256;23257;26463;26464;29692;31410;31411;33111	6989;6990;6991;7884;22740;22741;27141;27142;29538;30042;30043;30044;30045;33005;35578;35579;44043;44849;44850;44851;45267;45268;49797;49798;50781;50980;50981;50982;50983;50984;50985;57612;57613;57614;64741;68526;68527;68528;68529;72346;72347	9895;9896;9897;9898;9899;11101;32200;32201;38458;38459;41845;41846;42546;42547;42548;42549;42550;46711;50295;50296;50297;62083;63177;63178;63179;63742;63743;63744;63745;69871;69872;69873;71273;71545;71546;71547;71548;71549;71550;71551;80816;80817;80818;80819;90855;96186;96187;96188;96189;96190;96191;96192;101398;101399	9897;11101;32201;38459;41845;42546;46711;50296;62083;63177;63743;69872;71273;71545;80816;90855;96192;101398	257;258;259;260;261	66;607;624;738;991
A0QPF9	A0QPF9	7	7	7	>sp|A0QPF9|RMLA_MYCS2 Glucose-1-phosphate thymidylyltransferase OS=Mycobacterium smegmatis (strain ATCC 700084 / mc(2)155) GN=rmlA PE=1 SV=1	1	7	7	7	30.2	30.2	30.2	31.353	288	288	0	0.77981	0.94172	86.813	13	0	Median	790200000	483100000	307100000	1777;5821;10735;11257;11994;17487;23825	True;True;True;True;True;True;True	1941;6370;11723;12307;13159;19100;26368	4391;4392;14232;14233;25798;25799;25800;27171;29161;29162;42259;42260;42261;42262;42263;57361	6238;6239;6240;20081;20082;20083;36545;36546;36547;38496;41315;41316;41317;59652;59653;59654;59655;59656;59657;80474	6239;20083;36546;38496;41316;59655;80474
A0QPG0;Q2YHI4;I7G341	A0QPG0;Q2YHI4;I7G341	3;3;3	2;2;2	2;2;2	>tr|A0QPG0|A0QPG0_MYCS2 Putative glycosyl transferase OS=Mycobacterium smegmatis (strain ATCC 700084 / mc(2)155) GN=MSMEG_0385 PE=4 SV=1;>tr|Q2YHI4|Q2YHI4_MYCS2 Gtf3 OS=Mycobacterium smegmatis (strain ATCC 700084 / mc(2)155) GN=gtf3 PE=4 SV=1;>tr|I7G341|I7	3	3	2	2	9.6	5.7	5.7	45.576	418	418;422;422	0	2.0626	2.3252	5.2632	2	0	Median	59038000	21703000	37335000	159;4474;19250	True;False;True	172;4915;21000	391;11074;11075;11076;11077;11078;46263	532;15559;15560;15561;15562;15563;15564;15565;65103	532;15560;65103
A0QPG2;Q2YHI2;I7G1S0	A0QPG2;Q2YHI2;I7G1S0	11;11;11	11;11;11	11;11;11	>tr|A0QPG2|A0QPG2_MYCS2 Rmt2 protein OS=Mycobacterium smegmatis (strain ATCC 700084 / mc(2)155) GN=MSMEG_0387 PE=4 SV=1;>tr|Q2YHI2|Q2YHI2_MYCS2 Rmt2 OS=Mycobacterium smegmatis (strain ATCC 700084 / mc(2)155) GN=rmt2 PE=4 SV=1;>tr|I7G1S0|I7G1S0_MYCS2 Rmt2 p	3	11	11	11	52.9	52.9	52.9	28.048	244	244;302;302	0	1.2993	1.4856	41.19	37	0	Median	2528300000	1172200000	1356100000	626;6377;13569;13648;14251;14271;19957;20040;22043;24994;29521	True;True;True;True;True;True;True;True;True;True;True	690;6992;14878;14969;15624;15644;21994;21995;22130;22131;22132;24443;27664;27665;32693	1488;1489;15593;15594;15595;33026;33027;33028;33029;33303;34718;34719;34720;34765;34766;34767;34768;48323;48324;48325;48326;48651;48652;48653;48654;48655;48656;48657;53315;53316;53317;60195;60196;60197;60198;60199;60200;60201;60202;60203;60204;71438;71439	2067;2068;22031;22032;22033;46751;46752;46753;46754;46755;46756;46757;46758;47153;49071;49072;49073;49074;49132;49133;49134;49135;49136;49137;67864;67865;67866;67867;67868;67869;68314;68315;68316;68317;68318;68319;68320;68321;68322;74804;74805;74806;84442;84443;84444;84445;84446;84447;84448;84449;84450;84451;84452;84453;84454;84455;84456;84457;84458;100173;100174;100175;100176	2068;22031;46754;47153;49071;49132;67869;68316;74806;84444;100175	262;263;264;265	1;15;191;198
I7FD96;A0QPG4	I7FD96;A0QPG4	11;11	11;11	10;10	>tr|I7FD96|I7FD96_MYCS2 Uncharacterized protein OS=Mycobacterium smegmatis (strain ATCC 700084 / mc(2)155) GN=MSMEI_0382 PE=4 SV=1;>tr|A0QPG4|A0QPG4_MYCS2 Gtf1 OS=Mycobacterium smegmatis (strain ATCC 700084 / mc(2)155) GN=gtf1 PE=4 SV=1	2	11	11	10	27.3	27.3	23.5	46.534	422	422;422	0	0.68574	0.82663	34.354	17	0	Median	1854900000	1093800000	761120000	181;3844;4474;9915;10464;19312;20551;26307;26525;27391;30451	True;True;True;True;True;True;True;True;True;True;True	197;4235;4915;10826;11422;21068;22809;29124;29354;30353;33723	428;429;9587;11074;11075;11076;11077;11078;23739;25118;25119;46402;50003;63442;63443;63956;63957;66144;73697;73698	577;578;579;13536;15559;15560;15561;15562;15563;15564;15565;33607;35554;35555;35556;35557;65286;65287;70165;89060;89061;89808;89809;89810;89811;92846;103264;103265	578;13536;15560;33607;35557;65286;70165;89060;89809;92846;103265
A0QPG5;Q2YHH9;I7G346	A0QPG5;Q2YHH9;I7G346	2;2;2	2;2;2	2;2;2	>tr|A0QPG5|A0QPG5_MYCS2 Putative acyltransferase OS=Mycobacterium smegmatis (strain ATCC 700084 / mc(2)155) GN=MSMEG_0390 PE=4 SV=1;>tr|Q2YHH9|Q2YHH9_MYCS2 Atf1 OS=Mycobacterium smegmatis (strain ATCC 700084 / mc(2)155) GN=atf1 PE=4 SV=1;>tr|I7G346|I7G346_	3	2	2	2	3.1	3.1	3.1	39.709	360	360;394;394	0	0.1653	0.1958	22.526	2	0	Median	35550000	26204000	9345200	22778;25649	True;True	25230;28383	54840;54841;61769	76958;76959;76960;86660	76959;86660
A0QPG6;Q2YHH8;I7F5J6	A0QPG6;Q2YHH8;I7F5J6	5;5;5	5;5;5	5;5;5	>tr|A0QPG6|A0QPG6_MYCS2 Rmt3 protein OS=Mycobacterium smegmatis (strain ATCC 700084 / mc(2)155) GN=MSMEG_0391 PE=4 SV=1;>tr|Q2YHH8|Q2YHH8_MYCS2 Rmt3 OS=Mycobacterium smegmatis (strain ATCC 700084 / mc(2)155) GN=rmt3 PE=4 SV=1;>tr|I7F5J6|I7F5J6_MYCS2 Rmt3 O	3	5	5	5	20.6	20.6	20.6	29.474	262	262;296;296	0	0.80043	0.92147	45.445	9	0	Median	996340000	521110000	475230000	1452;18720;20568;28983;31815	True;True;True;True;True	1592;20433;22826;32106;35189	3631;3632;3633;45081;45082;45083;45084;50027;50028;70111;76770;76771	5165;5166;5167;5168;63499;63500;63501;63502;63503;70195;70196;70197;98348;107476;107477	5166;63502;70197;98348;107476
Q2YHH7;I7G1S3;A0QPG7	Q2YHH7;I7G1S3;A0QPG7	6;6;6	6;6;6	6;6;6	>tr|Q2YHH7|Q2YHH7_MYCS2 Gtf2 OS=Mycobacterium smegmatis (strain ATCC 700084 / mc(2)155) GN=gtf2 PE=4 SV=1;>tr|I7G1S3|I7G1S3_MYCS2 Gtf2 OS=Mycobacterium smegmatis (strain ATCC 700084 / mc(2)155) GN=gtf2 PE=4 SV=1;>tr|A0QPG7|A0QPG7_MYCS2 Putative glycosyl tr	3	6	6	6	19.4	19.4	19.4	45.563	417	417;417;504	0	0.73114	0.84599	68.344	13	0	Median	593230000	302950000	290280000	10551;11343;12165;12611;14743;19252	True;True;True;True;True;True	11515;12410;13342;13858;16150;21002	25319;27412;27413;27414;27415;27416;27417;27418;27419;29584;30735;30736;35895;46265	35851;35852;38853;38854;38855;38856;38857;38858;38859;38860;38861;38862;38863;38864;41907;43522;43523;50731;65105	35852;38856;41907;43522;50731;65105
I7FD99;A0QPG9	I7FD99;A0QPG9	6;6	6;6	6;6	>tr|I7FD99|I7FD99_MYCS2 Uncharacterized protein OS=Mycobacterium smegmatis (strain ATCC 700084 / mc(2)155) GN=MSMEI_0387 PE=4 SV=1;>tr|A0QPG9|A0QPG9_MYCS2 Uncharacterized protein OS=Mycobacterium smegmatis (strain ATCC 700084 / mc(2)155) GN=MSMEG_0394 PE=4	2	6	6	6	79.8	79.8	79.8	9.1947	84	84;84	0	1.0254	1.2088	72.39	14	0	Median	733600000	378240000	355370000	11460;12209;16938;20030;20066;22509	True;True;True;True;True;True	12536;13394;18509;18510;22115;22116;22169;24944	27717;27718;29716;29717;29718;29719;29720;41016;41017;48631;48632;48633;48734;54272;54273	39305;39306;42084;42085;42086;42087;42088;42089;42090;42091;42092;42093;57938;57939;68291;68292;68293;68294;68432;76156;76157	39305;42093;57938;68291;68432;76156	266;267;268	1;26;45
A0QPI4;Q2M5K5;I7F5K9	A0QPI4;Q2M5K5;I7F5K9	9;9;9	9;9;9	9;9;9	>tr|A0QPI4|A0QPI4_MYCS2 Condensation domain protein OS=Mycobacterium smegmatis (strain ATCC 700084 / mc(2)155) GN=MSMEG_0409 PE=4 SV=1;>tr|Q2M5K5|Q2M5K5_MYCS2 PapA3 OS=Mycobacterium smegmatis (strain ATCC 700084 / mc(2)155) GN=papA3 PE=4 SV=1;>tr|I7F5K9|I7	3	9	9	9	21.8	21.8	21.8	51.736	473	473;537;537	0	0.83032	0.92212	22.756	9	0	Median	375800000	238390000	137410000	9237;15902;21267;24743;24811;25028;25128;25174;29324	True;True;True;True;True;True;True;True;True	10093;17410;23601;23602;27376;27456;27700;27806;27857;32478	22224;38770;51663;51664;59542;59716;59717;60272;60500;60501;60599;60600;71000	31482;31483;54852;72511;72512;72513;83517;83763;83764;84553;84554;84877;84878;85010;85011;99573	31483;54852;72513;83517;83764;84553;84877;85011;99573	269	47
A0QPI9;I7F5L4	A0QPI9;I7F5L4	4;3	4;3	4;3	>tr|A0QPI9|A0QPI9_MYCS2 Oxidoreductase, 2OG-Fe(II) oxygenase family protein OS=Mycobacterium smegmatis (strain ATCC 700084 / mc(2)155) GN=MSMEG_0414 PE=3 SV=1;>tr|I7F5L4|I7F5L4_MYCS2 Oxidoreductase, 2OG-Fe(II) oxygenase family OS=Mycobacterium smegmatis (s	2	4	4	4	16.7	16.7	16.7	36.623	341	341;324	0	0.89178	1.0767	26.021	5	0	Median	133800000	73346000	60451000	8378;12656;16598;26435	True;True;True;True	9166;13907;18145;29259	20269;30845;40253;40254;63746	28755;43667;56879;56880;89504	28755;43667;56879;89504
I7G1T4;A0QPJ0	I7G1T4;A0QPJ0	6;6	6;6	6;6	>tr|I7G1T4|I7G1T4_MYCS2 Flavin reductase-like, FMN-binding protein OS=Mycobacterium smegmatis (strain ATCC 700084 / mc(2)155) GN=MSMEI_0405 PE=4 SV=1;>tr|A0QPJ0|A0QPJ0_MYCS2 NADH-fmn oxidoreductase OS=Mycobacterium smegmatis (strain ATCC 700084 / mc(2)155)	2	6	6	6	49.1	49.1	49.1	16.892	161	161;161	0	0.98176	1.1841	37.69	11	0	Median	1001900000	440860000	561080000	6086;7013;9007;17707;23177;29990	True;True;True;True;True;True	6654;7676;9847;19333;25662;33227	14874;14875;17071;21732;42837;42838;42839;42840;55798;72611;72612;72613;72614	21019;21020;21021;21022;24175;30812;30813;60464;60465;60466;60467;60468;60469;60470;60471;78263;78264;101760;101761;101762;101763;101764;101765	21022;24175;30813;60467;78264;101764
A0QPJ1;I7FWC8	A0QPJ1;I7FWC8	2;2	2;2	2;2	>tr|A0QPJ1|A0QPJ1_MYCS2 Uncharacterized protein OS=Mycobacterium smegmatis (strain ATCC 700084 / mc(2)155) GN=MSMEG_0416 PE=4 SV=1;>tr|I7FWC8|I7FWC8_MYCS2 Uncharacterized protein OS=Mycobacterium smegmatis (strain ATCC 700084 / mc(2)155) GN=MSMEI_0406 PE=4	2	2	2	2	34	34	34	6.0798	53	53;80	0	1.0236	1.2353	27.971	3	0	Median	1080900000	479850000	601080000	21520;31647	True;True	23875;35010	52226;52227;76404	73322;73323;73324;106952	73322;106952
I7FDB5;A0QPJ2	I7FDB5;A0QPJ2	14;14	14;14	14;14	>tr|I7FDB5|I7FDB5_MYCS2 Putative succinate dehydrogenase iron-sulfur subunit OS=Mycobacterium smegmatis (strain ATCC 700084 / mc(2)155) GN=MSMEI_0407 PE=4 SV=1;>tr|A0QPJ2|A0QPJ2_MYCS2 Succinate dehydrogenase OS=Mycobacterium smegmatis (strain ATCC 700084 /	2	14	14	14	69.9	69.9	69.9	28.811	249	249;249	0	0.91425	1.0904	41.705	21	0	Median	793300000	411890000	381410000	4666;4711;5688;6099;6162;8203;10418;13760;13761;15122;16002;18415;20111;20185	True;True;True;True;True;True;True;True;True;True;True;True;True;True	5121;5170;6222;6667;6734;8954;11375;15088;15089;15090;15091;16570;17511;20116;22238;22345;22346	11521;11612;11613;13867;13868;14897;15049;15050;19835;24990;33540;33541;33542;33543;33544;33545;33546;36803;38984;44474;44475;48862;48863;49050;49051;49052;49053;49054	16172;16292;16293;19560;19561;21054;21270;21271;21272;28136;35354;47444;47445;47446;47447;47448;47449;47450;47451;47452;52013;55171;55172;62667;62668;62669;68591;68592;68829;68830;68831;68832;68833;68834;68835;68836	16172;16293;19560;21054;21270;28136;35354;47445;47447;52013;55172;62668;68592;68835	270;271;272	78;182;227
I7G369;A0QPJ3	I7G369;A0QPJ3	31;31	31;31	31;31	>tr|I7G369|I7G369_MYCS2 Succinate dehydrogenase subunit A OS=Mycobacterium smegmatis (strain ATCC 700084 / mc(2)155) GN=MSMEI_0408 PE=4 SV=1;>tr|A0QPJ3|A0QPJ3_MYCS2 Succinate dehydrogenase flavoprotein subunit OS=Mycobacterium smegmatis (strain ATCC 700084	2	31	31	31	48.7	48.7	48.7	70.055	635	635;635	0	0.46735	0.55016	49.797	50	0	Median	4079200000	2783500000	1295700000	1883;2357;5217;6517;6995;7965;9610;11273;12042;12043;12191;13490;15381;16321;18374;19214;19490;20051;20052;20530;20781;20970;22232;22556;26070;28621;28641;29997;30080;31119;31850	True;True;True;True;True;True;True;True;True;True;True;True;True;True;True;True;True;True;True;True;True;True;True;True;True;True;True;True;True;True;True	2058;2570;5718;5719;7143;7144;7657;8698;10492;12324;13208;13209;13374;14793;16850;17847;20074;20961;21264;21265;22151;22152;22787;23066;23286;24647;24993;28854;31706;31726;31727;33235;33329;34423;35225	4635;4636;5840;12696;12697;15914;15915;17032;19294;23038;27211;27212;29268;29269;29270;29667;29668;29669;32811;32812;37481;37482;39674;44400;46195;46196;46811;46812;46813;46814;46815;46816;46817;46818;48705;48706;49947;49948;50547;50548;51048;53673;54361;62757;62758;62759;69218;69219;69257;69258;72626;72828;72829;75186;76849;76850;76851;76852	6563;6564;8306;17857;17858;22490;22491;24123;24124;27376;32624;32625;38547;38548;38549;41466;41467;41468;42018;42019;42020;42021;46428;46429;52961;52962;52963;56099;62571;65013;65014;65015;65846;65847;65848;65849;65850;65851;65852;65853;65854;65855;65856;68393;68394;70085;70086;70941;70942;70943;71644;75297;76280;88073;88074;88075;88076;97136;97137;97138;97196;97197;101779;101780;102050;102051;10…	6564;8306;17857;22490;24123;27376;32625;38549;41467;41468;42019;46428;52961;56099;62571;65013;65854;68393;68394;70086;70941;71644;75297;76280;88075;97136;97197;101780;102051;105314;107599	273;274;275;276;277;278;279	75;86;284;352;364;540;572
I7F5L9;A0QPJ4	I7F5L9;A0QPJ4	2;2	2;2	2;2	>tr|I7F5L9|I7F5L9_MYCS2 Succinate dehydrogenase (Membrane anchor subunit) OS=Mycobacterium smegmatis (strain ATCC 700084 / mc(2)155) GN=MSMEI_0409 PE=4 SV=1;>tr|A0QPJ4|A0QPJ4_MYCS2 Integral membrane protein OS=Mycobacterium smegmatis (strain ATCC 700084 /	2	2	2	2	9.2	9.2	9.2	31.169	273	273;273	0.00053908	?????????	?????????	?????????	1	0	Median	14890000	7509500	7380000	23137;25020	True;True	25615;27692	55681;60254	78114;84533	78114;84533
I7G1T7;A0QPJ5	I7G1T7;A0QPJ5	8;8	8;8	8;8	>tr|I7G1T7|I7G1T7_MYCS2 Uncharacterized protein OS=Mycobacterium smegmatis (strain ATCC 700084 / mc(2)155) GN=MSMEI_0410 PE=4 SV=1;>tr|A0QPJ5|A0QPJ5_MYCS2 Uncharacterized protein OS=Mycobacterium smegmatis (strain ATCC 700084 / mc(2)155) GN=MSMEG_0420 PE=4	2	8	8	8	90.8	90.8	90.8	11.069	98	98;98	0	3.6176	4.1771	38.783	26	0	Median	3376000000	721040000	2654900000	4767;14724;14725;14916;16709;22891;24758;31311	True;True;True;True;True;True;True;True	5230;16128;16129;16130;16343;18264;18265;25349;27395;27396;34631	11709;35851;35852;35853;35854;35855;35856;35857;35858;35859;36332;36333;40524;40525;40526;40527;40528;55099;55100;59583;59584;59585;59586;59587;59588;59589;59590;59591;75644	16426;16427;50673;50674;50675;50676;50677;50678;50679;50680;50681;50682;50683;51361;51362;57254;57255;57256;57257;57258;57259;77312;77313;83579;83580;83581;83582;83583;83584;83585;83586;83587;83588;105952	16426;50673;50674;51361;57257;77313;83585;105952	280;281	17;60
I7FWD2;A0QPJ7	I7FWD2;A0QPJ7	13;13	13;13	13;13	>tr|I7FWD2|I7FWD2_MYCS2 PEP phosphonomutase OS=Mycobacterium smegmatis (strain ATCC 700084 / mc(2)155) GN=MSMEI_0411 PE=4 SV=1;>tr|A0QPJ7|A0QPJ7_MYCS2 Transferase OS=Mycobacterium smegmatis (strain ATCC 700084 / mc(2)155) GN=MSMEG_0422 PE=4 SV=1	2	13	13	13	77.6	77.6	77.6	26.693	255	255;255	0	0.71498	0.88468	49.857	45	0	Median	3991900000	2290600000	1701300000	29;424;1179;6289;9820;16533;17574;20146;20147;21551;23293;23297;25395	True;True;True;True;True;True;True;True;True;True;True;True;True	32;462;1296;6895;10724;18075;19191;22289;22290;22291;23907;25784;25785;25789;28099	68;69;70;71;72;994;2927;2928;15376;15377;23514;23515;23516;23517;23518;23519;23520;23521;23522;23523;23524;40117;40118;40119;42469;48954;48955;48956;48957;48958;48959;48960;48961;48962;48963;52291;56079;56080;56081;56082;56083;56084;56085;56086;56087;56088;56093;56094;61129;61130;61131;61132;61133;61134	92;93;94;95;96;1386;1387;4121;4122;21731;21732;33293;33294;33295;33296;33297;33298;33299;33300;33301;33302;33303;33304;33305;33306;33307;33308;33309;33310;56693;56694;56695;56696;56697;59947;68707;68708;68709;68710;68711;68712;68713;68714;68715;68716;68717;68718;68719;68720;73411;73412;78649;78650;78651;78652;78653;78654;78655;78656;78657;78658;78659;78660;78661;78662;78669;78670;78671;85759;8576…	93;1386;4121;21731;33299;56693;59947;68718;68719;73411;78650;78671;85762	282;283	67;178
A0QPJ8;I7FDB9	A0QPJ8;I7FDB9	3;3	3;3	3;3	>tr|A0QPJ8|A0QPJ8_MYCS2 Uncharacterized protein OS=Mycobacterium smegmatis (strain ATCC 700084 / mc(2)155) GN=MSMEG_0423 PE=4 SV=1;>tr|I7FDB9|I7FDB9_MYCS2 Uncharacterized protein OS=Mycobacterium smegmatis (strain ATCC 700084 / mc(2)155) GN=MSMEI_0412 PE=4	2	3	3	3	28.3	28.3	28.3	16.94	166	166;180	0	0.48484	0.59512	1.2189	2	0	Median	136580000	89832000	46745000	10561;11785;21307	True;True;True	11526;12929;23643	25335;25336;28616;28617;51745	35873;35874;35875;35876;40550;40551;72631	35875;40551;72631
I7G1T9;A0QPK1	I7G1T9;A0QPK1	3;3	3;3	3;3	>tr|I7G1T9|I7G1T9_MYCS2 Transcriptional regulator, GntR family OS=Mycobacterium smegmatis (strain ATCC 700084 / mc(2)155) GN=MSMEI_0415 PE=4 SV=1;>tr|A0QPK1|A0QPK1_MYCS2 Transcriptional regulator, GntR family protein OS=Mycobacterium smegmatis (strain ATCC	2	3	3	3	9.2	9.2	9.2	49.46	457	457;457	0	0.9584	1.0566	13.952	4	0	Median	184230000	98229000	85996000	6844;15361;24978	True;True;True	7501;16829;27647	16683;37439;37440;60155	23620;23621;52901;52902;52903;52904;52905;84384	23621;52903;84384	284	306
I7F5N2;A0QPL0	I7F5N2;A0QPL0	8;8	8;8	8;8	>tr|I7F5N2|I7F5N2_MYCS2 Urea amidolyase related protein OS=Mycobacterium smegmatis (strain ATCC 700084 / mc(2)155) GN=MSMEI_0424 PE=1 SV=1;>tr|A0QPL0|A0QPL0_MYCS2 Allophanate hydrolase subunit 2 OS=Mycobacterium smegmatis (strain ATCC 700084 / mc(2)155) GN	2	8	8	8	31	31	31	31.247	294	294;294	0	0.4258	0.51069	42.339	14	0	Median	2447000000	1719100000	727850000	5214;10966;12358;17350;19168;21666;26101;26797	True;True;True;True;True;True;True;True	5715;11984;13566;18953;20913;20914;24032;28891;28892;29675	12690;12691;26385;26386;30098;41933;41934;41935;46105;46106;52526;52527;62848;62849;64714	17850;17851;37360;37361;37362;37363;42616;42617;59221;59222;59223;59224;64890;64891;73729;73730;73731;73732;88197;88198;90823	17850;37363;42616;59224;64890;73729;88197;90823	285;286	27;216
I7G1U4;A0QPL1	I7G1U4;A0QPL1	5;5	5;5	5;5	>tr|I7G1U4|I7G1U4_MYCS2 Allophanate hydrolase subunit 1 OS=Mycobacterium smegmatis (strain ATCC 700084 / mc(2)155) GN=MSMEI_0425 PE=1 SV=1;>tr|A0QPL1|A0QPL1_MYCS2 Allophanate hydrolase subunit 1 OS=Mycobacterium smegmatis (strain ATCC 700084 / mc(2)155) GN	2	5	5	5	42.4	42.4	42.4	22.636	210	210;210	0	0.40046	0.46811	32.068	13	0	Median	934200000	671830000	262370000	6999;21851;27172;28753;29957	True;True;True;True;True	7661;24231;30098;31849;33192	17041;17042;52912;65568;65569;65570;69542;69543;72513;72514;72515;72516;72517;72518	24134;24135;74251;92014;92015;92016;97570;97571;97572;101620;101621;101622;101623;101624;101625;101626;101627	24134;74251;92014;97572;101627
I7FDD3;A0QPL3	I7FDD3;A0QPL3	5;5	5;5	5;5	>tr|I7FDD3|I7FDD3_MYCS2 Periplasmic iron-transport lipoprotein OS=Mycobacterium smegmatis (strain ATCC 700084 / mc(2)155) GN=MSMEI_0427 PE=1 SV=1;>tr|A0QPL3|A0QPL3_MYCS2 Periplasmic binding protein OS=Mycobacterium smegmatis (strain ATCC 700084 / mc(2)155)	2	5	5	5	17.4	17.4	17.4	33.658	317	317;317	0	1.3425	1.4636	33.636	4	0	Median	78245000	31860000	46385000	6343;11085;12886;20364;25552	True;True;True;True;True	6953;12121;14147;22611;28272	15488;26696;31390;31391;31392;31393;31394;31395;49570;61523	21887;21888;37802;44437;44438;44439;44440;44441;44442;69536;86316	21887;37802;44437;69536;86316	287	173
I7F5N8;A0QPL6	I7F5N8;A0QPL6	5;5	5;5	5;5	>tr|I7F5N8|I7F5N8_MYCS2 Uncharacterized protein OS=Mycobacterium smegmatis (strain ATCC 700084 / mc(2)155) GN=MSMEI_0429 PE=4 SV=1;>tr|A0QPL6|A0QPL6_MYCS2 Uncharacterized protein OS=Mycobacterium smegmatis (strain ATCC 700084 / mc(2)155) GN=MSMEG_0441 PE=4	2	5	5	5	21.5	21.5	21.5	26.511	242	242;242	0	1.0456	1.2687	28.604	7	0	Median	685250000	333980000	351270000	4330;4331;6049;25808;28459	True;True;True;True;True	4763;4764;6614;28565;31533	10762;10763;10764;14778;62129;62130;68833;68834	15141;15142;15143;15144;15145;20868;87161;87162;87163;96622;96623;96624	15142;15145;20868;87162;96624
I7FWE8;A0QPL8	I7FWE8;A0QPL8	3;3	3;3	3;3	>tr|I7FWE8|I7FWE8_MYCS2 Nitrilase/cyanide hydratase and apolipoprotein N-acyltransferase OS=Mycobacterium smegmatis (strain ATCC 700084 / mc(2)155) GN=MSMEI_0431 PE=4 SV=1;>tr|A0QPL8|A0QPL8_MYCS2 Hydrolase, carbon-nitrogen family protein OS=Mycobacterium s	2	3	3	3	16.3	16.3	16.3	32.988	306	306;330	0	?????????	?????????	?????????	1	0	Median	22660000	14825000	7835200	4174;22640;30978	True;True;True	4596;25081;34274	10382;54525;74884	14618;76503;104902	14618;76503;104902
I7G391;A0QPM0	I7G391;A0QPM0	11;11	11;11	11;11	>tr|I7G391|I7G391_MYCS2 Uncharacterized protein OS=Mycobacterium smegmatis (strain ATCC 700084 / mc(2)155) GN=MSMEI_0433 PE=4 SV=1;>tr|A0QPM0|A0QPM0_MYCS2 Amidohydrolase family protein OS=Mycobacterium smegmatis (strain ATCC 700084 / mc(2)155) GN=MSMEG_044	2	11	11	11	23.9	23.9	23.9	58.294	545	545;545	0	0.91145	1.0557	15.992	19	0	Median	634760000	337210000	297540000	338;950;1831;3982;6427;13050;22705;24835;27560;28698;30921	True;True;True;True;True;True;True;True;True;True;True	371;1040;2000;2001;4386;7043;14320;25155;27484;30541;31788;34212	820;821;2363;4511;4512;4513;4514;4515;4516;4517;9916;15693;31780;31781;54692;59767;59768;66570;66571;69413;69414;69415;74765;74766	1138;1139;1140;3310;6387;6388;6389;6390;6391;6392;6393;6394;6395;6396;13990;22172;45021;45022;45023;76745;83836;83837;83838;83839;93480;93481;97405;97406;97407;97408;104742;104743;104744	1139;3310;6396;13990;22172;45021;76745;83836;93480;97406;104743	288	171
I7G1U9;A0QPM2	I7G1U9;A0QPM2	1;1	1;1	1;1	>tr|I7G1U9|I7G1U9_MYCS2 Organic hydroperoxide resistance protein, osmC family OS=Mycobacterium smegmatis (strain ATCC 700084 / mc(2)155) GN=MSMEI_0435 PE=4 SV=1;>tr|A0QPM2|A0QPM2_MYCS2 Uncharacterized protein OS=Mycobacterium smegmatis (strain ATCC 700084	2	1	1	1	8.6	8.6	8.6	14.408	139	139;139	0	?????????	?????????	?????????	1	0	Median	54697000	42364000	12333000	27290	TRUE	30239	65903	92486;92487	92486
I7FWF1;A0QPM3	I7FWF1;A0QPM3	2;2	2;2	2;2	>tr|I7FWF1|I7FWF1_MYCS2 Transcriptional regulator, MarR family OS=Mycobacterium smegmatis (strain ATCC 700084 / mc(2)155) GN=MSMEI_0436 PE=4 SV=1;>tr|A0QPM3|A0QPM3_MYCS2 Transcriptional regulator, MarR family protein OS=Mycobacterium smegmatis (strain ATCC	2	2	2	2	15.6	15.6	15.6	16.709	147	147;147	0	0.41376	0.48903	131.27	2	0	Median	37062000	23407000	13654000	15745;17052	True;True	17240;18629	38370;41256	54281;54282;58281	54281;58281
I7G395;A0QPM6	I7G395;A0QPM6	6;6	6;6	6;6	>tr|I7G395|I7G395_MYCS2 Uncharacterized protein OS=Mycobacterium smegmatis (strain ATCC 700084 / mc(2)155) GN=MSMEI_0438 PE=4 SV=1;>tr|A0QPM6|A0QPM6_MYCS2 Oxidoreductase, FAD-linked OS=Mycobacterium smegmatis (strain ATCC 700084 / mc(2)155) GN=MSMEG_0451 P	2	6	6	6	92.7	92.7	92.7	8.7304	82	82;82	0	0.71545	0.82052	20.913	12	0	Median	4200300000	2430100000	1770200000	7316;7390;14017;23338;30488;30861	True;True;True;True;True;True	8001;8078;15369;25832;33761;34151	17758;17918;17919;34143;34144;34145;34146;56176;73786;73787;73788;73789;73790;74625	25129;25358;25359;25360;48286;48287;48288;48289;48290;78782;103382;103383;103384;103385;103386;103387;103388;103389;103390;103391;103392;104561;104562	25129;25359;48288;78782;103390;104561
I7F5P7;A0QPM7	I7F5P7;A0QPM7	1;1	1;1	1;1	>tr|I7F5P7|I7F5P7_MYCS2 Gluconate permease OS=Mycobacterium smegmatis (strain ATCC 700084 / mc(2)155) GN=MSMEI_0439 PE=4 SV=1;>tr|A0QPM7|A0QPM7_MYCS2 Inner membrane permease YgbN OS=Mycobacterium smegmatis (strain ATCC 700084 / mc(2)155) GN=MSMEG_0452 PE=4	2	1	1	1	4.4	4.4	4.4	48.725	481	481;481	0	0.39035	0.45764	49.587	4	0	Median	376780000	293860000	82928000	5771	TRUE	6315	14076;14077;14078;14079;14080;14081	19854;19855;19856;19857;19858;19859;19860;19861;19862;19863	19858
I7G1V2;A0QPM8	I7G1V2;A0QPM8	6;6	6;6	6;6	>tr|I7G1V2|I7G1V2_MYCS2 Carbohydrate kinase, thermoresistant gluconokinase OS=Mycobacterium smegmatis (strain ATCC 700084 / mc(2)155) GN=MSMEI_0440 PE=4 SV=1;>tr|A0QPM8|A0QPM8_MYCS2 Gluconokinase OS=Mycobacterium smegmatis (strain ATCC 700084 / mc(2)155) G	2	6	6	6	49.4	49.4	49.4	18.6	170	170;170	0	0.26245	0.3073	47.646	10	0	Median	574070000	462420000	111650000	3909;18577;20138;21477;24774;29743	True;True;True;True;True;True	4310;4311;20282;22278;23828;27413;32963	9728;9729;9730;9731;9732;9733;44783;44784;48936;48937;52140;59629;59630;59631;72037	13729;13730;13731;13732;13733;13734;13735;13736;63094;63095;63096;68686;68687;73206;73207;83642;83643;83644;83645;83646;100999	13730;63095;68687;73207;83643;100999	289	8
I7FWF5;A0QPM9	I7FWF5;A0QPM9	4;4	4;4	4;4	>tr|I7FWF5|I7FWF5_MYCS2 GntR-family transcriptional regulator OS=Mycobacterium smegmatis (strain ATCC 700084 / mc(2)155) GN=MSMEI_0441 PE=4 SV=1;>tr|A0QPM9|A0QPM9_MYCS2 GntR-family protein transcriptional regulator OS=Mycobacterium smegmatis (strain ATCC 7	2	4	4	4	23.8	23.8	23.8	26.028	244	244;244	0	0.91426	1.0321	26.902	9	0	Median	224840000	112360000	112480000	17189;25362;29268;31628	True;True;True;True	18782;28062;32417;32418;34990	41557;41558;41559;61038;70874;70875;76360;76361;76362	58686;58687;58688;58689;85626;85627;99401;99402;99403;106897;106898;106899;106900	58687;85626;99402;106898	290	138
I7FDE7;A0QPN0	I7FDE7;A0QPN0	21;21	21;21	21;21	>tr|I7FDE7|I7FDE7_MYCS2 Aldehyde Dehydrogenase OS=Mycobacterium smegmatis (strain ATCC 700084 / mc(2)155) GN=MSMEI_0442 PE=4 SV=1;>tr|A0QPN0|A0QPN0_MYCS2 Aldehyde dehydrogenase OS=Mycobacterium smegmatis (strain ATCC 700084 / mc(2)155) GN=MSMEG_0455 PE=4 S	2	21	21	21	53.5	53.5	53.5	50.105	475	475;475	0	0.26139	0.30446	43.947	61	0	Median	9360700000	7487700000	1872900000	543;1988;2268;2318;8854;9679;11191;11192;13810;14951;15500;16550;19746;19766;19767;19983;22892;24385;24801;26471;30258	True;True;True;True;True;True;True;True;True;True;True;True;True;True;True;True;True;True;True;True;True	595;596;2174;2470;2471;2525;9679;10568;12237;12238;15143;16382;16975;18093;21671;21672;21700;21701;21702;22036;25350;26984;27443;27444;27445;29297;33520	1263;1264;1265;1266;1267;1268;1269;1270;4861;4862;4863;4864;5591;5592;5593;5594;5595;5596;5597;5742;5743;5744;21376;21377;23200;23201;23202;27027;27028;27029;33666;33667;33668;33669;33670;33671;33672;33673;33674;33675;36427;37736;40155;40156;40157;40158;40159;40160;47632;47633;47634;47635;47636;47637;47638;47700;47701;47702;47703;47704;47705;47706;47707;47708;47709;47710;47711;47712;48425;48426;5…	1760;1761;1762;1763;1764;1765;1766;1767;1768;6878;6879;6880;6881;6882;6883;6884;7944;7945;7946;7947;7948;7949;7950;7951;8173;8174;8175;30331;30332;32851;32852;32853;32854;38294;38295;38296;38297;38298;38299;38300;47619;47620;47621;47622;47623;47624;47625;47626;47627;47628;47629;47630;51509;53331;56749;56750;56751;56752;56753;56754;56755;56756;56757;56758;66954;66955;66956;66957;66958;66959;66960;…	1766;6879;7950;8173;30331;32852;38294;38296;47619;51509;53331;56749;66960;67048;67058;68017;77314;82403;83735;89625;102597	291;292;293;294;295;296	92;106;271;272;292;469
A0QPN1	A0QPN1	8	8	8	>sp|A0QPN1|TOPOM_MYCS2 Topoisomerase subunit TopoM OS=Mycobacterium smegmatis (strain ATCC 700084 / mc(2)155) GN=topoM PE=1 SV=1	1	8	8	8	14	14	14	77.224	713	713	0	0.97527	1.1702	31.592	8	0	Median	235120000	108390000	126730000	2372;10871;12121;14987;23806;27498;29045;30178	True;True;True;True;True;True;True;True	2587;11873;13294;16425;26346;30469;32175;33435	5882;26142;29460;36502;57319;57320;66417;66418;70282;73032;73033	8367;37023;37024;41735;51612;80411;80412;80413;93251;93252;98587;102342;102343;102344	8367;37024;41735;51612;80413;93251;98587;102342
A0QPN2	A0QPN2	2	2	2	>sp|A0QPN2|TOPON_MYCS2 Topoisomerase subunit TopoN OS=Mycobacterium smegmatis (strain ATCC 700084 / mc(2)155) GN=topoN PE=1 SV=2	1	2	2	2	3	3	3	74.444	698	698	0.0010655	?????????	?????????	?????????	1	0	Median	25069000	4604800	20464000	11604;11622	True;True	12690;12711	28082;28123	39820;39877	39820;39877
I7FDF1;A0QPN5	I7FDF1;A0QPN5	5;5	5;5	5;5	>tr|I7FDF1|I7FDF1_MYCS2 Alpha/beta hydrolase fold protein OS=Mycobacterium smegmatis (strain ATCC 700084 / mc(2)155) GN=MSMEI_0447 PE=4 SV=1;>tr|A0QPN5|A0QPN5_MYCS2 Alpha/beta hydrolase fold OS=Mycobacterium smegmatis (strain ATCC 700084 / mc(2)155) GN=MSM	2	5	5	5	21.3	21.3	21.3	31.406	282	282;314	0	1.0876	1.2828	25.026	7	0	Median	195150000	98640000	96507000	4350;8730;13203;23304;29010	True;True;True;True;True	4785;9549;14480;25796;32137	10802;10803;21117;32102;56105;70180;70181	15196;15197;15198;29957;45460;78686;98442;98443;98444;98445;98446	15196;29957;45460;78686;98446
I7G3A3;A0QPN6	I7G3A3;A0QPN6	1;1	1;1	1;1	>tr|I7G3A3|I7G3A3_MYCS2 CinZ protein OS=Mycobacterium smegmatis (strain ATCC 700084 / mc(2)155) GN=MSMEI_0448 PE=4 SV=1;>tr|A0QPN6|A0QPN6_MYCS2 CinZ protein OS=Mycobacterium smegmatis (strain ATCC 700084 / mc(2)155) GN=MSMEG_0461 PE=4 SV=1	2	1	1	1	8.8	8.8	8.8	21.926	204	204;204	0	?????????	?????????	?????????	1	0	Median	25337000	17209000	8128300	4581	TRUE	5032	11351	15956	15956
I7G1V7;A0QPN8	I7G1V7;A0QPN8	1;1	1;1	1;1	>tr|I7G1V7|I7G1V7_MYCS2 Transmembrane transport protein MmpL1 OS=Mycobacterium smegmatis (strain ATCC 700084 / mc(2)155) GN=mmpL4 PE=4 SV=1;>tr|A0QPN8|A0QPN8_MYCS2 MmpL4 protein OS=Mycobacterium smegmatis (strain ATCC 700084 / mc(2)155) GN=MSMEG_0463 PE=4	2	1	1	1	1.6	1.6	1.6	104.65	961	961;961	0.00053865	?????????	?????????	?????????	1	0	Median	16462000	5004400	11458000	17713	TRUE	19339	42849	60482;60483	60482
I7FDF6;A0QPP0	I7FDF6;A0QPP0	13;13	13;13	13;13	>tr|I7FDF6|I7FDF6_MYCS2 Hydroxymethylpyrimidine/phosphomethylpyrimidine kinase OS=Mycobacterium smegmatis (strain ATCC 700084 / mc(2)155) GN=MSMEI_0452 PE=4 SV=1;>tr|A0QPP0|A0QPP0_MYCS2 Phosphomethylpyrimidine kinase OS=Mycobacterium smegmatis (strain ATCC	2	13	13	13	76.9	76.9	76.9	27.975	268	268;268	0	1.0939	1.2427	29.195	37	0	Median	4553400000	2072900000	2480500000	7460;7765;9952;10101;11074;11957;13240;13729;14398;26617;27884;28257;28768	True;True;True;True;True;True;True;True;True;True;True;True;True	8153;8490;10867;11024;12109;13116;14521;15055;15778;15779;29454;29455;30900;31309;31864	18072;18073;18870;18871;23843;23844;23845;24178;26668;26669;26670;26671;29061;29062;29063;29064;32189;32190;32191;32192;32193;33476;35100;35101;35102;35103;35104;64160;64161;64162;64163;64164;64165;67415;67416;67417;67418;68307;69575;69576	25579;25580;25581;26752;26753;26754;33750;33751;33752;33753;34204;34205;37756;37757;37758;37759;37760;37761;41169;41170;41171;41172;41173;41174;41175;41176;45577;45578;45579;45580;45581;45582;45583;45584;45585;47366;49615;49616;49617;49618;49619;90093;90094;90095;90096;90097;90098;94662;94663;94664;94665;94666;94667;94668;95881;97621;97622	25579;26752;33752;34205;37760;41170;45584;47366;49616;90096;94662;95881;97621	297;298	81;150
I7G3A6;A0QPP1	I7G3A6;A0QPP1	2;2	2;2	2;2	>tr|I7G3A6|I7G3A6_MYCS2 Uncharacterized protein OS=Mycobacterium smegmatis (strain ATCC 700084 / mc(2)155) GN=MSMEI_0453 PE=4 SV=1;>tr|A0QPP1|A0QPP1_MYCS2 Uncharacterized protein OS=Mycobacterium smegmatis (strain ATCC 700084 / mc(2)155) GN=MSMEG_0466 PE=4	2	2	2	2	10.3	10.3	10.3	31.133	282	282;282	0	3.0919	3.6678	64.562	2	0	Median	46741000	11199000	35543000	14277;18928	True;True	15650;20656	34782;34783;45530	49156;49157;64091	49156;64091
I7G1W0;A0QPP3	I7G1W0;A0QPP3	3;3	3;3	3;3	>tr|I7G1W0|I7G1W0_MYCS2 GCN5-related N-acetyltransferase OS=Mycobacterium smegmatis (strain ATCC 700084 / mc(2)155) GN=MSMEI_0455 PE=4 SV=1;>tr|A0QPP3|A0QPP3_MYCS2 Transcriptional regulatory protein PadR OS=Mycobacterium smegmatis (strain ATCC 700084 / mc(	2	3	3	3	12.4	12.4	12.4	32.245	290	290;290	0	1.136	1.3401	8.8658	2	0	Median	26734000	15301000	11433000	164;13273;19131	True;True;True	177;14557;20876	401;32278;46016	544;45700;64764	544;45700;64764
I7FDG1;A0QPP5	I7FDG1;A0QPP5	3;3	3;3	3;3	>tr|I7FDG1|I7FDG1_MYCS2 Uncharacterized protein OS=Mycobacterium smegmatis (strain ATCC 700084 / mc(2)155) GN=MSMEI_0457 PE=4 SV=1;>tr|A0QPP5|A0QPP5_MYCS2 Transcriptional regulator LysR family protein OS=Mycobacterium smegmatis (strain ATCC 700084 / mc(2)1	2	3	3	3	14	14	14	31.666	285	285;285	0	1.1884	1.2337	23.232	4	0	Median	70184000	38363000	31820000	11442;12506;19024	True;True;True	12517;13734;20758	27681;30445;30446;45728	39252;43097;43098;43099;64365	39252;43097;64365
I7F5R7;A0QPP7	I7F5R7;A0QPP7	2;2	2;2	2;2	>tr|I7F5R7|I7F5R7_MYCS2 Uncharacterized protein OS=Mycobacterium smegmatis (strain ATCC 700084 / mc(2)155) GN=MSMEI_0459 PE=4 SV=1;>tr|A0QPP7|A0QPP7_MYCS2 Putative lipoprotein OS=Mycobacterium smegmatis (strain ATCC 700084 / mc(2)155) GN=MSMEG_0472 PE=4 SV	2	2	2	2	18.7	18.7	18.7	19.085	193	193;261	0	1.9011	2.3985	23.184	7	0	Median	227950000	83199000	144750000	20489;20872	True;True	22746;23175	49872;49873;49874;50811;50812;50813;50814	69988;69989;69990;71315;71316;71317;71318;71319	69989;71319
I7FWG9;A0QPQ3	I7FWG9;A0QPQ3	1;1	1;1	1;1	>tr|I7FWG9|I7FWG9_MYCS2 Uncharacterized protein OS=Mycobacterium smegmatis (strain ATCC 700084 / mc(2)155) GN=MSMEI_0466 PE=4 SV=1;>tr|A0QPQ3|A0QPQ3_MYCS2 Uncharacterized protein OS=Mycobacterium smegmatis (strain ATCC 700084 / mc(2)155) GN=MSMEG_0477 PE=4	2	1	1	1	3.7	3.7	3.7	26.745	243	243;243	1	?????????	?????????	?????????	1	0	Median	9462300	6693700	2768600	20126	TRUE	22262	48906	68651	68651	299	1
I7FDH0;A0QPQ5	I7FDH0;A0QPQ5	8;8	8;8	8;8	>tr|I7FDH0|I7FDH0_MYCS2 Transcriptional regulator, GntR family OS=Mycobacterium smegmatis (strain ATCC 700084 / mc(2)155) GN=MSMEI_0467 PE=4 SV=1;>tr|A0QPQ5|A0QPQ5_MYCS2 Transcriptional regulator, GntR family protein OS=Mycobacterium smegmatis (strain ATCC	2	8	8	8	38.4	38.4	38.4	24.164	219	219;219	0	0.88366	0.99998	29.205	12	0	Median	384280000	206640000	177650000	7864;9990;9991;12571;14668;19881;23351;27582	True;True;True;True;True;True;True;True	8592;10906;10907;13806;16069;21882;21883;25846;30565	19102;19103;19104;23932;23933;30619;30620;35752;48090;48091;48092;48093;48094;48095;56202;66626	27095;27096;27097;27098;33874;33875;43345;43346;43347;50547;50548;67541;67542;67543;67544;67545;67546;67547;67548;78817;93564	27098;33874;33875;43347;50548;67548;78817;93564	300	19
I7FWH2;A0QPQ9	I7FWH2;A0QPQ9	11;11	11;11	11;11	>tr|I7FWH2|I7FWH2_MYCS2 Formamidase OS=Mycobacterium smegmatis (strain ATCC 700084 / mc(2)155) GN=MSMEI_0471 PE=4 SV=1;>tr|A0QPQ9|A0QPQ9_MYCS2 Formamidase OS=Mycobacterium smegmatis (strain ATCC 700084 / mc(2)155) GN=MSMEG_0484 PE=4 SV=1	2	11	11	11	38.2	38.2	38.2	39.217	369	369;369	0	0.79266	0.90334	68.627	12	0	Median	427980000	226390000	201590000	3690;5671;7342;10021;15622;18193;18322;18935;26329;28962;30900	True;True;True;True;True;True;True;True;True;True;True	4074;6204;8027;10937;17105;19879;20017;20663;29151;32082;34191	9246;9247;13818;17802;17803;23977;23978;38043;44002;44269;45547;63504;63505;70063;74717	13033;13034;19490;25193;25194;33931;33932;33933;33934;53814;62028;62029;62384;64118;64119;89152;89153;89154;98289;104679;104680	13033;19490;25194;33933;53814;62029;62384;64119;89154;98289;104680	301	148
I7G3C6;A0QPR6	I7G3C6;A0QPR6	8;8	8;8	8;8	>tr|I7G3C6|I7G3C6_MYCS2 Transcriptional regulator, LacI family OS=Mycobacterium smegmatis (strain ATCC 700084 / mc(2)155) GN=MSMEI_0478 PE=1 SV=1;>tr|A0QPR6|A0QPR6_MYCS2 Transcriptional regulator, LacI family protein OS=Mycobacterium smegmatis (strain ATCC	2	8	8	8	30.7	30.7	30.7	35.759	342	342;342	0	0.79151	0.8859	44.92	14	0	Median	928370000	475000000	453380000	2932;2963;8622;10938;13781;17184;28876;29218	True;True;True;True;True;True;True;True	3192;3224;9436;11950;15111;18777;31989;32362	7325;7398;7399;7400;7401;20865;26314;26315;33588;33589;33590;41552;69839;70748;70749	10346;10347;10448;10449;10450;10451;10452;10453;10454;10455;29590;37270;37271;37272;47512;47513;47514;58680;97983;99238;99239;99240	10347;10451;29590;37270;47514;58680;97983;99239	302	310
I7F5U6;A0QPS6	I7F5U6;A0QPS6	12;12	12;12	12;12	>tr|I7F5U6|I7F5U6_MYCS2 6-phospho-beta-glucosidase OS=Mycobacterium smegmatis (strain ATCC 700084 / mc(2)155) GN=MSMEI_0489 PE=4 SV=1;>tr|A0QPS6|A0QPS6_MYCS2 Glucosidase OS=Mycobacterium smegmatis (strain ATCC 700084 / mc(2)155) GN=MSMEG_0502 PE=3 SV=1	2	12	12	12	33.2	33.2	33.2	49.735	458	458;458	0	0.67688	0.8119	55.78	19	0	Median	906420000	520230000	386190000	1471;2704;9276;10304;10439;11086;16335;21643;27562;27919;29544;30179	True;True;True;True;True;True;True;True;True;True;True;True	1611;2946;10135;11249;11396;12122;17862;24003;30543;30544;30941;32717;33436	3662;6742;22304;22305;22306;24713;25051;26697;39700;39701;52466;52467;52468;66573;66574;66575;67495;67496;67497;71495;73034	5204;9540;9541;31589;31590;31591;31592;31593;31594;34964;35450;35451;37803;37804;56139;56140;56141;73643;73644;73645;73646;73647;73648;93483;93484;93485;93486;94769;94770;94771;100251;102345	5204;9540;31591;34964;35450;37804;56141;73643;93486;94769;100251;102345	303;304	123;303
I7G1X8;A0QPS7	I7G1X8;A0QPS7	6;6	6;6	6;6	>tr|I7G1X8|I7G1X8_MYCS2 Operon regulator, DeoR family OS=Mycobacterium smegmatis (strain ATCC 700084 / mc(2)155) GN=MSMEI_0490 PE=4 SV=1;>tr|A0QPS7|A0QPS7_MYCS2 DeoR-family protein transcriptional regulator OS=Mycobacterium smegmatis (strain ATCC 700084 /	2	6	6	6	24.8	24.8	24.8	27.642	258	258;258	0	1.1125	1.3258	26.601	4	0	Median	62018000	25976000	36042000	3188;3189;5943;15335;19421;30400	True;True;True;True;True;True	3524;3525;6502;16799;21180;33669	8033;8034;14523;37357;46644;73552	11307;11308;20501;20502;52785;52786;65620;103057	11307;11308;20501;52785;65620;103057	305;306	56;191
A0QPS9;I7FDJ1	A0QPS9;I7FDJ1	7;7	7;7	7;7	>tr|A0QPS9|A0QPS9_MYCS2 Probable sugar ABC transporter, substrate-binding protein, putative OS=Mycobacterium smegmatis (strain ATCC 700084 / mc(2)155) GN=MSMEG_0505 PE=4 SV=1;>tr|I7FDJ1|I7FDJ1_MYCS2 Uncharacterized protein OS=Mycobacterium smegmatis (strai	2	7	7	7	17.8	17.8	17.8	48.11	456	456;475	0	0.77669	0.88964	17.21	10	0	Median	402890000	223600000	179290000	618;6878;8080;10885;18206;26452;27434	True;True;True;True;True;True;True	682;7535;8814;11889;19896;29276;29277;30398	1473;16741;16742;19541;19542;26169;44038;44039;63783;63784;63785;63786;66242	2046;23700;23701;27727;27728;37063;62077;62078;62079;89559;89560;89561;89562;89563;89564;92997;92998	2046;23700;27727;37063;62078;89563;92998	307;308	82;208
I7FWI5;A0QPT3	I7FWI5;A0QPT3	2;2	2;2	2;2	>tr|I7FWI5|I7FWI5_MYCS2 DeoR-family transcriptional regulator OS=Mycobacterium smegmatis (strain ATCC 700084 / mc(2)155) GN=MSMEI_0496 PE=4 SV=1;>tr|A0QPT3|A0QPT3_MYCS2 Transcriptional regulatory protein OS=Mycobacterium smegmatis (strain ATCC 700084 / mc(	2	2	2	2	7.3	7.3	7.3	27.531	261	261;261	0	0.58217	0.68227	5.6763	2	0	Median	33109000	19382000	13727000	4110;8757	True;True	4523;9576	10189;21162	14357;30027	14357;30027
I7FDK0;A0QPT9	I7FDK0;A0QPT9	2;2	2;2	2;2	>tr|I7FDK0|I7FDK0_MYCS2 Extracellular solute-binding protein family 1 OS=Mycobacterium smegmatis (strain ATCC 700084 / mc(2)155) GN=MSMEI_0502 PE=4 SV=1;>tr|A0QPT9|A0QPT9_MYCS2 Probable sugar transporter sugar binding lipoprotein OS=Mycobacterium smegmatis	2	2	2	2	5.9	5.9	5.9	45.544	425	425;425	0	0.83337	0.93626	2.0046	2	0	Median	37907000	21370000	16537000	1586;24230	True;True	1735;26803	3932;58316	5590;5591;81798	5590;81798
I7F5W8;A0QPU6	I7F5W8;A0QPU6	7;7	7;7	7;7	>tr|I7F5W8|I7F5W8_MYCS2 Transcriptional regulator, XRE family OS=Mycobacterium smegmatis (strain ATCC 700084 / mc(2)155) GN=MSMEI_0509 PE=4 SV=1;>tr|A0QPU6|A0QPU6_MYCS2 DNA-binding protein OS=Mycobacterium smegmatis (strain ATCC 700084 / mc(2)155) GN=MSMEG	2	7	7	7	27.3	27.3	27.3	33.219	297	297;297	0	0.7451	0.86642	35.047	6	0	Median	149640000	86838000	62802000	9889;15914;17798;17886;22492;24007;25044	True;True;True;True;True;True;True	10800;17422;19430;19519;24926;26566;27716	23689;38801;38802;43047;43266;54242;57830;60297	33531;33532;54903;54904;60750;60751;61063;76119;76120;81143;84592	33531;54903;60750;61063;76119;81143;84592
I7G1Y9;A0QPU7	I7G1Y9;A0QPU7	1;1	1;1	1;1	>tr|I7G1Y9|I7G1Y9_MYCS2 Short-chain dehydrogenase/reductase SDR OS=Mycobacterium smegmatis (strain ATCC 700084 / mc(2)155) GN=MSMEI_0510 PE=4 SV=1;>tr|A0QPU7|A0QPU7_MYCS2 Short chain dehydrogenase OS=Mycobacterium smegmatis (strain ATCC 700084 / mc(2)155)	2	1	1	1	5.1	5.1	5.1	29.134	275	275;275	0.00054318	?????????	?????????	?????????	1	0	Median	10749000	7059800	3688800	25275	TRUE	27968	60829	85330;85331	85330
I7FWJ4;A0QPU9	I7FWJ4;A0QPU9	2;2	2;2	2;2	>tr|I7FWJ4|I7FWJ4_MYCS2 Glucose-methanol-choline oxidoreductase OS=Mycobacterium smegmatis (strain ATCC 700084 / mc(2)155) GN=MSMEI_0511 PE=4 SV=1;>tr|A0QPU9|A0QPU9_MYCS2 Oxidoreductase, GMC family protein OS=Mycobacterium smegmatis (strain ATCC 700084 / m	2	2	2	2	5.3	5.3	5.3	57.279	532	532;532	0.0010695	?????????	?????????	?????????	1	0	Median	12342000	3639900	8702200	4214;12493	True;True	4638;13720	10465;30411	14737;43054	14737;43054
I7F5X1;A0QPV2	I7F5X1;A0QPV2	6;6	6;6	6;6	>tr|I7F5X1|I7F5X1_MYCS2 Serine/threonine-protein kinase transcriptional regulatory protein PknK OS=Mycobacterium smegmatis (strain ATCC 700084 / mc(2)155) GN=pknK PE=4 SV=1;>tr|A0QPV2|A0QPV2_MYCS2 Probable serine/threonine-protein kinase PknK OS=Mycobacter	2	6	6	6	8.4	8.4	8.4	125.99	1148	1148;1148	0	1.8138	2.2845	55.493	7	0	Median	183220000	75086000	108140000	6736;7196;10690;18993;20238;24946	True;True;True;True;True;True	7381;7871;11672;20725;22425;27606	16403;17478;17479;25692;45675;49181;60074	23195;24730;24731;36396;64293;68996;84275	23195;24731;36396;64293;68996;84275	309;310	232;416
I7G1Z1;A0QPV3	I7G1Z1;A0QPV3	12;12	12;12	12;12	>tr|I7G1Z1|I7G1Z1_MYCS2 Short-chain dehydrogenase/reductase SDR OS=Mycobacterium smegmatis (strain ATCC 700084 / mc(2)155) GN=MSMEI_0515 PE=4 SV=1;>tr|A0QPV3|A0QPV3_MYCS2 Short chain dehydrogenase OS=Mycobacterium smegmatis (strain ATCC 700084 / mc(2)155)	2	12	12	12	65.7	65.7	65.7	24.857	233	233;233	0	1.2264	1.4445	31.114	24	0	Median	2599200000	990230000	1609000000	304;971;972;1254;1448;1757;11227;12786;16371;20110;22236;27979	True;True;True;True;True;True;True;True;True;True;True;True	333;1063;1064;1065;1066;1378;1588;1920;12274;14043;17900;22236;22237;24652;31001	743;2407;2408;2409;2410;2411;2412;2413;2414;2415;2416;2417;2418;2419;2420;3104;3105;3611;3612;4356;27109;27110;31160;31161;39761;48860;48861;53680;53681;53682;53683;67633;67634	1035;3380;3381;3382;3383;3384;3385;3386;3387;3388;3389;3390;3391;3392;3393;3394;3395;3396;3397;3398;4378;4379;4380;5134;5135;6190;38414;38415;44090;44091;44092;44093;56218;68589;68590;75305;75306;75307;75308;75309;94960;94961	1035;3391;3397;4380;5135;6190;38414;44093;56218;68589;75305;94961	311;312;313	1;75;231
I7FWJ6;A0QPV4	I7FWJ6;A0QPV4	14;14	14;14	14;14	>tr|I7FWJ6|I7FWJ6_MYCS2 Acyl-CoA dehydrogenase OS=Mycobacterium smegmatis (strain ATCC 700084 / mc(2)155) GN=MSMEI_0516 PE=4 SV=1;>tr|A0QPV4|A0QPV4_MYCS2 Putative acyl-CoA dehydrogenase OS=Mycobacterium smegmatis (strain ATCC 700084 / mc(2)155) GN=MSMEG_05	2	14	14	14	42.7	42.7	42.7	43.892	403	403;403	0	0.8764	1.0267	38.569	44	0	Median	5208200000	2830200000	2378000000	811;2972;3624;6874;11942;14297;14351;15692;17100;18306;20809;23593;25923;27024	True;True;True;True;True;True;True;True;True;True;True;True;True;True	883;3235;4005;7531;13100;15670;15727;17184;18681;20000;23101;23102;26116;26117;28693;29930	1982;1983;1984;1985;7420;9089;9090;16734;16735;29023;29024;29025;29026;29027;29028;29029;29030;29031;34824;34825;34826;34827;34963;38254;38255;38256;41361;41362;41363;41364;41365;41366;44234;50643;50644;50645;50646;50647;50648;50649;56815;56816;56817;56818;56819;56820;56821;62403;65216	2775;2776;2777;2778;2779;2780;2781;10483;12813;12814;12815;12816;23690;23691;41115;41116;41117;41118;41119;41120;41121;41122;41123;41124;41125;41126;41127;49213;49214;49215;49216;49217;49416;49417;54121;54122;54123;58423;58424;58425;58426;58427;58428;58429;58430;58431;58432;58433;62339;71077;71078;71079;71080;71081;71082;71083;71084;71085;71086;71087;71088;71089;71090;71091;79699;79700;79701;7970…	2775;10483;12814;23690;41126;49213;49416;54122;58433;62339;71088;79703;87544;91519	314;315;316	255;268;338
A0QPV5;I7FDL1	A0QPV5;I7FDL1	4;4	4;4	4;4	>tr|A0QPV5|A0QPV5_MYCS2 Transcriptional regulator, TetR family protein OS=Mycobacterium smegmatis (strain ATCC 700084 / mc(2)155) GN=MSMEG_0532 PE=4 SV=1;>tr|I7FDL1|I7FDL1_MYCS2 Transcriptional regulatory protein (Probably TetR/AcrR-family) OS=Mycobacteriu	2	4	4	4	24.9	24.9	24.9	22.532	205	205;212	0	1.0127	1.1923	16.58	6	0	Median	314690000	159620000	155070000	8053;8422;12752;27419	True;True;True;True	8787;9213;14008;30383	19486;19487;20349;31087;31088;66206	27648;27649;27650;27651;28861;28862;43987;43988;43989;43990;92946	27648;28862;43990;92946
A0QPV8;I7G1Z3	A0QPV8;I7G1Z3	3;3	3;3	3;3	>tr|A0QPV8|A0QPV8_MYCS2 GntR-family protein transcriptional regulator OS=Mycobacterium smegmatis (strain ATCC 700084 / mc(2)155) GN=MSMEG_0535 PE=4 SV=1;>tr|I7G1Z3|I7G1Z3_MYCS2 GntR family transcriptional regulator OS=Mycobacterium smegmatis (strain ATCC 7	2	3	3	3	13.7	13.7	13.7	23.531	212	212;226	0	0.81102	0.95169	57.589	6	0	Median	826290000	366740000	459550000	14746;15297;16080	True;True;True	16153;16759;17591	35898;35899;37254;37255;39145;39146	50734;50735;52635;52636;55387;55388;55389;55390	50735;52636;55390
I7FWK0;A0QPV9	I7FWK0;A0QPV9	15;15	15;15	15;15	>tr|I7FWK0|I7FWK0_MYCS2 Intracellular protease, PfpI family OS=Mycobacterium smegmatis (strain ATCC 700084 / mc(2)155) GN=MSMEI_0521 PE=4 SV=1;>tr|A0QPV9|A0QPV9_MYCS2 Intracellular protease, PfpI family protein OS=Mycobacterium smegmatis (strain ATCC 70008	2	15	15	15	79.8	79.8	79.8	20.037	188	188;188	0	0.77257	0.95179	50.48	41	0	Median	15107000000	8570700000	6536500000	2756;4035;5682;7098;10424;15941;19290;20229;20375;24343;25755;26171;26172;26651;27939	True;True;True;True;True;True;True;True;True;True;True;True;True;True;True	3001;4443;6216;7762;11381;17449;21045;22409;22622;26939;28504;28970;28971;29491;30961	6864;6865;6866;6867;6868;6869;10017;10018;13847;13848;13849;13850;17238;17239;24998;24999;25000;25001;25002;25003;38857;38858;46351;46352;46353;46354;46355;49146;49590;49591;49592;49593;49594;49595;58626;58627;58628;58629;62012;62013;62014;62015;63057;63058;63059;63060;64221;64222;64223;67548;67549;67550	9707;9708;9709;9710;9711;9712;9713;9714;9715;14133;14134;14135;14136;19535;19536;19537;19538;19539;19540;19541;24411;24412;35366;35367;35368;35369;35370;35371;35372;35373;35374;35375;35376;35377;35378;54983;54984;65214;65215;65216;65217;65218;65219;65220;65221;68950;69566;69567;69568;69569;69570;69571;69572;82243;82244;82245;82246;82247;82248;87001;87002;87003;87004;87005;87006;87007;88489;88490;…	9714;14134;19536;24411;35366;54983;65218;68950;69570;82248;87001;88489;88491;90175;94836	317	1
I7FDL5;A0QPW0	I7FDL5;A0QPW0	3;3	3;3	3;3	>tr|I7FDL5|I7FDL5_MYCS2 Conserved hypothetical membrane protein OS=Mycobacterium smegmatis (strain ATCC 700084 / mc(2)155) GN=MSMEI_0522 PE=4 SV=1;>tr|A0QPW0|A0QPW0_MYCS2 Uncharacterized protein OS=Mycobacterium smegmatis (strain ATCC 700084 / mc(2)155) GN	2	3	3	3	27.5	27.5	27.5	16.722	142	142;142	0	1.0477	1.2649	30.522	9	0	Median	599690000	298290000	301400000	8864;16448;21215	True;True;True	9689;17983;23544	21394;21395;21396;21397;39922;39923;39924;39925;51545	30355;30356;30357;30358;30359;30360;56428;56429;56430;56431;72345	30359;56428;72345
I7G3G2;A0QPW1	I7G3G2;A0QPW1	4;4	4;4	4;4	>tr|I7G3G2|I7G3G2_MYCS2 MarR family transcriptional regulator OS=Mycobacterium smegmatis (strain ATCC 700084 / mc(2)155) GN=MSMEI_0523 PE=4 SV=1;>tr|A0QPW1|A0QPW1_MYCS2 Regulatory protein, MarR OS=Mycobacterium smegmatis (strain ATCC 700084 / mc(2)155) GN=	2	4	4	4	29.4	29.4	29.4	17.767	163	163;163	0	0.80858	0.93865	39.622	5	0	Median	200900000	144270000	56626000	3669;17391;22495;23039	True;True;True;True	4051;18999;19000;24930;25510	9193;42057;42058;42059;54251;55461	12957;59387;59388;59389;59390;76133;77822;77823	12957;59389;76133;77823	318	138
I7F5Y3;A0QPW2	I7F5Y3;A0QPW2	11;11	11;11	11;11	>tr|I7F5Y3|I7F5Y3_MYCS2 Crp/Fnr familytranscriptional regulator OS=Mycobacterium smegmatis (strain ATCC 700084 / mc(2)155) GN=MSMEI_0524 PE=4 SV=1;>tr|A0QPW2|A0QPW2_MYCS2 Transcriptional regulator, Crp/Fnr family protein OS=Mycobacterium smegmatis (strain	2	11	11	11	65.2	65.2	65.2	24.858	224	224;224	0	0.63974	0.7288	28.682	24	0	Median	4413300000	2680300000	1733100000	1844;2918;12033;19580;21095;21652;22798;23944;26745;27166;28291	True;True;True;True;True;True;True;True;True;True;True	2015;3178;13198;21403;21404;23423;24014;25250;26493;29619;30091;30092;31346	4547;7306;7307;29233;29234;47081;47082;47083;47084;51335;51336;52497;52498;54887;57671;57672;57673;64583;64584;64585;65549;65550;65551;65552;65553;65554;68385;68386;68387;68388;68389	6442;10325;10326;10327;41420;41421;41422;41423;66208;66209;66210;66211;66212;72048;72049;72050;72051;73689;73690;77025;80902;80903;80904;90654;90655;90656;90657;90658;91987;91988;91989;91990;91991;91992;91993;95992;95993;95994;95995;95996;95997;95998;95999	6442;10327;41420;66209;72050;73689;77025;80904;90657;91989;95992	319;320;321	1;103;104
I7G1Z5;A0QPW3	I7G1Z5;A0QPW3	1;1	1;1	1;1	>tr|I7G1Z5|I7G1Z5_MYCS2 FMN-binding negative transcriptional regulator OS=Mycobacterium smegmatis (strain ATCC 700084 / mc(2)155) GN=MSMEI_0525 PE=4 SV=1;>tr|A0QPW3|A0QPW3_MYCS2 Transcriptional regulator, putative OS=Mycobacterium smegmatis (strain ATCC 70	2	1	1	1	6.8	6.8	6.8	22.529	207	207;207	0	?????????	?????????	?????????	1	0	Median	10393000	2042800	8350200	28933	TRUE	32051	70001	98203	98203
A0QPW5;I7FDL9	A0QPW5;I7FDL9	4;4	4;4	4;4	>tr|A0QPW5|A0QPW5_MYCS2 Antar domain protein OS=Mycobacterium smegmatis (strain ATCC 700084 / mc(2)155) GN=MSMEG_0542 PE=4 SV=1;>tr|I7FDL9|I7FDL9_MYCS2 Putative PAS/PAC sensor protein OS=Mycobacterium smegmatis (strain ATCC 700084 / mc(2)155) GN=MSMEI_0527	2	4	4	4	25.2	25.2	25.2	26.099	234	234;237	0	0.79481	0.90585	18.289	6	0	Median	116420000	65708000	50709000	5383;19806;22137;23999	True;True;True;True	5900;21759;21760;24544;26556	13126;13127;47836;47837;53492;57793;57794	18483;18484;67213;67214;67215;75047;81080;81081;81082	18483;67213;75047;81082	322	46
I7G3G6;A0QPW6	I7G3G6;A0QPW6	3;3	3;3	3;3	>tr|I7G3G6|I7G3G6_MYCS2 LysR family transcriptional regulator OS=Mycobacterium smegmatis (strain ATCC 700084 / mc(2)155) GN=MSMEI_0528 PE=4 SV=1;>tr|A0QPW6|A0QPW6_MYCS2 Transcriptional regulator OS=Mycobacterium smegmatis (strain ATCC 700084 / mc(2)155) GN	2	3	3	3	16.4	16.4	16.4	33.444	317	317;317	0.0039113	?????????	?????????	?????????	1	0	Median	50792000	35813000	14979000	12402;15111;24490	True;True;True	13615;16558;27096	30208;36771;36772;58987	42772;51971;51972;82741	42772;51971;82741
I7FDM3;A0QPX0	I7FDM3;A0QPX0	7;7	7;7	7;7	>tr|I7FDM3|I7FDM3_MYCS2 Transcriptional regulator, LysR family OS=Mycobacterium smegmatis (strain ATCC 700084 / mc(2)155) GN=MSMEI_0532 PE=4 SV=1;>tr|A0QPX0|A0QPX0_MYCS2 Chromosome replication initiation inhibitor protein OS=Mycobacterium smegmatis (strain	2	7	7	7	28.1	28.1	28.1	31.895	292	292;292	0	0.69903	0.8195	38.105	8	0	Median	583290000	390020000	193270000	6810;7591;16087;16088;18426;22549;28866	True;True;True;True;True;True;True	7463;8300;17599;17600;17601;20127;24986;31978	16599;18396;39163;39164;39165;44500;54346;69823	23500;26052;55416;55417;55418;55419;62708;76262;76263;97959	23500;26052;55416;55417;62708;76262;97959	323;324	83;138
I7FGA1;A0QZL8;I7G3H0;A0QPX1;I7FYP8;I7GF20;A0R4N0;I7G0P2;A0QW49;I7G698	I7FGA1;A0QZL8;I7G3H0;A0QPX1;I7FYP8;I7GF20;A0R4N0;I7G0P2;A0QW49	5;5;5;5;4;4;4;3;3;1	5;5;5;5;4;4;4;3;3;1	5;5;5;5;4;4;4;3;3;1	>tr|I7FGA1|I7FGA1_MYCS2 Transposase OS=Mycobacterium smegmatis (strain ATCC 700084 / mc(2)155) GN=MSMEI_3972 PE=4 SV=1;>tr|A0QZL8|A0QZL8_MYCS2 ISMsm5, transposase OS=Mycobacterium smegmatis (strain ATCC 700084 / mc(2)155) GN=MSMEG_4072 PE=4 SV=1;>tr|I7G3H0	10	5	5	5	19	19	19	39.183	348	348;348;353;353;286;353;353;353;353;79	0	1.2548	1.4872	53.448	4	0	Median	84037000	43908000	40129000	1244;8013;15327;17514;26965	True;True;True;True;True	1367;8747;16790;19129;29868	3074;3075;19392;37333;37334;42331;65105	4331;4332;4333;4334;27514;52755;52756;59757;91362	4334;27514;52756;59757;91362
I7F5Z3;A0QPX2	I7F5Z3;A0QPX2	1;1	1;1	1;1	>tr|I7F5Z3|I7F5Z3_MYCS2 Binding-protein-dependent transport systems inner membrane component OS=Mycobacterium smegmatis (strain ATCC 700084 / mc(2)155) GN=MSMEI_0534 PE=4 SV=1;>tr|A0QPX2|A0QPX2_MYCS2 ABC transporter, permease protein OS=Mycobacterium smegm	2	1	1	1	5	5	5	25.468	242	242;242	0.0094532	?????????	?????????	?????????	0	0	Median	0	0	0	18835	TRUE	20557	45313	63802	63802
I7G200;A0QPX3	I7G200;A0QPX3	11;11	11;11	11;11	>tr|I7G200|I7G200_MYCS2 Aliphatic sulfonates family ABC transporter, periplasmic ligand-binding protein OS=Mycobacterium smegmatis (strain ATCC 700084 / mc(2)155) GN=MSMEI_0535 PE=4 SV=1;>tr|A0QPX3|A0QPX3_MYCS2 Sulfonate binding protein OS=Mycobacterium sm	2	11	11	11	57.8	57.8	57.8	34.503	322	322;322	0	0.66549	0.79747	36.793	35	0	Median	7096700000	4440800000	2655900000	7268;10549;15067;15355;16840;20826;23476;24269;25276;27641;30412	True;True;True;True;True;True;True;True;True;True;True	7949;11512;11513;16509;16510;16822;18409;23120;25989;26858;27969;30631;33681	17649;17650;17651;17652;17653;17654;25315;25316;25317;36681;36682;36683;36684;37421;37422;37423;37424;40807;50685;50686;50687;50688;56524;56525;58427;58428;58429;58430;60830;60831;60832;60833;66802;66803;66804;73571;73572;73573;73574	24975;24976;24977;24978;24979;24980;24981;24982;24983;24984;35843;35844;35845;35846;51847;51848;51849;51850;51851;52871;52872;52873;52874;52875;52876;52877;52878;57639;71138;71139;71140;71141;71142;71143;71144;79288;79289;81946;81947;81948;81949;81950;81951;81952;85332;85333;85334;85335;85336;85337;85338;85339;85340;93816;93817;93818;93819;93820;103084;103085;103086;103087;103088;103089;103090	24976;35845;51848;52875;57639;71144;79288;81951;85333;93816;103090	325;326	189;267
I7FWK9;A0QPX4	I7FWK9;A0QPX4	8;8	8;8	8;8	>tr|I7FWK9|I7FWK9_MYCS2 ABC transporter ATP-binding protein OS=Mycobacterium smegmatis (strain ATCC 700084 / mc(2)155) GN=MSMEI_0536 PE=4 SV=1;>tr|A0QPX4|A0QPX4_MYCS2 ABC nitrate/sulfonate/bicarbonate transporter, ATPase subunit OS=Mycobacterium smegmatis	2	8	8	8	46.2	46.2	46.2	28.225	260	260;260	0	0.54252	0.64069	35.619	13	0	Median	463330000	295080000	168250000	1051;13629;17530;18463;21996;25893;27154;29910	True;True;True;True;True;True;True;True	1153;14950;19145;20164;24392;28660;30076;30077;33142	2602;33236;33237;42359;42360;42361;42362;44575;53209;62316;62317;62318;65517;65518;72414;72415	3654;3655;47043;47044;47045;59793;59794;59795;59796;62811;74646;87415;87416;87417;87418;87419;91939;91940;91941;101495;101496;101497	3655;47044;59795;62811;74646;87418;91941;101497	327	141
I7FDM7;A0QPX5	I7FDM7;A0QPX5	5;5	5;5	5;5	>tr|I7FDM7|I7FDM7_MYCS2 OsmC-like protein OS=Mycobacterium smegmatis (strain ATCC 700084 / mc(2)155) GN=MSMEI_0537 PE=4 SV=1;>tr|A0QPX5|A0QPX5_MYCS2 Uncharacterized protein OS=Mycobacterium smegmatis (strain ATCC 700084 / mc(2)155) GN=MSMEG_0552 PE=4 SV=1	2	5	5	5	35.4	35.4	35.4	17.737	164	164;164	0	0.60865	0.70335	55.755	11	0	Median	551190000	325090000	226110000	1363;2132;5691;7244;22208	True;True;True;True;True	1497;2325;6225;7922;24621	3387;5211;13875;13876;13877;13878;17579;17580;53629;53630;53631	4793;7387;19572;19573;19574;19575;19576;19577;19578;24877;24878;75238;75239;75240;75241	4793;7387;19573;24877;75240
I7FWL2;A0QPX9	I7FWL2;A0QPX9	1;1	1;1	1;1	>tr|I7FWL2|I7FWL2_MYCS2 ABC transporter related protein OS=Mycobacterium smegmatis (strain ATCC 700084 / mc(2)155) GN=MSMEI_0541 PE=4 SV=1;>tr|A0QPX9|A0QPX9_MYCS2 ABC transporter, nucleotide binding/ATPase protein OS=Mycobacterium smegmatis (strain ATCC 70	2	1	1	1	2.6	2.6	2.6	37.248	351	351;351	0	?????????	?????????	?????????	0	0	Median	19544000	6850800	12693000	21677	TRUE	24043	52549;52550	73761;73762	73761
I7F603;A0QPY2	I7F603;A0QPY2	3;3	3;3	3;3	>tr|I7F603|I7F603_MYCS2 Cold shock protein A cspA OS=Mycobacterium smegmatis (strain ATCC 700084 / mc(2)155) GN=cspA PE=4 SV=1;>tr|A0QPY2|A0QPY2_MYCS2 Conserved domain protein OS=Mycobacterium smegmatis (strain ATCC 700084 / mc(2)155) GN=MSMEG_0559 PE=4 SV	2	3	3	3	40.3	40.3	40.3	7.1048	67	67;67	0	0.90887	1.0646	28.626	4	0	Median	188890000	104760000	84125000	11906;24061;28449	True;True;True	13064;26622;31522	28935;28936;57941;68800;68801	41001;41002;81289;96571;96572	41002;81289;96571
I7FDN6;A0QPY5	I7FDN6;A0QPY5	1;1	1;1	1;1	>tr|I7FDN6|I7FDN6_MYCS2 Uncharacterized protein OS=Mycobacterium smegmatis (strain ATCC 700084 / mc(2)155) GN=MSMEI_0547 PE=4 SV=1;>tr|A0QPY5|A0QPY5_MYCS2 Uncharacterized protein OS=Mycobacterium smegmatis (strain ATCC 700084 / mc(2)155) GN=MSMEG_0563 PE=4	2	1	1	1	4.8	4.8	4.8	26.92	251	251;251	0	?????????	?????????	?????????	1	0	Median	13759000	3128700	10630000	8894	TRUE	9724	21465	30450	30450
I7G3I2;A0QPY6	I7G3I2;A0QPY6	4;4	4;4	4;4	>tr|I7G3I2|I7G3I2_MYCS2 Conserved integral membrane protein OS=Mycobacterium smegmatis (strain ATCC 700084 / mc(2)155) GN=MSMEI_0548 PE=4 SV=1;>tr|A0QPY6|A0QPY6_MYCS2 Uncharacterized protein OS=Mycobacterium smegmatis (strain ATCC 700084 / mc(2)155) GN=MSM	2	4	4	4	16.2	16.2	16.2	34.023	328	328;328	0	0.77898	0.90242	63.784	7	0	Median	510190000	285400000	224790000	364;13811;16023;25014	True;True;True;True	397;15144;17533;27686	868;869;33676;33677;39029;39030;60242	1204;1205;1206;1207;47631;47632;55232;55233;55234;84515	1205;47632;55234;84515
I7F607;A0QPY7	I7F607;A0QPY7	2;2	2;2	2;2	>tr|I7F607|I7F607_MYCS2 Xanthine/uracil/vitamin C permease OS=Mycobacterium smegmatis (strain ATCC 700084 / mc(2)155) GN=MSMEI_0549 PE=4 SV=1;>tr|A0QPY7|A0QPY7_MYCS2 Xanthine/uracil permease OS=Mycobacterium smegmatis (strain ATCC 700084 / mc(2)155) GN=MSM	2	2	2	2	4.7	4.7	4.7	48.202	470	470;470	0	?????????	?????????	?????????	1	0	Median	34854000	16208000	18646000	7039;12217	True;True	7702;13404	17118;29744	24240;24241;42132	24241;42132
I7G210;A0QPY8	I7G210;A0QPY8	3;3	3;3	3;3	>tr|I7G210|I7G210_MYCS2 Glycosyl transferase group 1 OS=Mycobacterium smegmatis (strain ATCC 700084 / mc(2)155) GN=MSMEI_0550 PE=4 SV=1;>tr|A0QPY8|A0QPY8_MYCS2 Putative glycosyl transferases group 1 OS=Mycobacterium smegmatis (strain ATCC 700084 / mc(2)155	2	3	3	3	10.7	10.7	10.7	39.444	364	364;365	0	0.70721	0.81144	26.392	2	0	Median	22199000	14087000	8112300	6921;8239;19110	True;True;True	7580;9009;20854	16855;19950;45980	23865;28291;64718	23865;28291;64718
I7FWL8;A0QPY9	I7FWL8;A0QPY9	2;2	2;2	2;2	>tr|I7FWL8|I7FWL8_MYCS2 Nitrilase/cyanide hydratase and apolipoprotein N-acyltransferase OS=Mycobacterium smegmatis (strain ATCC 700084 / mc(2)155) GN=MSMEI_0551 PE=4 SV=1;>tr|A0QPY9|A0QPY9_MYCS2 Aliphatic amidase OS=Mycobacterium smegmatis (strain ATCC 70	2	2	2	2	9.6	9.6	9.6	29.552	282	282;282	0	0.83235	0.9786	10.727	2	0	Median	23061000	13630000	9430500	3368;30471	True;True	3722;33744	8479;73750	11931;103335	11931;103335
I7G213;A0QPZ3	I7G213;A0QPZ3	1;1	1;1	1;1	>tr|I7G213|I7G213_MYCS2 Uncharacterized protein OS=Mycobacterium smegmatis (strain ATCC 700084 / mc(2)155) GN=MSMEI_0555 PE=4 SV=1;>tr|A0QPZ3|A0QPZ3_MYCS2 Uncharacterized protein OS=Mycobacterium smegmatis (strain ATCC 700084 / mc(2)155) GN=MSMEG_0570 PE=4	2	1	1	1	9.2	9.2	9.2	10.881	98	98;98	1	?????????	?????????	?????????	0	0	Median	10240000	10240000	0	20061	TRUE	22162	48724	68418	68418	328;329	1;4
I7F623;A0QQ02	I7F623;A0QQ02	4;4	4;4	4;4	>tr|I7F623|I7F623_MYCS2 Uncharacterized protein OS=Mycobacterium smegmatis (strain ATCC 700084 / mc(2)155) GN=MSMEI_0564 PE=4 SV=1;>tr|A0QQ02|A0QQ02_MYCS2 Uncharacterized protein OS=Mycobacterium smegmatis (strain ATCC 700084 / mc(2)155) GN=MSMEG_0580 PE=4	2	4	4	4	20.1	20.1	20.1	28.622	264	264;264	0	0.87725	1.0226	25.548	8	0	Median	166880000	88208000	78674000	5662;12777;24302;27198	True;True;True;True	6194;14034;26892;30129	13801;13802;31142;31143;58502;58503;58504;65638	19471;19472;44066;44067;82056;82057;82058;82059;82060;92114	19472;44067;82058;92114
I7FWM6;A0QQ04	I7FWM6;A0QQ04	11;11	10;10	10;10	>tr|I7FWM6|I7FWM6_MYCS2 4-aminobutyrate aminotransferase OS=Mycobacterium smegmatis (strain ATCC 700084 / mc(2)155) GN=gabT PE=1 SV=1;>tr|A0QQ04|A0QQ04_MYCS2 4-aminobutyrate transaminase OS=Mycobacterium smegmatis (strain ATCC 700084 / mc(2)155) GN=gabT PE	2	11	10	10	35.7	32.6	32.6	46.489	448	448;448	0	0.33062	0.37708	31.595	12	0	Median	454400000	351630000	102770000	2308;5496;10225;11176;13110;19306;21301;25285;25961;26241;26762	True;True;True;False;True;True;True;True;True;True;True	2513;6016;11159;12220;14380;21061;23637;27978;28733;29054;29637	5707;13406;13407;13408;24508;26993;31897;46385;46386;46387;51733;51734;60857;60858;60859;60860;60861;60862;62486;63287;63288;64628	8122;18899;18900;18901;34676;38243;38244;45189;65262;65263;65264;72612;72613;72614;85372;85373;85374;85375;85376;85377;85378;85379;87666;88838;88839;90719	8122;18899;34676;38243;45189;65263;72612;85372;87666;88839;90719	330;331	355;378
I7G3K2;A0QQ12	I7G3K2;A0QQ12	2;2	2;2	2;2	>tr|I7G3K2|I7G3K2_MYCS2 L-rhamnose isomerase OS=Mycobacterium smegmatis (strain ATCC 700084 / mc(2)155) GN=MSMEI_0573 PE=4 SV=1;>tr|A0QQ12|A0QQ12_MYCS2 L-rhamnose isomerase OS=Mycobacterium smegmatis (strain ATCC 700084 / mc(2)155) GN=rhaI PE=4 SV=1	2	2	2	2	7.5	7.5	7.5	42.18	387	387;387	1	1.283	1.4467	41.998	2	0	Median	15553000	6632500	8920000	2266;24934	True;True	2468;27591	5589;60036	7942;84215	7942;84215	332	307
I7F633;A0QQ13	I7F633;A0QQ13	7;7	7;7	7;7	>tr|I7F633|I7F633_MYCS2 Rhamnulose-1-phosphate aldolase/alcohol dehydrogenase OS=Mycobacterium smegmatis (strain ATCC 700084 / mc(2)155) GN=MSMEI_0574 PE=4 SV=1;>tr|A0QQ13|A0QQ13_MYCS2 Rhamnulose-1-phosphate aldolase/alcohol dehydrogenase OS=Mycobacterium	2	7	7	7	12.5	12.5	12.5	71.846	679	679;684	0	0.8936	1.062	22.15	5	0	Median	86960000	49296000	37665000	3000;16227;17212;17740;20975;29213;29319	True;True;True;True;True;True;True	3267;17750;18806;19368;23293;32357;32473	7489;39487;41608;42918;51057;70740;70994	10581;55845;58759;60581;71656;99228;99567	10581;55845;58759;60581;71656;99228;99567
I7G223;A0QQ14	I7G223;A0QQ14	2;2	2;2	2;2	>tr|I7G223|I7G223_MYCS2 Carbohydrate kinase FGGY OS=Mycobacterium smegmatis (strain ATCC 700084 / mc(2)155) GN=MSMEI_0575 PE=4 SV=1;>tr|A0QQ14|A0QQ14_MYCS2 Rhamnulokinase OS=Mycobacterium smegmatis (strain ATCC 700084 / mc(2)155) GN=rhaB PE=4 SV=1	2	2	2	2	6.2	6.2	6.2	52.26	485	485;485	0.0021008	?????????	?????????	?????????	1	0	Median	4444900	1791800	2653000	7146;20140	True;True	7818;22281	17351;48942	24560;24561;68693	24560;68693	333	1
I7FWN2;A0QQ15	I7FWN2;A0QQ15	4;4	4;4	4;4	>tr|I7FWN2|I7FWN2_MYCS2 LacI-family transcriptional regulator OS=Mycobacterium smegmatis (strain ATCC 700084 / mc(2)155) GN=MSMEI_0576 PE=4 SV=1;>tr|A0QQ15|A0QQ15_MYCS2 Putative rhamnose catabolism operon transcriptional regulator OS=Mycobacterium smegmati	2	4	4	4	14.4	14.4	14.4	35.149	333	333;333	0	1.1274	1.2674	75.24	5	0	Median	182500000	87968000	94537000	1740;4192;20829;28026	True;True;True;True	1903;4615;23123;31057	4313;4314;10411;50692;67740;67741	6131;6132;14660;71148;95101;95102	6132;14660;71148;95101
I7FDR6;A0QQ16	I7FDR6;A0QQ16	4;4	4;4	4;4	>tr|I7FDR6|I7FDR6_MYCS2 Uncharacterized protein OS=Mycobacterium smegmatis (strain ATCC 700084 / mc(2)155) GN=MSMEI_0577 PE=4 SV=1;>tr|A0QQ16|A0QQ16_MYCS2 Uncharacterized protein OS=Mycobacterium smegmatis (strain ATCC 700084 / mc(2)155) GN=MSMEG_0593 PE=4	2	4	4	4	24	24	24	21.399	204	204;215	0	1.8547	2.0708	29.209	3	0	Median	244940000	44762000	200170000	2979;8978;23069;27785	True;True;True;True	3243;9812;25540;30795	7434;7435;21650;55528;55529;67158	10501;10502;30706;77912;77913;94301;94302	10501;30706;77912;94301
I7G3K6;A0QQ17	I7G3K6;A0QQ17	12;12	12;12	12;12	>tr|I7G3K6|I7G3K6_MYCS2 Iron-sulfur cluster binding protein OS=Mycobacterium smegmatis (strain ATCC 700084 / mc(2)155) GN=MSMEI_0578 PE=4 SV=1;>tr|A0QQ17|A0QQ17_MYCS2 Iron-sulfur cluster binding protein OS=Mycobacterium smegmatis (strain ATCC 700084 / mc(2	2	12	12	12	24.9	24.9	24.9	53.026	489	489;489	0	2.1086	2.4883	72.075	15	0	Median	613200000	194840000	418350000	484;3848;4022;8230;10191;10430;10995;14053;20636;24750;29231;29258	True;True;True;True;True;True;True;True;True;True;True;True	524;4240;4430;8995;11121;11387;12014;12015;15409;22901;27383;32377;32407	1119;9602;9991;19918;19919;19920;19921;24403;25016;25017;25018;26450;26451;26452;34220;50169;59555;70791;70852	1568;13558;14095;28251;28252;28253;28254;28255;34530;34531;35400;35401;35402;35403;37460;37461;37462;48391;70386;83539;99294;99372	1568;13558;14095;28255;34530;35402;37460;48391;70386;83539;99294;99372	334;335	183;419
I7F638;A0QQ18	I7F638;A0QQ18	6;6	6;6	6;6	>tr|I7F638|I7F638_MYCS2 Fumarate reductase-related protein OS=Mycobacterium smegmatis (strain ATCC 700084 / mc(2)155) GN=MSMEI_0579 PE=4 SV=1;>tr|A0QQ18|A0QQ18_MYCS2 Glycolate oxidase OS=Mycobacterium smegmatis (strain ATCC 700084 / mc(2)155) GN=MSMEG_0595	2	6	6	6	26.9	26.9	26.9	26.224	245	245;245	0	1.7709	1.89	49.876	11	0	Median	321940000	116490000	205450000	19933;20615;20920;22095;27477;30322	True;True;True;True;True;True	21959;22877;23227;23228;24498;30444;33586	48249;50119;50120;50121;50924;50925;50926;50927;53424;53425;66368;66369;73370;73371	67759;70317;70318;70319;71467;71468;71469;71470;71471;74956;74957;93180;93181;93182;102792;102793	67759;70317;71471;74956;93180;102793	336	193
I7G226;A0QQ19	I7G226;A0QQ19	3;3	3;3	3;3	>tr|I7G226|I7G226_MYCS2 GntR family transcriptional regulator OS=Mycobacterium smegmatis (strain ATCC 700084 / mc(2)155) GN=MSMEI_0580 PE=4 SV=1;>tr|A0QQ19|A0QQ19_MYCS2 Bacterial regulatory protein, GntR family protein OS=Mycobacterium smegmatis (strain AT	2	3	3	3	17.1	17.1	17.1	23.995	228	228;228	0	0.96758	1.0494	8.4266	2	0	Median	19602000	12606000	6996500	2155;6144;16615	True;True;True	2349;6714;18165	5272;14991;40306	7475;21185;56951	7475;21185;56951
A0QQ20;I7FWN5	A0QQ20;I7FWN5	1;1	1;1	1;1	>tr|A0QQ20|A0QQ20_MYCS2 Uncharacterized protein OS=Mycobacterium smegmatis (strain ATCC 700084 / mc(2)155) GN=MSMEG_0598 PE=4 SV=1;>tr|I7FWN5|I7FWN5_MYCS2 Uncharacterized protein OS=Mycobacterium smegmatis (strain ATCC 700084 / mc(2)155) GN=MSMEI_0581 PE=4	2	1	1	1	6.1	6.1	6.1	14.209	131	131;144	0.0061856	?????????	?????????	?????????	1	0	Median	80522000	50893000	29629000	26001	TRUE	28780	62590	87822	87822
I7FDS0;A0QQ21	I7FDS0;A0QQ21	11;11	11;11	11;11	>tr|I7FDS0|I7FDS0_MYCS2 DNA primase small subunit OS=Mycobacterium smegmatis (strain ATCC 700084 / mc(2)155) GN=MSMEI_0582 PE=4 SV=1;>tr|A0QQ21|A0QQ21_MYCS2 Uncharacterized protein OS=Mycobacterium smegmatis (strain ATCC 700084 / mc(2)155) GN=MSMEG_0597 PE	2	11	11	11	30.6	30.6	30.6	46.135	412	412;426	0	0.88444	1.0336	36.062	18	0	Median	555630000	307730000	247900000	4006;7580;8756;11183;11912;15744;22627;26364;27381;29073;30832	True;True;True;True;True;True;True;True;True;True;True	4412;8288;9575;12228;13070;17238;17239;25068;29187;30341;32205;34121	9957;18369;21161;27007;28953;38366;38367;38368;38369;54494;54495;54496;54497;63588;66118;66119;70343;70344;74578	14048;14049;26015;26016;30026;38259;38260;41022;54276;54277;54278;54279;54280;76453;76454;76455;76456;76457;89281;92808;92809;92810;98672;98673;104497	14048;26015;30026;38260;41022;54276;76456;89281;92809;98672;104497	337	367
I7F643;A0QQ23	I7F643;A0QQ23	10;10	10;10	10;10	>tr|I7F643|I7F643_MYCS2 Short-chain dehydrogenase/reductase SDR OS=Mycobacterium smegmatis (strain ATCC 700084 / mc(2)155) GN=MSMEI_0584 PE=4 SV=1;>tr|A0QQ23|A0QQ23_MYCS2 Dehydrogenase OS=Mycobacterium smegmatis (strain ATCC 700084 / mc(2)155) GN=MSMEG_060	2	10	10	10	51.2	51.2	51.2	27.638	260	260;260	0	0.48087	0.55519	35.385	16	0	Median	849010000	568860000	280150000	2378;7791;16003;20019;24169;25080;25299;25319;28248;28275	True;True;True;True;True;True;True;True;True;True	2593;8516;17512;22095;22096;26736;27754;27755;27992;28012;31299;31328	5893;5894;18928;38985;48575;48576;58170;60386;60387;60388;60389;60884;60921;60922;60923;68291;68292;68293;68294;68340	8381;8382;8383;8384;26831;55173;55174;68214;68215;81585;84713;84714;84715;84716;85408;85460;85461;85462;95857;95858;95859;95860;95861;95862;95863;95922	8381;26831;55174;68214;81585;84715;85408;85461;95857;95922	338;339;340	1;124;147
A0QQ25;I7FWN8	A0QQ25;I7FWN8	1;1	1;1	1;1	>tr|A0QQ25|A0QQ25_MYCS2 Uncharacterized protein OS=Mycobacterium smegmatis (strain ATCC 700084 / mc(2)155) GN=MSMEG_0602 PE=4 SV=1;>tr|I7FWN8|I7FWN8_MYCS2 Uncharacterized protein OS=Mycobacterium smegmatis (strain ATCC 700084 / mc(2)155) GN=MSMEI_0586 PE=4	2	1	1	1	25.5	25.5	25.5	5.4983	51	51;92	0	?????????	?????????	?????????	1	0	Median	42041000	27001000	15040000	10049	TRUE	10967	24039;24040	34018;34019	34018
I7FDS5;A0QQ26	I7FDS5;A0QQ26	23;23	23;23	23;23	>tr|I7FDS5|I7FDS5_MYCS2 Acyl-CoA dehydrogenase FadE6 OS=Mycobacterium smegmatis (strain ATCC 700084 / mc(2)155) GN=fadE6 PE=4 SV=1;>tr|A0QQ26|A0QQ26_MYCS2 Putative acyl-CoA dehydrogenase OS=Mycobacterium smegmatis (strain ATCC 700084 / mc(2)155) GN=MSMEG_0	2	23	23	23	40.3	40.3	40.3	78.753	734	734;734	0	1.173	1.3272	40.382	51	0	Median	4817300000	2169300000	2648100000	152;153;1409;2373;2838;3153;3734;4660;5058;5596;9577;13416;20973;21431;24364;24690;24847;25131;28041;29491;29498;30801;30819	True;True;True;True;True;True;True;True;True;True;True;True;True;True;True;True;True;True;True;True;True;True;True	164;165;166;1545;2588;3094;3095;3484;4121;5115;5547;6122;10454;14713;23290;23776;26960;27316;27317;27499;27809;31072;32661;32668;34090;34108	370;371;372;373;374;375;376;377;3492;3493;5883;5884;7110;7111;7112;7113;7114;7115;7116;7948;7949;9351;9352;11513;12350;12351;13628;13629;13630;13631;22962;22963;32635;51054;52034;58678;58679;58680;59418;59419;59420;59421;59422;59423;59803;60508;60509;67771;67772;67773;71379;71380;71396;71397;74529;74560	500;501;502;503;504;505;506;507;508;509;510;511;512;513;514;4952;4953;4954;4955;8368;8369;8370;10052;10053;10054;10055;10056;10057;10058;10059;11184;11185;11186;13181;13182;16162;17334;17335;17336;19212;19213;19214;19215;19216;19217;19218;19219;32520;32521;32522;46185;46186;71653;73038;82308;82309;82310;82311;83349;83350;83351;83352;83353;83354;83355;83356;83357;83358;83885;84889;84890;95146;9514…	500;511;4955;8369;10052;11186;13181;16162;17335;19218;32521;46186;71653;73038;82310;83352;83885;84889;95147;100098;100122;104435;104475	341;342;343;344	218;365;543;658
I7G3L2;A0QQ27	I7G3L2;A0QQ27	10;10	10;10	10;10	>tr|I7G3L2|I7G3L2_MYCS2 D-isomer specific 2-hydroxyacid dehydrogenase NAD-binding protein OS=Mycobacterium smegmatis (strain ATCC 700084 / mc(2)155) GN=MSMEI_0588 PE=4 SV=1;>tr|A0QQ27|A0QQ27_MYCS2 Glyoxylate reductase OS=Mycobacterium smegmatis (strain ATC	2	10	10	10	46.3	46.3	46.3	34.73	322	322;322	0	0.81617	0.93983	22.114	14	0	Median	398210000	228110000	170100000	4341;5491;5794;7960;9102;11554;11882;14984;15325;20725	True;True;True;True;True;True;True;True;True;True	4776;6011;6340;8693;9947;12636;13033;16422;16788;22998	10787;13395;14147;19282;21954;21955;21956;27936;28871;28872;28873;28874;36497;37329;50406	15175;18882;18883;19953;27360;31121;31122;31123;31124;31125;39621;40914;40915;40916;40917;51604;52748;70719	15175;18882;19953;27360;31122;39621;40914;51604;52748;70719	345	226
I7G232;A0QQ29	I7G232;A0QQ29	2;2	2;2	2;2	>tr|I7G232|I7G232_MYCS2 Putative transcriptional regulatory protein TetR OS=Mycobacterium smegmatis (strain ATCC 700084 / mc(2)155) GN=MSMEI_0590 PE=4 SV=1;>tr|A0QQ29|A0QQ29_MYCS2 Transcriptional regulator, TetR family protein OS=Mycobacterium smegmatis (s	2	2	2	2	11	11	11	23.403	209	209;209	0	1.1213	1.2377	29.067	2	0	Median	29280000	14152000	15128000	21889;24625	True;True	24275;27247	52982;52983;59279	74347;74348;74349;83150	74347;83150
I7FWP0;A0QQ30	I7FWP0;A0QQ30	5;5	5;5	5;5	>tr|I7FWP0|I7FWP0_MYCS2 Glyoxalase/bleomycin resistance protein/dioxygenase OS=Mycobacterium smegmatis (strain ATCC 700084 / mc(2)155) GN=MSMEI_0591 PE=4 SV=1;>tr|A0QQ30|A0QQ30_MYCS2 Glyoxalase family protein OS=Mycobacterium smegmatis (strain ATCC 700084	2	5	5	5	45.7	45.7	45.7	21.695	199	199;199	0	1.3977	1.6694	37.756	14	0	Median	1281300000	475480000	805810000	7455;19868;25364;27401;28840	True;True;True;True;True	8147;21863;28064;30363;30364;31946;31947	18064;18065;18066;48054;61040;61041;61042;61043;66160;66161;66162;69757;69758;69759;69760;69761;69762	25565;25566;25567;25568;25569;25570;67494;85629;85630;85631;85632;92866;92867;92868;97870;97871;97872;97873;97874;97875;97876	25567;67494;85630;92867;97872	346;347;348;349	1;26;39;136
A0QQ31;I7FDT1	A0QQ31;I7FDT1	8;7	8;7	8;7	>tr|A0QQ31|A0QQ31_MYCS2 S-adenosyl-L-methionine-dependent methyltransferase OS=Mycobacterium smegmatis (strain ATCC 700084 / mc(2)155) GN=MSMEG_0607 PE=3 SV=1;>tr|I7FDT1|I7FDT1_MYCS2 S-adenosyl-L-methionine-dependent methyltransferase OS=Mycobacterium smeg	2	8	8	8	32.1	32.1	32.1	30.214	280	280;283	0	0.87048	0.95316	37.266	11	0	Median	307640000	160270000	147370000	4013;6873;9388;9988;10543;19920;23722;28212	True;True;True;True;True;True;True;True	4420;7530;10253;10904;11506;21938;21939;26252;31258	9970;9971;16733;22533;22534;23930;25303;48205;48206;57126;68193	14066;14067;23688;23689;31902;31903;31904;33870;33871;35828;67696;67697;80150;95732	14067;23689;31903;33870;35828;67697;80150;95732	350	51
I7G3L5;A0QQ32	I7G3L5;A0QQ32	1;1	1;1	1;1	>tr|I7G3L5|I7G3L5_MYCS2 Transcriptional regulator, XRE family OS=Mycobacterium smegmatis (strain ATCC 700084 / mc(2)155) GN=MSMEI_0593 PE=4 SV=1;>tr|A0QQ32|A0QQ32_MYCS2 Helix-turn-helix domain protein OS=Mycobacterium smegmatis (strain ATCC 700084 / mc(2)1	2	1	1	1	4.1	4.1	4.1	32.345	291	291;291	1	?????????	?????????	?????????	0	0	Median	16480000	0	16480000	2691	TRUE	2933	6708	9494	9494	351	121
A0QQ37	A0QQ37	3	2	2	>sp|A0QQ37|Y614_MYCS2 Putative S-adenosyl-L-methionine-dependent methyltransferase MSMEG_0614/MSMEI_0598 OS=Mycobacterium smegmatis (strain ATCC 700084 / mc(2)155) GN=MSMEG_0614 PE=3 SV=1	1	3	2	2	9.8	7.1	7.1	32.602	297	297	0	0.28583	0.3452	29.134	2	0	Median	106880000	84586000	22292000	5215;13092;22017	False;True;True	5716;14362;24417	12692;31859;31860;53265	17852;45135;45136;74735	17852;45135;74735
A0QQ38	A0QQ38	24	24	24	>sp|A0QQ38|ECCA3_MYCS2 ESX-3 secretion system protein EccA3 OS=Mycobacterium smegmatis (strain ATCC 700084 / mc(2)155) GN=eccA3 PE=3 SV=2	1	24	24	24	51.5	51.5	51.5	66.282	608	608	0	0.34597	0.39747	28.991	48	0	Median	5916400000	4322700000	1593800000	1017;2714;3808;5933;11422;11506;12105;15444;16706;17312;18095;19359;19416;21811;22965;23349;23902;24052;24594;25291;26751;27380;28348;30944	True;True;True;True;True;True;True;True;True;True;True;True;True;True;True;True;True;True;True;True;True;True;True;True	1112;2956;4197;6492;12497;12584;13274;16919;18260;18261;18912;19743;21117;21175;24189;25428;25844;26449;26612;27210;27211;27984;29625;30340;31414;34236	2512;2513;2514;2515;6757;9513;9514;9515;9516;14502;14503;14504;27634;27635;27636;27637;27815;29418;29419;29420;29421;37620;40513;40514;40515;40516;40517;40518;40519;40520;40521;41848;43699;43700;43701;46522;46636;52830;52831;52832;52833;55274;55275;55276;56196;56197;56198;56199;57566;57567;57568;57929;59209;59210;60872;60873;60874;64599;64600;64601;64602;66117;68537;68538;74815	3528;3529;3530;3531;3532;3533;3534;9558;13422;13423;13424;13425;13426;13427;13428;20475;20476;20477;39189;39190;39191;39192;39447;41673;41674;41675;41676;41677;41678;53159;57240;57241;57242;57243;57244;57245;57246;57247;57248;57249;57250;57251;59094;61625;61626;61627;65454;65610;74145;74146;74147;74148;74149;74150;77554;77555;77556;77557;78810;78811;78812;78813;78814;80754;80755;80756;81274;83054…	3532;9558;13426;20475;39191;39447;41675;53159;57247;59094;61625;65454;65610;74146;77557;78812;80756;81274;83055;85390;90679;92806;96205;104812	352;353;354;355	208;213;343;584
A0QQ39	A0QQ39	14	14	14	>sp|A0QQ39|ECCB3_MYCS2 ESX-3 secretion system ATPase EccB3 OS=Mycobacterium smegmatis (strain ATCC 700084 / mc(2)155) GN=eccB3 PE=3 SV=1	1	14	14	14	29.5	29.5	29.5	53.637	518	518	0	0.69953	0.81981	51.548	36	0	Median	2954000000	1732200000	1221800000	4428;10401;11795;13883;17660;19978;20225;20956;24368;24729;26106;26912;27073;28749	True;True;True;True;True;True;True;True;True;True;True;True;True;True	4867;11358;12941;15225;19284;19285;22027;22403;22404;23270;26964;27362;28897;29804;29983;31844	10976;10977;10978;24962;24963;24964;24965;28647;28648;33838;33839;33840;42715;42716;42717;42718;42719;42720;42721;42722;42723;48401;49138;49139;51015;51016;51017;51018;51019;58687;59511;62855;64960;64961;64962;65312;65313;65314;69531;69532;69533;69534;69535;69536	15427;15428;15429;15430;35313;35314;35315;35316;35317;35318;35319;40591;40592;40593;47852;47853;47854;47855;60298;60299;60300;60301;60302;60303;60304;60305;60306;60307;60308;60309;60310;67979;68939;68940;71596;71597;71598;71599;71600;71601;82319;83472;88205;91153;91154;91155;91156;91641;91642;91643;91644;91645;91646;97557;97558;97559;97560;97561;97562	15427;35314;40592;47855;60310;67979;68939;71598;82319;83472;88205;91153;91641;97560	356;357	1;140
A0QQ40	A0QQ40	44	44	44	>sp|A0QQ40|ECCC3_MYCS2 ESX-3 secretion system protein EccC3 OS=Mycobacterium smegmatis (strain ATCC 700084 / mc(2)155) GN=eccC3 PE=3 SV=1	1	44	44	44	41	41	41	144.7	1325	1325	0	0.74316	0.85582	35.877	83	0	Median	6046400000	3615000000	2431400000	472;3846;6254;6401;6524;6763;8291;8425;10613;11551;12316;13313;14492;15208;15663;15755;15824;16150;16406;17451;17480;17537;17587;18025;18211;21523;22201;22545;22612;22673;22788;23989;24621;24797;25885;28076;28507;28508;29197;29775;30586;30851;30941;31546	True;True;True;True;True;True;True;True;True;True;True;True;True;True;True;True;True;True;True;True;True;True;True;True;True;True;True;True;True;True;True;True;True;True;True;True;True;True;True;True;True;True;True;True	511;4237;4238;6856;7016;7152;7410;9074;9217;11585;12632;13517;14599;15879;16659;17152;17251;17327;17669;17938;19062;19093;19153;19205;19667;19901;23878;24613;24981;25053;25118;25240;26544;27242;27438;28648;31111;31583;31584;32340;32996;33867;34140;34233;34890	1095;1096;1097;9591;9592;9593;9594;9595;9596;9597;9598;9599;15302;15648;15649;15650;15931;15932;16471;16472;16473;16474;20082;20083;20084;20355;20356;20357;20358;25470;25471;25472;25473;27928;27929;30002;32379;32380;32381;32382;35300;35301;37000;37001;38180;38391;38392;38561;39308;39309;39310;39832;39833;39834;39835;42179;42180;42181;42182;42239;42386;42387;42388;42389;42498;43555;44046;52230;522…	1535;1536;1537;1538;13543;13544;13545;13546;13547;13548;13549;13550;13551;13552;13553;13554;21631;22105;22106;22107;22108;22109;22110;22111;22516;22517;23291;23292;23293;23294;23295;23296;23297;23298;28482;28483;28484;28485;28486;28487;28870;28871;28872;28873;28874;28875;28876;36066;36067;36068;36069;36070;36071;36072;36073;39607;39608;39609;39610;42493;45831;45832;45833;45834;45835;45836;45837;4…	1536;13549;21631;22106;22516;23292;28486;28870;36069;39608;42493;45837;49893;52288;54025;54315;54555;55619;56307;59544;59620;59825;59990;61439;62087;73331;75220;76245;76419;76651;77001;81040;83136;83725;87386;95249;96760;96769;99158;101082;103701;104537;104804;106662	358;359	1244;1261
I7G3M4;A0QQ42	I7G3M4;A0QQ42	3;3	3;3	3;3	>tr|I7G3M4|I7G3M4_MYCS2 PPE family protein OS=Mycobacterium smegmatis (strain ATCC 700084 / mc(2)155) GN=ppe67 PE=4 SV=1;>tr|A0QQ42|A0QQ42_MYCS2 Ppe family protein OS=Mycobacterium smegmatis (strain ATCC 700084 / mc(2)155) GN=MSMEG_0619 PE=4 SV=1	2	3	3	3	9.6	9.6	9.6	53.569	523	523;523	0	0.37342	0.41858	37.858	3	0	Median	86562000	72459000	14104000	6298;12098;24455	True;True;True	6906;13265;13266;27060	15402;15403;15404;29404;29405;58905;58906	21769;21770;21771;41657;41658;82627;82628	21770;41658;82628	360	467
A0QQ45	A0QQ45	3	3	3	>sp|A0QQ45|ESPG3_MYCS2 ESX-3 secretion-associated protein EspG3 OS=Mycobacterium smegmatis (strain ATCC 700084 / mc(2)155) GN=espG3 PE=1 SV=1	1	3	3	3	13.3	13.3	13.3	31.636	293	293	0	?????????	?????????	?????????	1	0	Median	104970000	69073000	35897000	5334;9119;28063	True;True;True	5847;9965;31098	13012;21984;67822	18321;31163;95213	18321;31163;95213
A0QQ46	A0QQ46	7	7	7	>sp|A0QQ46|ECCD3_MYCS2 ESX-3 secretion system protein EccD3 OS=Mycobacterium smegmatis (strain ATCC 700084 / mc(2)155) GN=eccD3 PE=3 SV=1	1	7	7	7	19.4	19.4	19.4	48.26	475	475	0	0.6177	0.72847	28.463	17	0	Median	2284500000	1419700000	864850000	7764;8253;9662;15279;18857;23468;28126	True;True;True;True;True;True;True	8489;9031;10550;16739;20581;25979;31164	18868;18869;20005;20006;20007;23156;23157;23158;23159;37185;37186;37187;37188;45364;45365;45366;45367;56502;56503;67987;67988;67989	26749;26750;26751;28379;28380;28381;28382;28383;32797;32798;32799;32800;52543;52544;52545;52546;63870;63871;63872;63873;63874;63875;63876;79259;79260;95449;95450;95451;95452	26751;28381;32798;52544;63875;79259;95451	361;362	7;27
I7G3M7;A0QQ47	I7G3M7;A0QQ47	7;7	7;7	7;7	>tr|I7G3M7|I7G3M7_MYCS2 Peptidase S8 and S53, subtilisin, kexin, sedolisin OS=Mycobacterium smegmatis (strain ATCC 700084 / mc(2)155) GN=MSMEI_0608 PE=1 SV=1;>tr|A0QQ47|A0QQ47_MYCS2 Subtilase family protein OS=Mycobacterium smegmatis (strain ATCC 700084 /	2	7	7	7	19.4	19.4	19.4	46.432	459	459;459	0	0.73389	0.83928	63.707	9	0	Median	524250000	306790000	217470000	165;636;10158;11087;24000;26273;26841	True;True;True;True;True;True;True	178;700;11084;12123;26557;29089;29724	402;403;1516;1517;24320;24321;26698;57795;57796;63374;64806	545;546;2106;2107;2108;34411;34412;34413;37805;37806;37807;81083;81084;81085;81086;88971;90944	546;2108;34412;37807;81084;88971;90944
A0QQ48	A0QQ48	10	10	10	>sp|A0QQ48|ECCE3_MYCS2 ESX-3 secretion system protein EccE3 OS=Mycobacterium smegmatis (strain ATCC 700084 / mc(2)155) GN=eccE3 PE=3 SV=1	1	10	10	10	43	43	43	33.185	309	309	0	0.57026	0.66	40.879	17	0	Median	2122900000	1384700000	738160000	3321;8372;12226;12388;13440;16693;20899;27065;28333;31331	True;True;True;True;True;True;True;True;True;True	3671;9159;13414;13600;14738;18246;23206;29975;31398;34654	8361;8362;20253;29779;29780;29781;29782;30176;30177;30178;32683;40479;40480;50891;50892;50893;65291;68495;68496;75698	11762;11763;11764;28732;42184;42185;42186;42187;42188;42189;42190;42727;42728;42729;46252;57178;57179;57180;71427;71428;71429;91607;91608;96143;96144;106027	11763;28732;42190;42728;46252;57180;71427;91608;96144;106027
I7G239;A0QQ49	I7G239;A0QQ49	9;9	9;9	9;9	>tr|I7G239|I7G239_MYCS2 Uncharacterized protein OS=Mycobacterium smegmatis (strain ATCC 700084 / mc(2)155) GN=MSMEI_0610 PE=4 SV=1;>tr|A0QQ49|A0QQ49_MYCS2 Uncharacterized protein OS=Mycobacterium smegmatis (strain ATCC 700084 / mc(2)155) GN=MSMEG_0625 PE=4	2	9	9	9	22.8	22.8	22.8	44.841	399	399;399	0	0.69884	0.83486	49.1	10	0	Median	319410000	206160000	113250000	4339;10001;13200;17621;22539;23549;24945;26146;31143	True;True;True;True;True;True;True;True;True	4774;10917;14477;19240;24975;26069;27605;28943;34453	10782;23946;32096;32097;32098;32099;42601;54326;56712;60073;62963;62964;75259	15166;15167;33892;45451;45452;45453;45454;45455;45456;45457;60135;76233;76234;79559;84274;88353;88354;105404	15166;33892;45455;60135;76233;79559;84274;88353;105404
I7FDU9;A0QQ51	I7FDU9;A0QQ51	8;8	8;8	8;8	>tr|I7FDU9|I7FDU9_MYCS2 Amidohydrolase 2 OS=Mycobacterium smegmatis (strain ATCC 700084 / mc(2)155) GN=MSMEI_0612 PE=4 SV=1;>tr|A0QQ51|A0QQ51_MYCS2 Amidohydrolase family protein OS=Mycobacterium smegmatis (strain ATCC 700084 / mc(2)155) GN=MSMEG_0628 PE=4	2	8	8	8	36.6	36.6	36.6	33.427	295	295;295	0	1.3383	1.534	33.984	7	0	Median	175300000	78866000	96431000	13536;14677;19575;20976;21047;21132;30724;31748	True;True;True;True;True;True;True;True	14842;16079;21393;21394;23294;23368;23460;34010;35114	32917;35767;47060;47061;51058;51221;51389;51390;74342;76609	46578;46579;50566;66177;66178;66179;71657;71889;71890;72124;72125;104167;107247	46579;50566;66178;71657;71889;72125;104167;107247	363;364	2;85
I7G3M9;A0QQ52	I7G3M9;A0QQ52	7;7	7;7	7;7	>tr|I7G3M9|I7G3M9_MYCS2 Trans-aconitate 2-methyltransferase OS=Mycobacterium smegmatis (strain ATCC 700084 / mc(2)155) GN=tam PE=4 SV=1;>tr|A0QQ52|A0QQ52_MYCS2 Trans-aconitate 2-methyltransferase OS=Mycobacterium smegmatis (strain ATCC 700084 / mc(2)155) G	2	7	7	7	27.6	27.6	27.6	28.504	254	254;254	0	0.78075	0.90003	19.085	11	0	Median	380730000	222910000	157830000	7070;12072;22628;22898;23395;28668;30394	True;True;True;True;True;True;True	7734;13239;25069;25357;25896;31756;33663	17182;17183;17184;17185;29340;29341;54498;55112;56297;69336;73536;73537	24325;24326;24327;24328;41569;41570;41571;41572;76458;76459;77332;77333;78958;78959;97295;103035;103036;103037;103038	24326;41569;76458;77333;78959;97295;103035
I7FWQ4;A0QQ54	I7FWQ4;A0QQ54	5;5	5;5	5;5	>tr|I7FWQ4|I7FWQ4_MYCS2 Uncharacterized protein OS=Mycobacterium smegmatis (strain ATCC 700084 / mc(2)155) GN=MSMEI_0616 PE=4 SV=1;>tr|A0QQ54|A0QQ54_MYCS2 Uncharacterized protein OS=Mycobacterium smegmatis (strain ATCC 700084 / mc(2)155) GN=MSMEG_0632 PE=4	2	5	5	5	40.2	40.2	40.2	17.827	164	164;164	0	0.81559	0.97397	32.202	6	0	Median	443240000	247950000	195290000	572;1161;2561;14354;27944	True;True;True;True;True	633;634;1277;2785;15730;30966	1357;1358;2887;6344;6345;34970;67557;67558	1890;1891;1892;4067;9022;9023;9024;49427;94846;94847;94848	1891;4067;9023;49427;94846	365	61
I7G3N2;A0QQ56	I7G3N2;A0QQ56	12;12	12;12	12;12	>tr|I7G3N2|I7G3N2_MYCS2 Phosphoesterase PA-phosphatase related protein OS=Mycobacterium smegmatis (strain ATCC 700084 / mc(2)155) GN=MSMEI_0618 PE=4 SV=1;>tr|A0QQ56|A0QQ56_MYCS2 PAP2 superfamily protein OS=Mycobacterium smegmatis (strain ATCC 700084 / mc(2	2	12	12	12	33.5	33.5	33.5	51.977	487	487;487	0	0.57219	0.63663	41.748	18	0	Median	1327200000	887480000	439730000	2886;5793;7123;8690;11516;13359;13910;14672;15359;19566;21462;25352	True;True;True;True;True;True;True;True;True;True;True;True	3145;6339;7791;9508;12595;14651;14652;15254;16073;16827;21378;23812;28050	7233;14145;14146;17293;17294;21030;27840;32480;32481;32482;33895;35757;37432;37433;37434;37435;47041;52119;52120;61010;61011	10222;10223;19949;19950;19951;19952;24489;24490;29823;39478;45964;45965;45966;45967;47935;50555;52891;52892;52893;52894;52895;52896;52897;66154;73179;73180;73181;73182;85586;85587;85588;85589	10222;19949;24490;29823;39478;45967;47935;50555;52896;66154;73181;85588	366	325
I7G243;A0QQ58	I7G243;A0QQ58	8;8	8;8	8;8	>tr|I7G243|I7G243_MYCS2 Uncharacterized protein OS=Mycobacterium smegmatis (strain ATCC 700084 / mc(2)155) GN=MSMEI_0620 PE=4 SV=1;>tr|A0QQ58|A0QQ58_MYCS2 Uncharacterized protein OS=Mycobacterium smegmatis (strain ATCC 700084 / mc(2)155) GN=MSMEG_0636 PE=4	2	8	8	8	66.5	66.5	66.5	18.485	161	161;161	0	1.1108	1.2688	43.889	19	0	Median	2824300000	1251600000	1572800000	530;10564;21088;21844;27659;27924;29641;29642	True;True;True;True;True;True;True;True	572;573;11530;23416;24223;30651;30652;30946;32849;32850	1207;1208;1209;1210;25340;25341;51323;51324;52895;52896;52897;52898;66841;66842;66843;66844;67505;67506;67507;67508;71777;71778;71779	1675;1676;1677;1678;1679;1680;35880;35881;35882;72032;72033;74230;74231;74232;74233;74234;74235;93869;93870;93871;93872;93873;94780;94781;94782;94783;94784;94785;100641;100642;100643;100644;100645;100646	1677;35881;72033;74235;93869;94784;100641;100645	367;368	67;144
I7FWQ6;A0QQ59	I7FWQ6;A0QQ59	24;24	24;24	24;24	>tr|I7FWQ6|I7FWQ6_MYCS2 FAD dependent oxidoreductase OS=Mycobacterium smegmatis (strain ATCC 700084 / mc(2)155) GN=MSMEI_0621 PE=4 SV=1;>tr|A0QQ59|A0QQ59_MYCS2 Iron-sulfur binding oxidoreductase OS=Mycobacterium smegmatis (strain ATCC 700084 / mc(2)155) GN	2	24	24	24	61.3	61.3	61.3	55.779	522	522;522	0	0.74636	0.88822	64.24	63	0	Median	7114200000	3953800000	3160400000	1442;1862;1962;6762;7252;8703;9041;11775;12749;17686;17688;18299;19636;19640;22308;23867;23872;25056;28661;29368;29662;30044;30066;31126	True;True;True;True;True;True;True;True;True;True;True;True;True;True;True;True;True;True;True;True;True;True;True;True	1581;2035;2146;7409;7931;9521;9883;12918;12919;14005;19311;19313;19992;19993;21497;21502;21503;24726;26412;26417;27729;31748;32526;32871;32872;33292;33315;34432	3593;3594;3595;4591;4813;16469;16470;17604;17605;21049;21816;21817;21818;21819;28592;28593;28594;28595;28596;28597;31084;42784;42785;42790;42791;42792;42793;44215;44216;44217;44218;44219;44220;44221;47273;47278;47279;47280;47281;47282;47283;47284;53816;53817;57472;57473;57474;57475;57488;57489;57490;60325;60326;69310;69311;69312;71101;71102;71824;71825;71826;72748;72749;72803;72804;75201;75202	5102;5103;5104;5105;5106;6503;6504;6810;6811;23286;23287;23288;23289;23290;24911;24912;24913;29846;30925;30926;30927;30928;30929;30930;30931;40521;40522;40523;40524;40525;40526;43984;60388;60389;60390;60397;60398;60399;60400;62316;62317;62318;62319;62320;62321;62322;62323;66481;66486;66487;66488;66489;66490;66491;66492;66493;66494;66495;75509;75510;80623;80624;80625;80626;80627;80628;80644;80645;…	5105;6504;6811;23289;24912;29846;30930;40525;43984;60389;60400;62321;66481;66493;75510;80627;80647;84628;97267;99718;100710;101938;102017;105334	369;370;371;372	196;286;432;461
I7FDV8;A0QQ60	I7FDV8;A0QQ60	3;3	3;3	3;3	>tr|I7FDV8|I7FDV8_MYCS2 Conserved hypothetical proline and threonine rich protein OS=Mycobacterium smegmatis (strain ATCC 700084 / mc(2)155) GN=MSMEI_0622 PE=4 SV=1;>tr|A0QQ60|A0QQ60_MYCS2 Conserved hypothetical proline and threonine rich protein OS=Mycoba	2	3	3	3	5.4	5.4	5.4	65.696	643	643;643	0.00027189	0.78261	0.94176	27.567	3	0	Median	75741000	39400000	36341000	19254;24940;26779	True;True;True	21004;27599;29657	46267;60056;64677	65107;84244;84245;90778	65107;84245;90778
I7G3N5;A0QQ61;I7GBU8	I7G3N5;A0QQ61	18;18;1	18;18;1	18;18;1	>tr|I7G3N5|I7G3N5_MYCS2 ABC transporter ATP-binding protein OS=Mycobacterium smegmatis (strain ATCC 700084 / mc(2)155) GN=MSMEI_0623 PE=4 SV=1;>tr|A0QQ61|A0QQ61_MYCS2 Oligopeptide transport ATP-binding protein AppF OS=Mycobacterium smegmatis (strain ATCC 7	3	18	18	18	67.9	67.9	67.9	36.981	336	336;336;277	0	1.906	2.2746	39.573	52	0	Median	8062900000	2826800000	5236000000	2538;4102;7380;9211;15293;19221;20247;21014;21992;23818;26839;26874;28136;28808;28857;28858;29114;31601	True;True;True;True;True;True;True;True;True;True;True;True;True;True;True;True;True;True	2759;4514;8068;10063;16754;20968;22437;22438;23334;24387;24388;26359;29722;29759;31175;31176;31909;31966;31967;31968;31969;32250;34960	6296;6297;10167;10168;10169;17901;17902;17903;17904;22174;37235;37236;37237;46208;46209;46210;46211;49200;49201;49202;49203;51156;51157;51158;53201;53202;53203;53204;57350;57351;64802;64803;64804;64874;68009;68010;68011;68012;69670;69671;69672;69673;69796;69797;69798;69799;69800;69801;69802;69803;69804;69805;70448;70449;70450;70451;76310;76311	8953;8954;8955;14330;14331;14332;14333;25333;25334;25335;25336;31420;52610;52611;52612;52613;65031;65032;65033;65034;69023;69024;69025;69026;69027;71792;71793;71794;71795;74638;74639;74640;74641;80459;80460;90937;90938;90939;90940;91030;91031;95479;95480;95481;95482;95483;97756;97757;97758;97759;97922;97923;97924;97925;97926;97927;97928;97929;97930;97931;97932;97933;98814;98815;98816;98817;106841…	8953;14330;25334;31420;52612;65031;69025;71792;74639;80459;90938;91030;95482;97758;97929;97933;98815;106841	373;374;375;376	1;97;120;229
I7F683;A0QQ62	I7F683;A0QQ62	14;14	14;14	14;14	>tr|I7F683|I7F683_MYCS2 Oligopeptide/dipeptide ABC transporter, ATPase subunit OS=Mycobacterium smegmatis (strain ATCC 700084 / mc(2)155) GN=MSMEI_0624 PE=4 SV=1;>tr|A0QQ62|A0QQ62_MYCS2 Oligopeptide transport ATP-binding protein OppD OS=Mycobacterium smegm	2	14	14	14	49.7	49.7	49.7	36.058	328	328;328	0	1.895	2.2781	40.955	39	0	Median	4488700000	1591200000	2897600000	3659;4101;4201;4753;5827;10623;10631;15629;18480;22324;23091;24984;28727;29996	True;True;True;True;True;True;True;True;True;True;True;True;True;True	4041;4513;4624;5215;6380;11595;11596;11604;17112;20182;24745;25563;27653;31820;33233;33234	9166;9167;9168;9169;10164;10165;10166;10427;10428;10429;10430;10431;10432;11687;11688;14256;25499;25500;25501;25502;25503;25504;25521;38061;44608;44609;44610;53852;53853;53854;53855;55577;55578;60169;60170;60171;69486;72621;72622;72623;72624;72625	12922;12923;12924;12925;14327;14328;14329;14679;14680;14681;14682;14683;14684;14685;14686;14687;14688;14689;16395;16396;20115;20116;36112;36113;36114;36115;36116;36117;36118;36141;53838;53839;62852;62853;62854;62855;75555;75556;75557;75558;75559;75560;75561;77977;77978;84399;84400;84401;84402;97503;97504;101774;101775;101776;101777;101778	12922;14329;14680;16395;20115;36114;36141;53838;62855;75556;77977;84399;97503;101778	377;378;379	94;100;159
I7G245;A0QQ63	I7G245;A0QQ63	3;3	3;3	3;3	>tr|I7G245|I7G245_MYCS2 Binding-protein-dependent transport systems inner membrane component OS=Mycobacterium smegmatis (strain ATCC 700084 / mc(2)155) GN=MSMEI_0625 PE=4 SV=1;>tr|A0QQ63|A0QQ63_MYCS2 Binding-protein-dependent transport systems inner membra	2	3	3	3	11.2	11.2	11.2	35.11	320	320;320	0	1.3706	1.4827	29.523	7	0	Median	704490000	245160000	459330000	20412;21525;26766	True;True;True	22660;23880;29643	49682;49683;52239;52240;52241;64645;64646;64647	69697;69698;73341;73342;73343;90741;90742;90743;90744	69698;73341;90741	380	204
I7FWQ8;A0QQ64	I7FWQ8;A0QQ64	3;3	3;3	3;3	>tr|I7FWQ8|I7FWQ8_MYCS2 Binding-protein-dependent transport systems inner membrane component OS=Mycobacterium smegmatis (strain ATCC 700084 / mc(2)155) GN=MSMEI_0626 PE=4 SV=1;>tr|A0QQ64|A0QQ64_MYCS2 Hypothetical ABC transporter permease protein YliD OS=My	2	3	3	3	8.6	8.6	8.6	36.266	336	336;336	0	1.4429	1.8293	28.982	3	0	Median	295570000	109900000	185670000	6769;7433;10721	True;True;True	7418;8123;11707	16488;18016;18017;25769;25770	23320;25490;25491;25492;36511;36512	23320;25491;36512	381;382;383	110;114;231
I7FDW2;A0QQ65	I7FDW2;A0QQ65	26;26	26;26	26;26	>tr|I7FDW2|I7FDW2_MYCS2 ABC transporter solute-binding protein OS=Mycobacterium smegmatis (strain ATCC 700084 / mc(2)155) GN=MSMEI_0627 PE=4 SV=1;>tr|A0QQ65|A0QQ65_MYCS2 Extracellular solute-binding protein, family protein 5, putative OS=Mycobacterium smeg	2	26	26	26	51.4	51.4	51.4	60.56	551	551;551	0	1.5717	1.8378	58.724	109	0	Median	26260000000	9959300000	16300000000	1086;4611;4879;5848;10599;12755;12906;14357;14594;15669;17489;20013;20014;20857;21294;21625;21626;23948;24305;24306;24307;25076;25535;25536;27945;31070	True;True;True;True;True;True;True;True;True;True;True;True;True;True;True;True;True;True;True;True;True;True;True;True;True;True	1194;5064;5065;5349;6403;11570;11571;14011;14168;15734;15992;17158;19102;19103;19104;22084;22085;22086;22087;23157;23630;23983;23984;26497;26895;26896;26897;26898;27749;28254;28255;28256;30967;34371	2698;2699;2700;2701;11404;11405;11406;11930;11931;11932;14302;14303;25420;25421;25422;25423;25424;25425;25426;25427;25428;25429;25430;25431;25432;25433;25434;25435;25436;25437;31098;31099;31100;31438;34981;34982;34983;35557;35558;35559;38188;42266;42267;42268;42269;42270;48541;48542;48543;48544;48545;48546;48547;48548;48549;48550;48551;48552;48553;48554;48555;50766;50767;50768;50769;50770;51717;5…	3794;3795;3796;3797;16023;16024;16025;16744;16745;16746;20182;20183;20184;20185;35990;35991;35992;35993;35994;35995;35996;35997;35998;35999;36000;36001;36002;36003;36004;36005;36006;36007;36008;36009;36010;36011;36012;36013;36014;36015;36016;36017;36018;36019;36020;36021;44002;44003;44004;44005;44502;44503;44504;49446;49447;49448;49449;49450;50261;50262;50263;50264;50265;50266;54034;59660;59661;5…	3795;16024;16745;20183;36017;44002;44504;49449;50265;54034;59666;68179;68184;71252;72593;73589;73591;80913;82086;82090;82107;84697;86267;86269;94853;105136	384;385;386;387;388;389	97;280;357;371;485;509
A0QQ67;I7F688	A0QQ67;I7F688	7;7	7;7	7;7	>tr|A0QQ67|A0QQ67_MYCS2 Putative beta-1,3-glucanase OS=Mycobacterium smegmatis (strain ATCC 700084 / mc(2)155) GN=MSMEG_0645 PE=4 SV=1;>tr|I7F688|I7F688_MYCS2 Uncharacterized protein OS=Mycobacterium smegmatis (strain ATCC 700084 / mc(2)155) GN=MSMEI_0629	2	7	7	7	33.6	33.6	33.6	30.651	280	280;288	0	5.3942	6.2862	26.945	8	0	Median	1295100000	202020000	1093100000	6867;8303;10909;10967;11873;16695;31814	True;True;True;True;True;True;True	7524;9086;11916;11985;13024;18248;35188	16723;16724;16725;20107;26233;26387;28835;40486;40487;40488;40489;76766;76767;76768;76769	23677;23678;23679;28527;37166;37364;40860;57201;57202;57203;57204;107470;107471;107472;107473;107474;107475	23678;28527;37166;37364;40860;57203;107475	390	270
A0QQ71	A0QQ71	1	1	1	>sp|A0QQ71|PHND_MYCS2 Phosphate-import protein PhnD OS=Mycobacterium smegmatis (strain ATCC 700084 / mc(2)155) GN=phnD PE=1 SV=1	1	1	1	1	3.1	3.1	3.1	33.384	321	321	0	?????????	?????????	?????????	0	0	Median	3440000	2060000	1380100	13557	TRUE	14864	32964;32965	46649;46650	46649
A0QQ72	A0QQ72	1	1	1	>sp|A0QQ72|PHNF_MYCS2 HTH-type transcriptional repressor PhnF OS=Mycobacterium smegmatis (strain ATCC 700084 / mc(2)155) GN=phnF PE=1 SV=2	1	1	1	1	4.5	4.5	4.5	26.896	244	244	1	?????????	?????????	?????????	1	0	Median	12136000	5712200	6423500	1312	TRUE	1441	3255	4594	4594	391;392	22;26
I7G3P4;A0QQ76	I7G3P4;A0QQ76	5;5	5;5	5;5	>tr|I7G3P4|I7G3P4_MYCS2 Short-chain dehydrogenase/reductase SDR OS=Mycobacterium smegmatis (strain ATCC 700084 / mc(2)155) GN=MSMEI_0638 PE=4 SV=1;>tr|A0QQ76|A0QQ76_MYCS2 Glucose 1-dehydrogenase, putative OS=Mycobacterium smegmatis (strain ATCC 700084 / mc	2	5	5	5	23.6	23.6	23.6	26.563	259	259;259	0	1.1477	1.3865	40.422	2	0	Median	78368000	35715000	42652000	1194;4381;25979;26880;29393	True;True;True;True;True	1313;4817;28754;29765;32552	2967;10862;62522;64887;71166	4171;15270;87721;91045;99812	4171;15270;87721;91045;99812
I7F697;A0QQ77	I7F697;A0QQ77	6;6	6;6	6;6	>tr|I7F697|I7F697_MYCS2 Transcriptional regulator, TetR family protein OS=Mycobacterium smegmatis (strain ATCC 700084 / mc(2)155) GN=MSMEI_0639 PE=4 SV=1;>tr|A0QQ77|A0QQ77_MYCS2 Transcriptional regulator, TetR family protein OS=Mycobacterium smegmatis (str	2	6	6	6	32.5	32.5	32.5	21.491	200	200;200	0	0.91256	1.07	25.964	5	0	Median	121370000	67452000	53915000	6300;7895;16928;17753;25239;27137	True;True;True;True;True;True	6908;8625;18499;19381;27931;30056	15407;19160;40999;42949;60755;65487;65488	21774;27177;57919;60622;85230;91895;91896;91897	21774;27177;57919;60622;85230;91895
I7FWR7;A0QQ79	I7FWR7;A0QQ79	1;1	1;1	1;1	>tr|I7FWR7|I7FWR7_MYCS2 Binding-protein-dependent transport systems inner membrane component OS=Mycobacterium smegmatis (strain ATCC 700084 / mc(2)155) GN=MSMEI_0641 PE=3 SV=1;>tr|A0QQ79|A0QQ79_MYCS2 Polyamine ABC-transporter, inner membrane subunit OS=Myc	2	1	1	1	5.1	5.1	5.1	29.946	277	277;301	0.0010667	?????????	?????????	?????????	1	0	Median	6098800	2852800	3246000	31533	TRUE	34876	76142	106622	106622
I7G3P8;A0QQ81	I7G3P8;A0QQ81	3;3	3;3	3;3	>tr|I7G3P8|I7G3P8_MYCS2 Extracellular solute-binding protein family 1 OS=Mycobacterium smegmatis (strain ATCC 700084 / mc(2)155) GN=MSMEI_0643 PE=4 SV=1;>tr|A0QQ81|A0QQ81_MYCS2 Bacterial extracellular solute-binding protein OS=Mycobacterium smegmatis (stra	2	3	3	3	14.1	14.1	14.1	43.559	396	396;424	0	1.6553	2.0386	9.8486	2	0	Median	45504000	13539000	31965000	21724;23951;29932	True;True;True	24094;26502;33167	52646;57691;72473;72474	73893;73894;80930;80931;101566;101567;101568;101569	73893;80931;101567	393	237
I7F6A1;A0QQ82	I7F6A1;A0QQ82	4;4	4;4	4;4	>tr|I7F6A1|I7F6A1_MYCS2 Glutamate-1-semialdehyde 2,1-aminomutase OS=Mycobacterium smegmatis (strain ATCC 700084 / mc(2)155) GN=MSMEI_0644 PE=4 SV=1;>tr|A0QQ82|A0QQ82_MYCS2 Glutamate-1-semialdehyde 2,1-aminomutase OS=Mycobacterium smegmatis (strain ATCC 700	2	4	4	4	10	10	10	49.585	462	462;462	0	1.8537	2.3107	26.038	4	0	Median	271360000	107390000	163970000	5362;16028;16494;17521	True;True;True;True	5876;17538;18033;19136	13072;39045;40039;42345	18406;18407;55253;56581;56582;59774	18406;55253;56581;59774
I7G255;A0QQ83	I7G255;A0QQ83	3;3	3;3	3;3	>tr|I7G255|I7G255_MYCS2 Putrescine ABC transporter, ATP-binding protein OS=Mycobacterium smegmatis (strain ATCC 700084 / mc(2)155) GN=MSMEI_0645 PE=4 SV=1;>tr|A0QQ83|A0QQ83_MYCS2 Polyamine-transporting ATPase OS=Mycobacterium smegmatis (strain ATCC 700084	2	3	3	3	10.6	10.6	10.6	40.666	385	385;385	0	1.5737	1.9034	67.281	2	0	Median	60067000	20625000	39442000	20223;24405;29415	True;True;True	22401;27004;32575	49136;58781;71205	68937;82460;99862	68937;82460;99862	394	1
I7FWS0;A0QQ84	I7FWS0;A0QQ84	3;3	3;3	3;3	>tr|I7FWS0|I7FWS0_MYCS2 TetR-family transcriptional regulator OS=Mycobacterium smegmatis (strain ATCC 700084 / mc(2)155) GN=MSMEI_0646 PE=4 SV=1;>tr|A0QQ84|A0QQ84_MYCS2 TetR-family protein transcriptional regulator OS=Mycobacterium smegmatis (strain ATCC 7	2	3	3	3	13.2	13.2	13.2	26.257	235	235;235	0	0.61972	0.75752	46.91	8	0	Median	337010000	207970000	129040000	18108;19851;25117	True;True;True	19756;21836;21837;27795	43725;43726;43727;48009;48010;48011;48012;48013;60481	61656;61657;61658;61659;67439;67440;67441;67442;67443;67444;67445;67446;84851;84852	61657;67445;84852	395	141
I7FDY2;A0QQ85	I7FDY2;A0QQ85	2;2	2;2	2;2	>tr|I7FDY2|I7FDY2_MYCS2 FAD dependent oxidoreductase OS=Mycobacterium smegmatis (strain ATCC 700084 / mc(2)155) GN=MSMEI_0647 PE=4 SV=1;>tr|A0QQ85|A0QQ85_MYCS2 FAD dependent oxidoreductase OS=Mycobacterium smegmatis (strain ATCC 700084 / mc(2)155) GN=MSMEG	2	2	2	2	4	4	4	59.656	553	553;553	0	1.3855	1.5209	24.355	3	0	Median	44046000	20453000	23593000	17580;25212	True;True	19197;27900	42478;60695;60696	59957;85146;85147;85148;85149	59957;85146
I7F6A6;A0QQ87	I7F6A6;A0QQ87	5;5	5;5	5;5	>tr|I7F6A6|I7F6A6_MYCS2 Oxidoreductase, FAD-binding protein OS=Mycobacterium smegmatis (strain ATCC 700084 / mc(2)155) GN=MSMEI_0649 PE=4 SV=1;>tr|A0QQ87|A0QQ87_MYCS2 Sarcosine oxidase subunit beta, putative OS=Mycobacterium smegmatis (strain ATCC 700084 /	2	5	5	5	18.4	18.4	18.4	42.445	403	403;403	0	1.1852	1.4304	66.215	9	0	Median	289440000	129920000	159530000	3430;7612;14353;28028;30480	True;True;True;True;True	3790;8324;15729;31059;33753	8646;8647;18462;18463;34969;67743;67744;67745;73768;73769	12170;12171;26144;26145;26146;49425;49426;95104;95105;95106;95107;103360;103361;103362	12170;26146;49426;95106;103362
I7FDY6;A0QQ90	I7FDY6;A0QQ90	6;6	6;6	6;6	>tr|I7FDY6|I7FDY6_MYCS2 FAD-dependent pyridine nucleotide-disulfide oxidoreductase OS=Mycobacterium smegmatis (strain ATCC 700084 / mc(2)155) GN=MSMEI_0652 PE=4 SV=1;>tr|A0QQ90|A0QQ90_MYCS2 FAD dependent oxidoreductase OS=Mycobacterium smegmatis (strain AT	2	6	6	6	34.5	34.5	34.5	32.978	313	313;313	0	1.8775	2.2721	14.762	7	0	Median	192400000	56993000	135400000	5567;10257;22676;23450;24118;27320	True;True;True;True;True;True	6093;11194;25121;25958;26681;30274	13573;13574;24577;24578;54635;54636;56447;58056;65972;65973	19137;19138;34764;34765;34766;76662;76663;79181;81436;92589;92590;92591;92592	19137;34764;76662;79181;81436;92590	396	260
I7F6B2;A0QQ92	I7F6B2;A0QQ92	11;11	11;11	11;11	>tr|I7F6B2|I7F6B2_MYCS2 Alcohol dehydrogenase GroES domain protein OS=Mycobacterium smegmatis (strain ATCC 700084 / mc(2)155) GN=MSMEI_0654 PE=4 SV=1;>tr|A0QQ92|A0QQ92_MYCS2 S-(Hydroxymethyl)glutathione dehydrogenase OS=Mycobacterium smegmatis (strain ATCC	2	11	11	11	55.2	55.2	55.2	41.247	382	382;382	0	1.4539	1.7249	43.858	16	0	Median	807130000	313570000	493560000	393;11703;14893;15648;16630;16877;25850;27205;28845;28887;29170	True;True;True;True;True;True;True;True;True;True;True	427;428;12800;16318;17134;18181;18448;28611;30137;31953;32002;32312	934;935;936;937;28326;36279;36280;38128;40328;40329;40891;40892;62223;62224;65666;65667;65668;69769;69859;69860;69861;70610	1302;1303;1304;1305;40162;51288;51289;51290;53944;56977;56978;57762;57763;57764;87289;87290;87291;92159;92160;92161;97885;98008;98009;98010;98011;99042	1303;40162;51289;53944;56977;57763;87290;92161;97885;98010;99042	397;398;399	48;49;304
A0QQ93	A0QQ93	8	8	1	>tr|A0QQ93|A0QQ93_MYCS2 Uncharacterized protein OS=Mycobacterium smegmatis (strain ATCC 700084 / mc(2)155) GN=MSMEG_0672 PE=4 SV=1	1	8	8	1	53.9	53.9	4.6	23.244	217	217	0	1.0926	1.3227	24.739	11	0	Median	727180000	338880000	388300000	3999;12951;13192;14138;15172;23693;24016;27037	True;True;True;True;True;True;True;True	4405;14218;14469;15503;16621;16622;26223;26575;29944	9947;31547;31548;32082;34435;34436;36908;36909;36910;36911;57067;57068;57856;65237	14033;44669;44670;44671;45432;45433;48688;48689;52155;52156;52157;52158;52159;52160;52161;80067;80068;80069;80070;81181;91543	14033;44671;45433;48688;52161;80067;81181;91543	400	37
I7G3R1;A0QQ96	I7G3R1;A0QQ96	2;2	2;2	2;2	>tr|I7G3R1|I7G3R1_MYCS2 Cytochrome P450 144 cyp144 OS=Mycobacterium smegmatis (strain ATCC 700084 / mc(2)155) GN=cyp144 PE=4 SV=1;>tr|A0QQ96|A0QQ96_MYCS2 Putative cytochrome P450 144 OS=Mycobacterium smegmatis (strain ATCC 700084 / mc(2)155) GN=MSMEG_0675	2	2	2	2	8.1	8.1	8.1	44.122	405	405;405	0	?????????	?????????	?????????	1	0	Median	24793000	13194000	11599000	2459;13616	True;True	2677;14935	6117;33209	8714;47005	8714;47005
A0QQ98	A0QQ98	3	3	3	>sp|A0QQ98|DCD_MYCS2 dCTP deaminase OS=Mycobacterium smegmatis (strain ATCC 700084 / mc(2)155) GN=dcd PE=1 SV=1	1	3	3	3	23.3	23.3	23.3	20.638	189	189	0	0.63107	0.84711	27.189	6	0	Median	479130000	276840000	202290000	14418;16354;18962	True;True;True	15801;17881;20693	35144;39732;45595;45596;45597;45598;45599;45600	49668;56180;64189;64190;64191;64192;64193;64194;64195;64196;64197	49668;56180;64190
A0QQ99;I7FWS9	A0QQ99;I7FWS9	2;2	2;2	2;2	>tr|A0QQ99|A0QQ99_MYCS2 Uncharacterized protein OS=Mycobacterium smegmatis (strain ATCC 700084 / mc(2)155) GN=MSMEG_0679 PE=4 SV=1;>tr|I7FWS9|I7FWS9_MYCS2 Conserved hypothetical membrane protein OS=Mycobacterium smegmatis (strain ATCC 700084 / mc(2)155) GN	2	2	2	2	7.1	7.1	7.1	56.364	562	562;563	0	?????????	?????????	?????????	1	0	Median	10404000	3676500	6727800	4823;7636	True;True	5290;8348	11813;18515	16571;16572;26225	16571;26225
A0QQA1;I7G3R5	A0QQA1;I7G3R5	9;9	9;9	9;9	>tr|A0QQA1|A0QQA1_MYCS2 p450 heme-thiolate protein OS=Mycobacterium smegmatis (strain ATCC 700084 / mc(2)155) GN=MSMEG_0681 PE=3 SV=1;>tr|I7G3R5|I7G3R5_MYCS2 Cytochrome P450 140 cyp140 OS=Mycobacterium smegmatis (strain ATCC 700084 / mc(2)155) GN=cyp140 PE	2	9	9	9	23.7	23.7	23.7	46.171	422	422;438	0	0.91462	1.0348	45.938	10	0	Median	374680000	163520000	211150000	1067;6697;12745;13331;15782;19299;23267;26774;28586	True;True;True;True;True;True;True;True;True	1172;1173;7339;14001;14620;17280;21054;25755;29652;31669	2657;2658;2659;16302;31077;32410;32411;38454;46374;56018;64665;64666;69133	3736;3737;3738;3739;3740;23038;43975;45878;45879;54402;54403;54404;65245;78563;90765;90766;97026	3736;23038;43975;45878;54403;65245;78563;90765;97026	401	32
I7F6C2;A0QQA2	I7F6C2;A0QQA2	9;9	9;9	9;9	>tr|I7F6C2|I7F6C2_MYCS2 Uncharacterized protein OS=Mycobacterium smegmatis (strain ATCC 700084 / mc(2)155) GN=MSMEI_0665 PE=4 SV=1;>tr|A0QQA2|A0QQA2_MYCS2 Uncharacterized protein OS=Mycobacterium smegmatis (strain ATCC 700084 / mc(2)155) GN=MSMEG_0682 PE=4	2	9	9	9	50.8	50.8	50.8	27.343	250	250;250	0	0.72677	0.90932	39.011	13	0	Median	1887900000	902320000	985620000	492;1530;3169;4112;6054;22112;26805;29778;30731	True;True;True;True;True;True;True;True;True	532;1674;3504;4525;6619;24517;29683;32999;34018	1132;3802;3803;7991;7992;10191;10192;10193;14787;14788;53451;64727;72117;72118;74351	1583;5406;5407;5408;11247;11248;14360;14361;14362;14363;14364;20882;20883;20884;74992;74993;90840;101094;101095;101096;101097;104177	1583;5406;11247;14363;20883;74993;90840;101096;104177
I7G265;A0QQA3	I7G265;A0QQA3	4;4	4;4	4;4	>tr|I7G265|I7G265_MYCS2 Uncharacterized protein OS=Mycobacterium smegmatis (strain ATCC 700084 / mc(2)155) GN=MSMEI_0666 PE=4 SV=1;>tr|A0QQA3|A0QQA3_MYCS2 Uncharacterized protein OS=Mycobacterium smegmatis (strain ATCC 700084 / mc(2)155) GN=MSMEG_0683 PE=4	2	4	4	4	57.4	57.4	57.4	12.744	122	122;122	0	1.0702	1.2702	26.121	10	0	Median	1467200000	700090000	767070000	5744;12965;20330;30800	True;True;True;True	6284;14232;22570;22571;34089	14017;14018;31572;31573;49482;49483;49484;49485;49486;74527;74528	19769;19770;19771;44700;44701;44702;44703;44704;69409;69410;69411;69412;69413;69414;69415;104432;104433;104434	19771;44704;69412;104432	402	63
I7FWT1;A0QQA4	I7FWT1;A0QQA4	16;16	16;16	16;16	>tr|I7FWT1|I7FWT1_MYCS2 Aldehyde oxidase and xanthine dehydrogenase molybdopterin binding protein OS=Mycobacterium smegmatis (strain ATCC 700084 / mc(2)155) GN=MSMEI_0667 PE=4 SV=1;>tr|A0QQA4|A0QQA4_MYCS2 Aldehyde oxidase and xanthine dehydrogenase, molybd	2	16	16	16	28.3	28.3	28.3	74.773	704	704;704	0	0.93944	1.1342	64.824	39	0	Median	2783400000	1495300000	1288000000	2549;7394;10242;11984;15107;15214;15518;17091;20468;20729;22175;28574;29012;29953;30191;30353	True;True;True;True;True;True;True;True;True;True;True;True;True;True;True;True	2772;8082;11177;13147;16554;16665;16994;18672;22722;23002;24586;31655;32139;33188;33448;33620	6320;6321;6322;6323;6324;17924;17925;24546;24547;24548;29136;29137;29138;36764;36765;36766;36767;37009;37771;37772;41342;49817;49818;50418;50419;53561;53562;69093;69094;69095;70183;70184;70185;70186;70187;70188;72505;72506;72507;73050;73432;73433	8989;8990;8991;8992;8993;25365;25366;25367;25368;34726;34727;34728;34729;34730;41281;41282;41283;51960;51961;51962;51963;51964;51965;51966;52297;52298;53376;53377;53378;53379;58399;69902;69903;69904;69905;70737;70738;75141;75142;75143;96973;96974;96975;96976;98448;98449;98450;98451;98452;98453;98454;98455;101609;101610;101611;101612;102362;102874;102875;102876	8991;25366;34728;41281;51964;52298;53377;58399;69903;70737;75141;96974;98450;101610;102362;102875
I7FE04;A0QQA5	I7FE04;A0QQA5	11;11	11;11	11;11	>tr|I7FE04|I7FE04_MYCS2 Molybdopterin dehydrogenase, FAD-binding protein OS=Mycobacterium smegmatis (strain ATCC 700084 / mc(2)155) GN=MSMEI_0668 PE=4 SV=1;>tr|A0QQA5|A0QQA5_MYCS2 Oxidoreductase, molybdopterin-binding subunit OS=Mycobacterium smegmatis (st	2	11	11	11	51.7	51.7	51.7	35.251	331	331;331	0	0.9574	1.0849	32.224	13	0	Median	992160000	472380000	519780000	1541;2825;4768;6624;16724;17384;20918;20949;22239;22552;26660	True;True;True;True;True;True;True;True;True;True;True	1685;3072;5231;7261;18281;18992;23225;23262;24655;24989;29501	3836;7055;7056;11710;16146;40556;40557;42038;42039;50917;50996;53689;53690;54354;64241	5451;9985;9986;9987;16428;22823;57294;57295;57296;59362;59363;71458;71568;71569;75319;75320;75321;76273;90200;90201	5451;9987;16428;22823;57294;59362;71458;71569;75320;76273;90200	403	38
I7G3S0;A0QQA6	I7G3S0;A0QQA6	8;8	8;8	8;8	>tr|I7G3S0|I7G3S0_MYCS2 (2Fe-2S)-binding protein OS=Mycobacterium smegmatis (strain ATCC 700084 / mc(2)155) GN=MSMEI_0669 PE=4 SV=1;>tr|A0QQA6|A0QQA6_MYCS2 Oxidoreductase OS=Mycobacterium smegmatis (strain ATCC 700084 / mc(2)155) GN=MSMEG_0686 PE=4 SV=1	2	8	8	8	57.2	57.2	57.2	18.441	173	173;173	0	1.0102	1.1561	37.327	17	0	Median	1185200000	597800000	587360000	1668;4653;7637;8156;15626;20156;24445;30235	True;True;True;True;True;True;True;True	1823;5108;8349;8897;17109;22305;27046;27047;33494	4118;4119;4120;11504;18516;18517;18518;19717;38054;48981;58868;58869;58870;58871;58872;73156;73157;73158	5855;5856;5857;5858;5859;16153;26226;26227;26228;27972;53828;53829;68741;82574;82575;82576;82577;82578;82579;82580;82581;102493;102494;102495;102496;102497	5856;16153;26227;27972;53829;68741;82579;102495	404	150
A0QQA8;I7G268	A0QQA8;I7G268	13;13	13;13	13;13	>tr|A0QQA8|A0QQA8_MYCS2 Aspartate aminotransferase OS=Mycobacterium smegmatis (strain ATCC 700084 / mc(2)155) GN=MSMEG_0688 PE=4 SV=1;>tr|I7G268|I7G268_MYCS2 Aspartate aminotransferase AspC OS=Mycobacterium smegmatis (strain ATCC 700084 / mc(2)155) GN=aspC	2	13	13	13	37.7	37.7	37.7	47.188	424	424;430	0	0.74332	0.90094	44.104	20	0	Median	993050000	536140000	456910000	2431;5809;5927;8592;10220;15394;15678;16588;18216;18430;23822;25932;31238	True;True;True;True;True;True;True;True;True;True;True;True;True	2649;6357;6486;9403;11151;16867;17167;18135;19906;20131;26364;28703;34555	6046;6047;6048;6049;14195;14196;14197;14494;20800;24482;24483;37527;38204;38205;38206;40240;44055;44509;57356;62417;62418;75487;75488	8609;8610;8611;8612;8613;8614;8615;20025;20026;20027;20028;20029;20463;20464;29498;29499;34638;34639;53030;54054;54055;54056;54057;56862;62101;62102;62718;62719;80465;80466;87566;87567;87568;105719;105720;105721	8610;20027;20464;29499;34638;53030;54056;56862;62101;62718;80466;87567;105720
I7FE09;A0QQB0	I7FE09;A0QQB0	27;27	27;27	27;27	>tr|I7FE09|I7FE09_MYCS2 Putative iron-sulfur-binding reductase OS=Mycobacterium smegmatis (strain ATCC 700084 / mc(2)155) GN=MSMEI_0673 PE=4 SV=1;>tr|A0QQB0|A0QQB0_MYCS2 Iron-sulfur cluster-binding protein OS=Mycobacterium smegmatis (strain ATCC 700084 / m	2	27	27	27	35.6	35.6	35.6	110.9	1042	1042;1042	0	2.7527	3.0809	70.819	48	0	Median	4464100000	1272800000	3191300000	100;575;576;1158;1159;3373;4023;4742;8167;8914;9599;11365;11428;11501;11809;12799;12898;15189;15418;15466;15472;15905;19204;24972;25099;25702;29604	True;True;True;True;True;True;True;True;True;True;True;True;True;True;True;True;True;True;True;True;True;True;True;True;True;True;True	107;637;638;1274;1275;3728;4431;5204;8909;9747;10479;12433;12503;12579;12955;14057;14159;16640;16892;16941;16947;17413;20951;27634;27776;28446;28447;32793;32794	219;220;1365;1366;1367;1368;2881;2882;2883;2884;8491;8492;8493;9992;9993;9994;11674;19737;19738;21509;23012;23013;27463;27653;27654;27803;27804;27805;28678;31211;31212;31420;31421;31422;31423;31424;31425;36950;36951;36952;36953;37576;37577;37659;37660;37661;37678;37679;38773;46172;60134;60135;60136;60439;60440;60441;60442;61902;61903;61904;61905;61906;61907;61908;71645;71646;71647;71648;71649;716…	296;297;298;299;300;301;1901;1902;1903;1904;4056;4057;4058;4059;4060;4061;4062;11947;11948;11949;11950;11951;11952;14096;14097;14098;14099;14100;16379;27997;27998;27999;28000;30513;32590;32591;38922;39216;39217;39431;39432;39433;39434;39435;40640;44162;44163;44478;44479;44480;44481;44482;44483;52214;52215;52216;52217;52218;53097;53098;53211;53212;53213;53238;53239;54856;64984;84357;84358;84359;84…	298;1903;1904;4059;4062;11952;14100;16379;27999;30513;32590;38922;39217;39431;40640;44162;44478;52215;53097;53211;53239;54856;64984;84357;84789;86848;100454	405;406	699;715
I7G3S5;A0QQB1	I7G3S5;A0QQB1	30;30	30;30	30;30	>tr|I7G3S5|I7G3S5_MYCS2 LuxR family transcriptional regulator OS=Mycobacterium smegmatis (strain ATCC 700084 / mc(2)155) GN=MSMEI_0674 PE=4 SV=1;>tr|A0QQB1|A0QQB1_MYCS2 Putative transcriptional regulatory protein OS=Mycobacterium smegmatis (strain ATCC 700	2	30	30	30	48.3	48.3	48.3	87.181	836	836;836	0	1.0084	1.2283	48.81	37	0	Median	1018500000	506350000	512100000	501;1804;1805;1976;3202;3362;4073;4266;5001;5796;6586;8289;13185;13280;13700;16018;16115;16490;17336;17981;18076;18126;19188;19477;21826;24631;24632;24782;29260;30068	True;True;True;True;True;True;True;True;True;True;True;True;True;True;True;True;True;True;True;True;True;True;True;True;True;True;True;True;True;True	543;1970;1971;2160;3540;3716;4485;4692;5482;6342;7219;9071;9072;14461;14564;15024;15025;17528;17630;18029;18939;19619;19722;19774;20934;21247;24204;27253;27254;27422;32409;33317	1151;1152;4448;4449;4450;4836;4837;8056;8057;8468;8469;8470;10101;10102;10579;12227;14149;16058;20077;20078;32068;32069;32295;33422;33423;39018;39019;39220;39221;40028;40029;41904;43470;43654;43768;46152;46153;46786;52862;52863;59289;59290;59291;59650;70857;72806	1609;1610;1611;6304;6305;6306;6307;6847;6848;11335;11336;11919;11920;11921;11922;14246;14247;14248;14249;14893;17162;17163;19955;19956;22701;28477;28478;45414;45415;45416;45725;47301;47302;47303;55218;55219;55486;55487;55488;56567;56568;56569;56570;59177;61324;61568;61710;61711;64958;64959;65814;65815;74186;74187;74188;83165;83166;83167;83676;83677;99377;102019	1610;6304;6307;6847;11336;11922;14247;14893;17163;19956;22701;28478;45415;45725;47302;55218;55487;56568;59177;61324;61568;61710;64958;65815;74188;83165;83167;83676;99377;102019	407;408	132;377
I7F6D3;A0QQB2	I7F6D3;A0QQB2	10;10	10;10	10;10	>tr|I7F6D3|I7F6D3_MYCS2 Conserved hypothetical proline and threonine rich protein OS=Mycobacterium smegmatis (strain ATCC 700084 / mc(2)155) GN=MSMEI_0675 PE=4 SV=1;>tr|A0QQB2|A0QQB2_MYCS2 Uncharacterized protein OS=Mycobacterium smegmatis (strain ATCC 700	2	10	10	10	40.7	40.7	40.7	59.553	595	595;595	0	0.89737	1.0669	15.354	14	0	Median	1293000000	774390000	518580000	1059;3370;4089;6397;7131;8697;10640;20665;23947;25996	True;True;True;True;True;True;True;True;True;True	1161;3724;4501;7012;7800;9515;11613;11614;22936;26496;28775	2636;8482;10134;15643;17315;17316;21043;25545;25546;25547;25548;25549;25550;25551;25552;25553;25554;50267;57678;62574;62575;62576;62577;62578;62579	3700;11935;14289;22098;24519;24520;29840;36174;36175;36176;36177;36178;36179;36180;36181;36182;36183;36184;36185;36186;36187;70519;80911;87798;87799;87800;87801;87802;87803;87804;87805;87806;87807	3700;11935;14289;22098;24520;29840;36183;70519;80911;87804	409	84
I7G3S9;A0QQB5	I7G3S9;A0QQB5	4;4	4;4	4;4	>tr|I7G3S9|I7G3S9_MYCS2 Uncharacterized protein OS=Mycobacterium smegmatis (strain ATCC 700084 / mc(2)155) GN=MSMEI_0679 PE=4 SV=1;>tr|A0QQB5|A0QQB5_MYCS2 Alanine-rich protein OS=Mycobacterium smegmatis (strain ATCC 700084 / mc(2)155) GN=MSMEG_0696 PE=4 SV	2	4	4	4	50.4	50.4	50.4	12.084	113	113;113	0	0.58384	0.69222	71.386	14	0	Median	1400900000	795640000	605210000	2193;3594;5260;27000	True;True;True;True	2389;3974;5768;29905	5394;5395;5396;9025;9026;9027;9028;12797;12798;12799;65170;65171;65172;65173	7657;7658;7659;7660;7661;12722;12723;12724;12725;12726;12727;12728;12729;18002;18003;18004;18005;18006;91452;91453;91454;91455;91456;91457	7657;12727;18004;91454
I7F6E2;A0QQB6	I7F6E2;A0QQB6	2;2	2;2	2;2	>tr|I7F6E2|I7F6E2_MYCS2 Integral membrane protein OS=Mycobacterium smegmatis (strain ATCC 700084 / mc(2)155) GN=MSMEI_0680 PE=4 SV=1;>tr|A0QQB6|A0QQB6_MYCS2 Integral membrane protein OS=Mycobacterium smegmatis (strain ATCC 700084 / mc(2)155) GN=MSMEG_0697	2	2	2	2	13.1	13.1	13.1	14.336	137	137;137	0	0.65605	0.78427	30.475	6	0	Median	576910000	305130000	271780000	7458;21328	True;True	8151;23665	18070;51779;51780;51781;51782;51783;51784;51785	25575;25576;72679;72680;72681;72682;72683;72684;72685;72686;72687	25575;72681
I7G273;A0QQB7	I7G273;A0QQB7	13;13	13;13	13;13	>tr|I7G273|I7G273_MYCS2 Isoniazid inducible protein IniC OS=Mycobacterium smegmatis (strain ATCC 700084 / mc(2)155) GN=iniC PE=4 SV=1;>tr|A0QQB7|A0QQB7_MYCS2 Isoniazid inductible protein IniC OS=Mycobacterium smegmatis (strain ATCC 700084 / mc(2)155) GN=MS	2	13	13	13	26.4	26.4	26.4	53.983	497	497;497	0	0.70787	0.81182	28.349	14	0	Median	360480000	197310000	163170000	2058;6731;7312;9362;13441;13823;14547;15041;17303;18123;23719;24315;26571	True;True;True;True;True;True;True;True;True;True;True;True;True	2248;7375;7997;10226;14739;15158;15939;16481;18903;19771;26249;26907;29404	5038;16389;17751;22468;32684;32685;33700;35437;35438;36608;41826;43760;43761;57121;58555;64054	7140;23170;23171;25120;31811;46253;46254;46255;47662;50091;50092;51752;59060;59061;61699;61700;61701;80143;80144;82143;89945;89946	7140;23170;25120;31811;46253;47662;50092;51752;59061;61699;80143;82143;89946
I7FWU0;A0QQB8	I7FWU0;A0QQB8	2;2	2;2	2;2	>tr|I7FWU0|I7FWU0_MYCS2 Conserved hypothetical proline rich protein OS=Mycobacterium smegmatis (strain ATCC 700084 / mc(2)155) GN=MSMEI_0682 PE=4 SV=1;>tr|A0QQB8|A0QQB8_MYCS2 Conserved hypothetical proline rich protein OS=Mycobacterium smegmatis (strain AT	2	2	2	2	4.1	4.1	4.1	62.923	616	616;616	0	?????????	?????????	?????????	1	0	Median	13026000	1936600	11090000	4311;28726	True;True	4740;31819	10705;69485	15057;97502	15057;97502
I7F6E6;A0QQC1	I7F6E6;A0QQC1	10;10	10;10	10;10	>tr|I7F6E6|I7F6E6_MYCS2 Luciferase-like monooxygenase superfamily OS=Mycobacterium smegmatis (strain ATCC 700084 / mc(2)155) GN=MSMEI_0685 PE=4 SV=1;>tr|A0QQC1|A0QQC1_MYCS2 Monooxygenase OS=Mycobacterium smegmatis (strain ATCC 700084 / mc(2)155) GN=MSMEG_0	2	10	10	10	53.5	53.5	53.5	33.464	310	310;310	0	0.68139	0.82435	50.888	34	0	Median	7890700000	4960900000	2929800000	6494;17325;17373;17428;19499;22981;24308;27738;28663;31600	True;True;True;True;True;True;True;True;True;True	7119;18928;18976;18977;19038;21279;21280;25448;25449;26899;30739;31751;34958;34959	15843;15844;15845;15846;41883;41884;41885;41886;41887;42007;42008;42129;46841;46842;46843;46844;46845;46846;55316;55317;58536;58537;58538;58539;58540;67043;69320;69321;69322;69323;69324;69325;69326;69327;69328;76304;76305;76306;76307;76308;76309	22389;22390;22391;22392;59146;59147;59148;59149;59150;59151;59320;59321;59481;65881;65882;65883;65884;65885;65886;65887;65888;65889;77610;77611;77612;82111;82112;82113;82114;82115;82116;82117;82118;94149;94150;97277;97278;97279;97280;97281;97282;97283;97284;97285;97286;97287;106835;106836;106837;106838;106839;106840	22390;59147;59321;59481;65884;77611;82115;94150;97285;106835	410;411;412;413	42;72;94;226
I7G275;A0QQC2	I7G275;A0QQC2	13;13	13;13	13;13	>tr|I7G275|I7G275_MYCS2 Uncharacterized protein OS=Mycobacterium smegmatis (strain ATCC 700084 / mc(2)155) GN=MSMEI_0686 PE=4 SV=1;>tr|A0QQC2|A0QQC2_MYCS2 Uncharacterized protein OS=Mycobacterium smegmatis (strain ATCC 700084 / mc(2)155) GN=MSMEG_0703 PE=4	2	13	13	13	72.5	72.5	72.5	22.433	207	207;207	0	0.90134	1.0612	63.072	29	0	Median	3554400000	1941400000	1613000000	531;3471;3842;5904;13882;16599;17854;22473;26432;27993;28456;29287;29914	True;True;True;True;True;True;True;True;True;True;True;True;True	574;575;3836;4233;6460;15224;18146;19487;24905;29256;31017;31530;32440;33146	1211;1212;1213;8731;9583;9584;14430;14431;33836;33837;40255;43191;43192;43193;43194;54197;54198;54199;63738;63739;67665;68827;68828;68829;68830;70915;70916;70917;70918;72424;72425	1681;1682;1683;1684;1685;12291;12292;13530;13531;13532;20364;20365;20366;47847;47848;47849;47850;47851;56881;60956;60957;60958;60959;76059;76060;76061;76062;89493;89494;95006;95007;96612;96613;96614;96615;96616;96617;96618;96619;99457;99458;99459;99460;99461;99462;99463;101509;101510	1682;12291;13530;20366;47850;56881;60958;76061;89494;95006;96612;99463;101510	414;415	15;102
I7G278;A0QQC7	I7G278;A0QQC7	4;4	4;4	4;4	>tr|I7G278|I7G278_MYCS2 LysR family regulatory protein OS=Mycobacterium smegmatis (strain ATCC 700084 / mc(2)155) GN=MSMEI_0691 PE=4 SV=1;>tr|A0QQC7|A0QQC7_MYCS2 Transcriptional regulator, LysR family protein OS=Mycobacterium smegmatis (strain ATCC 700084	2	4	4	4	12	12	12	34.183	317	317;317	0	1.0295	1.0893	24.873	3	0	Median	52910000	33811000	19098000	4037;11769;14698;14700	True;True;True;True	4445;12908;16100;16102	10021;28576;35802;35806	14140;40503;50609;50614	14140;40503;50609;50614
A0QQC8	A0QQC8	43	43	43	>sp|A0QQC8|DNAK_MYCS2 Chaperone protein DnaK OS=Mycobacterium smegmatis (strain ATCC 700084 / mc(2)155) GN=dnaK PE=1 SV=1	1	43	43	43	66.2	66.2	66.2	66.646	622	622	0	0.96673	1.1752	79.888	132	0	Median	55312000000	28359000000	26953000000	2642;3922;4197;4861;4908;7043;7687;8141;8324;9505;10058;12204;12584;13575;13576;14209;14944;14945;15179;15348;15349;15398;15519;16007;17930;18534;20055;20566;20567;20846;20869;20871;20988;21747;22418;22751;23494;27026;27273;28351;28352;29740;31731	True;True;True;True;True;True;True;True;True;True;True;True;True;True;True;True;True;True;True;True;True;True;True;True;True;True;True;True;True;True;True;True;True;True;True;True;True;True;True;True;True;True;True	2879;4324;4620;5329;5379;7706;8407;8882;9107;10378;10976;13387;13828;14885;14886;15580;16374;16375;16629;16814;16815;16871;16995;17516;19564;20238;22155;22156;22824;22825;23145;23171;23174;23307;24121;24847;25202;26009;29932;30216;31417;31418;32960;35097	6568;6569;6570;6571;9760;9761;9762;9763;9764;9765;9766;9767;9768;9769;10421;10422;11886;11887;11888;11889;11993;11994;11995;11996;11997;11998;11999;12000;12001;17125;17126;17127;17128;18654;18655;19677;19678;19679;19680;19681;19682;20143;22808;22809;24061;24062;24063;24064;29701;29702;29703;30669;30670;30671;30672;30673;30674;33045;33046;33047;33048;33049;33050;33051;33052;33053;33054;33055;34613…	9313;9314;9315;9316;9317;13772;13773;13774;13775;13776;13777;13778;13779;13780;13781;13782;13783;13784;13785;13786;13787;13788;13789;14672;14673;16680;16681;16682;16683;16684;16832;16833;16834;16835;16836;16837;16838;16839;16840;16841;16842;16843;16844;24252;24253;24254;24255;24256;26417;26418;26419;27913;27914;27915;27916;27917;27918;27919;27920;27921;27922;27923;28572;32300;32301;32302;34048;34…	9313;13783;14672;16683;16833;24252;26417;27919;28572;32300;34052;42066;43431;46782;46798;48930;51484;51487;52183;52840;52845;53048;53380;55190;61190;62991;68404;70190;70194;71216;71295;71314;71695;73980;75880;76883;79363;91523;92421;96219;96222;100996;107207	416	319
I7FE35;A0QQC9	I7FE35;A0QQC9	13;13	13;13	13;13	>tr|I7FE35|I7FE35_MYCS2 Co-chaperone GrpE OS=Mycobacterium smegmatis (strain ATCC 700084 / mc(2)155) GN=grpE PE=3 SV=1;>tr|A0QQC9|A0QQC9_MYCS2 Protein GrpE OS=Mycobacterium smegmatis (strain ATCC 700084 / mc(2)155) GN=grpE PE=3 SV=1	2	13	13	13	58.3	58.3	58.3	23.005	216	216;216	0	0.8835	1.0338	58.876	36	0	Median	5377400000	2754600000	2622800000	1444;6386;8301;12916;14090;14091;20249;22428;22429;23848;26934;26935;29190	True;True;True;True;True;True;True;True;True;True;True;True;True	1583;7001;9084;14183;15450;15451;22443;22444;24857;24858;26391;29830;29831;29832;32333	3599;3600;15620;15621;20104;20105;31467;31468;31469;34313;34314;34315;34316;49210;49211;54089;54090;54091;54092;54093;54094;54095;57409;57410;57411;57412;57413;57414;65010;65011;65012;65013;65014;65015;65016;65017;65018;65019;65020;65021;65022;70675	5111;5112;5113;22066;22067;22068;28517;28518;28519;28520;28521;28522;28523;28524;44549;44550;44551;44552;44553;44554;48517;48518;48519;48520;48521;48522;69035;69036;75905;75906;75907;75908;75909;75910;75911;75912;75913;75914;80535;80536;80537;80538;80539;80540;80541;80542;80543;80544;91221;91222;91223;91224;91225;91226;91227;91228;91229;91230;91231;91232;91233;91234;91235;91236;91237;91238;99135	5113;22068;28518;44550;48517;48521;69036;75906;75913;80540;91229;91236;99135	417	1
I7G3U3;A0QQD0	I7G3U3;A0QQD0	14;14	14;14	14;14	>tr|I7G3U3|I7G3U3_MYCS2 Chaperone protein DnaJ1 OS=Mycobacterium smegmatis (strain ATCC 700084 / mc(2)155) GN=dnaJ1 PE=3 SV=1;>tr|A0QQD0|A0QQD0_MYCS2 Chaperone protein DnaJ OS=Mycobacterium smegmatis (strain ATCC 700084 / mc(2)155) GN=dnaJ PE=3 SV=1	2	14	14	14	47.9	47.9	47.9	41.107	390	390;390	0	1.0525	1.2616	56.539	19	0	Median	1189200000	566140000	623090000	3613;4396;5444;7999;8000;12134;12413;14903;16048;18963;20877;22366;23672;28142	True;True;True;True;True;True;True;True;True;True;True;True;True;True	3994;4832;5964;8733;8734;13308;13628;16329;17559;20694;23180;24790;26202;31182	9065;10896;10897;10898;10899;13283;19357;19358;19359;19360;29500;29501;30235;30236;36304;39084;39085;45601;45602;50825;53950;53951;57023;57024;68022	12780;15313;15314;15315;15316;15317;15318;15319;15320;15321;18726;27467;27468;27469;27470;27471;27472;41795;41796;41797;42808;42809;42810;51320;55302;55303;64198;64199;71334;75704;75705;79991;79992;79993;95495;95496	12780;15314;18726;27467;27468;41796;42809;51320;55303;64198;71334;75704;79993;95495
I7F6F8;A0QQD1	I7F6F8;A0QQD1	1;1	1;1	1;1	>tr|I7F6F8|I7F6F8_MYCS2 Putative heat shock protein transcriptional regulator Hspr (Merr family) OS=Mycobacterium smegmatis (strain ATCC 700084 / mc(2)155) GN=hspR PE=4 SV=1;>tr|A0QQD1|A0QQD1_MYCS2 Transcriptional regulator, MerR family protein OS=Mycobact	2	1	1	1	10.9	10.9	10.9	13.567	119	119;119	0	?????????	?????????	?????????	1	0	Median	33487000	16784000	16703000	18730	TRUE	20444	45106	63530;63531	63530
I7G282;A0QQD2	I7G282;A0QQD2	3;3	3;3	3;3	>tr|I7G282|I7G282_MYCS2 Transcriptional regulator, TetR family OS=Mycobacterium smegmatis (strain ATCC 700084 / mc(2)155) GN=MSMEI_0696 PE=4 SV=1;>tr|A0QQD2|A0QQD2_MYCS2 Transcriptional regulator, TetR family protein OS=Mycobacterium smegmatis (strain ATCC	2	3	3	3	19.4	19.4	19.4	22.233	196	196;196	0	1.3089	1.5215	18.594	5	0	Median	71324000	33469000	37854000	8895;10221;23828	True;True;True	9725;11152;26371	21466;24484;24485;24486;57366;57367;57368	30451;30452;34640;34641;34642;80481;80482;80483	30451;34641;80481
A0QQD3	A0QQD3	1	1	1	>tr|A0QQD3|A0QQD3_MYCS2 Acyl-CoA dehydrogenase OS=Mycobacterium smegmatis (strain ATCC 700084 / mc(2)155) GN=MSMEG_0714 PE=3 SV=1	1	1	1	1	4.1	4.1	4.1	42.569	394	394	0.0044121	?????????	?????????	?????????	0	0	Median	0	0	0	25402	TRUE	28106	61150	85789	85789
A0QQD6;I7F6G2	A0QQD6;I7F6G2	1;1	1;1	1;1	>tr|A0QQD6|A0QQD6_MYCS2 Acetyl-CoA synthetase OS=Mycobacterium smegmatis (strain ATCC 700084 / mc(2)155) GN=MSMEG_0718 PE=4 SV=1;>tr|I7F6G2|I7F6G2_MYCS2 Acetyl-CoA synthetase (Acetate-CoA ligase) OS=Mycobacterium smegmatis (strain ATCC 700084 / mc(2)155) G	2	1	1	1	3.3	3.3	3.3	59.073	549	549;585	0	?????????	?????????	?????????	0	0	Median	1248400	1248400	0	29513	TRUE	32685	71425	100154	100154
I7G284;A0QQD7	I7G284;A0QQD7	7;7	7;7	7;7	>tr|I7G284|I7G284_MYCS2 Aldose 1-epimerase OS=Mycobacterium smegmatis (strain ATCC 700084 / mc(2)155) GN=MSMEI_0701 PE=4 SV=1;>tr|A0QQD7|A0QQD7_MYCS2 Aldose 1-epimerase subfamily protein OS=Mycobacterium smegmatis (strain ATCC 700084 / mc(2)155) GN=MSMEG_0	2	7	7	7	42	42	42	31.817	300	300;300	0	0.55722	0.63839	57.056	8	0	Median	592060000	484600000	107460000	1936;2374;11464;12382;20270;23509;28259	True;True;True;True;True;True;True	2116;2589;12540;13592;22475;26026;26027;31311	4748;5885;27723;30160;30161;49285;56623;56624;56625;56626;68309;68310	6721;8371;39311;39312;39313;42703;42704;69144;79431;79432;79433;79434;95884;95885;95886	6721;8371;39312;42703;69144;79432;95886	418;419	26;191
I7G3W1;A0QQE8	I7G3W1;A0QQE8	3;3	3;3	3;3	>tr|I7G3W1|I7G3W1_MYCS2 Macrolide glycosyltransferase OS=Mycobacterium smegmatis (strain ATCC 700084 / mc(2)155) GN=MSMEI_0714 PE=4 SV=1;>tr|A0QQE8|A0QQE8_MYCS2 Oleandomycin glycosyltransferase OS=Mycobacterium smegmatis (strain ATCC 700084 / mc(2)155) GN=	2	3	3	3	10.7	10.7	10.7	42.577	394	394;400	0	0.96862	1.1457	10.152	5	0	Median	126230000	64745000	61487000	2143;19215;23874	True;True;True	2336;20962;26419	5234;5235;46197;57492;57493	7416;7417;65016;80650;80651;80652	7417;65016;80652
I7F6H8;A0QQE9	I7F6H8;A0QQE9	2;2	2;2	2;2	>tr|I7F6H8|I7F6H8_MYCS2 Adenylate cyclase OS=Mycobacterium smegmatis (strain ATCC 700084 / mc(2)155) GN=MSMEI_0715 PE=4 SV=1;>tr|A0QQE9|A0QQE9_MYCS2 Uncharacterized protein OS=Mycobacterium smegmatis (strain ATCC 700084 / mc(2)155) GN=MSMEG_0731 PE=4 SV=1	2	2	2	2	14	14	14	22.922	207	207;207	0	1.1058	1.2409	51.964	2	0	Median	33421000	13329000	20092000	21599;22370	True;True	23957;24796	52371;52372;53961	73511;73512;75715	73512;75715
I7G296;A0QQF0	I7G296;A0QQF0	47;47	43;43	43;43	>tr|I7G296|I7G296_MYCS2 Chaperone protein clpB OS=Mycobacterium smegmatis (strain ATCC 700084 / mc(2)155) GN=clpB PE=4 SV=1;>tr|A0QQF0|A0QQF0_MYCS2 Chaperone protein ClpB OS=Mycobacterium smegmatis (strain ATCC 700084 / mc(2)155) GN=clpB PE=3 SV=1	2	47	43	43	55.1	51.7	51.7	92.896	848	848;848	0	0.95763	1.0761	52.038	85	0	Median	11223000000	5694000000	5529500000	1301;2021;2273;2515;4269;4372;6436;8031;8385;9691;10766;14080;15125;15232;15540;15730;16767;17861;18087;18371;18643;18829;18913;19146;19148;19149;19279;19622;19652;19653;19667;19921;20394;20808;22508;22581;22713;23018;25260;26381;26921;27481;30271;30609;31261;31649;31690	True;True;True;True;True;True;True;True;True;True;True;True;True;True;True;True;False;True;True;True;True;False;True;True;True;True;True;True;True;True;True;True;True;False;True;True;True;True;True;False;True;True;True;True;True;True;True	1429;2208;2209;2476;2736;4695;4808;7052;8765;9173;10585;11757;15439;16573;16685;17021;17224;18330;19494;19733;20071;20353;20549;20639;20891;20893;20894;21033;21472;21519;21520;21544;21545;21940;21941;22642;23100;24943;25020;25163;25488;27953;29204;29814;30448;30449;33534;33891;34579;35012;35055	3230;4951;4952;4953;4954;5620;5621;5622;6249;6250;10583;10584;10846;10847;10848;15710;19418;19419;20285;23237;23238;23239;25867;25868;25869;34280;34281;36806;36807;36808;36809;36810;37050;37051;37857;38328;38329;38330;38331;40653;40654;40655;43219;43675;43676;43677;43678;44395;44909;45297;45298;45497;45498;46053;46054;46055;46056;46060;46061;46062;46063;46334;46335;47214;47215;47317;47318;47319;4…	4559;7017;7018;7019;7020;7021;7022;7986;7987;7988;7989;7990;8887;8888;14898;14899;15252;15253;15254;22199;27550;27551;28778;32907;32908;32909;36638;36639;36640;36641;36642;48474;48475;52017;52018;52019;52020;52021;52022;52023;52361;52362;52363;53510;54215;54216;54217;54218;54219;57423;57424;57425;57426;57427;60999;61593;61594;61595;61596;61597;61598;62565;63252;63784;63785;63786;64049;64050;64822…	4559;7021;7986;8887;14899;15254;22199;27551;28778;32907;36639;48474;52019;52361;53510;54216;57423;60999;61594;62565;63252;63786;64049;64824;64833;64836;65193;66393;66541;66543;66639;67700;69649;71072;76155;76333;76800;77745;85290;89328;91189;93198;102631;103770;105809;106957;107084	420;421;422;423;424;425	1;245;404;553;564;604
I7F6I5;A0QQF4	I7F6I5;A0QQF4	10;10	10;10	10;10	>tr|I7F6I5|I7F6I5_MYCS2 Putative conserved secreted protein OS=Mycobacterium smegmatis (strain ATCC 700084 / mc(2)155) GN=MSMEI_0720 PE=4 SV=1;>tr|A0QQF4|A0QQF4_MYCS2 Uncharacterized protein OS=Mycobacterium smegmatis (strain ATCC 700084 / mc(2)155) GN=MSM	2	10	10	10	36.7	36.7	36.7	31.195	278	278;278	0	0.97395	1.1249	88.305	16	0	Median	564980000	285860000	279110000	3514;8254;9047;11043;12580;15955;20309;21079;23849;28885	True;True;True;True;True;True;True;True;True;True	3883;9032;9889;12073;13823;13824;17463;22536;22537;23406;26392;32000	8833;8834;20008;20009;20010;21831;26592;30655;30656;30657;30658;38889;49415;49416;49417;51302;57415;69855	12447;12448;28384;28385;28386;28387;30950;37650;43401;43402;43403;43404;43405;43406;43407;55032;69308;69309;69310;69311;71996;71997;80545;80546;98001	12447;28384;30950;37650;43405;55032;69309;71996;80546;98001	426;427	61;131
I7G2A0;A0QQF5	I7G2A0;A0QQF5	6;6	6;6	6;6	>tr|I7G2A0|I7G2A0_MYCS2 Short-chain dehydrogenase/reductase SDR OS=Mycobacterium smegmatis (strain ATCC 700084 / mc(2)155) GN=MSMEI_0721 PE=4 SV=1;>tr|A0QQF5|A0QQF5_MYCS2 Dehydrogenase OS=Mycobacterium smegmatis (strain ATCC 700084 / mc(2)155) GN=MSMEG_073	2	6	6	6	24.8	24.8	24.8	27.361	258	258;258	0	0.86494	1.0247	60.11	6	0	Median	1201600000	565930000	635630000	2988;5110;5897;12223;16958;30517	True;True;True;True;True;True	3252;5601;6453;13410;18532;33792	7451;12459;14414;29759;29760;29761;41068;41069;73854;73855	10523;10524;17503;17504;20339;42158;42159;42160;42161;58019;58020;103485;103486;103487	10524;17504;20339;42160;58020;103486
I7FWW6;A0QQF6;REV__I7FHZ3;REV__A0R184	I7FWW6;A0QQF6;REV__I7FHZ3;REV__A0R184	2;2;1;1	2;2;1;1	2;2;1;1	>tr|I7FWW6|I7FWW6_MYCS2 Uncharacterized protein OS=Mycobacterium smegmatis (strain ATCC 700084 / mc(2)155) GN=MSMEI_0722 PE=4 SV=1;>tr|A0QQF6|A0QQF6_MYCS2 Uncharacterized protein OS=Mycobacterium smegmatis (strain ATCC 700084 / mc(2)155) GN=MSMEG_0738 PE=4	4	2	2	2	7	7	7	31.243	300	300;300;245;245	0	0.80291	0.89694	35.344	3	0	Median	51424000	28303000	23121000	2458;29547	True;True	2676;32720	6116;71501;71502	8713;100259;100260	8713;100259
I7FE69;A0QQF7	I7FE69;A0QQF7	1;1	1;1	1;1	>tr|I7FE69|I7FE69_MYCS2 tRNA/rRNA methyltransferase (SpoU) OS=Mycobacterium smegmatis (strain ATCC 700084 / mc(2)155) GN=MSMEI_0723 PE=4 SV=1;>tr|A0QQF7|A0QQF7_MYCS2 Spou rRNA methylase family protein OS=Mycobacterium smegmatis (strain ATCC 700084 / mc(2)1	2	1	1	1	7	7	7	23.478	214	214;214	0	1.2631	1.5683	41.675	2	0	Median	67132000	27677000	39455000	25326	TRUE	28022	60949;60950	85500;85501	85501
I7G3W7;A0QQF8	I7G3W7;A0QQF8	7;7	7;7	7;7	>tr|I7G3W7|I7G3W7_MYCS2 Glycoside hydrolase, family 76 OS=Mycobacterium smegmatis (strain ATCC 700084 / mc(2)155) GN=MSMEI_0724 PE=4 SV=1;>tr|A0QQF8|A0QQF8_MYCS2 Glycosyl hydrolase family protein 76 OS=Mycobacterium smegmatis (strain ATCC 700084 / mc(2)155	2	7	7	7	21.6	21.6	21.6	43.457	393	393;393	0	1.0138	1.2102	34.847	15	0	Median	1337400000	686170000	651200000	630;6994;8244;16305;19013;20363;31451	True;True;True;True;True;True;True	694;7656;9018;9019;17829;20746;22610;34786	1504;1505;17028;17029;17030;17031;19981;19982;39645;39646;45706;49568;49569;75976;75977;75978	2087;2088;2089;24116;24117;24118;24119;24120;24121;24122;28341;28342;28343;56060;56061;56062;64337;64338;69533;69534;69535;106405;106406;106407	2087;24118;28341;56061;64338;69534;106405	428	243
I7F6J0;A0QQF9	I7F6J0;A0QQF9	20;20	20;20	20;20	>tr|I7F6J0|I7F6J0_MYCS2 Uncharacterized protein OS=Mycobacterium smegmatis (strain ATCC 700084 / mc(2)155) GN=MSMEI_0725 PE=4 SV=1;>tr|A0QQF9|A0QQF9_MYCS2 Uncharacterized protein OS=Mycobacterium smegmatis (strain ATCC 700084 / mc(2)155) GN=MSMEG_0741 PE=4	2	20	20	20	74.8	74.8	74.8	32.435	302	302;302	0	1.0089	1.1388	28.456	45	0	Median	6785500000	3401600000	3383900000	2184;4422;4423;4469;5029;7240;7757;7758;7759;7873;9920;11729;17746;19200;19467;19837;21439;26630;30914;30915	True;True;True;True;True;True;True;True;True;True;True;True;True;True;True;True;True;True;True;True	2380;4860;4861;4909;4910;5515;7918;8481;8482;8483;8601;10832;12839;12840;19374;20946;21231;21232;21811;21812;23786;29469;34205;34206	5371;5372;5373;5374;5375;10961;10962;10963;10964;11060;11061;11062;11063;11064;12295;12296;17570;17571;17572;18847;18848;18849;18850;19122;19123;23756;23757;28418;28419;42933;46167;46757;46758;46759;46760;47945;47946;47947;47948;47949;47950;47951;47952;52066;64185;64186;74752;74753;74754;74755;74756	7625;7626;7627;7628;7629;7630;7631;7632;15402;15403;15404;15405;15406;15407;15539;15540;15541;15542;15543;15544;15545;15546;15547;17257;17258;17259;24862;24863;24864;26719;26720;26721;26722;26723;27126;27127;33630;33631;33632;33633;40282;40283;40284;40285;60601;60602;64978;64979;65775;65776;65777;65778;65779;65780;67358;67359;67360;67361;67362;67363;67364;67365;67366;73094;90125;90126;104725;1047…	7629;15404;15406;15546;17258;24864;26719;26720;26721;27127;33632;40284;60602;64978;65777;67360;73094;90126;104725;104729	429;430;431;432;433	116;127;134;159;254
I7G2A3;A0QQG0	I7G2A3;A0QQG0	5;5	5;5	5;5	>tr|I7G2A3|I7G2A3_MYCS2 LysR-family transcriptional regulator OS=Mycobacterium smegmatis (strain ATCC 700084 / mc(2)155) GN=MSMEI_0726 PE=4 SV=1;>tr|A0QQG0|A0QQG0_MYCS2 Probable transcriptional regulatory protein OS=Mycobacterium smegmatis (strain ATCC 700	2	5	5	5	18.6	18.6	18.6	33.493	317	317;317	0	0.97846	1.1822	17.122	4	0	Median	78719000	59263000	19456000	14295;21396;21741;25375;28774	True;True;True;True;True	15668;23738;24115;28076;31871	34821;51952;52697;61072;69594	49208;49209;72919;73959;85674;97648	49209;72919;73959;85674;97648
I7FWX0;A0QQG1	I7FWX0;A0QQG1	13;13	13;13	13;13	>tr|I7FWX0|I7FWX0_MYCS2 Putative xanthine dehydrogenase OS=Mycobacterium smegmatis (strain ATCC 700084 / mc(2)155) GN=MSMEI_0727 PE=4 SV=1;>tr|A0QQG1|A0QQG1_MYCS2 Xanthine dehydrogenase OS=Mycobacterium smegmatis (strain ATCC 700084 / mc(2)155) GN=MSMEG_07	2	13	13	13	48.4	48.4	48.4	40.177	382	382;386	0	0.78276	0.91605	24.134	19	0	Median	899050000	523890000	375160000	5155;7040;9188;9668;14487;18745;19354;22320;23504;26832;27606;30884;31445	True;True;True;True;True;True;True;True;True;True;True;True;True	5649;7703;10037;10557;15873;20460;21112;24740;24741;26019;29714;30596;34175;34780	12568;17119;17120;22119;23173;23174;23175;35280;35281;45132;46506;46507;46508;53842;53843;53844;56602;56603;56604;64792;66723;74680;75960;75961;75962	17668;17669;24242;24243;24244;24245;31339;32815;32816;32817;49864;49865;63562;65431;65432;65433;65434;65435;65436;75544;75545;75546;79401;79402;79403;79404;90926;93708;104634;106382;106383;106384	17669;24242;31339;32817;49865;63562;65436;75544;79402;90926;93708;104634;106384	434	190
I7FE75;A0QQG2	I7FE75;A0QQG2	3;3	3;3	3;3	>tr|I7FE75|I7FE75_MYCS2 Carbon monoxide dehydrogenase, medium subunit OS=Mycobacterium smegmatis (strain ATCC 700084 / mc(2)155) GN=MSMEI_0728 PE=4 SV=1;>tr|A0QQG2|A0QQG2_MYCS2 Carbon monoxide dehydrogenase medium chain OS=Mycobacterium smegmatis (strain A	2	3	3	3	11.8	11.8	11.8	31.673	296	296;296	0	1.5242	1.7708	35.659	6	0	Median	235040000	88124000	146920000	3933;28815;28993	True;True;True	4336;31916;32116	9791;9792;69692;69693;70133;70134	13817;13818;13819;97781;97782;98381;98382	13819;97782;98382
I7G3X1;A0QQG3	I7G3X1;A0QQG3	2;2	2;2	2;2	>tr|I7G3X1|I7G3X1_MYCS2 Carbon monoxide dehydrogenase (Small chain), CoxS OS=Mycobacterium smegmatis (strain ATCC 700084 / mc(2)155) GN=MSMEI_0729 PE=4 SV=1;>tr|A0QQG3|A0QQG3_MYCS2 [2Fe-2S] binding domain protein OS=Mycobacterium smegmatis (strain ATCC 700	2	2	2	2	10.8	10.8	10.8	17.131	158	158;158	0.0028773	1.2375	1.3971	4.9173	2	0	Median	15723000	7562500	8160500	7072;19950	True;True	7736;21984	17190;48300	24340;67835	24340;67835
I7F6J6;A0QQG4	I7F6J6;A0QQG4	9;9	9;9	9;9	>tr|I7F6J6|I7F6J6_MYCS2 Carbon monoxide dehydrogenase (Large chain), CoxL OS=Mycobacterium smegmatis (strain ATCC 700084 / mc(2)155) GN=MSMEI_0730 PE=4 SV=1;>tr|A0QQG4|A0QQG4_MYCS2 Carbon-monoxide dehydrogenase, large subunit OS=Mycobacterium smegmatis (st	2	9	9	9	15.1	15.1	15.1	85.861	799	799;799	0	1.5516	1.716	22.616	12	0	Median	289340000	108090000	181250000	4496;9858;11828;12867;24721;25594;26691;28965;29147	True;True;True;True;True;True;True;True;True	4939;10764;12975;14128;27353;28320;29534;32087;32287	11143;11144;23611;23612;28720;31351;59492;59493;59494;61626;64323;64324;70070;70071;70530	15658;15659;15660;33420;33421;40697;44374;83450;83451;83452;86451;90309;90310;98300;98301;98922	15658;33420;40697;44374;83450;86451;90309;98300;98922	435;436	210;780
I7FE81;A0QQG7	I7FE81;A0QQG7	6;6	6;6	6;6	>tr|I7FE81|I7FE81_MYCS2 Carbon monoxide dehydrogenase subunit G OS=Mycobacterium smegmatis (strain ATCC 700084 / mc(2)155) GN=MSMEI_0733 PE=4 SV=1;>tr|A0QQG7|A0QQG7_MYCS2 Carbon monoxide dehydrogenase subunit G (CoxG) family protein OS=Mycobacterium smegma	2	6	6	6	33.8	33.8	33.8	24.391	231	231;231	0	0.58865	0.75139	29.515	10	0	Median	361790000	196010000	165770000	12305;16445;17929;18882;28943;30295	True;True;True;True;True;True	13505;17979;17980;19563;20607;32062;33558	29964;29965;29966;39914;39915;39916;39917;43362;45417;45418;45419;45420;70023;73314;73315	42440;42441;42442;42443;42444;42445;42446;56417;56418;56419;56420;56421;56422;61185;61186;63940;63941;63942;63943;98233;102718;102719	42441;56419;61186;63941;98233;102718	437	125
I7F6K3;A0QQG9	I7F6K3;A0QQG9	5;5	5;5	5;5	>tr|I7F6K3|I7F6K3_MYCS2 Conserved transmembrane protein OS=Mycobacterium smegmatis (strain ATCC 700084 / mc(2)155) GN=MSMEI_0735 PE=4 SV=1;>tr|A0QQG9|A0QQG9_MYCS2 Membrane protein OS=Mycobacterium smegmatis (strain ATCC 700084 / mc(2)155) GN=MSMEG_0750 PE=	2	5	5	5	20	20	20	26.067	240	240;240	0	0.73672	0.87919	40.17	9	0	Median	500110000	292190000	207920000	3686;11859;22125;26423;31463	True;True;True;True;True	4069;13009;24532;29247;34798	9232;28797;28798;53474;63720;63721;75994;75995;75996;75997	13016;40803;40804;40805;40806;75025;75026;89467;89468;106429;106430;106431;106432;106433	13016;40804;75025;89467;106433
I7G2B1;A0QQH0	I7G2B1;A0QQH0	12;12	12;12	12;12	>tr|I7G2B1|I7G2B1_MYCS2 Fructose-bisphosphate aldolase OS=Mycobacterium smegmatis (strain ATCC 700084 / mc(2)155) GN=fba PE=4 SV=1;>tr|A0QQH0|A0QQH0_MYCS2 Fructose-bisphosphate aldolase, class II OS=Mycobacterium smegmatis (strain ATCC 700084 / mc(2)155) G	2	12	12	12	37.4	37.4	37.4	36.595	345	345;345	0	0.63519	0.75351	28.556	20	0	Median	2142200000	1373100000	769160000	1189;6215;14022;14023;15486;17292;19453;20048;23438;26234;30414;31603	True;True;True;True;True;True;True;True;True;True;True;True	1308;6812;15374;15375;16961;18892;21214;22146;22147;25945;29045;33683;34962	2961;15205;15206;34152;34153;37711;41803;41804;46728;48688;48689;48690;48691;56416;56417;56418;56419;63263;63264;73579;73580;73581;73582;73583;76313;76314;76315;76316	4163;21483;21484;48296;48297;53295;59023;59024;59025;59026;65735;68369;68370;68371;68372;68373;68374;79132;79133;79134;79135;88801;88802;88803;103097;103098;103099;103100;103101;103102;103103;106844;106845;106846;106847;106848;106849;106850	4163;21483;48296;48297;53295;59025;65735;68371;79133;88801;103098;106846	438;439	68;273
I7FWX6;A0QQH1	I7FWX6;A0QQH1	8;8	8;8	8;8	>tr|I7FWX6|I7FWX6_MYCS2 Uncharacterized protein OS=Mycobacterium smegmatis (strain ATCC 700084 / mc(2)155) GN=MSMEI_0737 PE=4 SV=1;>tr|A0QQH1|A0QQH1_MYCS2 Uncharacterized protein OS=Mycobacterium smegmatis (strain ATCC 700084 / mc(2)155) GN=MSMEG_0753 PE=4	2	8	8	8	28.9	28.9	28.9	28.976	266	266;266	0	1.8241	2.0844	35.869	9	0	Median	541590000	240830000	300760000	6269;9762;21818;22289;23526;23973;30237;30238	True;True;True;True;True;True;True;True	6873;10659;24196;24707;26045;26527;33497;33498	15336;23388;23389;52850;53784;53785;56658;57734;73173;73174;73175;73176	21679;21680;33109;33110;74172;75463;75464;79486;79487;80993;102522;102523;102524;102525;102526;102527;102528	21680;33109;74172;75463;79486;80993;102523;102528
A0QQH2;I7FE87	A0QQH2;I7FE87	8;8	8;8	8;8	>tr|A0QQH2|A0QQH2_MYCS2 Uncharacterized protein OS=Mycobacterium smegmatis (strain ATCC 700084 / mc(2)155) GN=MSMEG_0754 PE=4 SV=1;>tr|I7FE87|I7FE87_MYCS2 Uncharacterized protein OS=Mycobacterium smegmatis (strain ATCC 700084 / mc(2)155) GN=MSMEI_0738 PE=4	2	8	8	8	83.7	83.7	83.7	14.397	135	135;138	0	1.2657	1.4666	40.535	13	0	Median	1619600000	678760000	940840000	141;785;786;4427;4718;4756;10794;19744	True;True;True;True;True;True;True;True	152;857;858;4866;5178;5218;11788;21669	353;1931;1932;1933;1934;10975;11626;11627;11628;11692;11693;25933;25934;47630	477;2705;2706;2707;2708;15425;15426;16309;16310;16311;16400;16401;16402;36729;36730;36731;66952	477;2705;2708;15426;16310;16401;36729;66952
A0QQH3;I7G3X9	A0QQH3;I7G3X9	2;2	2;2	2;2	>tr|A0QQH3|A0QQH3_MYCS2 Cobalt-zinc-cadmium resistance protein OS=Mycobacterium smegmatis (strain ATCC 700084 / mc(2)155) GN=MSMEG_0755 PE=4 SV=1;>tr|I7G3X9|I7G3X9_MYCS2 Cation diffusion facilitator family transporter OS=Mycobacterium smegmatis (strain ATC	2	2	2	2	9.8	9.8	9.8	31.155	297	297;306	0	3.1028	3.496	10.483	2	0	Median	30102000	9240700	20861000	6214;14744	True;True	6811;16151	15204;35896	21482;50732	21482;50732
A0QQH5	A0QQH5	2	2	2	>sp|A0QQH5|RIP2_MYCS2 Putative zinc metalloprotease Rip2 OS=Mycobacterium smegmatis (strain ATCC 700084 / mc(2)155) GN=rip2 PE=3 SV=1	1	2	2	2	6.9	6.9	6.9	28.37	259	259	0.0020964	?????????	?????????	?????????	1	0	Median	46388000	25015000	21372000	9307;12806	True;True	10169;14064	22359;31223	31669;44180	31669;44180
A0QQH6;I7FWY0	A0QQH6;I7FWY0	6;6	6;6	6;6	>tr|A0QQH6|A0QQH6_MYCS2 Uncharacterized protein OS=Mycobacterium smegmatis (strain ATCC 700084 / mc(2)155) GN=MSMEG_0758 PE=4 SV=1;>tr|I7FWY0|I7FWY0_MYCS2 Uncharacterized protein OS=Mycobacterium smegmatis (strain ATCC 700084 / mc(2)155) GN=MSMEI_0742 PE=4	2	6	6	6	53.6	53.6	53.6	19.264	179	179;239	0	0.91041	1.0603	19.145	6	0	Median	210380000	103720000	106660000	614;5299;6968;11601;14226;29179	True;True;True;True;True;True	678;5810;7630;12687;15598;32322	1466;1467;12905;16977;28076;28077;34656;70655	2036;2037;2038;18158;18159;24042;39813;39814;48988;48989;99105	2038;18158;24042;39814;48988;99105
A0QQH7	A0QQH7	15	15	15	>sp|A0QQH7|PURA_MYCS2 Adenylosuccinate synthetase OS=Mycobacterium smegmatis (strain ATCC 700084 / mc(2)155) GN=purA PE=1 SV=1	1	15	15	15	45.7	45.7	45.7	46.338	431	431	0	0.82808	0.97308	41.507	42	0	Median	5622500000	3108400000	2514100000	1375;7412;11239;12447;14139;15191;16825;16890;22142;22822;26033;27827;28245;28870;29652	True;True;True;True;True;True;True;True;True;True;True;True;True;True;True	1510;8100;12287;13665;15504;16642;18394;18461;24549;25275;25276;25277;28814;30839;31294;31295;31296;31983;32860	3413;17963;17964;17965;27133;27134;27135;30310;34437;34438;36956;40783;40784;40925;40926;40927;53499;54934;54935;54936;54937;54938;54939;54940;54941;54942;54943;54944;54945;62651;62652;67252;67253;67254;67255;68281;68282;68283;68284;68285;68286;68287;69828;69829;71793	4830;25415;25416;25417;38447;38448;38449;38450;38451;38452;42909;48690;48691;48692;52221;52222;57604;57605;57606;57814;57815;57816;57817;75057;77090;77091;77092;77093;77094;77095;77096;77097;77098;77099;77100;77101;77102;77103;77104;77105;87905;87906;87907;94430;94431;94432;94433;94434;94435;94436;94437;94438;95844;95845;95846;95847;95848;95849;95850;95851;95852;95853;97966;97967;97968;100664;100…	4830;25416;38451;42909;48691;52221;57605;57814;75057;77102;87905;94433;95848;97968;100664	440;441;442	107;357;359
I7G3Y3;A0QQH8	I7G3Y3;A0QQH8	6;6	6;6	6;6	>tr|I7G3Y3|I7G3Y3_MYCS2 Thioesterase superfamily OS=Mycobacterium smegmatis (strain ATCC 700084 / mc(2)155) GN=MSMEI_0744 PE=4 SV=1;>tr|A0QQH8|A0QQH8_MYCS2 Thioesterase family protein OS=Mycobacterium smegmatis (strain ATCC 700084 / mc(2)155) GN=MSMEG_0760	2	6	6	6	31.9	31.9	31.9	23.306	216	216;216	0	0.85416	0.99427	26.272	12	0	Median	744860000	398730000	346140000	1609;3405;4439;15501;25213;31410	True;True;True;True;True;True	1761;3761;4878;16976;27901;34743	3986;3987;8568;8569;8570;10995;10996;37737;60697;60698;75879;75880;75881;75882	5666;5667;5668;12067;12068;12069;12070;15449;15450;15451;15452;15453;53332;85150;85151;85152;106267;106268;106269;106270;106271;106272	5668;12067;15450;53332;85151;106267
I7G2B8;A0QQI0	I7G2B8;A0QQI0	11;11	11;11	11;11	>tr|I7G2B8|I7G2B8_MYCS2 Cytochrome P450 FAS1 OS=Mycobacterium smegmatis (strain ATCC 700084 / mc(2)155) GN=MSMEI_0746 PE=4 SV=1;>tr|A0QQI0|A0QQI0_MYCS2 Cytochrome P450 FAS1 OS=Mycobacterium smegmatis (strain ATCC 700084 / mc(2)155) GN=MSMEG_0762 PE=3 SV=1	2	11	11	11	37.7	37.7	37.7	44.337	401	401;401	0	0.31997	0.36939	34.773	13	0	Median	858400000	680800000	177610000	1942;4872;9743;10239;13837;19971;21597;22286;26929;27019;27523	True;True;True;True;True;True;True;True;True;True;True	2124;5342;10638;11174;15172;22018;23954;23955;24704;29823;29925;30498	4771;4772;4773;11914;11915;11916;23350;24536;24537;24538;33727;48386;52365;52366;52367;53775;53776;64996;65208;65209;66486	6756;6757;6758;16721;16722;16723;33059;34715;34716;34717;34718;47697;47698;67960;73504;73505;73506;75446;75447;91203;91509;91510;93356	6756;16721;33059;34717;47697;67960;73506;75446;91203;91510;93356	443	183
A0QQI1;I7FWY3	A0QQI1;I7FWY3	11;11	11;11	11;11	>tr|A0QQI1|A0QQI1_MYCS2 Antibiotic transporter OS=Mycobacterium smegmatis (strain ATCC 700084 / mc(2)155) GN=MSMEG_0763 PE=4 SV=1;>tr|I7FWY3|I7FWY3_MYCS2 Mmpl OS=Mycobacterium smegmatis (strain ATCC 700084 / mc(2)155) GN=MSMEI_0747 PE=4 SV=1	2	11	11	11	25	25	25	68.045	664	664;668	0	0.85862	1.0175	36.71	9	0	Median	378280000	203630000	174650000	412;933;939;3142;4992;12232;13740;20144;28701;29019;29850	True;True;True;True;True;True;True;True;True;True;True	449;1022;1028;3472;5471;13420;15067;22286;31791;32146;33077	969;2319;2320;2331;2332;2333;7921;12209;29792;33493;48949;69419;70212;72272;72273	1352;3256;3257;3258;3271;3272;3273;11149;17141;42203;42204;42205;47387;68701;97414;98487;101301;101302	1352;3256;3272;11149;17141;42205;47387;68701;97414;98487;101301
I7FEA0;A0QQI2	I7FEA0;A0QQI2	4;4	4;4	4;4	>tr|I7FEA0|I7FEA0_MYCS2 Na+/H+ antiporter OS=Mycobacterium smegmatis (strain ATCC 700084 / mc(2)155) GN=MSMEI_0748 PE=4 SV=1;>tr|A0QQI2|A0QQI2_MYCS2 Na+/H+ antiporter OS=Mycobacterium smegmatis (strain ATCC 700084 / mc(2)155) GN=MSMEG_0764 PE=4 SV=1	2	4	4	4	12.5	12.5	12.5	55.282	527	527;527	0	0.70975	0.80879	17.546	8	0	Median	273790000	156700000	117080000	4902;16612;27508;29343	True;True;True;True	5373;18162;30481;32498	11978;11979;11980;40299;40300;40301;66447;66448;66449;71043	16807;16808;16809;16810;16811;56942;56943;56944;93295;93296;93297;99642;99643	16807;56942;93295;99642
I7G3Y6;A0QQI3	I7G3Y6;A0QQI3	5;5	5;5	5;5	>tr|I7G3Y6|I7G3Y6_MYCS2 Zinc finger, UBP-type OS=Mycobacterium smegmatis (strain ATCC 700084 / mc(2)155) GN=MSMEI_0749 PE=4 SV=1;>tr|A0QQI3|A0QQI3_MYCS2 Zinc finger, UBP-type OS=Mycobacterium smegmatis (strain ATCC 700084 / mc(2)155) GN=MSMEG_0765 PE=4 SV=	2	5	5	5	56	56	56	11.553	100	100;100	0	1.4478	1.6589	59.078	4	0	Median	113700000	33668000	80029000	8529;13061;22999;25469;25470	True;True;True;True;True	9333;14331;25468;28181;28182	20629;31804;55355;61304;61305;61306;61307;61308	29254;45062;77666;77667;86001;86002;86003;86004;86005;86006;86007;86008;86009	29254;45062;77667;86003;86006
A0QQI4;I7F6L3	A0QQI4;I7F6L3	10;10	10;10	10;10	>tr|A0QQI4|A0QQI4_MYCS2 Formate-dependent phosphoribosylglycinamide formyltransferase OS=Mycobacterium smegmatis (strain ATCC 700084 / mc(2)155) GN=purT PE=3 SV=1;>tr|I7F6L3|I7F6L3_MYCS2 Formate-dependent phosphoribosylglycinamide formyltransferase OS=Myco	2	10	10	10	33.7	33.7	33.7	49.033	466	466;484	0	0.94374	1.0895	36.123	23	0	Median	1612000000	791850000	820200000	41;3935;7828;10527;15352;17385;18636;27230;29961;31162	True;True;True;True;True;True;True;True;True;True	44;4338;8554;11490;16819;18993;20346;30168;33196;34472	98;9795;9796;19023;19024;19025;25268;25269;25270;37408;37409;42040;42041;42042;44895;44896;44897;65754;65755;65756;72525;75290;75291;75292;75293	129;13824;13825;26978;26979;26980;26981;26982;26983;35779;35780;35781;35782;35783;52853;52854;52855;59364;59365;59366;59367;59368;63233;63234;63235;63236;63237;92288;92289;92290;92291;92292;101635;105444;105445;105446;105447;105448;105449	129;13824;26982;35780;52854;59367;63235;92291;101635;105449	444	82
I7G2C1;A0QQI5	I7G2C1;A0QQI5	4;4	4;4	4;4	>tr|I7G2C1|I7G2C1_MYCS2 Uncharacterized protein OS=Mycobacterium smegmatis (strain ATCC 700084 / mc(2)155) GN=MSMEI_0751 PE=4 SV=1;>tr|A0QQI5|A0QQI5_MYCS2 Uncharacterized protein OS=Mycobacterium smegmatis (strain ATCC 700084 / mc(2)155) GN=MSMEG_0767 PE=4	2	4	4	4	28	28	28	17.575	161	161;161	0	0.90977	1.044	32.24	8	0	Median	224150000	116400000	107750000	749;3269;3768;6514	True;True;True;True	819;820;3615;4155;7140	1814;1815;1816;1817;8241;9431;9432;9433;15911	2530;2531;2532;2533;2534;11601;13299;13300;13301;13302;13303;22487	2534;11601;13300;22487	445	69
I7FWY8;A0QQI6	I7FWY8;A0QQI6	9;9	9;9	9;9	>tr|I7FWY8|I7FWY8_MYCS2 Rhodanese domain protein OS=Mycobacterium smegmatis (strain ATCC 700084 / mc(2)155) GN=MSMEI_0752 PE=4 SV=1;>tr|A0QQI6|A0QQI6_MYCS2 Uncharacterized protein OS=Mycobacterium smegmatis (strain ATCC 700084 / mc(2)155) GN=MSMEG_0768 PE=	2	9	9	9	84.6	84.6	84.6	14.766	136	136;136	0	1.2254	1.4408	47.153	23	0	Median	2120800000	997740000	1123000000	362;363;4203;6849;9900;18053;23301;23918;25048	True;True;True;True;True;True;True;True;True	395;396;4626;7506;10811;19697;25793;26467;27720	866;867;10437;10438;16693;16694;23709;23710;23711;23712;43612;43613;43614;43615;43616;56100;56101;56102;57619;57620;60303;60304;60305	1202;1203;14696;14697;23634;23635;33562;33563;33564;33565;33566;61512;61513;61514;61515;61516;78680;78681;78682;78683;80825;80826;80827;84598;84599;84600;84601	1202;1203;14696;23634;33564;61515;78680;80826;84601
I7FEA6;A0QQI7	I7FEA6;A0QQI7	14;14	14;14	14;14	>tr|I7FEA6|I7FEA6_MYCS2 O-succinylhomoserine sulfhydrylase OS=Mycobacterium smegmatis (strain ATCC 700084 / mc(2)155) GN=metZ PE=3 SV=1;>tr|A0QQI7|A0QQI7_MYCS2 O-succinylhomoserine sulfhydrylase OS=Mycobacterium smegmatis (strain ATCC 700084 / mc(2)155) GN	2	14	14	14	40.2	40.2	40.2	43.266	405	405;405	0	1.0734	1.2652	54.168	34	0	Median	5096200000	2436600000	2659600000	401;1517;1600;3081;10947;11476;14871;24113;25514;27846;29048;29351;31355;31595	True;True;True;True;True;True;True;True;True;True;True;True;True;True	436;1661;1751;3372;3373;11961;12552;16295;26676;28232;30860;32178;32507;34684;34685;34953	950;3780;3781;3962;3963;7708;7709;7710;26339;26340;26341;26342;26343;27745;27746;36242;36243;36244;36245;58041;58042;58043;58044;58045;58046;61440;67313;67314;67315;70287;70288;70289;71064;71065;71066;71067;75746;75747;75748;75749;75750;76291;76292;76293	1326;1327;1328;5379;5380;5627;5628;5629;10873;10874;10875;10876;37307;37308;37309;37310;37311;37312;39349;39350;39351;51235;51236;51237;51238;51239;81417;81418;81419;81420;81421;81422;81423;81424;81425;86193;86194;94525;94526;94527;94528;98592;98593;98594;98595;98596;98597;99668;99669;99670;99671;99672;99673;99674;99675;106086;106087;106088;106089;106090;106091;106092;106819;106820;106821;106822	1327;5380;5629;10876;37312;39351;51238;81421;86194;94525;98595;99670;106091;106821	446;447	78;369
I7F6L9;A0QQI9	I7F6L9;A0QQI9	8;8	8;8	8;8	>tr|I7F6L9|I7F6L9_MYCS2 Short-chain dehydrogenase/reductase SDR OS=Mycobacterium smegmatis (strain ATCC 700084 / mc(2)155) GN=MSMEI_0755 PE=4 SV=1;>tr|A0QQI9|A0QQI9_MYCS2 Putative oxidoreductase YqjQ OS=Mycobacterium smegmatis (strain ATCC 700084 / mc(2)15	2	8	8	8	30.8	30.8	30.8	30.422	286	286;286	0	0.746	0.79766	57.951	11	0	Median	289180000	177730000	111450000	3378;3379;8477;11245;23659;26227;26245;30506	True;True;True;True;True;True;True;True	3733;3734;9272;12293;26188;29037;29058;33780	8500;8501;8502;8503;20466;20467;27144;56993;56994;56995;63237;63238;63294;63295;63296;73830;73831	11960;11961;11962;11963;11964;11965;11966;11967;29024;29025;29026;38461;79951;79952;79953;88757;88758;88759;88847;88848;88849;88850;103453;103454	11962;11964;29025;38461;79951;88759;88848;103453
I7F6M4;A0QQJ3	I7F6M4;A0QQJ3	9;9	9;9	9;9	>tr|I7F6M4|I7F6M4_MYCS2 Beta-lactamase-like protein OS=Mycobacterium smegmatis (strain ATCC 700084 / mc(2)155) GN=MSMEI_0760 PE=4 SV=1;>tr|A0QQJ3|A0QQJ3_MYCS2 Metallo-beta-lactamase superfamily protein OS=Mycobacterium smegmatis (strain ATCC 700084 / mc(2)	2	9	9	9	50.4	50.4	50.4	26.647	248	248;248	0	0.71603	0.83841	18.661	19	0	Median	1096800000	605380000	491460000	4295;7323;8197;8907;21615;22250;22372;24076;27677	True;True;True;True;True;True;True;True;True	4722;8008;8944;8945;9739;23973;24667;24798;26637;30672	10647;10648;17770;17771;17772;19808;19809;19810;19811;19812;19813;19814;21489;21490;52399;52400;52401;53712;53966;57970;66887;66888;66889;66890;66891	14980;14981;25145;25146;25147;25148;28089;28090;28091;28092;28093;28094;28095;28096;28097;28098;28099;28100;28101;30484;30485;30486;73550;73551;73552;73553;75354;75726;81324;93931;93932;93933;93934;93935;93936;93937	14981;25147;28097;30484;73550;75354;75726;81324;93933	448	235
A0QQJ4	A0QQJ4	21	21	21	>sp|A0QQJ4|FGD_MYCS2 F420-dependent glucose-6-phosphate dehydrogenase OS=Mycobacterium smegmatis (strain ATCC 700084 / mc(2)155) GN=fgd PE=1 SV=2	1	21	21	21	74.7	74.7	74.7	37.176	336	336	0	0.72669	0.87617	52.534	72	0	Median	18358000000	10696000000	7662600000	133;1709;1710;3549;4834;7471;8168;8190;9987;10288;10600;13019;13473;15088;20766;22279;22911;28258;30886;30913;31582	True;True;True;True;True;True;True;True;True;True;True;True;True;True;True;True;True;True;True;True;True	144;1869;1870;3921;5302;8164;8910;8935;10903;11230;11572;14287;14288;14775;14776;16534;23045;24697;25370;31310;34177;34204;34938;34939	319;320;321;322;323;4205;4206;4207;4208;4209;4210;4211;8908;8909;8910;8911;11834;18093;19739;19740;19790;19791;19792;23927;23928;23929;24647;24648;24649;24650;24651;24652;25438;25439;25440;31693;31694;31695;31696;31697;31698;31699;31700;31701;31702;32762;32763;32764;32765;32766;32767;32768;32769;32770;32771;32772;36720;36721;36722;50500;50501;50502;53760;55140;55141;68308;74682;74683;74684;74685;…	429;430;431;432;433;434;435;436;5975;5976;5977;5978;5979;5980;5981;5982;5983;5984;12544;12545;12546;12547;12548;12549;12550;12551;16602;25607;28001;28002;28065;28066;28067;28068;33866;33867;33868;33869;34859;34860;34861;34862;34863;34864;34865;34866;34867;34868;34869;36022;36023;36024;36025;36026;44886;44887;44888;44889;44890;44891;44892;44893;44894;44895;44896;44897;44898;44899;44900;44901;46358…	436;5976;5980;12545;16602;25607;28002;28065;33867;34863;36025;44896;46366;51903;70871;75419;77370;95883;104640;104722;106791	449;450;451;452	32;58;93;268
A0QQJ6;I7FEB9	A0QQJ6;I7FEB9	7;7	7;7	7;7	>tr|A0QQJ6|A0QQJ6_MYCS2 Short-chain dehydrogenase/reductase SDR OS=Mycobacterium smegmatis (strain ATCC 700084 / mc(2)155) GN=MSMEG_0779 PE=1 SV=1;>tr|I7FEB9|I7FEB9_MYCS2 Short-chain dehydrogenase/reductase SDR OS=Mycobacterium smegmatis (strain ATCC 70008	2	7	7	7	40.3	40.3	40.3	26.111	258	258;263	0	0.55908	0.64055	57.397	8	0	Median	352230000	231930000	120290000	1663;3401;23954;24616;25018;25132;30551	True;True;True;True;True;True;True	1818;3757;26505;27237;27690;27810;33829	4108;8557;57696;59260;59261;59262;60252;60510;60511;73923	5841;5842;12049;12050;80938;80939;83121;83122;83123;83124;83125;84531;84891;84892;103572	5842;12049;80939;83121;84531;84891;103572
I7G2D5;A0QQJ9	I7G2D5;A0QQJ9	10;10	10;10	10;10	>tr|I7G2D5|I7G2D5_MYCS2 Aminotransferase class III OS=Mycobacterium smegmatis (strain ATCC 700084 / mc(2)155) GN=MSMEI_0766 PE=4 SV=1;>tr|A0QQJ9|A0QQJ9_MYCS2 Aminotransferase class-III OS=Mycobacterium smegmatis (strain ATCC 700084 / mc(2)155) GN=MSMEG_078	2	10	10	10	36.6	36.6	36.6	47.273	440	440;440	0	0.42923	0.51142	33.481	16	0	Median	341280000	250830000	90452000	306;1124;2126;5103;9742;12142;15094;17081;21609;31461	True;True;True;True;True;True;True;True;True;True	335;1236;2318;2319;5594;10637;13317;13318;16540;18662;23967;34796	745;746;747;2797;2798;2799;5196;5197;5198;5199;12444;23349;29532;29533;29534;36732;41328;52389;52390;75991;75992	1038;1039;1040;1041;3934;3935;3936;7366;7367;7368;7369;17479;17480;33058;41837;41838;41839;51915;58380;73539;73540;73541;106424;106425;106426	1038;3935;7368;17480;33058;41837;51915;58380;73541;106424	453;454	55;395
I7FWZ7;A0QQK0	I7FWZ7;A0QQK0	17;17	17;17	17;17	>tr|I7FWZ7|I7FWZ7_MYCS2 Putative phosphate acetyltransferase Pta (Phosphotransacetylase) OS=Mycobacterium smegmatis (strain ATCC 700084 / mc(2)155) GN=pta PE=4 SV=1;>tr|A0QQK0|A0QQK0_MYCS2 Phosphate acetyltransferase OS=Mycobacterium smegmatis (strain ATCC	2	17	17	17	31.6	31.6	31.6	73.32	692	692;692	0	1.5266	1.7937	48.985	24	0	Median	1410100000	605430000	804640000	4099;7109;11329;12391;13560;13934;15338;15688;18851;19070;20059;22392;24666;25142;26565;28014;29277	True;True;True;True;True;True;True;True;True;True;True;True;True;True;True;True;True	4511;7775;7776;12394;13604;14868;15281;16803;17180;20573;20810;22160;24820;27292;27823;29396;31043;31044;32428	10159;10160;10161;17260;17261;17262;27380;30186;30187;32972;32973;33949;33950;37363;37364;38243;45345;45346;45347;45873;48722;54012;59370;59371;60529;64040;64041;67711;67712;67713;70896	14320;14321;14322;14323;24445;24446;24447;38803;38804;42739;42740;46661;46662;46663;46664;48014;48015;52793;52794;52795;52796;54108;63845;63846;63847;63848;64566;68416;75795;83282;83283;83284;84915;89926;89927;89928;95063;95064;95065;95066;95067;99430;99431	14323;24447;38804;42739;46662;48015;52796;54108;63845;64566;68416;75795;83282;84915;89926;95064;99431	455;456;457	239;566;618
A0QQK1	A0QQK1	11	11	11	>sp|A0QQK1|ACKA_MYCS2 Acetate kinase OS=Mycobacterium smegmatis (strain ATCC 700084 / mc(2)155) GN=ackA PE=1 SV=1	1	11	11	11	39.1	39.1	39.1	40.115	376	376	0	1.6351	1.8546	24.893	9	0	Median	343130000	117320000	225810000	259;4118;7871;8022;8122;16570;17669;23805;25942;27532;30306	True;True;True;True;True;True;True;True;True;True;True	283;4531;8599;8756;8861;18116;19294;26345;28713;30509;33569	618;10210;19117;19405;19631;40207;42740;42741;57318;62441;66505;66506;73337	853;14386;27119;27120;27532;27854;56816;56817;60335;60336;60337;80410;87601;93383;93384;93385;93386;102750	853;14386;27120;27532;27854;56817;60335;80410;87601;93384;102750	458;459	208;213
A0QQK3	A0QQK3	28	28	28	>sp|A0QQK3|PKNG_MYCS2 Serine/threonine-protein kinase PknG OS=Mycobacterium smegmatis (strain ATCC 700084 / mc(2)155) GN=pknG PE=1 SV=1	1	28	28	28	45.8	45.8	45.8	82.644	760	760	0	1.3602	1.5738	27.399	50	0	Median	2808700000	1172900000	1635800000	2793;2887;4404;6181;8817;8818;9818;11684;12377;13074;13864;15458;15742;16346;17218;17554;18250;18957;21053;22526;22830;24735;25660;26393;28414;29742;31114;31765	True;True;True;True;True;True;True;True;True;True;True;True;True;True;True;True;True;True;True;True;True;True;True;True;True;True;True;True	3040;3146;4840;4841;6758;9641;9642;10722;12779;12780;13587;14344;15203;16933;17236;17873;18814;19171;19941;20687;23376;24962;25285;27368;28396;29216;31485;32962;34417;35133	6968;6969;7234;7235;10916;10917;10918;15109;21297;21298;23512;28274;28275;28276;28277;28278;28279;28280;28281;28282;28283;30147;30148;31825;31826;33788;33789;37647;38364;39717;39718;39719;39720;41630;42432;44125;44126;45584;51235;54302;54956;54957;54958;59527;59528;59529;59530;61794;63653;63654;68712;72036;75164;76659;76660	9867;9868;9869;9870;10224;10225;15344;15345;15346;15347;15348;21355;21356;30222;30223;33289;33290;40082;40083;40084;40085;40086;40087;40088;40089;40090;40091;40092;40093;40094;40095;40096;42687;42688;42689;45092;45093;45094;47783;47784;53195;54274;56162;56163;56164;56165;56166;56167;58791;59896;62207;62208;64174;71913;76196;77119;77120;77121;77122;83494;83495;83496;83497;83498;86694;89379;89380;8…	9870;10224;15347;21355;30222;30223;33290;40094;42688;45093;47784;53195;54274;56163;58791;59896;62207;64174;71913;76196;77122;83495;86694;89380;96445;100998;105281;107320	460;461;462;463	73;206;477;557
I7G2D9;A0QQK4	I7G2D9;A0QQK4	7;7	7;7	7;7	>tr|I7G2D9|I7G2D9_MYCS2 Glutamine-binding lipoprotein GlnH OS=Mycobacterium smegmatis (strain ATCC 700084 / mc(2)155) GN=glnH PE=4 SV=1;>tr|A0QQK4|A0QQK4_MYCS2 Bacterial extracellular solute-binding protein, family protein 3 OS=Mycobacterium smegmatis (str	2	7	7	7	24.2	24.2	24.2	35.041	322	322;322	0	1.2512	1.4783	36.266	9	0	Median	656570000	278350000	378220000	5788;6493;7332;20810;25381;28192;30950	True;True;True;True;True;True;True	6334;7118;8017;23103;28082;31237;34243	14134;14135;15841;15842;17789;50650;61083;68150;74828;74829	19933;19934;19935;22385;22386;22387;22388;25172;71092;85688;95673;95674;104827;104828	19934;22388;25172;71092;85688;95674;104828
A0QQK6;I7FED3	A0QQK6;I7FED3	4;4	4;4	4;4	>tr|A0QQK6|A0QQK6_MYCS2 Hydrolase, NUDIX family protein OS=Mycobacterium smegmatis (strain ATCC 700084 / mc(2)155) GN=MSMEG_0790 PE=3 SV=1;>tr|I7FED3|I7FED3_MYCS2 Putative mutator protein MutT3 (MutT/nudix family) OS=Mycobacterium smegmatis (strain ATCC 70	2	4	4	4	34	34	34	17.174	159	159;167	0	0.67219	0.76781	17.85	12	0	Median	573280000	340040000	233230000	3336;6472;7059;8800	True;True;True;True	3686;7095;7723;9622	8392;8393;15792;15793;15794;15795;15796;17159;17160;17161;21251;21252	11808;11809;11810;22315;22316;22317;22318;22319;22320;22321;22322;22323;24294;24295;24296;24297;30152;30153;30154	11810;22316;24296;30152	464	24
A0QQK7	A0QQK7	9	9	9	>sp|A0QQK7|THIE_MYCS2 Thiamine-phosphate synthase OS=Mycobacterium smegmatis (strain ATCC 700084 / mc(2)155) GN=thiE PE=3 SV=1	1	9	9	9	53.7	53.7	53.7	23.939	227	227	0	0.9621	1.0681	40.462	19	0	Median	1439000000	758740000	680310000	410;974;2402;3655;3732;13085;19616;21366;24660	True;True;True;True;True;True;True;True;True	447;1068;2619;4037;4119;14355;21464;21465;23708;27284;27285	967;2422;5971;5972;9162;9346;9347;9348;31847;47194;47195;47196;47197;51894;51895;51896;59350;59351;59352;59353;59354;59355	1350;3400;8492;8493;8494;8495;12917;13173;13174;13175;13176;13177;45120;66361;66362;66363;66364;66365;72842;72843;72844;72845;72846;83254;83255;83256;83257;83258;83259	1350;3400;8494;12917;13176;45120;66361;72844;83258	465;466	1;133
A0QQK8;I7F6N2	A0QQK8;I7F6N2	15;15	15;15	15;15	>tr|A0QQK8|A0QQK8_MYCS2 Glycine oxidase ThiO OS=Mycobacterium smegmatis (strain ATCC 700084 / mc(2)155) GN=thiO PE=4 SV=1;>tr|I7F6N2|I7F6N2_MYCS2 Thiamine biosynthesis oxidoreductase ThiO OS=Mycobacterium smegmatis (strain ATCC 700084 / mc(2)155) GN=thiO P	2	15	15	15	51.5	51.5	51.5	35.837	334	334;342	0	0.42491	0.49595	44.123	34	0	Median	6150600000	4332400000	1818200000	449;959;3937;6532;6707;8520;10380;12682;19388;19396;22022;27370;27389;27604;27754	True;True;True;True;True;True;True;True;True;True;True;True;True;True;True	488;1051;4340;7162;7350;9320;11333;11334;13934;21146;21155;24422;30329;30351;30594;30758	1049;1050;2388;2389;2390;9802;9803;15959;15960;16324;16325;16326;16327;20599;20600;24906;24907;24908;24909;24910;30908;30909;30910;30911;46576;46577;46592;46593;53274;66091;66092;66093;66094;66140;66719;66720;66721;67081;67082	1467;1468;1469;1470;3350;3351;3352;3353;3354;13834;13835;13836;13837;22558;22559;22560;22561;22562;22563;23074;23075;23076;23077;29212;29213;29214;29215;35234;35235;35236;35237;35238;35239;43750;43751;43752;43753;43754;43755;65522;65523;65524;65525;65542;65543;65544;65545;74747;92768;92769;92770;92771;92772;92773;92774;92775;92776;92777;92839;93703;93704;93705;94199;94200;94201	1469;3353;13834;22559;23076;29215;35234;43754;65525;65544;74747;92776;92839;93704;94200	467	213
I7G2E2;A0QQK9	I7G2E2;A0QQK9	2;2	2;2	2;2	>tr|I7G2E2|I7G2E2_MYCS2 Thiamine biosynthesis protein ThiS OS=Mycobacterium smegmatis (strain ATCC 700084 / mc(2)155) GN=thiS PE=4 SV=1;>tr|A0QQK9|A0QQK9_MYCS2 Thiamine biosynthesis protein ThiS OS=Mycobacterium smegmatis (strain ATCC 700084 / mc(2)155) GN	2	2	2	2	33.3	33.3	33.3	7.226	66	66;66	0	0.36612	0.43787	39.927	2	0	Median	98446000	77595000	20851000	14254;23506	True;True	15627;26023	34724;34725;34726;56618	49078;49079;49080;49081;79425	49081;79425
A0QQL0	A0QQL0	9	9	9	>sp|A0QQL0|THIG_MYCS2 Thiazole synthase OS=Mycobacterium smegmatis (strain ATCC 700084 / mc(2)155) GN=thiG PE=1 SV=1	1	9	9	9	40.9	40.9	40.9	25.644	252	252	0	0.51252	0.61656	47.262	22	0	Median	2732400000	1887700000	844680000	3578;7105;10035;16983;17240;22293;22818;26561;28204	True;True;True;True;True;True;True;True;True	3953;3954;3955;7770;7771;10952;18558;18836;24711;25270;29392;31250	8979;8980;8981;8982;8983;8984;8985;8986;17252;17253;17254;17255;24009;24010;24011;41117;41706;41707;41708;53789;54922;54923;54924;64031;64032;68179;68180;68181	12657;12658;12659;12660;12661;12662;12663;12664;12665;12666;12667;12668;12669;24431;24432;24433;24434;24435;33975;33976;33977;33978;58089;58900;58901;58902;75471;75472;77075;77076;77077;77078;89913;89914;89915;95713;95714;95715	12657;24432;33977;58089;58901;75471;77078;89915;95713	468;469;470	96;219;223
I7G415;A0QQL2	I7G415;A0QQL2	9;9	9;9	9;9	>tr|I7G415|I7G415_MYCS2 ABC transporter ATP-binding protein OS=Mycobacterium smegmatis (strain ATCC 700084 / mc(2)155) GN=MSMEI_0779 PE=4 SV=1;>tr|A0QQL2|A0QQL2_MYCS2 ABC transporter ATP-binding protein OS=Mycobacterium smegmatis (strain ATCC 700084 / mc(2	2	9	9	9	33.3	33.3	33.3	32.299	303	303;303	0	0.51781	0.60984	30.654	12	0	Median	538390000	385360000	153030000	17628;18822;19357;19836;20373;20396;21276;27445;28252	True;True;True;True;True;True;True;True;True	19247;20542;21115;21810;22620;22644;23611;30409;31303	42625;42626;42627;42628;45287;46514;46515;47944;49586;49651;49652;49653;51682;66283;68300	60171;60172;60173;60174;60175;60176;63773;65442;65443;67357;69559;69654;69655;69656;69657;72546;93062;95871;95872	60175;63773;65443;67357;69559;69656;72546;93062;95872	471	1
I7F6N5;A0QQL3	I7F6N5;A0QQL3	1;1	1;1	1;1	>tr|I7F6N5|I7F6N5_MYCS2 Putative ABC transporter membrane protein OS=Mycobacterium smegmatis (strain ATCC 700084 / mc(2)155) GN=MSMEI_0780 PE=4 SV=1;>tr|A0QQL3|A0QQL3_MYCS2 ABC transporter integral membrane subunit OS=Mycobacterium smegmatis (strain ATCC 7	2	1	1	1	4	4	4	26.347	252	252;252	0.0059355	?????????	?????????	?????????	0	0	Median	0	0	0	23067	TRUE	25538	55526	77909	77909
A0QQL4;I7FEE3	A0QQL4;I7FEE3	2;2	2;2	2;2	>tr|A0QQL4|A0QQL4_MYCS2 Uncharacterized protein OS=Mycobacterium smegmatis (strain ATCC 700084 / mc(2)155) GN=MSMEG_0798 PE=4 SV=1;>tr|I7FEE3|I7FEE3_MYCS2 Uncharacterized protein OS=Mycobacterium smegmatis (strain ATCC 700084 / mc(2)155) GN=MSMEI_0783 PE=4	2	2	2	2	18.5	18.5	18.5	23.739	222	222;241	0.0089629	?????????	?????????	?????????	1	0	Median	13436000	2975000	10461000	15383;24433	True;True	16852;27033	37484;58836	52965;82536	52965;82536
I7FX10;A0QQM2	I7FX10;A0QQM2	16;16	16;16	16;16	>tr|I7FX10|I7FX10_MYCS2 Aminopeptidase Y Metallo peptidase MEROPS family M28A OS=Mycobacterium smegmatis (strain ATCC 700084 / mc(2)155) GN=MSMEI_0787 PE=4 SV=1;>tr|A0QQM2|A0QQM2_MYCS2 Hydrolase OS=Mycobacterium smegmatis (strain ATCC 700084 / mc(2)155) GN	2	16	16	16	45	45	45	52.639	500	500;503	0	0.52141	0.63985	36.922	21	0	Median	838610000	499680000	338930000	2730;3211;5873;10065;10330;10773;11945;14918;18404;18434;20074;20174;20957;23387;26396;30210	True;True;True;True;True;True;True;True;True;True;True;True;True;True;True;True	2974;3552;6428;10983;11278;11764;13104;16345;20105;20135;22180;22181;22330;23271;25887;29219;33468	6801;6802;8091;8092;14364;24073;24788;25884;25885;29038;36335;44450;44517;48753;48754;48755;49030;49031;51020;51021;56280;56281;63661;73097;73098	9618;9619;11383;11384;20273;20274;34066;35065;36661;36662;41136;51364;62636;62731;68456;68457;68458;68459;68805;68806;68807;68808;71602;71603;78934;78935;78936;78937;78938;89390;102420;102421;102422;102423	9619;11383;20273;34066;35065;36662;41136;51364;62636;62731;68456;68805;71603;78935;89390;102420	472;473;474	195;206;394
I7FX14;A0QQM7	I7FX14;A0QQM7	5;5	5;5	5;5	>tr|I7FX14|I7FX14_MYCS2 Uracil-xanthine permease OS=Mycobacterium smegmatis (strain ATCC 700084 / mc(2)155) GN=MSMEI_0792 PE=4 SV=1;>tr|A0QQM7|A0QQM7_MYCS2 Putative pyrimidine permease RutG OS=Mycobacterium smegmatis (strain ATCC 700084 / mc(2)155) GN=MSME	2	5	5	5	11.8	11.8	11.8	44.01	431	431;431	0	0.6655	0.75308	32.739	5	0	Median	167870000	96701000	71170000	896;17893;22609;24892;25587	True;True;True;True;True	977;19527;25050;27546;28310	2215;2216;43278;54460;59913;61607	3099;3100;3101;3102;61077;76413;84035;86427;86428	3102;61077;76413;84035;86427
I7FEF2;A0QQM8	I7FEF2;A0QQM8	1;1	1;1	1;1	>tr|I7FEF2|I7FEF2_MYCS2 Amino acid permease-associated region OS=Mycobacterium smegmatis (strain ATCC 700084 / mc(2)155) GN=MSMEI_0793 PE=4 SV=1;>tr|A0QQM8|A0QQM8_MYCS2 Amino acid transporter OS=Mycobacterium smegmatis (strain ATCC 700084 / mc(2)155) GN=MS	2	1	1	1	3.4	3.4	3.4	40.266	406	406;406	0	?????????	?????????	?????????	1	0	Median	19827000	12686000	7140900	5704	TRUE	6238	13908	19616;19617	19617
I7F6P9;A0QQN0	I7F6P9;A0QQN0	5;5	5;5	5;5	>tr|I7F6P9|I7F6P9_MYCS2 Transcriptional regulator, TetR family OS=Mycobacterium smegmatis (strain ATCC 700084 / mc(2)155) GN=MSMEI_0795 PE=4 SV=1;>tr|A0QQN0|A0QQN0_MYCS2 Transcriptional regulator, TetR family protein OS=Mycobacterium smegmatis (strain ATCC	2	5	5	5	15.9	15.9	15.9	46.22	421	421;486	0	0.8718	1.0229	25.732	6	0	Median	147220000	83991000	63231000	983;17737;23529;26871;31515	True;True;True;True;True	1077;19365;26049;29756;34857	2437;42910;42911;56664;64870;64871;76106	3423;60571;60572;60573;79493;91026;91027;106576	3423;60572;79493;91027;106576
A0QQN1;I7G2G0	A0QQN1;I7G2G0	2;2	2;2	2;2	>tr|A0QQN1|A0QQN1_MYCS2 Membrane protein OS=Mycobacterium smegmatis (strain ATCC 700084 / mc(2)155) GN=MSMEG_0814 PE=4 SV=1;>tr|I7G2G0|I7G2G0_MYCS2 Uncharacterized protein OS=Mycobacterium smegmatis (strain ATCC 700084 / mc(2)155) GN=MSMEI_0796 PE=4 SV=1	2	2	2	2	38.9	38.9	38.9	9.4819	90	90;98	0	0.79013	1.0217	19.501	5	0	Median	1038100000	581100000	457000000	14328;16280	True;True	15703;17803	34881;34882;39592;39593;39594;39595;39596	49295;49296;49297;55989;55990;55991;55992;55993;55994;55995;55996	49296;55992
I7F6Q4;A0QQN5	I7F6Q4;A0QQN5	8;8	8;8	8;8	>tr|I7F6Q4|I7F6Q4_MYCS2 Amidase, hydantoinase/carbamoylase OS=Mycobacterium smegmatis (strain ATCC 700084 / mc(2)155) GN=MSMEI_0800 PE=4 SV=1;>tr|A0QQN5|A0QQN5_MYCS2 N-carbamoyl-L-amino acid amidohydrolase OS=Mycobacterium smegmatis (strain ATCC 700084 / m	2	8	8	8	24.3	24.3	24.3	45.164	419	419;419	0	1.0404	1.2559	18.357	5	0	Median	115910000	61701000	54208000	4997;6111;9137;9834;14607;21141;23167;24555	True;True;True;True;True;True;True;True	5477;6679;9984;10740;16006;23469;25649;27167	12217;14922;22018;23558;35591;35592;51402;55760;59132;59133	17149;21088;31212;33354;33355;33356;50314;50315;50316;50317;72137;78211;82953;82954;82955	17149;21088;31212;33355;50316;72137;78211;82953	475;476	356;364
I7G438;A0QQN9	I7G438;A0QQN9	4;4	4;4	4;4	>tr|I7G438|I7G438_MYCS2 Uncharacterized protein OS=Mycobacterium smegmatis (strain ATCC 700084 / mc(2)155) GN=MSMEI_0804 PE=4 SV=1;>tr|A0QQN9|A0QQN9_MYCS2 Uncharacterized protein OS=Mycobacterium smegmatis (strain ATCC 700084 / mc(2)155) GN=MSMEG_0823 PE=4	2	4	4	4	26.1	26.1	26.1	19.489	184	184;184	0	0.91988	1.0596	38.955	6	0	Median	204120000	119640000	84481000	3135;8866;27580;28710	True;True;True;True	3460;3461;9691;30563;31800	7897;7898;21400;66621;66622;69433;69434	11114;11115;11116;11117;11118;30364;30365;93554;93555;93556;93557;93558;97431;97432;97433	11115;30365;93555;97431	477	153
I7F6R1;A0QQP0	I7F6R1;A0QQP0	6;6	6;6	6;6	>tr|I7F6R1|I7F6R1_MYCS2 Uncharacterized protein OS=Mycobacterium smegmatis (strain ATCC 700084 / mc(2)155) GN=MSMEI_0805 PE=4 SV=1;>tr|A0QQP0|A0QQP0_MYCS2 Uncharacterized protein OS=Mycobacterium smegmatis (strain ATCC 700084 / mc(2)155) GN=MSMEG_0824 PE=4	2	6	6	6	43.7	43.7	43.7	22.502	215	215;215	0	0.35684	0.42816	72.15	16	0	Median	2849300000	2225200000	624080000	5426;11645;11902;12707;21879;26208	True;True;True;True;True;True	5944;12734;13059;13961;24265;29015	13239;28172;28173;28174;28175;28176;28926;28927;28928;30998;30999;31000;31001;31002;31003;52963;52964;52965;52966;52967;63189;63190;63191	18654;39944;39945;39946;39947;39948;39949;40988;40989;40990;40991;43877;43878;43879;43880;43881;43882;43883;43884;74324;74325;74326;74327;74328;88697;88698;88699;88700;88701	18654;39947;40990;43878;74324;88698
I7G2G7;A0QQP1	I7G2G7;A0QQP1	11;11	11;11	11;11	>tr|I7G2G7|I7G2G7_MYCS2 Phosphomethylpyrimidine kinase OS=Mycobacterium smegmatis (strain ATCC 700084 / mc(2)155) GN=thiD PE=4 SV=1;>tr|A0QQP1|A0QQP1_MYCS2 Phosphomethylpyrimidine kinase OS=Mycobacterium smegmatis (strain ATCC 700084 / mc(2)155) GN=thiD PE	2	11	11	11	73.7	73.7	73.7	28.732	278	278;278	0	0.30312	0.35239	48.748	22	0	Median	5310200000	4594000000	716200000	818;2739;11514;12748;14118;17676;18019;20508;26091;27046;29621	True;True;True;True;True;True;True;True;True;True;True	890;2983;12592;12593;14004;15480;15481;15482;19301;19661;22765;28877;29953;32820;32821	2011;2012;6817;6818;27833;27834;27835;27836;27837;27838;31082;31083;34383;34384;34385;34386;34387;34388;34389;34390;42751;42752;42753;42754;42755;42756;43542;43543;49905;49906;49907;49908;49909;62803;62804;65253;65254;71699;71700;71701;71702;71703;71704;71705;71706;71707;71708;71709;71710	2819;2820;2821;9639;9640;39470;39471;39472;39473;39474;39475;43982;43983;48623;48624;48625;48626;48627;48628;48629;48630;60349;60350;60351;60352;60353;60354;60355;61420;61421;61422;70033;70034;70035;70036;70037;88132;88133;91563;91564;100524;100525;100526;100527;100528;100529;100530;100531;100532;100533;100534;100535;100536;100537;100538	2820;9640;39475;43982;48628;60351;61420;70034;88133;91563;100530	478;479;480;481;482	17;90;122;238;240
I7G442;A0QQP4	I7G442;A0QQP4	4;4	4;4	4;4	>tr|I7G442|I7G442_MYCS2 Uncharacterized protein OS=Mycobacterium smegmatis (strain ATCC 700084 / mc(2)155) GN=MSMEI_0809 PE=4 SV=1;>tr|A0QQP4|A0QQP4_MYCS2 Immunogenic protein MPT63 OS=Mycobacterium smegmatis (strain ATCC 700084 / mc(2)155) GN=MSMEG_0828 PE	2	4	4	4	20.5	20.5	20.5	33.906	351	351;356	0	3.7792	4.5952	23.252	8	0	Median	1205000000	205740000	999230000	6042;6043;29341;30751	True;True;True;True	6607;6608;32496;34038	14764;14765;14766;14767;14768;14769;14770;71039;71040;74399;74400;74401;74402	20853;20854;20855;20856;20857;20858;20859;99636;99637;99638;99639;104241;104242;104243;104244;104245;104246	20856;20859;99637;104243
I7F6R7;A0QQP5	I7F6R7;A0QQP5	6;6	6;6	6;6	>tr|I7F6R7|I7F6R7_MYCS2 Exodeoxyribonuclease III protein XthA OS=Mycobacterium smegmatis (strain ATCC 700084 / mc(2)155) GN=xthA PE=4 SV=1;>tr|A0QQP5|A0QQP5_MYCS2 Exodeoxyribonuclease III OS=Mycobacterium smegmatis (strain ATCC 700084 / mc(2)155) GN=xth PE	2	6	6	6	24.6	24.6	24.6	29.108	260	260;260	0	1.0075	1.2032	47.908	8	0	Median	271410000	154980000	116430000	1123;14019;16993;24392;27409;28778	True;True;True;True;True;True	1234;1235;15371;18568;26991;30373;31875	2795;2796;34148;41136;58757;58758;58759;66183;66184;66185;69599	3932;3933;48292;58116;58117;82423;82424;82425;82426;82427;92907;92908;92909;92910;92911;92912;97653	3933;48292;58116;82424;92912;97653	483	32
I7FX29;A0QQP7	I7FX29;A0QQP7	5;5	5;5	5;5	>tr|I7FX29|I7FX29_MYCS2 GCN5-related N-acetyltransferase OS=Mycobacterium smegmatis (strain ATCC 700084 / mc(2)155) GN=MSMEI_0812 PE=4 SV=1;>tr|A0QQP7|A0QQP7_MYCS2 Acetyltransferase, gnat family protein OS=Mycobacterium smegmatis (strain ATCC 700084 / mc(2	2	5	5	5	19.8	19.8	19.8	32.935	308	308;308	0	0.65539	0.7668	30.478	6	0	Median	155700000	84185000	71513000	315;10356;15062;17783;23635	True;True;True;True;True	344;11307;16504;19413;26163	768;24854;24855;36670;43015;56937	1066;35162;35163;35164;51832;60708;79870;79871	1066;35162;51832;60708;79870
A0QQP8	A0QQP8	5	5	5	>sp|A0QQP8|DEF_MYCS2 Peptide deformylase OS=Mycobacterium smegmatis (strain ATCC 700084 / mc(2)155) GN=def PE=3 SV=1	1	5	5	5	44.7	44.7	44.7	21.208	197	197	0	1.0284	1.2495	35.99	12	0	Median	1585900000	764360000	821560000	12694;17080;19960;22520;30199	True;True;True;True;True	13946;18661;21999;22000;24956;33456	30941;41325;41326;41327;48335;48336;48337;48338;48339;48340;54292;54293;54294;73073;73074	43796;58377;58378;58379;67880;67881;67882;67883;67884;67885;67886;67887;67888;67889;76182;76183;76184;76185;76186;102392;102393;102394	43796;58379;67885;76183;102392	484;485	96;145
I7G446;A0QQP9	I7G446;A0QQP9	2;2	2;2	2;2	>tr|I7G446|I7G446_MYCS2 Transcriptional regulator, Fis family OS=Mycobacterium smegmatis (strain ATCC 700084 / mc(2)155) GN=MSMEI_0814 PE=4 SV=1;>tr|A0QQP9|A0QQP9_MYCS2 Uncharacterized protein OS=Mycobacterium smegmatis (strain ATCC 700084 / mc(2)155) GN=M	2	2	2	2	22.3	22.3	22.3	11.861	103	103;103	0	0.45434	0.516	18.153	2	0	Median	28823000	20442000	8381900	17187;25814	True;True	18780;28571	41555;62144	58684;87180	58684;87180
I7F6S5;A0QQQ0	I7F6S5;A0QQQ0	4;4	4;4	4;4	>tr|I7F6S5|I7F6S5_MYCS2 Putative tuberculin related peptide OS=Mycobacterium smegmatis (strain ATCC 700084 / mc(2)155) GN=MSMEI_0815 PE=4 SV=1;>tr|A0QQQ0|A0QQQ0_MYCS2 Tuberculin related peptide OS=Mycobacterium smegmatis (strain ATCC 700084 / mc(2)155) GN=	2	4	4	4	32.3	32.3	32.3	16.85	158	158;158	0	0.7867	0.92222	27.315	9	0	Median	1719000000	933030000	786020000	1364;17827;22636;28640	True;True;True;True	1498;19459;25077;31725	3388;43119;43120;54516;54517;69253;69254;69255;69256	4794;60853;60854;60855;60856;76486;76487;76488;76489;76490;97188;97189;97190;97191;97192;97193;97194;97195	4794;60855;76488;97190
I7G2H6;A0QQQ1	I7G2H6;A0QQQ1	6;6	6;6	6;6	>tr|I7G2H6|I7G2H6_MYCS2 Superoxide dismutase Cu-Zn OS=Mycobacterium smegmatis (strain ATCC 700084 / mc(2)155) GN=sodC PE=4 SV=1;>tr|A0QQQ1|A0QQQ1_MYCS2 Superoxide dismutase [Cu-Zn] OS=Mycobacterium smegmatis (strain ATCC 700084 / mc(2)155) GN=sodC PE=3 SV=	2	6	6	6	35.6	35.6	35.6	23.213	236	236;236	0	1.5051	1.731	46.324	34	0	Median	11364000000	4616200000	6747800000	1052;18934;19330;25255;27794;31632	True;True;True;True;True;True	1154;20662;21087;27947;30804;34994;34995	2603;2604;2605;2606;2607;2608;2609;2610;2611;2612;2613;2614;2615;2616;2617;2618;2619;2620;2621;2622;45537;45538;45539;45540;45541;45542;45543;45544;45545;45546;46442;46443;46444;46445;46446;46447;46448;46449;46450;60789;60790;67177;67178;67179;67180;76369;76370;76371;76372;76373	3656;3657;3658;3659;3660;3661;3662;3663;3664;3665;3666;3667;3668;3669;3670;3671;3672;3673;3674;3675;3676;3677;3678;3679;3680;3681;64099;64100;64101;64102;64103;64104;64105;64106;64107;64108;64109;64110;64111;64112;64113;64114;64115;64116;64117;65337;65338;65339;65340;65341;65342;65343;65344;65345;65346;65347;65348;65349;65350;65351;85277;85278;85279;94328;94329;94330;94331;106908;106909;106910;10…	3674;64115;65342;85277;94330;106911	486	219
A0QQQ2	A0QQQ2	7	7	7	>sp|A0QQQ2|GCS21_MYCS2 Putative glutamate--cysteine ligase 2-1 OS=Mycobacterium smegmatis (strain ATCC 700084 / mc(2)155) GN=MSMEG_0836 PE=3 SV=1	1	7	7	7	22.6	22.6	22.6	41.97	376	376	0	1.2206	1.3905	19.757	12	0	Median	674900000	308300000	366600000	8120;11721;14269;22811;24558;26055;30982	True;True;True;True;True;True;True	8859;12826;12827;15642;25263;27170;28838;34278	19627;19628;19629;28386;28387;28388;34761;54910;59137;62707;62708;74889	27849;27850;27851;27852;40240;40241;40242;49127;77059;82959;82960;87981;87982;87983;104910	27851;40241;49127;77059;82960;87982;104910	487	95
I7G449;A0QQQ4	I7G449;A0QQQ4	5;5	5;5	5;5	>tr|I7G449|I7G449_MYCS2 AsnC-family transcriptional regulator OS=Mycobacterium smegmatis (strain ATCC 700084 / mc(2)155) GN=MSMEI_0819 PE=4 SV=1;>tr|A0QQQ4|A0QQQ4_MYCS2 AsnC-family protein transcriptional regulator OS=Mycobacterium smegmatis (strain ATCC 7	2	5	5	5	16.3	16.3	16.3	38.395	349	349;349	0	0.50919	0.59416	45.379	7	0	Median	256070000	151680000	104390000	1234;5317;8006;16626;17892	True;True;True;True;True	1357;5828;8740;18177;19526	3060;12976;19370;19371;19372;19373;40322;40323;43277	4312;18262;18263;27483;27484;27485;27486;27487;27488;56971;56972;61076	4312;18262;27484;56971;61076
I7F6T3;A0QQQ5	I7F6T3;A0QQQ5	11;11	11;11	11;11	>tr|I7F6T3|I7F6T3_MYCS2 Peptidase S16, lon-like protein OS=Mycobacterium smegmatis (strain ATCC 700084 / mc(2)155) GN=MSMEI_0820 PE=4 SV=1;>tr|A0QQQ5|A0QQQ5_MYCS2 ATP-dependent protease La (LON) domain subfamily protein OS=Mycobacterium smegmatis (strain A	2	11	11	11	66.8	66.8	66.8	22.494	208	208;208	0	0.65061	0.77084	58.705	17	0	Median	1009800000	543100000	466690000	980;4678;5849;8698;14526;14527;15236;16108;27594;29482;31695	True;True;True;True;True;True;True;True;True;True;True	1074;5134;6404;9516;15918;15919;16689;17622;30582;30583;32652;35060	2434;11558;14304;14305;14306;21044;35391;35392;37056;37057;39203;39204;39205;66686;66687;66688;71361;71362;76498;76499	3417;3418;3419;16221;16222;20186;20187;20188;20189;29841;50025;50026;50027;52369;52370;52371;52372;55466;55467;55468;93659;93660;93661;100078;100079;107090;107091	3419;16222;20187;29841;50025;50026;52369;55466;93661;100078;107090	488;489	6;13
A0QQQ6;I7G2I0	A0QQQ6;I7G2I0	4;4	4;4	4;4	>tr|A0QQQ6|A0QQQ6_MYCS2 Uncharacterized protein OS=Mycobacterium smegmatis (strain ATCC 700084 / mc(2)155) GN=MSMEG_0840 PE=4 SV=1;>tr|I7G2I0|I7G2I0_MYCS2 Uncharacterized protein OS=Mycobacterium smegmatis (strain ATCC 700084 / mc(2)155) GN=MSMEI_0821 PE=4	2	4	4	4	18.9	18.9	18.9	23.678	217	217;257	0	0.67221	0.7657	26.438	4	0	Median	110000000	66363000	43632000	12240;13409;28311;28498	True;True;True;True	13429;14706;31366;31573	29805;29806;32623;68432;68925	42222;42223;46168;96059;96739	42223;46168;96059;96739	490	162
A0QQQ7	A0QQQ7	2	2	2	>tr|A0QQQ7|A0QQQ7_MYCS2 Uncharacterized protein OS=Mycobacterium smegmatis (strain ATCC 700084 / mc(2)155) GN=MSMEG_0842 PE=4 SV=1	1	2	2	2	36.2	36.2	36.2	9.8647	94	94	0	2.5725	2.8928	71.457	3	0	Median	66138000	22115000	44023000	10144;21947	True;True	11069;24338	24290;24291;53097	34360;34361;34362;34363;34364;34365;74505	34364;74505
I7F6T8;A0QQR0	I7F6T8;A0QQR0	3;3	3;3	3;3	>tr|I7F6T8|I7F6T8_MYCS2 Multisubunit Na+/H+ antiporter MnhE subunit-like protein OS=Mycobacterium smegmatis (strain ATCC 700084 / mc(2)155) GN=MSMEI_0825 PE=4 SV=1;>tr|A0QQR0|A0QQR0_MYCS2 Multisubunit Na+/H+ antiporter OS=Mycobacterium smegmatis (strain AT	2	3	3	3	18.4	18.4	18.4	19.873	179	179;179	0	0.81111	0.93423	25.61	3	0	Median	92566000	52675000	39891000	4851;10015;19886	True;True;True	5319;10931;21888	11870;23968;23969;48100	16656;16657;33921;33922;67554;67555	16657;33921;67554
I7G2I4;A0QQR1	I7G2I4;A0QQR1	4;4	4;4	4;4	>tr|I7G2I4|I7G2I4_MYCS2 Putative cation antiporter NADH dehydrogenase subunit OS=Mycobacterium smegmatis (strain ATCC 700084 / mc(2)155) GN=MSMEI_0826 PE=4 SV=1;>tr|A0QQR1|A0QQR1_MYCS2 NADH-ubiquinone oxidoreductase/multisubunit na+/h+ antiporter, d subuni	2	4	4	4	9.4	9.4	9.4	55.164	530	530;531	0	1.1634	1.361	27.336	6	0	Median	365300000	196600000	168700000	57;878;12046;26998	True;True;True;True	60;959;13213;29903	135;136;2173;2174;2175;29277;29278;29279;65168	178;179;180;3042;3043;3044;41478;41479;41480;41481;91449;91450	179;3044;41479;91449
I7FX42;A0QQR2	I7FX42;A0QQR2	2;2	2;2	2;2	>tr|I7FX42|I7FX42_MYCS2 NADH-ubiquinone oxidoreductase chain 4L OS=Mycobacterium smegmatis (strain ATCC 700084 / mc(2)155) GN=MSMEI_0827 PE=4 SV=1;>tr|A0QQR2|A0QQR2_MYCS2 NADH-ubiquinone/plastoquinone oxidoreductase chain 4l family protein OS=Mycobacterium	2	2	2	2	21.3	21.3	21.3	16.476	155	155;155	0	0.93672	1.1461	13.192	4	0	Median	156090000	83838000	72256000	6540;18976	True;True	7170;20708	15972;15973;45639;45640	22578;22579;22580;64244;64245;64246	22579;64246
I7FEI8;A0QQR3	I7FEI8;A0QQR3	5;5	5;5	5;5	>tr|I7FEI8|I7FEI8_MYCS2 Putative cation antiporter NADH dehydrogenase subunit OS=Mycobacterium smegmatis (strain ATCC 700084 / mc(2)155) GN=MSMEI_0828 PE=4 SV=1;>tr|A0QQR3|A0QQR3_MYCS2 NADH ubiquinone oxidoreductase subunit 5 OS=Mycobacterium smegmatis (st	2	5	5	5	4.9	4.9	4.9	100.86	959	959;993	0	1.0484	1.2008	14.056	6	0	Median	320270000	154120000	166140000	2077;11459;18811;23654;28376	True;True;True;True;True	2268;12535;20531;26183;31444	5081;27716;45269;56985;56986;68616;68617;68618;68619	7202;39304;63746;79938;79939;96313;96314;96315;96316;96317;96318;96319	7202;39304;63746;79939;96314
A0QQR7;I7FX45	A0QQR7;I7FX45	4;3	4;3	4;3	>tr|A0QQR7|A0QQR7_MYCS2 CBS domain protein OS=Mycobacterium smegmatis (strain ATCC 700084 / mc(2)155) GN=MSMEG_0852 PE=4 SV=1;>tr|I7FX45|I7FX45_MYCS2 Putative signal transduction protein with CBS domains OS=Mycobacterium smegmatis (strain ATCC 700084 / mc(	2	4	4	4	34.2	34.2	34.2	16.097	152	152;164	0	1.7654	1.9136	97.87	5	0	Median	90389000	35886000	54503000	18100;20086;22763;27399	True;True;True;True	19748;22200;25214;30361	43711;43712;48786;54816;66156	61639;61640;61641;61642;68494;76925;92860;92861	61640;68494;76925;92860
A0QQR9;I7G462	A0QQR9;I7G462	2;2	2;2	2;2	>tr|A0QQR9|A0QQR9_MYCS2 Histidine kinase OS=Mycobacterium smegmatis (strain ATCC 700084 / mc(2)155) GN=MSMEG_0854 PE=4 SV=1;>tr|I7G462|I7G462_MYCS2 Histidine kinase OS=Mycobacterium smegmatis (strain ATCC 700084 / mc(2)155) GN=MSMEI_0834 PE=4 SV=1	2	2	2	2	8.1	8.1	8.1	35.078	322	322;338	0	1.871	2.3371	44.652	2	0	Median	27998000	10713000	17284000	17725;24624	True;True	19353;27246	42889;59278	60543;83148;83149	60543;83149
I7F6V1;A0QQS0	I7F6V1;A0QQS0	2;2	2;2	2;2	>tr|I7F6V1|I7F6V1_MYCS2 Two component transcriptional regulator, LuxR family OS=Mycobacterium smegmatis (strain ATCC 700084 / mc(2)155) GN=MSMEI_0835 PE=4 SV=1;>tr|A0QQS0|A0QQS0_MYCS2 DNA-binding response regulator, LuxR family protein OS=Mycobacterium sme	2	2	2	2	10.7	10.7	10.7	23.683	215	215;215	0	1.9368	2.0789	29.515	3	0	Median	101760000	36204000	65557000	14709;24805	True;True	16111;27449	35824;35825;59702	50638;50639;50640;83743	50640;83743
I7FEK0;A0QQS3	I7FEK0;A0QQS3	15;15	15;15	15;15	>tr|I7FEK0|I7FEK0_MYCS2 Transcriptional regulator, TetR family OS=Mycobacterium smegmatis (strain ATCC 700084 / mc(2)155) GN=MSMEI_0838 PE=4 SV=1;>tr|A0QQS3|A0QQS3_MYCS2 Transcriptional regulator, TetR family protein OS=Mycobacterium smegmatis (strain ATCC	2	15	15	15	43	43	43	37.055	337	337;337	0	1.0468	1.2265	41.961	28	0	Median	2284300000	1010300000	1274000000	346;3566;3567;4008;6233;6234;7667;12490;13949;15670;18437;26685;26686;30834;30859	True;True;True;True;True;True;True;True;True;True;True;True;True;True;True	379;3940;3941;4414;6833;6834;8384;13716;13717;15296;17159;20138;29528;29529;34123;34149	833;8954;8955;8956;9959;9960;15244;15245;15246;15247;18604;30405;30406;30407;30408;33978;33979;38189;44520;64304;64305;64306;64307;64308;64309;64310;64311;74580;74622;74623	1155;1156;12623;12624;12625;12626;12627;14051;14052;21541;21542;21543;21544;21545;21546;21547;26341;43044;43045;43046;43047;43048;43049;43050;48055;48056;48057;54035;62734;90281;90282;90283;90284;90285;90286;90287;90288;90289;90290;90291;90292;104500;104558;104559	1156;12623;12625;14052;21542;21547;26341;43050;48057;54035;62734;90284;90288;104500;104559	491	247
I7G468;A0QQS4	I7G468;A0QQS4	33;33	33;33	32;32	>tr|I7G468|I7G468_MYCS2 Conserved ATPase OS=Mycobacterium smegmatis (strain ATCC 700084 / mc(2)155) GN=MSMEI_0839 PE=1 SV=1;>tr|A0QQS4|A0QQS4_MYCS2 Cell division control protein Cdc48 OS=Mycobacterium smegmatis (strain ATCC 700084 / mc(2)155) GN=MSMEG_0858	2	33	33	32	56.6	56.6	55	78.12	745	745;745	0	0.83239	0.94791	39.273	51	0	Median	3738300000	1963300000	1775000000	2966;3685;4072;6842;7985;8248;8640;8847;12000;12113;12560;12613;12864;12865;13540;15535;16521;17484;18252;18699;19141;22380;22755;22899;23483;23896;24121;24425;26502;27182;29623;30362;30424	True;True;True;True;True;True;True;True;True;True;True;True;True;True;True;True;True;True;True;True;True;True;True;True;True;True;True;True;True;True;True;True;True	3227;4068;4484;7499;8718;9025;9454;9672;13165;13283;13284;13794;13860;14125;14126;14846;17014;18063;19097;19943;20412;20886;24807;25206;25358;25996;26443;26684;27025;29330;30110;32824;32825;33629;33694	7407;9229;9230;9231;10097;10098;10099;10100;16678;19335;19995;19996;20915;20916;21359;21360;29172;29442;29443;30595;30596;30741;30742;31345;31346;31347;31348;32924;37837;40096;40097;42248;44130;45033;45034;46046;46047;53989;53990;53991;54805;55113;55114;56540;57554;57555;58061;58817;58818;58819;63910;65593;71714;71715;71716;71717;71718;71719;73450;73451;73452;73453;73614;73615	10462;13013;13014;13015;14239;14240;14241;14242;14243;14244;14245;23612;27434;28362;28363;28364;28365;28366;29656;29657;30309;30310;41328;41706;41707;43311;43312;43313;43528;43529;44367;44368;44369;44370;44371;46592;53480;53481;56665;56666;56667;59634;62213;62214;63423;63424;64812;64813;64814;64815;64816;75760;75761;75762;75763;75764;76913;77334;77335;77336;79313;79314;80738;80739;80740;80741;814…	10462;13014;14242;23612;27434;28365;29656;30309;41328;41707;43311;43528;44367;44370;46592;53481;56667;59634;62213;63423;64816;75760;76913;77335;79314;80739;81443;82512;89743;92053;100547;102903;103147	492;493;494	139;403;556
I7F6V8;A0QQS5	I7F6V8;A0QQS5	3;3	3;3	3;3	>tr|I7F6V8|I7F6V8_MYCS2 CDP-diacylglycerol--serine O-phosphatidyltransferase OS=Mycobacterium smegmatis (strain ATCC 700084 / mc(2)155) GN=pssA PE=4 SV=1;>tr|A0QQS5|A0QQS5_MYCS2 CDP-diacylglycerol--serine O-phosphatidyltransferase OS=Mycobacterium smegmati	2	3	3	3	17.8	17.8	17.8	31.415	286	286;286	0	0.77955	0.89241	27.704	4	0	Median	107080000	56927000	50150000	8884;9617;13633	True;True;True	9712;9713;10501;14954	21442;21443;23060;23061;23062;33243	30422;30423;30424;32655;32656;32657;32658;47054	30422;32655;47054	495	139
A0QQS6	A0QQS6	10	10	10	>sp|A0QQS6|PSD_MYCS2 Phosphatidylserine decarboxylase proenzyme OS=Mycobacterium smegmatis (strain ATCC 700084 / mc(2)155) GN=psd PE=3 SV=1	1	10	10	10	44	44	44	24.816	232	232	0	0.63965	0.77138	40.161	16	0	Median	1288500000	769430000	519080000	3316;9445;15253;16817;18691;22463;22630;26413;29562;30027	True;True;True;True;True;True;True;True;True;True	3666;10314;16711;18385;20404;24894;25071;29236;32735;33271	8351;22651;22652;22653;22654;37109;37110;37111;40765;45010;54175;54502;54503;63699;63700;71536;72702	11746;32073;32074;32075;32076;32077;32078;32079;52441;52442;52443;52444;57581;63386;63387;63388;76033;76463;76464;89445;89446;89447;100305;101879	11746;32077;52443;57581;63386;76033;76464;89445;100305;101879
I7FX50;A0QQS7	I7FX50;A0QQS7	9;9	9;9	9;9	>tr|I7FX50|I7FX50_MYCS2 Molybdopterin biosynthesis protein MoeA2 OS=Mycobacterium smegmatis (strain ATCC 700084 / mc(2)155) GN=moaE2 PE=4 SV=1;>tr|A0QQS7|A0QQS7_MYCS2 Molybdopterin biosynthesis protein MoeA OS=Mycobacterium smegmatis (strain ATCC 700084 /	2	9	9	9	31.9	31.9	31.9	40.793	395	395;398	0	0.83916	0.96287	57.697	25	0	Median	1583500000	928600000	654940000	542;4260;4890;12567;14809;15233;18813;25499;27423	True;True;True;True;True;True;True;True;True	593;594;4686;5360;5361;13802;16230;16231;16686;20533;28215;30387	1258;1259;1260;1261;1262;10567;10568;11952;11953;11954;11955;11956;11957;11958;30609;30610;30611;30612;30613;30614;36101;36102;36103;36104;36105;37052;45271;45272;45273;61402;61403;66216	1754;1755;1756;1757;1758;1759;14877;14878;16771;16772;16773;16774;16775;16776;16777;16778;16779;43329;43330;43331;43332;43333;43334;43335;43336;43337;43338;51036;51037;51038;51039;51040;52364;63748;63749;63750;63751;63752;86135;86136;92963	1755;14878;16772;43333;51036;52364;63748;86135;92963	496;497;498	97;223;316
I7FEK4;A0QQS8	I7FEK4;A0QQS8	12;12	12;12	12;12	>tr|I7FEK4|I7FEK4_MYCS2 Short-chain dehydrogenase/reductase SDR OS=Mycobacterium smegmatis (strain ATCC 700084 / mc(2)155) GN=MSMEI_0843 PE=4 SV=1;>tr|A0QQS8|A0QQS8_MYCS2 Short chain dehydrogenase OS=Mycobacterium smegmatis (strain ATCC 700084 / mc(2)155)	2	12	12	12	44.3	44.3	44.3	33.209	307	307;307	0	0.80113	0.92742	52.263	20	0	Median	2363600000	1339200000	1024400000	665;11036;11144;14482;16013;16392;16822;25111;27958;28428;30370;31009	True;True;True;True;True;True;True;True;True;True;True;True	733;12064;12185;15868;17522;17523;17923;18390;27789;30980;31500;33638;34305	1619;26576;26577;26900;26901;35273;35274;39003;39004;39805;40773;40774;60469;67592;67593;67594;68746;68747;73473;74931;74932	2262;2263;2264;37628;37629;37630;38107;38108;38109;38110;49852;49853;49854;49855;55198;55199;55200;56273;57590;57591;84832;84833;94903;94904;94905;94906;94907;94908;96490;96491;102940;104967;104968;104969;104970;104971	2264;37629;38109;49855;55199;56273;57591;84833;94904;96491;102940;104970	499	219
I7F6W5;A0QQT0	I7F6W5;A0QQT0	5;5	5;5	5;5	>tr|I7F6W5|I7F6W5_MYCS2 Membrane-flanked domain protein OS=Mycobacterium smegmatis (strain ATCC 700084 / mc(2)155) GN=MSMEI_0845 PE=4 SV=1;>tr|A0QQT0|A0QQT0_MYCS2 Bacterial membrane flanked domain family protein OS=Mycobacterium smegmatis (strain ATCC 7000	2	5	5	5	17	17	17	53.245	499	499;499	0	0.87377	1.067	27.871	6	0	Median	93957000	52789000	41168000	2026;2346;5589;10394;20198	True;True;True;True;True	2215;2557;6115;11350;22365	4963;4964;5811;13617;13618;24945;24946;49079	7035;7036;8266;8267;19199;19200;35293;35294;68871	7035;8267;19199;35294;68871
I7G2K2;A0QQT1	I7G2K2;A0QQT1	6;6	6;6	6;6	>tr|I7G2K2|I7G2K2_MYCS2 HAD-superfamily hydrolase, subfamily IIA OS=Mycobacterium smegmatis (strain ATCC 700084 / mc(2)155) GN=MSMEI_0846 PE=4 SV=1;>tr|A0QQT1|A0QQT1_MYCS2 Hydrolase OS=Mycobacterium smegmatis (strain ATCC 700084 / mc(2)155) GN=MSMEG_0867 P	2	6	6	6	30.6	30.6	30.6	29.022	271	271;271	0	0.99104	1.1177	28.551	11	0	Median	848140000	400120000	448020000	3770;14006;24746;25082;28371;29233	True;True;True;True;True;True	4157;15356;27379;27757;31438;31439;32379	9439;9440;34119;34120;59550;60391;60392;68600;68601;68602;70793;70794	13315;13316;13317;13318;48252;48253;48254;83528;83529;84718;84719;84720;84721;96289;96290;96291;99296;99297	13315;48254;83528;84720;96290;99297	500;501;502	100;171;176
A0QQT2;I7FX52	A0QQT2;I7FX52	2;2	2;2	2;2	>tr|A0QQT2|A0QQT2_MYCS2 DNA or RNA helicase of superfamily protein II OS=Mycobacterium smegmatis (strain ATCC 700084 / mc(2)155) GN=MSMEG_0866 PE=4 SV=1;>tr|I7FX52|I7FX52_MYCS2 Type III restriction enzyme, res subunit OS=Mycobacterium smegmatis (strain ATC	2	2	2	2	5.6	5.6	5.6	62.484	568	568;640	0	1.1536	1.3195	8.7119	2	0	Median	17315000	8314400	9000800	22422;26672	True;True	24851;29514	54077;64268	75887;90241	75887;90241
I7G2L0;A0QQU1	I7G2L0;A0QQU1	13;13	13;13	13;13	>tr|I7G2L0|I7G2L0_MYCS2 Dihydrodipicolinate synthase OS=Mycobacterium smegmatis (strain ATCC 700084 / mc(2)155) GN=MSMEI_0856 PE=4 SV=1;>tr|A0QQU1|A0QQU1_MYCS2 Dihydrodipicolinate synthase OS=Mycobacterium smegmatis (strain ATCC 700084 / mc(2)155) GN=MSMEG	2	13	13	13	74.2	74.2	74.2	31.959	310	310;310	0	0.88355	1.0168	49.11	25	0	Median	1975500000	1037700000	937840000	1640;2159;2386;4655;8146;12522;14395;17517;22439;25001;28657;28732;30399	True;True;True;True;True;True;True;True;True;True;True;True;True	1793;2353;2601;5110;8887;13752;15774;19132;24868;27672;31744;31825;33668	4065;4066;5277;5278;5279;5909;5910;5911;11506;19692;19693;30485;30486;30487;35094;42338;42339;42340;54113;54114;60214;60215;69297;69496;69497;69498;73550;73551	5782;5783;7480;7481;7482;7483;7484;7485;8405;8406;8407;16155;27934;27935;27936;43148;43149;43150;43151;49606;49607;59766;59767;59768;75938;75939;84469;84470;84471;84472;97250;97516;97517;97518;103054;103055;103056	5782;7481;8406;16155;27934;43149;49607;59767;75938;84472;97250;97516;103054	503	198
I7FX58;A0QQU2	I7FX58;A0QQU2	7;7	7;7	7;7	>tr|I7FX58|I7FX58_MYCS2 Short-chain dehydrogenase/reductase SDR OS=Mycobacterium smegmatis (strain ATCC 700084 / mc(2)155) GN=MSMEI_0857 PE=4 SV=1;>tr|A0QQU2|A0QQU2_MYCS2 Short chain dehydrogenase OS=Mycobacterium smegmatis (strain ATCC 700084 / mc(2)155)	2	7	7	7	41	41	41	32.561	305	305;305	0	0.9638	1.0949	71.206	18	0	Median	911400000	478750000	432660000	664;18883;19324;23136;27956;30363;30655	True;True;True;True;True;True;True	732;20608;21081;25614;30978;33630;33938	1617;1618;45421;45422;45423;45424;46432;46433;55680;67589;67590;73454;73455;73456;73457;74163;74164;74165;74166	2259;2260;2261;63944;63945;63946;63947;63948;63949;63950;65325;65326;78113;94899;94900;94901;102907;102908;102909;102910;102911;102912;102913;103900;103901;103902;103903;103904;103905;103906	2261;63946;65325;78113;94899;102910;103902
A0QQU3;I7FEM0	A0QQU3;I7FEM0	4;4	4;4	4;4	>tr|A0QQU3|A0QQU3_MYCS2 Transcriptional regulator OS=Mycobacterium smegmatis (strain ATCC 700084 / mc(2)155) GN=MSMEG_0878 PE=4 SV=1;>tr|I7FEM0|I7FEM0_MYCS2 Putative transcriptional regulatory protein (Possibly Tetr-family) OS=Mycobacterium smegmatis (stra	2	4	4	4	29.6	29.6	29.6	20.094	189	189;190	0	0.82102	0.9581	47.332	6	0	Median	166250000	100120000	66135000	7803;10559;11681;28025	True;True;True;True	8529;11524;12776;31056	18953;25332;25333;28266;28267;28268;67738;67739	26869;35869;35870;35871;40072;40073;40074;95099;95100	26869;35870;40072;95099
A0QQU5	A0QQU5	28	28	27	>sp|A0QQU5|CH601_MYCS2 60 kDa chaperonin 1 OS=Mycobacterium smegmatis (strain ATCC 700084 / mc(2)155) GN=groL1 PE=1 SV=1	1	28	28	27	60.6	60.6	59	56.487	541	541	0	0.58998	0.69832	50.158	161	0	Median	110800000000	72694000000	38107000000	101;738;1280;1281;1631;5302;6059;7711;8376;9152;11583;12796;13438;15909;15989;15998;16272;20996;21348;21503;25519;26257;26258;27990;30055;30177;30700;30879	True;True;True;True;True;True;True;True;True;True;True;True;True;True;True;True;True;True;True;True;True;True;True;True;True;True;True;True	108;109;110;807;1407;1408;1783;5813;6624;8433;9163;9164;9999;12668;14054;14736;17417;17498;17507;17795;23315;23687;23856;28237;29072;29073;31014;33303;33434;33986;34170	221;222;223;224;225;226;227;228;229;230;231;232;233;234;235;236;237;238;239;240;241;242;243;1782;1783;1784;3166;3167;3168;3169;3170;3171;3172;3173;3174;3175;3176;4031;4032;4033;4034;4035;4036;4037;4038;4039;4040;4041;12910;12911;12912;12913;12914;12915;12916;12917;12918;12919;12920;12921;12922;12923;12924;12925;12926;12927;12928;12929;12930;12931;12932;12933;12934;12935;12936;12937;12938;12939;12…	302;303;304;305;306;307;308;309;310;311;312;313;314;315;316;317;318;319;320;321;322;323;324;325;326;327;328;329;330;331;2484;2485;2486;4461;4462;4463;4464;4465;4466;4467;4468;4469;4470;4471;4472;4473;4474;4475;4476;4477;4478;4479;4480;4481;4482;4483;5731;5732;5733;5734;5735;5736;5737;5738;5739;5740;5741;5742;5743;5744;5745;5746;5747;5748;5749;5750;18166;18167;18168;18169;18170;18171;18172;18173;1…	317;2485;4462;4481;5746;18186;20898;26520;28752;31252;39741;44134;46249;54878;55137;55162;55968;71728;72769;73271;86212;88911;88926;95002;101978;102341;104080;104625	504;505;506	164;536;539
I7G2L4;A0QQU7	I7G2L4;A0QQU7	4;4	4;4	4;4	>tr|I7G2L4|I7G2L4_MYCS2 Pyridoxamine 5-phosphate oxidase-related, FMN-binding protein OS=Mycobacterium smegmatis (strain ATCC 700084 / mc(2)155) GN=MSMEI_0861 PE=4 SV=1;>tr|A0QQU7|A0QQU7_MYCS2 Uncharacterized protein OS=Mycobacterium smegmatis (strain ATC	2	4	4	4	45.7	45.7	45.7	13.637	127	127;127	0	0.864	0.99239	23.744	12	0	Median	755120000	402300000	352820000	1680;20681;24396;30388	True;True;True;True	1836;22952;26995;33657	4146;4147;4148;4149;4150;4151;4152;4153;50311;58765;58766;73517;73518;73519;73520	5898;5899;5900;5901;5902;5903;5904;5905;5906;5907;5908;5909;5910;5911;5912;5913;70576;82437;82438;103005;103006;103007;103008;103009;103010	5907;70576;82437;103007
I7FX61;A0QQU8	I7FX61;A0QQU8	10;10	10;10	10;10	>tr|I7FX61|I7FX61_MYCS2 Amidohydrolase family protein/D-aminoacylase domain protein OS=Mycobacterium smegmatis (strain ATCC 700084 / mc(2)155) GN=MSMEI_0862 PE=4 SV=1;>tr|A0QQU8|A0QQU8_MYCS2 Amidohydrolase family protein OS=Mycobacterium smegmatis (strain	2	10	10	10	23.1	23.1	23.1	61.829	580	580;580	0	0.66635	0.74414	29.172	17	0	Median	448900000	276160000	172740000	1026;3230;5655;7065;10091;11065;17469;21691;23835;30126	True;True;True;True;True;True;True;True;True;True	1121;3573;6186;7729;11014;12098;19082;24057;26378;33378	2535;2536;8133;8134;13782;13783;13784;17175;17176;24153;24154;26646;26647;26648;26649;42220;42221;42222;52577;57382;57383;72913;72914	3560;3561;3562;11439;11440;11441;19442;19443;19444;24316;24317;24318;34171;34172;34173;37721;37722;37723;37724;37725;37726;37727;37728;37729;59595;59596;59597;73805;80497;80498;80499;102166;102167	3561;11440;19442;24318;34171;37726;59597;73805;80498;102167
I7FEM7;A0QQU9	I7FEM7;A0QQU9	4;4	4;4	4;4	>tr|I7FEM7|I7FEM7_MYCS2 Glyoxalase/bleomycin resistance protein/dioxygenase OS=Mycobacterium smegmatis (strain ATCC 700084 / mc(2)155) GN=MSMEI_0863 PE=4 SV=1;>tr|A0QQU9|A0QQU9_MYCS2 Glyoxalase family protein OS=Mycobacterium smegmatis (strain ATCC 700084	2	4	4	4	30.2	30.2	30.2	13.681	126	126;126	0	0.59431	0.652	25.663	8	0	Median	497090000	296490000	200600000	6282;14041;19828;29366	True;True;True;True	6886;15395;21795;21796;32523	15359;15360;15361;34203;47915;47916;47917;47918;71098	21712;21713;21714;21715;48369;67318;67319;67320;67321;67322;67323;99715	21713;48369;67321;99715	507	1
I7G492;A0QQV0	I7G492;A0QQV0	1;1	1;1	1;1	>tr|I7G492|I7G492_MYCS2 Twin-arginine translocation pathway signal OS=Mycobacterium smegmatis (strain ATCC 700084 / mc(2)155) GN=MSMEI_0864 PE=4 SV=1;>tr|A0QQV0|A0QQV0_MYCS2 Uncharacterized protein OS=Mycobacterium smegmatis (strain ATCC 700084 / mc(2)155)	2	1	1	1	9	9	9	17.894	167	167;167	0	?????????	?????????	?????????	1	0	Median	9610600	2565100	7045500	20902	TRUE	23209	50896	71434	71434
I7F6Z1;A0QQV1	I7F6Z1;A0QQV1	6;6	6;6	6;6	>tr|I7F6Z1|I7F6Z1_MYCS2 Serine/threonine-protein kinase pknF OS=Mycobacterium smegmatis (strain ATCC 700084 / mc(2)155) GN=pknF PE=4 SV=1;>tr|A0QQV1|A0QQV1_MYCS2 Serine/threonine-protein kinase PknD OS=Mycobacterium smegmatis (strain ATCC 700084 / mc(2)155	2	6	6	6	19.6	19.6	19.6	52.78	496	496;496	0	0.9129	1.0337	27.394	6	0	Median	92546000	49764000	42782000	1077;6985;14710;18999;24354;24492	True;True;True;True;True;True	1184;7647;16112;20731;26950;27098	2679;17011;35826;45684;58657;58991	3771;24091;24092;24093;24094;50641;64306;82279;82280;82747	3771;24092;50641;64306;82280;82747
I7G2L8;A0QQV2	I7G2L8;A0QQV2	8;8	8;8	8;8	>tr|I7G2L8|I7G2L8_MYCS2 Uncharacterized protein OS=Mycobacterium smegmatis (strain ATCC 700084 / mc(2)155) GN=MSMEI_0866 PE=4 SV=1;>tr|A0QQV2|A0QQV2_MYCS2 Uncharacterized protein OS=Mycobacterium smegmatis (strain ATCC 700084 / mc(2)155) GN=MSMEG_0887 PE=4	2	8	8	8	75.1	75.1	75.1	20.514	185	185;185	0	0.62575	0.70479	43.302	34	0	Median	3281400000	1956100000	1325300000	4740;9157;17575;17662;27157;29858;30230;30404	True;True;True;True;True;True;True;True	5202;10004;19192;19287;30082;33086;33488;33489;33673	11671;22057;22058;22059;22060;22061;22062;22063;42470;42727;42728;42729;42730;65531;65532;72286;72287;72288;72289;72290;72291;72292;72293;72294;73141;73142;73143;73144;73145;73146;73147;73148;73149;73150;73556;73557	16376;31261;31262;31263;31264;31265;31266;31267;31268;31269;31270;31271;31272;59948;60316;60317;60318;60319;60320;60321;60322;60323;91960;91961;91962;91963;101318;101319;101320;101321;101322;101323;101324;101325;101326;101327;101328;101329;101330;101331;101332;101333;102478;102479;102480;102481;102482;102483;102484;102485;102486;102487;103063;103064;103065;103066	16376;31271;59948;60322;91962;101331;102487;103063	508;509	72;144
I7FEN2;A0QQV4	I7FEN2;A0QQV4	18;18	18;18	18;18	>tr|I7FEN2|I7FEN2_MYCS2 Succinate-semialdehyde dehydrogenase NADP+ dependent, PutA_2 OS=Mycobacterium smegmatis (strain ATCC 700084 / mc(2)155) GN=gabD2 PE=4 SV=1;>tr|A0QQV4|A0QQV4_MYCS2 Aldehyde dehydrogenase OS=Mycobacterium smegmatis (strain ATCC 700084	2	18	18	18	43.6	43.6	43.6	54.505	509	509;509	0	0.90174	1.0918	73.218	33	0	Median	4452800000	2318400000	2134500000	4398;7160;9334;12730;13599;16385;17958;18946;19731;21379;22570;25410;26879;27168;30083;31007;31151;31152	True;True;True;True;True;True;True;True;True;True;True;True;True;True;True;True;True;True	4834;7832;10198;13984;14917;17916;19596;20675;21650;21651;23721;25008;28116;29764;30094;33332;34303;34461;34462	10901;10902;10903;10904;17389;17390;22419;22420;31045;31046;31047;33154;33155;33156;33157;39784;39785;39786;39787;43425;45565;47598;47599;47600;51926;54385;54386;54387;61171;61172;64885;64886;65557;65558;65559;65560;72832;72833;74928;74929;75270;75271;75272;75273;75274	15323;15324;15325;15326;15327;15328;15329;15330;24614;24615;31744;31745;31746;43934;43935;43936;43937;46925;46926;46927;46928;56244;56245;56246;56247;56248;56249;61267;64147;66909;66910;66911;66912;72885;76310;76311;76312;85815;85816;91043;91044;91997;91998;91999;92000;92001;92002;92003;92004;102054;102055;102056;104963;104964;104965;105416;105417;105418;105419;105420;105421;105422;105423	15323;24614;31746;43935;46928;56247;61267;64147;66911;72885;76311;85816;91043;91997;102054;104963;105417;105421	510	307
I7G498;A0QQV5	I7G498;A0QQV5	5;5	5;5	5;5	>tr|I7G498|I7G498_MYCS2 Metal dependent phosphohydrolase OS=Mycobacterium smegmatis (strain ATCC 700084 / mc(2)155) GN=MSMEI_0869 PE=4 SV=1;>tr|A0QQV5|A0QQV5_MYCS2 HD domain protein OS=Mycobacterium smegmatis (strain ATCC 700084 / mc(2)155) GN=MSMEG_0890 P	2	5	5	5	32.2	32.2	32.2	21.842	199	199;199	0	1.2117	1.4427	35.286	8	0	Median	320940000	158050000	162890000	3008;4778;16961;18777;27692	True;True;True;True;True	3277;5242;18535;20494;30689	7512;7513;7514;11725;41073;45194;45195;66939;66940	10612;10613;10614;16449;58027;63644;63645;63646;94009;94010	10613;16449;58027;63645;94009
I7G2N4;A0QQV7	I7G2N4;A0QQV7	1;1	1;1	1;1	>tr|I7G2N4|I7G2N4_MYCS2 Conserved secreted protein OS=Mycobacterium smegmatis (strain ATCC 700084 / mc(2)155) GN=MSMEI_0871 PE=4 SV=1;>tr|A0QQV7|A0QQV7_MYCS2 Uncharacterized protein OS=Mycobacterium smegmatis (strain ATCC 700084 / mc(2)155) GN=MSMEG_0892 P	2	1	1	1	4.3	4.3	4.3	29.555	281	281;281	0.0051854	?????????	?????????	?????????	0	0	Median	2366300	0	2366300	6228	TRUE	6827	15236;15237	21530;21531	21531
I7FER6;A0QQV9	I7FER6;A0QQV9	6;6	6;6	6;6	>tr|I7FER6|I7FER6_MYCS2 SAF domain protein OS=Mycobacterium smegmatis (strain ATCC 700084 / mc(2)155) GN=MSMEI_0873 PE=4 SV=1;>tr|A0QQV9|A0QQV9_MYCS2 Dihydrodipicolinate reductase OS=Mycobacterium smegmatis (strain ATCC 700084 / mc(2)155) GN=MSMEG_0894 PE=	2	6	6	6	14.3	14.3	14.3	48.94	454	454;454	0	0.55042	0.64143	14.067	6	0	Median	171110000	111940000	59173000	5168;5595;12366;16401;20405;27452	True;True;True;True;True;True	5663;6121;13575;17933;22653;30416	12602;13627;30116;39826;49671;66300	17718;17719;19210;19211;42640;56297;69679;93091	17719;19211;42640;56297;69679;93091
I7G4C3;A0QQW0	I7G4C3;A0QQW0	6;6	6;6	6;6	>tr|I7G4C3|I7G4C3_MYCS2 GntR family transcriptional regulator OS=Mycobacterium smegmatis (strain ATCC 700084 / mc(2)155) GN=MSMEI_0874 PE=4 SV=1;>tr|A0QQW0|A0QQW0_MYCS2 Bacterial regulatory protein, GntR family protein OS=Mycobacterium smegmatis (strain AT	2	6	6	6	27.9	27.9	27.9	27.476	247	247;247	0	0.93415	1.0585	35.549	8	0	Median	340250000	183010000	157240000	7766;10944;13683;15036;24955;27670	True;True;True;True;True;True	8491;11958;15006;16476;27616;30665	18872;26336;33383;33384;33385;33386;36598;60093;66870	26755;26756;37304;47256;47257;47258;47259;47260;51737;84304;93909	26755;37304;47257;51737;84304;93909
I7F722;A0QQW1	I7F722;A0QQW1	1;1	1;1	1;1	>tr|I7F722|I7F722_MYCS2 Major facilitator superfamily MFS_1 OS=Mycobacterium smegmatis (strain ATCC 700084 / mc(2)155) GN=MSMEI_0875 PE=4 SV=1;>tr|A0QQW1|A0QQW1_MYCS2 Integral membrane transport protein OS=Mycobacterium smegmatis (strain ATCC 700084 / mc(2	2	1	1	1	2.9	2.9	2.9	48.399	456	456;456	0	?????????	?????????	?????????	1	0	Median	13664000	7800100	5864000	29117	TRUE	32255	70467	98834;98835	98835
I7G2P2;A0QQW2	I7G2P2;A0QQW2	14;14	14;14	14;14	>tr|I7G2P2|I7G2P2_MYCS2 Uncharacterized protein OS=Mycobacterium smegmatis (strain ATCC 700084 / mc(2)155) GN=MSMEI_0876 PE=4 SV=1;>tr|A0QQW2|A0QQW2_MYCS2 Uncharacterized protein OS=Mycobacterium smegmatis (strain ATCC 700084 / mc(2)155) GN=MSMEG_0897 PE=4	2	14	14	14	38.4	38.4	38.4	44.314	425	425;425	0	0.64647	0.75757	19.368	18	0	Median	972700000	550640000	422060000	2513;4860;10206;10939;10976;17333;23521;24515;25141;25447;27616;28997;29402;29403	True;True;True;True;True;True;True;True;True;True;True;True;True;True	2734;5328;11136;11951;11994;18936;26040;27122;27822;28158;30606;32122;32561;32562	6245;6246;11885;24438;24439;26316;26317;26402;41900;56651;59041;59042;60527;60528;61250;61251;66742;66743;66744;70145;71182;71183;71184	8883;8884;16678;16679;34578;34579;34580;34581;37273;37274;37275;37384;37385;37386;59171;79476;82829;82830;82831;84912;84913;84914;85924;85925;93732;93733;93734;93735;98396;99834;99835;99836	8883;16679;34578;37274;37386;59171;79476;82829;84914;85924;93735;98396;99834;99836
I7FX91;A0QQW3	I7FX91;A0QQW3	6;6	6;6	6;6	>tr|I7FX91|I7FX91_MYCS2 Ketose-bisphosphate aldolase OS=Mycobacterium smegmatis (strain ATCC 700084 / mc(2)155) GN=MSMEI_0877 PE=4 SV=1;>tr|A0QQW3|A0QQW3_MYCS2 Tagatose-1,6-bisphosphate aldolase GatY OS=Mycobacterium smegmatis (strain ATCC 700084 / mc(2)15	2	6	6	6	39.6	39.6	39.6	28.693	270	270;270	0	0.74683	0.84439	32.009	6	0	Median	130790000	88134000	42656000	3482;4048;9852;12907;15281;18190	True;True;True;True;True;True	3848;4457;10758;14169;14170;16741;19874	8757;10047;23599;31439;31440;37213;37214;43996	12329;14172;33408;44505;44506;44507;44508;52582;52583;62019;62020	12329;14172;33408;44508;52583;62020	511	97
I7FES7;A0QQW4	I7FES7;A0QQW4	20;20	20;20	20;20	>tr|I7FES7|I7FES7_MYCS2 Prolyl oligopeptidase OS=Mycobacterium smegmatis (strain ATCC 700084 / mc(2)155) GN=MSMEI_0878 PE=4 SV=1;>tr|A0QQW4|A0QQW4_MYCS2 Prolyl oligopeptidase family protein OS=Mycobacterium smegmatis (strain ATCC 700084 / mc(2)155) GN=MSME	2	20	20	20	33.4	33.4	33.4	74.921	671	671;671	0	1.1634	1.3579	47.34	34	0	Median	1661700000	785400000	876300000	1616;2173;5883;6837;10650;10675;10930;11050;13349;15788;17632;18138;20193;22329;22749;23469;29004;30790;31677;31706	True;True;True;True;True;True;True;True;True;True;True;True;True;True;True;True;True;True;True;True	1768;2368;6438;7493;11626;11654;11940;11941;12080;14638;17287;19252;19787;22358;22359;24750;25200;25980;32129;34079;35042;35071	4001;4002;5333;5334;14390;16663;25591;25592;25652;25653;26286;26287;26288;26604;26605;32458;32459;38469;42648;43799;43800;49069;49070;49071;53867;53868;54781;56504;70166;74509;74510;74511;76466;76467;76519;76520	5688;5689;5690;5691;7568;7569;7570;7571;20306;20307;20308;23591;36243;36244;36245;36334;36335;37233;37234;37235;37668;37669;45936;45937;54424;54425;60209;61757;61758;61759;61760;68852;68853;68854;68855;68856;75577;75578;75579;75580;75581;76873;79261;98426;104405;104406;104407;104408;104409;107041;107042;107123;107124;107125	5689;7571;20307;23591;36245;36335;37233;37668;45936;54424;60209;61760;68856;75580;76873;79261;98426;104406;107042;107125	512;513	491;620
I7G4D2;A0QQW5	I7G4D2;A0QQW5	21;21	21;21	10;10	>tr|I7G4D2|I7G4D2_MYCS2 Aldehyde dehydrogenase OS=Mycobacterium smegmatis (strain ATCC 700084 / mc(2)155) GN=MSMEI_0879 PE=4 SV=1;>tr|A0QQW5|A0QQW5_MYCS2 Eptc-inducible aldehyde dehydrogenase OS=Mycobacterium smegmatis (strain ATCC 700084 / mc(2)155) GN=MS	2	21	21	10	58.8	58.8	28.4	55.126	507	507;507	0	5.7999	6.8347	122.71	84	0	Median	35091000000	5448000000	29643000000	1016;2579;2640;5584;8601;13786;13819;14751;16405;17635;19684;19993;20714;21433;24384;24576;27440;30733;31201;31266;31273	True;True;True;True;True;True;True;True;True;True;True;True;True;True;True;True;True;True;True;True;True	1111;2807;2876;2877;6110;9413;15118;15153;16158;17937;19256;19257;21573;21574;22054;22055;22056;22985;23779;23780;26983;27190;30404;34020;34514;34585;34592	2507;2508;2509;2510;2511;6390;6391;6392;6393;6394;6395;6396;6556;6557;6558;6559;6560;6561;6562;6563;6564;13608;20816;20817;20818;20819;20820;20821;33607;33693;35914;35915;35916;35917;35918;39830;39831;42652;42653;42654;42655;42656;47452;47453;47454;48458;48459;48460;48461;48462;48463;48464;48465;48466;48467;48468;48469;48470;48471;48472;48473;48474;48475;48476;48477;48478;48479;48480;48481;48482;…	3520;3521;3522;3523;3524;3525;3526;3527;9084;9085;9086;9087;9088;9089;9090;9091;9092;9093;9094;9298;9299;9300;9301;9302;9303;9304;9305;9306;9307;9308;9309;19187;19188;29524;29525;29526;29527;29528;29529;29530;29531;47539;47653;50766;50767;50768;50769;50770;50771;56303;56304;56305;60215;60216;60217;60218;60219;66725;66726;66727;68059;68060;68061;68062;68063;68064;68065;68066;68067;68068;68069;6807…	3527;9087;9308;19187;29527;47539;47653;50771;56303;60218;66725;68102;70684;73068;82398;83006;93026;104186;105584;105823;105844	514;515;516;517;518;519;520	92;250;277;293;340;484;485
I7F727;A0QQW6	I7F727;A0QQW6	5;5	5;5	5;5	>tr|I7F727|I7F727_MYCS2 Uncharacterized protein OS=Mycobacterium smegmatis (strain ATCC 700084 / mc(2)155) GN=MSMEI_0880 PE=4 SV=1;>tr|A0QQW6|A0QQW6_MYCS2 Uncharacterized protein OS=Mycobacterium smegmatis (strain ATCC 700084 / mc(2)155) GN=MSMEG_0901 PE=4	2	5	5	5	60.8	60.8	60.8	16.541	158	158;158	0	3.17	3.7282	31.706	12	0	Median	949980000	199220000	750760000	1595;2775;10931;13530;26185	True;True;True;True;True	1745;3022;11942;14836;28985	3951;3952;3953;6920;6921;6922;6923;26289;26290;26291;32904;32905;32906;32907;63092	5612;5613;5614;5615;5616;9795;9796;9797;9798;37236;37237;37238;46563;46564;46565;46566;46567;88543	5615;9795;37237;46563;88543	521	104
I7FX95;A0QQW8	I7FX95;A0QQW8	27;27	27;27	27;27	>tr|I7FX95|I7FX95_MYCS2 Dihydrolipoyl dehydrogenase OS=Mycobacterium smegmatis (strain ATCC 700084 / mc(2)155) GN=lpd PE=4 SV=1;>tr|A0QQW8|A0QQW8_MYCS2 Dihydrolipoyl dehydrogenase OS=Mycobacterium smegmatis (strain ATCC 700084 / mc(2)155) GN=lpdA PE=4 SV=1	2	27	27	27	77.8	77.8	77.8	49.469	464	464;464	0	0.85492	1.0447	88.816	86	0	Median	29019000000	16940000000	12079000000	613;2145;2314;2874;2875;3813;3814;9653;9791;15133;15515;18454;19265;20362;21111;25705;25889;26181;26793;27918;28455;28461;29469;29470;30841;31316;31831	True;True;True;True;True;True;True;True;True;True;True;True;True;True;True;True;True;True;True;True;True;True;True;True;True;True;True	677;2338;2519;2520;3132;3133;4202;4203;10539;10691;16582;16991;20155;21016;22608;22609;23439;28450;28655;28981;29671;30939;30940;31529;31535;32639;32640;34130;34636;35205	1460;1461;1462;1463;1464;1465;5238;5239;5240;5241;5242;5243;5244;5245;5246;5247;5725;5726;5727;7197;7198;7199;7200;7201;9523;9524;9525;9526;9527;9528;9529;9530;23137;23450;23451;23452;23453;23454;23455;36827;36828;36829;36830;36831;37767;44555;44556;44557;44558;46299;46300;46301;46302;46303;49560;49561;49562;49563;49564;49565;49566;49567;51360;51361;51362;61912;61913;62309;63082;63083;63084;63085…	2026;2027;2028;2029;2030;2031;2032;2033;2034;2035;7423;7424;7425;7426;7427;7428;7429;7430;7431;7432;7433;7434;7435;8147;8148;8149;8150;10177;10178;10179;10180;10181;10182;13439;13440;13441;13442;13443;13444;13445;13446;13447;13448;13449;13450;13451;13452;32768;32769;33193;33194;33195;33196;33197;33198;33199;33200;33201;33202;33203;33204;33205;33206;52044;52045;52046;52047;52048;52049;52050;53369;…	2030;7426;8148;10179;10182;13441;13448;32769;33206;52049;53369;62789;65154;69523;72087;86860;87404;88529;90815;94764;96607;96632;100037;100038;104514;105970;107517	522;523;524;525	61;101;297;323
I7G4D8;A0QQX0	I7G4D8;A0QQX0	8;8	8;8	8;8	>tr|I7G4D8|I7G4D8_MYCS2 Carboxymuconolactone decarboxylase OS=Mycobacterium smegmatis (strain ATCC 700084 / mc(2)155) GN=MSMEI_0884 PE=4 SV=1;>tr|A0QQX0|A0QQX0_MYCS2 4-carboxymuconolactone decarboxylase domain protein OS=Mycobacterium smegmatis (strain ATC	2	8	8	8	43.5	43.5	43.5	20.848	186	186;186	0	0.59607	0.6945	58.382	18	0	Median	2057200000	1270700000	786500000	6551;9434;11454;12222;14270;22195;24261;26539	True;True;True;True;True;True;True;True	7182;10303;12530;13409;15643;24607;26848;26849;29368	15994;22632;22633;22634;27706;27707;27708;29757;29758;34762;34763;34764;53607;53608;58400;58401;58402;58403;63979;63980;63981	22608;32043;32044;32045;32046;32047;32048;39289;39290;39291;39292;39293;42155;42156;42157;49128;49129;49130;49131;75208;75209;75210;75211;81905;81906;81907;81908;81909;81910;81911;89838;89839;89840	22608;32045;39291;42156;49130;75210;81908;89839	526	141
I7F730;A0QQX1	I7F730;A0QQX1	9;9	9;9	9;9	>tr|I7F730|I7F730_MYCS2 Transcriptional regulator, XRE family OS=Mycobacterium smegmatis (strain ATCC 700084 / mc(2)155) GN=MSMEI_0885 PE=4 SV=1;>tr|A0QQX1|A0QQX1_MYCS2 DNA-binding protein OS=Mycobacterium smegmatis (strain ATCC 700084 / mc(2)155) GN=MSMEG	2	9	9	9	23.8	23.8	23.8	53.786	478	478;478	0	1.4448	1.582	36.717	9	0	Median	123820000	60887000	62929000	2595;5979;12600;14777;16526;19810;21401;25853;31664	True;True;True;True;True;True;True;True;True	2827;6541;13844;16186;18068;21765;23743;28614;35027	6442;14610;14611;30708;36017;40105;47849;51960;62230;76433	9150;20622;20623;43479;50931;56680;67230;72931;87297;106994	9150;20622;43479;50931;56680;67230;72931;87297;106994	527	98
I7FX98;A0QQX3	I7FX98;A0QQX3	1;1	1;1	1;1	>tr|I7FX98|I7FX98_MYCS2 Uncharacterized protein OS=Mycobacterium smegmatis (strain ATCC 700084 / mc(2)155) GN=MSMEI_0887 PE=4 SV=1;>tr|A0QQX3|A0QQX3_MYCS2 Uncharacterized protein OS=Mycobacterium smegmatis (strain ATCC 700084 / mc(2)155) GN=MSMEG_0908 PE=4	2	1	1	1	9.1	9.1	9.1	14.555	132	132;132	1	?????????	?????????	?????????	1	0	Median	7836500	2737300	5099200	29025	TRUE	32153	70233	98521	98521	528	55
A0QQX4;I7FEU1	A0QQX4;I7FEU1	13;12	13;12	13;12	>tr|A0QQX4|A0QQX4_MYCS2 Acyl-ACP thioesterase superfamily protein OS=Mycobacterium smegmatis (strain ATCC 700084 / mc(2)155) GN=MSMEG_0909 PE=4 SV=1;>tr|I7FEU1|I7FEU1_MYCS2 Acyl-ACP thioesterase OS=Mycobacterium smegmatis (strain ATCC 700084 / mc(2)155) GN	2	13	13	13	51.8	51.8	51.8	32.196	282	282;266	0	0.84971	1.0041	30.636	30	0	Median	2485100000	1427700000	1057400000	4002;6499;7248;8614;13233;13713;15647;16918;21614;26712;27597;30212;30213	True;True;True;True;True;True;True;True;True;True;True;True;True	4408;7124;7927;9428;14514;15039;17133;18489;23972;29567;30587;33470;33471	9951;9952;15851;15852;15853;17588;20849;32169;33448;38127;40973;40974;40975;40976;40977;40978;40979;40980;40981;40982;40983;52396;52397;52398;64458;64459;64460;66698;66699;66700;66701;73100;73101;73102;73103;73104;73105	14039;14040;14041;22400;22401;22402;22403;24890;24891;29568;45551;47333;47334;53943;57880;57881;57882;57883;57884;57885;57886;57887;57888;57889;57890;57891;57892;57893;57894;57895;57896;57897;73547;73548;73549;90507;90508;90509;93675;93676;93677;93678;93679;93680;102425;102426;102427;102428;102429;102430;102431;102432;102433	14039;22401;24891;29568;45551;47334;53943;57890;73549;90508;93679;102426;102433	529;530	88;91
I7G4E1;A0QQX6	I7G4E1;A0QQX6	23;23	23;23	23;23	>tr|I7G4E1|I7G4E1_MYCS2 Isocitrate lyase OS=Mycobacterium smegmatis (strain ATCC 700084 / mc(2)155) GN=icl PE=4 SV=1;>tr|A0QQX6|A0QQX6_MYCS2 Isocitrate lyase OS=Mycobacterium smegmatis (strain ATCC 700084 / mc(2)155) GN=aceA PE=4 SV=1	2	23	23	23	70.6	70.6	70.6	47.089	428	428;428	0	307.52	378.32	244.2	10	0	Median	45454000000	48515000	45405000000	1245;2435;3085;3086;4560;6378;6927;7957;8693;10121;13258;13914;14840;15674;16040;20580;20887;22207;24350;24778;25485;25486;29391	True;True;True;True;True;True;True;True;True;True;True;True;True;True;True;True;True;True;True;True;True;True;True	1368;1369;2653;3378;3379;3380;5007;5008;6993;7587;8690;9511;11046;14540;15259;16263;17163;17551;22839;23192;23193;24620;26946;27417;28199;28200;32550	3076;3077;3078;3079;3080;3081;3082;6057;6058;7718;7719;7720;7721;7722;7723;7724;7725;7726;7727;7728;7729;7730;7731;7732;7733;7734;7735;11273;11274;11275;11276;11277;11278;11279;11280;11281;15596;15597;16870;16871;16872;16873;16874;16875;16876;16877;16878;16879;19278;21037;21038;24226;32233;33901;33902;33903;33904;33905;33906;36180;38197;38198;39068;39069;39070;39071;39072;50053;50054;50855;50856;…	4335;4336;4337;4338;4339;4340;4341;4342;4343;8624;8625;10887;10888;10889;10890;10891;10892;10893;10894;10895;10896;10897;10898;10899;10900;10901;10902;10903;10904;10905;10906;15842;15843;15844;15845;15846;15847;15848;15849;15850;22034;22035;23887;23888;23889;23890;23891;23892;23893;23894;23895;23896;23897;27356;29832;29833;34265;45641;47943;47944;47945;47946;47947;47948;47949;47950;51158;54045;54…	4341;8625;10894;10903;15849;22034;23890;27356;29833;34265;45641;47949;51158;54045;55282;70236;71391;75234;82264;83663;86082;86091;99797	531;532;533;534;535	63;171;284;309;370
[truncated: 11,401 more rows]

## Sheet: Data Set S1B
Data Set S1B. List of quantitative proteins in three replicates with p-value and list of up-regulated proteins and down-regulated proteins.
Protein	Fasta.header	E1	E2	E3	GeneName	pvalue	Fold of change
I7FC80;A0QND6	>tr|I7FC80|I7FC80_MYCS2 DNA polymerase III beta chain OS=Mycobacterium smegmatis (strain ATCC 700084 / mc(2)155) GN=dnaN PE=1 SV=1;>tr|A0QND6|A0QND6_MYCS2 DNA polymerase III subunit beta OS=Mycobacterium smegmatis (strain ATCC 700084 / mc(2)155) GN=dnaN PE	1.0002	0.96095	0.97008	dnaN	0.192919	0.977077
I7G2B0;A0QND7	>tr|I7G2B0|I7G2B0_MYCS2 6-phosphogluconate dehydrogenase OS=Mycobacterium smegmatis (strain ATCC 700084 / mc(2)155) GN=MSMEI_0004 PE=4 SV=1;>tr|A0QND7|A0QND7_MYCS2 6-phosphogluconate dehydrogenase, decarboxylating OS=Mycobacterium smegmatis (strain ATCC 70	1.2451	1.1604	1.2124	MSMEG_0002	0.0140354	1.20597
A0QND8	>sp|A0QND8|RECF_MYCS2 DNA replication and repair protein RecF OS=Mycobacterium smegmatis (strain ATCC 700084 / mc(2)155) GN=recF PE=3 SV=1	1.3348	1.2555	1.5478	recF	0.0490601	1.37937
[truncated: 5,767 more rows]

## Sheet: Data Set S1C
Data Set S1C. KEGG enrichment analysis of up-regulated or down-regulated proteins.
[truncated: 14 more rows]

## Sheet: Data Set S1D
Data Set S1D. Quantitative protein expression level from the proteomic data (from our study) and a transcriptome data (from a previous study).
[truncated: 6,696 more rows]
