# Supplementary material for: Dynamic Characterization of Protein and Posttranslational Modification Levels in Mycobacterial Cholesterol Catabolism
Source: mSystems. 2020 Jan 7;5(1):e00424-19. doi: 10.1128/mSystems.00424-19 (PMC6946793; doi:10.1128/mSystems.00424-19)
Supplement: DATA SET S2 [file mSystems.00424-19-sd002.xlsx]

## Sheet: Data Set S2A
Data Set S2A. List of acetylated substrates identified in M. smegmatis (R1).
Proteins	Positions within proteins	Leading proteins	Protein	Fasta headers	Localization prob	Score diff	PEP	Score	Delta score	Score for localization	Number of Acetyl (K)	Amino acid	Sequence window	Acetyl (K) Probabilities	Acetyl (K) Score diffs	Position in peptide	Charge	Mass error [ppm]	Ratio H/L	Ratio H/L___1	Ratio H/L___2	Ratio H/L___3	Ratio H/L normalized	Ratio H/L normalized___1	Ratio H/L normalized___2	Ratio H/L normalized___3	Ratio H/L unmod. pep.	Ratio H/L localized	Ratio H/L nmods	Ratio H/L variability [%]	Ratio H/L count	Ratio H/L iso-count	Ratio H/L type	Intensity	Intensity L	Intensity H	Protein group IDs	Positions	Position	Peptide IDs	Mod. peptide IDs	Evidence IDs	MS/MS IDs	Best localization evidence ID	Best localization MS/MS ID	Best localization raw file	Best localization scan number	Best score evidence ID	Best score MS/MS ID
I7FC80;A0QND6	94;94	I7FC80	I7FC80	>tr|I7FC80|I7FC80_MYCS2 DNA polymerase III beta chain OS=Mycobacterium smegmatis (strain ATCC 700084 / mc(2)155) GN=dnaN PE=1 SV=1;>tr|A0QND6|A0QND6_MYCS2 DNA polymerase III subunit beta OS=Mycobacterium smegmatis (strain ATCC 700084 / mc(2)155) GN=dnaN PE	1	53.9812	2.22e-24	62.055	47.972	53.981	1	K	VSGRLLSDITKALPAKPVEVSVEGTRVSLTC	ALPAK(1)PVEVSVEGTR	ALPAK(53.98)PVEVSVEGTR	5	3	0.17968	1.9282	1.9282	?????????	?????????	1.8174	1.8174	?????????	?????????	?????????	+	1	5.3117	3	0	Median	4022600	1339700	2682900	0	94	94	58	58	85;86;87;88	118;119;120;121	88	121	ZHAILEI_ACETYLATION_IP_F02	33160	86	119
I7G191;A0QNQ6	79;79	I7G191	I7G191	>tr|I7G191|I7G191_MYCS2 Putative thioesterase OS=Mycobacterium smegmatis (strain ATCC 700084 / mc(2)155) GN=MSMEI_0125 PE=4 SV=1;>tr|A0QNQ6|A0QNQ6_MYCS2 Thioesterase superfamily protein OS=Mycobacterium smegmatis (strain ATCC 700084 / mc(2)155) GN=MSMEG_01	1	41.6892	0.0201677	41.689	35.311	41.689	1	K	LGVVAESGCRYFTELKFPGRLVVGLAVSRLG	YFTELK(1)FPGR	YFTELK(41.69)FPGR	6	2	0.25997	2.0139	2.0139	?????????	?????????	1.9209	1.9209	?????????	?????????	?????????	+	1	?????????	1	0	Median	3096100	1060600	2035500	6	79	79	725	732	1160	1661	1160	1661	ZHAILEI_ACETYLATION_IP_F02	46067	1160	1661
I7F4Z3;A0QNZ3	41;47	I7F4Z3	I7F4Z3	>tr|I7F4Z3|I7F4Z3_MYCS2 Short-chain dehydrogenase/reductase SDR OS=Mycobacterium smegmatis (strain ATCC 700084 / mc(2)155) GN=MSMEI_0209 PE=4 SV=1;>tr|A0QNZ3|A0QNZ3_MYCS2 3-hydroxyacyl-CoA dehydrogenase OS=Mycobacterium smegmatis (strain ATCC 700084 / mc(2	1	64.3269	1.56e-33	64.327	59.272	64.327	1	K	AAKGAKVVIADLQADKGEALAKELGGAFVSV	VVIADLQADK(1)GEALAK	VVIADLQADK(64.33)GEALAK(-64.33)	10	2	-0.67523	1.8252	1.8252	?????????	?????????	1.8969	1.8969	?????????	?????????	?????????	+	1	?????????	1	0	Median	1270100	476360	793720	10	41	41	700	707	1129	1611;1612	1129	1611	ZHAILEI_ACETYLATION_IP_F02	42137	1129	1611
I7FCR6;A0QP06	323;323	I7FCR6	I7FCR6	>tr|I7FCR6|I7FCR6_MYCS2 Dihydroxy-acid dehydratase OS=Mycobacterium smegmatis (strain ATCC 700084 / mc(2)155) GN=ilvD PE=3 SV=1;>tr|A0QP06|A0QP06_MYCS2 Dihydroxy-acid dehydratase OS=Mycobacterium smegmatis (strain ATCC 700084 / mc(2)155) GN=ilvD PE=3 SV=1	1	44.8471	0.000950513	44.847	17.416	44.847	1	K	DFTRVGSKVPHLADVKPFGRHVMKHVDEIGG	VPHLADVK(1)PFGR	VPHLADVK(44.85)PFGR	8	3	0.072076	2.1989	2.1989	?????????	?????????	2.4104	2.4104	?????????	?????????	?????????	+	1	?????????	1	0	Median	985890	244220	741660	13	323	323	681	688	1102	1573	1102	1573	ZHAILEI_ACETYLATION_IP_F02	36591	1102	1573
I7G1K0;A0QP88	139;139	I7G1K0	I7G1K0	>tr|I7G1K0|I7G1K0_MYCS2 2-dehydro-3-deoxyphosphogluconate aldolase/4-hydroxy-2-oxoglutarate aldolase OS=Mycobacterium smegmatis (strain ATCC 700084 / mc(2)155) GN=MSMEI_0305 PE=4 SV=1;>tr|A0QP88|A0QP88_MYCS2 2-dehydro-3-deoxyphosphogluconate aldolase/4-hyd	1	47.7736	0.00458483	47.774	31.048	47.774	1	K	YTELKFFPAEQAGGAKYLRAIHSPVPAARFC	FFPAEQAGGAK(1)YLR	FFPAEQAGGAK(47.77)YLR	11	2	-0.26101																1083000	1083000	0	18	139	139	185	186	269	389;390	269	390	ZHAILEI_ACETYLATION_IP_F02	38954	269	390
A0QPD1;I7F5E0	72;78	A0QPD1	A0QPD1	>tr|A0QPD1|A0QPD1_MYCS2 Acetyltransferase OS=Mycobacterium smegmatis (strain ATCC 700084 / mc(2)155) GN=MSMEG_0356 PE=4 SV=1;>tr|I7F5E0|I7F5E0_MYCS2 Acetyltransferase-like protein OS=Mycobacterium smegmatis (strain ATCC 700084 / mc(2)155) GN=MSMEI_0349 PE=	1	56.5691	5.28e-14	56.569	30.746	56.569	1	K	KAAGKRIVAVCPYVAKYVSRHHDFDDVLDPV	IVAVCPYVAK(1)YVSR	IVAVCPYVAK(56.57)YVSR	10	2	-1.237	1.4313	1.4313	?????????	?????????	1.4144	1.4144	?????????	?????????	?????????	+	1	4.6867	2	0	Median	4423700	1675300	2748300	19	72	72	366	368	573;574	824;825	574	825	ZHAILEI_ACETYLATION_IP_F02	47658	574	825
I7F5F7;A0QPE6	245;245	I7F5F7	I7F5F7	>tr|I7F5F7|I7F5F7_MYCS2 MaoC-like dehydratase OS=Mycobacterium smegmatis (strain ATCC 700084 / mc(2)155) GN=MSMEI_0364 PE=4 SV=1;>tr|A0QPE6|A0QPE6_MYCS2 MaoC like domain protein OS=Mycobacterium smegmatis (strain ATCC 700084 / mc(2)155) GN=MSMEG_0371 PE=4	1	72.434	1.62e-207	99.815	99.815	72.434	1	K	EGQLSDAVKHSVRFAKPVVLPAKAALYVERD	FAK(1)PVVLPAK	FAK(72.43)PVVLPAK(-72.43)	3	2	0.15049	1.9727	1.9727	?????????	?????????	1.7823	1.7823	?????????	?????????	?????????	+	1	9.5391	3	0	Median	25128000	8534300	16594000	20	245	245	180	181	258;259;260	370;371;372;373;374;375	260	375	ZHAILEI_ACETYLATION_IP_F03	32289	259	373
I7F5N8;A0QPL6	106;106	I7F5N8	I7F5N8	>tr|I7F5N8|I7F5N8_MYCS2 Uncharacterized protein OS=Mycobacterium smegmatis (strain ATCC 700084 / mc(2)155) GN=MSMEI_0429 PE=4 SV=1;>tr|A0QPL6|A0QPL6_MYCS2 Uncharacterized protein OS=Mycobacterium smegmatis (strain ATCC 700084 / mc(2)155) GN=MSMEG_0441 PE=4	1	44.312	0.00277442	44.312	32.891	44.312	1	K	MRAVNADEPCWGFGPKPRLAGFWIRRQAHEH	AVNADEPCWGFGPK(1)PR	AVNADEPCWGFGPK(44.31)PR	14	3	-0.65183	2.3479	2.3479	?????????	?????????	2.3121	2.3121	?????????	?????????	?????????	+	1	?????????	1	0	Median	1607800	397810	1209900	26	106	106	99	99	146	207	146	207	ZHAILEI_ACETYLATION_IP_F02	41321	146	207
I7FDF1;A0QPN5	77;109	I7FDF1	I7FDF1	>tr|I7FDF1|I7FDF1_MYCS2 Alpha/beta hydrolase fold protein OS=Mycobacterium smegmatis (strain ATCC 700084 / mc(2)155) GN=MSMEI_0447 PE=4 SV=1;>tr|A0QPN5|A0QPN5_MYCS2 Alpha/beta hydrolase fold OS=Mycobacterium smegmatis (strain ATCC 700084 / mc(2)155) GN=MSM	1	63.0734	6.75e-07	63.073	39.956	63.073	1	K	SGHGDSGTRSHYSLTKWAREVLAVAAAEGPA	SHYSLTK(1)WAR	SHYSLTK(63.07)WAR	7	3	0.45623																405800	0	405800	27	77	77	538	543	869	1245	869	1245	ZHAILEI_ACETYLATION_IP_F02	31521	869	1245
A0QQJ4	206	A0QQJ4	A0QQJ4	>sp|A0QQJ4|FGD_MYCS2 F420-dependent glucose-6-phosphate dehydrogenase OS=Mycobacterium smegmatis (strain ATCC 700084 / mc(2)155) GN=fgd PE=1 SV=2	1	47.7736	3.69e-146	88.075	75.557	47.774	1	K	GFICTSGKGEELYAEKLIPAVKEGAAAADRD	GEELYAEK(1)LIPAVK	GEELYAEK(47.77)LIPAVK(-47.77)	8	3	0.087665	0.90139	0.90139	?????????	?????????	0.8752	0.8752	?????????	?????????	?????????	+	1	1.4906	2	0	Median	7346700	3950700	3396000	46	206	206	219	220	317;318	461;462;463;464;465	318	464	ZHAILEI_ACETYLATION_IP_F03	47969	317	462
A0QQU5	195	A0QQU5	A0QQU5	>sp|A0QQU5|CH601_MYCS2 60 kDa chaperonin 1 OS=Mycobacterium smegmatis (strain ATCC 700084 / mc(2)155) GN=groL1 PE=1 SV=1	1	49.5369	4.07e-06	49.537	45.416	49.537	1	K	TFGLQLELTEGMRFDKGYISGYFVTDAERQE	FDK(1)GYISGYFVTDAER	FDK(49.54)GYISGYFVTDAER	3	3	0.72907	1.3706	1.3706	?????????	?????????	1.3032	1.3032	?????????	?????????	?????????	+	1	?????????	1	0	Median	2512200	953120	1559100	52	195	195	183	184	267	386;387	267	387	ZHAILEI_ACETYLATION_IP_F02	52177	267	387
A0QQU5	270	A0QQU5	A0QQU5	>sp|A0QQU5|CH601_MYCS2 60 kDa chaperonin 1 OS=Mycobacterium smegmatis (strain ATCC 700084 / mc(2)155) GN=groL1 PE=1 SV=1	1	49.3004	0.00157068	49.3	42.996	49.3	1	K	EALSTLVVNKIRGTFKSVAVKAPGFGDRRKA	GTFK(1)SVAVK	GTFK(49.3)SVAVK(-49.3)	4	2	0.61509	1.0851	1.0851	?????????	?????????	1.2405	1.2405	?????????	?????????	?????????	+	1	?????????	1	0	Median	771980	406090	365890	52	270	270	283	285	437	636	437	636	ZHAILEI_ACETYLATION_IP_F02	22395	437	636
A0QQU5	229	A0QQU5	A0QQU5	>sp|A0QQU5|CH601_MYCS2 60 kDa chaperonin 1 OS=Mycobacterium smegmatis (strain ATCC 700084 / mc(2)155) GN=groL1 PE=1 SV=1	1	40.4773	0.00198343	40.477	27.946	40.477	1	K	EDPYILLVSSKVSTVKDLLPLLEKVIQSGKP	VSTVK(1)DLLPLLEK	VSTVK(40.48)DLLPLLEK(-40.48)	5	2	0.60662																1110300	570820	539470	52	229	229	691	698	1117	1598	1117	1598	ZHAILEI_ACETYLATION_IP_F03	57784	1117	1598
I7FX95;A0QQW8	64;64	I7FX95	I7FX95	>tr|I7FX95|I7FX95_MYCS2 Dihydrolipoyl dehydrogenase OS=Mycobacterium smegmatis (strain ATCC 700084 / mc(2)155) GN=lpd PE=4 SV=1;>tr|A0QQW8|A0QQW8_MYCS2 Dihydrolipoyl dehydrogenase OS=Mycobacterium smegmatis (strain ATCC 700084 / mc(2)155) GN=lpdA PE=4 SV=1	1	65.2186	2.3e-31	65.219	40.688	65.219	1	K	SKALLRNAEIAHMFNKEAKTFGISGEATFDY	NAEIAHMFNK(1)EAK	NAEIAHMFNK(65.22)EAK(-65.22)	10	2	-1.4491	1.3953	1.3953	?????????	?????????	1.3362	1.3362	?????????	?????????	?????????	+	1	16.484	2	0	Median	6106300	2394200	3712100	54	64	64	471	476	763;764	1101;1102	764	1102	ZHAILEI_ACETYLATION_IP_F02	34072	764	1102
I7FX95;A0QQW8	102;102	I7FX95	I7FX95	>tr|I7FX95|I7FX95_MYCS2 Dihydrolipoyl dehydrogenase OS=Mycobacterium smegmatis (strain ATCC 700084 / mc(2)155) GN=lpd PE=4 SV=1;>tr|A0QQW8|A0QQW8_MYCS2 Dihydrolipoyl dehydrogenase OS=Mycobacterium smegmatis (strain ATCC 700084 / mc(2)155) GN=lpdA PE=4 SV=1	1	59.1529	2.99e-11	59.153	59.153	59.153	1	K	RKVADGRVAGVHFLMKKNKITEIHGYGKFTG	VAGVHFLMK(1)K	VAGVHFLMK(59.15)K(-59.15)	9	3	-0.1077	1.6299	1.6299	?????????	?????????	1.5294	1.5294	?????????	?????????	?????????	+	1	3.2266	2	0	Median	4137500	1730100	2407400	54	102	102	632	639	1028;1029	1473;1474;1475	1029	1474	ZHAILEI_ACETYLATION_IP_F03	33240	1029	1474
I7G4E1;A0QQX6	334;334	I7G4E1	I7G4E1	>tr|I7G4E1|I7G4E1_MYCS2 Isocitrate lyase OS=Mycobacterium smegmatis (strain ATCC 700084 / mc(2)155) GN=icl PE=4 SV=1;>tr|A0QQX6|A0QQX6_MYCS2 Isocitrate lyase OS=Mycobacterium smegmatis (strain ATCC 700084 / mc(2)155) GN=aceA PE=4 SV=1	1	101.888	1.46e-187	101.89	68.018	101.89	1	K	NWKKHLDDATIAKFQKELGAMGFKFQFITLA	FQK(1)ELGAMGFK	FQK(101.89)ELGAMGFK(-101.89)	3	2	-1.8119																6976400	0	6976400	55	334	334	195	196	282	413	282	413	ZHAILEI_ACETYLATION_IP_F02	42566	282	413
I7FXB6;A0QR00	104;104	I7FXB6	I7FXB6	>tr|I7FXB6|I7FXB6_MYCS2 2,3-bisphosphoglycerate-dependent phosphoglycerate mutase OS=Mycobacterium smegmatis (strain ATCC 700084 / mc(2)155) GN=gpmA PE=3 SV=1;>tr|A0QR00|A0QR00_MYCS2 2,3-bisphosphoglycerate-dependent phosphoglycerate mutase OS=Mycobacteriu	1	40.7514	0.00417873	40.751	40.751	40.751	1	K	HYGALQGLDKAETKEKYGEEQFMAWRRSYDT	EK(1)YGEEQFMAWR	EK(40.75)YGEEQFMAWR	2	2	1.5061	2.426	2.426	?????????	?????????	2.3085	2.3085	?????????	?????????	?????????	+	1	?????????	1	0	Median	3621900	1389100	2232800	59	104	104	158	158	230	329	230	329	ZHAILEI_ACETYLATION_IP_F02	47099	230	329
I7G7T9;A0QR89	263;263	I7G7T9	I7G7T9	>tr|I7G7T9|I7G7T9_MYCS2 Geranylgeranyl reductase OS=Mycobacterium smegmatis (strain ATCC 700084 / mc(2)155) GN=MSMEI_0998 PE=4 SV=1;>tr|A0QR89|A0QR89_MYCS2 Geranylgeranyl reductase OS=Mycobacterium smegmatis (strain ATCC 700084 / mc(2)155) GN=MSMEG_1028 PE	1	67.0193	7.14e-18	67.019	43.658	67.019	1	K	RSLPREWELPPIEELKKNKSVRAWRLPMGFT	EWELPPIEELK(1)K	EWELPPIEELK(67.02)K(-67.02)	11	2	0.12769																2313900	0	2313900	61	263	263	174	175	251	362	251	362	ZHAILEI_ACETYLATION_IP_F02	57270	251	362
I7G7T9;A0QR89	35;35	I7G7T9	I7G7T9	>tr|I7G7T9|I7G7T9_MYCS2 Geranylgeranyl reductase OS=Mycobacterium smegmatis (strain ATCC 700084 / mc(2)155) GN=MSMEI_0998 PE=4 SV=1;>tr|A0QR89|A0QR89_MYCS2 Geranylgeranyl reductase OS=Mycobacterium smegmatis (strain ATCC 700084 / mc(2)155) GN=MSMEG_1028 PE	1	46.8795	0.0147528	46.88	36.235	46.88	1	K	AWQAAQTGAKVVVLDKAEFPRDKPCGDGLTA	VVVLDK(1)AEFPR	VVVLDK(46.88)AEFPR	6	2	-0.23975	1.0545	1.0545	?????????	?????????	1.0036	1.0036	?????????	?????????	?????????	+	1	?????????	1	0	Median	3628600	1650600	1978100	61	35	35	706	713	1136	1620	1136	1620	ZHAILEI_ACETYLATION_IP_F02	42987	1136	1620
I7F7Z3;A0QRW8	193;193	I7F7Z3	I7F7Z3	>tr|I7F7Z3|I7F7Z3_MYCS2 Uncharacterized protein OS=Mycobacterium smegmatis (strain ATCC 700084 / mc(2)155) GN=MSMEI_1229 PE=4 SV=1;>tr|A0QRW8|A0QRW8_MYCS2 Uncharacterized protein OS=Mycobacterium smegmatis (strain ATCC 700084 / mc(2)155) GN=MSMEG_1265 PE=4	1	55.0106	1.96e-10	55.011	46.214	55.011	1	K	EDVWRFHEEANSDLIKEAHRLADEAIKRHLV	FHEEANSDLIK(1)EAHR	FHEEANSDLIK(55.01)EAHR	11	3	-0.33782	0.71608	0.71608	?????????	?????????	0.71082	0.71082	?????????	?????????	?????????	+	1	?????????	1	0	Median	1108800	684160	424680	69	193	193	188	189	272	395	272	395	ZHAILEI_ACETYLATION_IP_F03	18274	272	395
I7F7Z3;A0QRW8	176;176	I7F7Z3	I7F7Z3	>tr|I7F7Z3|I7F7Z3_MYCS2 Uncharacterized protein OS=Mycobacterium smegmatis (strain ATCC 700084 / mc(2)155) GN=MSMEI_1229 PE=4 SV=1;>tr|A0QRW8|A0QRW8_MYCS2 Uncharacterized protein OS=Mycobacterium smegmatis (strain ATCC 700084 / mc(2)155) GN=MSMEG_1265 PE=4	1	51.9785	1.9e-163	91.549	86.085	51.979	1	K	KPYAAAQRARRHFVHKEEDVWRFHEEANSDL	HFVHK(1)EEDVWR	HFVHK(51.98)EEDVWR	5	3	-0.74236	0.5579	0.5579	?????????	?????????	0.56893	0.56893	?????????	?????????	?????????	+	1	11.143	2	0	Median	2605900	1721300	884620	69	176	176	319	321	498;499	719;720	499	720	ZHAILEI_ACETYLATION_IP_F03	21257	498	719
A0QS97	143	A0QS97	A0QS97	>sp|A0QS97|RS7_MYCS2 30S ribosomal protein S7 OS=Mycobacterium smegmatis (strain ATCC 700084 / mc(2)155) GN=rpsG PE=1 SV=1	1	64.1212	6.68e-28	64.121	59.948	64.121	1	K	SNGLGASVKRREDTHKMAEANRAFAHYRW__	EDTHK(1)MAEANR	EDTHK(64.12)MAEANR	5	3	1.1999	1.0469	1.0469	?????????	?????????	0.994	0.994	?????????	?????????	?????????	+	1	?????????	1	0	Median	2408700	1270600	1138100	78	143	143	146	146	214	302	214	302	ZHAILEI_ACETYLATION_IP_F02	8804	214	302
A0QS98	185	A0QS98	A0QS98	>sp|A0QS98|EFTU_MYCS2 Elongation factor Tu OS=Mycobacterium smegmatis (strain ATCC 700084 / mc(2)155) GN=tuf PE=1 SV=1	1	50.3537	1.2e-179	94.465	81.065	50.354	1	K	PVVRVSALKALEGDPKWVKSVEELMEAVDAS	ALEGDPK(1)WVK	ALEGDPK(50.35)WVK(-50.35)	7	2	-0.037367	1.3652	1.3652	?????????	?????????	1.1751	1.1751	?????????	?????????	?????????	+	1	28.208	3	0	Median	19193000	8009400	11183000	79	185	185	53	53	76;77;78	106;107;108	78	108	ZHAILEI_ACETYLATION_IP_F03	28978	77	107
A0QS98	210	A0QS98	A0QS98	>sp|A0QS98|EFTU_MYCS2 Elongation factor Tu OS=Mycobacterium smegmatis (strain ATCC 700084 / mc(2)155) GN=tuf PE=1 SV=1	1	54.8342	1.57e-11	54.834	51.719	54.834	1	K	EAVDASIPDPVRETDKPFLMPVEDVFTITGR	ETDK(1)PFLMPVEDVFTITGR	ETDK(54.83)PFLMPVEDVFTITGR	4	3	0.7496	1.5244	1.5244	?????????	?????????	1.443	1.443	?????????	?????????	?????????	+	1	?????????	1	0	Median	1363100	611220	751910	79	210	210	169	169	244	351;352	244	352	ZHAILEI_ACETYLATION_IP_F03	64362	244	352
A0QS98	39	A0QS98	A0QS98	>sp|A0QS98|EFTU_MYCS2 Elongation factor Tu OS=Mycobacterium smegmatis (strain ATCC 700084 / mc(2)155) GN=tuf PE=1 SV=1	1	51.6434	8.35e-06	51.643	34.049	51.643	1	K	GKTTLTAAITKVLHDKFPDLNESRAFDQIDN	VLHDK(1)FPDLNESR	VLHDK(51.64)FPDLNESR	5	3	0.1889	1.4284	1.4284	?????????	?????????	1.3597	1.3597	?????????	?????????	?????????	+	1	?????????	1	0	Median	2509900	917910	1592000	79	39	39	667	674	1083;1084	1550;1551	1084	1551	ZHAILEI_ACETYLATION_IP_F02	33190	1084	1551
A0QSD7	204	A0QSD7	A0QSD7	>sp|A0QSD7|RS3_MYCS2 30S ribosomal protein S3 OS=Mycobacterium smegmatis (strain ATCC 700084 / mc(2)155) GN=rpsC PE=3 SV=1	1	45.2798	0.0106187	45.28	40.398	45.28	1	K	AKTTFGRIGVKVWIYKGDIVGGKRELAAAAP	VWIYK(1)GDIVGGK	VWIYK(45.28)GDIVGGK(-45.28)	5	2	1.0123	0.85572	0.85572	?????????	?????????	0.81582	0.81582	?????????	?????????	?????????	+	1	?????????	1	0	Median	3141100	1629000	1512000	88	204	204	710	717	1140	1627	1140	1627	ZHAILEI_ACETYLATION_IP_F02	47750	1140	1627
A0QSG1	85	A0QSG1	A0QSG1	>sp|A0QSG1|RL5_MYCS2 50S ribosomal protein L5 OS=Mycobacterium smegmatis (strain ATCC 700084 / mc(2)155) GN=rplE PE=1 SV=1	1	61.9623	2.26e-15	61.962	6.2862	61.962	1	K	QKPEVRRARKSIAQFKLREGMPIGARVTLRG	SIAQFK(1)LR	SIAQFK(61.96)LR	6	2	-1.8432	1.3906	1.3906	?????????	?????????	1.4188	1.4188	?????????	?????????	?????????	+	1	?????????	1	0	Median	1384000	536590	847420	92	85	85	539	544	870	1246	870	1246	ZHAILEI_ACETYLATION_IP_F02	37976	870	1246
A0QSK5	72	A0QSK5	A0QSK5	>sp|A0QSK5|RMLC_MYCS2 dTDP-4-dehydrorhamnose 3,5-epimerase OS=Mycobacterium smegmatis (strain ATCC 700084 / mc(2)155) GN=rmlC PE=1 SV=1	1	55.6879	2.74e-06	55.688	39.674	55.688	1	K	VLRGVHFAQVPPSQAKYVTCVRGAVFDVVVD	GVHFAQVPPSQAK(1)YVTCVR	GVHFAQVPPSQAK(55.69)YVTCVR	13	3	0.7251																0	0	0	97	72	72	295	297	449	649	449	649	ZHAILEI_ACETYLATION_IP_F02	34645	449	649
A0QSP8	95	A0QSP8	A0QSP8	>sp|A0QSP8|RL13_MYCS2 50S ribosomal protein L13 OS=Mycobacterium smegmatis (strain ATCC 700084 / mc(2)155) GN=rplM PE=1 SV=1	1	46.0691	0.00117245	46.069	20.621	46.069	1	K	YPGGLRKRTIGELLEKHPTRVVENAIIGMLP	TIGELLEK(1)HPTR	TIGELLEK(46.07)HPTR	8	3	-0.10526	1.0651	1.0651	?????????	?????????	1.2471	1.2471	?????????	?????????	?????????	+	1	?????????	1	0	Median	590410	326270	264140	105	95	95	594	601	962	1385	962	1385	ZHAILEI_ACETYLATION_IP_F02	31971	962	1385
A0QSU3;I7G4D6	222;273	A0QSU3	A0QSU3	>tr|A0QSU3|A0QSU3_MYCS2 Inosine-5'-monophosphate dehydrogenase OS=Mycobacterium smegmatis (strain ATCC 700084 / mc(2)155) GN=guaB PE=3 SV=1;>tr|I7G4D6|I7G4D6_MYCS2 Inosine-5'-monophosphate dehydrogenase OS=Mycobacterium smegmatis (strain ATCC 700084 / mc(2	1	40.4773	0.0236594	40.477	19.954	40.477	1	K	GHGKLTGLITVKDFVKTEQFPLSTKDSDGRL	DFVK(1)TEQFPLSTK	DFVK(40.48)TEQFPLSTK(-40.48)	4	2	-2.6578																805610	0	805610	110	222	222	126	126	188	269	188	269	ZHAILEI_ACETYLATION_IP_F02	42567	188	269
I7FYJ4;A0QSZ3	283;283	I7FYJ4	I7FYJ4	>tr|I7FYJ4|I7FYJ4_MYCS2 Isocitrate dehydrogenase (NADP) Icd2 OS=Mycobacterium smegmatis (strain ATCC 700084 / mc(2)155) GN=icd2 PE=1 SV=1;>tr|A0QSZ3|A0QSZ3_MYCS2 Isocitrate dehydrogenase, NADP-dependent OS=Mycobacterium smegmatis (strain ATCC 700084 / mc(2	1	66.2702	1.22e-24	66.27	38.499	66.27	1	K	VFGHAVKVFYKDAFAKHEKLFDELGVNVNNG	DAFAK(1)HEK	DAFAK(66.27)HEK(-66.27)	5	3	0.4262	0.90025	0.90025	?????????	?????????	0.87792	0.87792	?????????	?????????	?????????	+	1	19.31	2	0	Median	4458600	2101200	2357400	115	283	283	117;652	117;659	174;175	246;247;248	175	248	ZHAILEI_ACETYLATION_IP_F02	11734	175	248
I7FYJ4;A0QSZ3	474;474	I7FYJ4	I7FYJ4	>tr|I7FYJ4|I7FYJ4_MYCS2 Isocitrate dehydrogenase (NADP) Icd2 OS=Mycobacterium smegmatis (strain ATCC 700084 / mc(2)155) GN=icd2 PE=1 SV=1;>tr|A0QSZ3|A0QSZ3_MYCS2 Isocitrate dehydrogenase, NADP-dependent OS=Mycobacterium smegmatis (strain ATCC 700084 / mc(2	1	64.82	1.1e-09	64.82	44.616	64.82	1	K	WRMPIVKDAPIRDWVKLAVTRARLSGMPVVF	DWVK(1)LAVTR	DWVK(64.82)LAVTR	4	2	0.088893																724840	724840	0	115	474	474	139	139	205	292	205	292	ZHAILEI_ACETYLATION_IP_F02	44808	205	292
I7FYJ4;A0QSZ3	510;510	I7FYJ4	I7FYJ4	>tr|I7FYJ4|I7FYJ4_MYCS2 Isocitrate dehydrogenase (NADP) Icd2 OS=Mycobacterium smegmatis (strain ATCC 700084 / mc(2)155) GN=icd2 PE=1 SV=1;>tr|A0QSZ3|A0QSZ3_MYCS2 Isocitrate dehydrogenase, NADP-dependent OS=Mycobacterium smegmatis (strain ATCC 700084 / mc(2	1	57.2674	9.97e-190	95.094	83.655	57.267	1	K	RPHEVELRKKVKEYLKDHDTEGLKIQIMPQV	EYLK(1)DHDTEGLK	EYLK(57.27)DHDTEGLK(-57.27)	4	2	-0.3042	0.73396	0.73396	?????????	?????????	0.65856	0.65856	?????????	?????????	?????????	+	1	4.6776	2	0	Median	7463500	4122300	3341300	115	510	510	175	176	252;253	363;364;365	253	365	ZHAILEI_ACETYLATION_IP_F03	17665	252	363
I7FYJ4;A0QSZ3	213;213	I7FYJ4	I7FYJ4	>tr|I7FYJ4|I7FYJ4_MYCS2 Isocitrate dehydrogenase (NADP) Icd2 OS=Mycobacterium smegmatis (strain ATCC 700084 / mc(2)155) GN=icd2 PE=1 SV=1;>tr|A0QSZ3|A0QSZ3_MYCS2 Isocitrate dehydrogenase, NADP-dependent OS=Mycobacterium smegmatis (strain ATCC 700084 / mc(2	1	61.0296	3.26e-216	98.942	78.818	61.03	1	K	VKMVLKTKSGEEIVLKPEVKLDAGDIIDSMY	SGEEIVLK(1)PEVK	SGEEIVLK(61.03)PEVK(-61.03)	8	2	0.26152	1.3226	1.3226	?????????	?????????	1.2412	1.2412	?????????	?????????	?????????	+	1	10.499	3	0	Median	4779300	2186900	2592400	115	213	213	528	533	851;852;853	1217;1218;1219;1220;1221;1222	853	1222	ZHAILEI_ACETYLATION_IP_F03	30874	851	1218
I7FYJ4;A0QSZ3	418;418	I7FYJ4	I7FYJ4	>tr|I7FYJ4|I7FYJ4_MYCS2 Isocitrate dehydrogenase (NADP) Icd2 OS=Mycobacterium smegmatis (strain ATCC 700084 / mc(2)155) GN=icd2 PE=1 SV=1;>tr|A0QSZ3|A0QSZ3_MYCS2 Isocitrate dehydrogenase, NADP-dependent OS=Mycobacterium smegmatis (strain ATCC 700084 / mc(2	1	50.88	2.25e-44	60.48	57.06	50.88	1	K	PTTMGTVPNVGLMAQKAEEYGSHDKTFEIPE	THGQFDPTTMGTVPNVGLMAQK(1)AEEYGSHDK	THGQFDPTTMGTVPNVGLMAQK(50.88)AEEYGSHDK(-50.88)	22	4	1.8466	1.6656	1.6656	?????????	?????????	1.693	1.693	?????????	?????????	?????????	+	1	?????????	1	0	Median	13041000	3625300	9415600	115	418	418	590	597	955;956	1376;1377	956	1377	ZHAILEI_ACETYLATION_IP_F03	49611	955	1376
I7FYJ4;A0QSZ3	278;278	I7FYJ4	I7FYJ4	>tr|I7FYJ4|I7FYJ4_MYCS2 Isocitrate dehydrogenase (NADP) Icd2 OS=Mycobacterium smegmatis (strain ATCC 700084 / mc(2)155) GN=icd2 PE=1 SV=1;>tr|A0QSZ3|A0QSZ3_MYCS2 Isocitrate dehydrogenase, NADP-dependent OS=Mycobacterium smegmatis (strain ATCC 700084 / mc(2	1	80.6884	3e-59	80.688	52.607	80.688	1	K	VSHPIVFGHAVKVFYKDAFAKHEKLFDELGV	VFYK(1)DAFAK	VFYK(80.69)DAFAK(-80.69)	4	2	2.1098																4366200	0	4366200	115	278	278	652	659	1060	1518	1060	1518	ZHAILEI_ACETYLATION_IP_F02	37757	1060	1518
I7FYK4;A0QT08	476;476	I7FYK4	I7FYK4	>tr|I7FYK4|I7FYK4_MYCS2 Succinate dehydrogenase flavoprotein subunit OS=Mycobacterium smegmatis (strain ATCC 700084 / mc(2)155) GN=sdhA PE=4 SV=1;>tr|A0QT08|A0QT08_MYCS2 Succinate dehydrogenase flavoprotein subunit OS=Mycobacterium smegmatis (strain ATCC 7	1	106.377	3.28e-218	106.38	96.131	106.38	1	K	SMDNNAAVFRTEETLKQALTDIHALKERYSR	TEETLK(1)QALTDIHALK	TEETLK(106.38)QALTDIHALK(-106.38)	6	3	-0.069153																2590100	0	2590100	118	476	476	576	582	933;934	1347;1348	934	1348	ZHAILEI_ACETYLATION_IP_F03	52142	934	1348
I7G6G9;A0QTE1	443;443	I7G6G9	I7G6G9	>tr|I7G6G9|I7G6G9_MYCS2 Putative biotin-dependent acetyl/propionyl-CoA (Acyl-CoA) carboxylase OS=Mycobacterium smegmatis (strain ATCC 700084 / mc(2)155) GN=accA3 PE=4 SV=1;>tr|A0QTE1|A0QTE1_MYCS2 Acetyl-/propionyl-coenzyme A carboxylase alpha chain OS=Myco	1	115.57	0	115.57	105.2	115.57	1	K	HRAVVSDPAFIGDGEKFDVHTRWIETEWNNT	AVVSDPAFIGDGEK(1)FDVHTR	AVVSDPAFIGDGEK(115.57)FDVHTR	14	3	-0.12539	2.2136	2.2136	?????????	?????????	2.1115	2.1115	?????????	?????????	?????????	+	1	?????????	1	0	Median	2766600	987000	1779600	127	443	443	105	105	153	217	153	217	ZHAILEI_ACETYLATION_IP_F02	43393	153	217
A0QTX1;I7FZ83	192;206	A0QTX1	A0QTX1	>tr|A0QTX1|A0QTX1_MYCS2 Transcriptional regulator MdcY family protein OS=Mycobacterium smegmatis (strain ATCC 700084 / mc(2)155) GN=MSMEG_1995 PE=4 SV=1;>tr|I7FZ83|I7FZ83_MYCS2 GntR family transcriptional regulator OS=Mycobacterium smegmatis (strain ATCC 7	1	47.9156	0.0159548	47.916	7.1374	47.916	1	K	GWPEASAHDHRAIIEKLRSGDAEGAREAMAQ	AIIEK(1)LR	AIIEK(47.92)LR	5	2	0.24956																883870	0	883870	140	192	192	43	43	64	93	64	93	ZHAILEI_ACETYLATION_IP_F01	28068	64	93
I7FZD1;A0QU64	116;116	I7FZD1	I7FZD1	>tr|I7FZD1|I7FZD1_MYCS2 Peptidase S58 DmpA (D-aminopeptidase) OS=Mycobacterium smegmatis (strain ATCC 700084 / mc(2)155) GN=MSMEI_2046 PE=4 SV=1;>tr|A0QU64|A0QU64_MYCS2 D-aminopeptidase OS=Mycobacterium smegmatis (strain ATCC 700084 / mc(2)155) GN=MSMEG_20	1	41.2419	0.00156761	44.829	28.736	41.242	1	K	THSVGVVRDALIAHEKSVRGDEFFFSLPVVG	DALIAHEK(1)SVR	DALIAHEK(41.24)SVR	8	2	-0.22763	1.3795	1.3795	?????????	?????????	1.3875	1.3875	?????????	?????????	?????????	+	1	?????????	1	0	Median	1357800	424420	933410	147	116	116	119	119	177;178	251;252	178	252	ZHAILEI_ACETYLATION_IP_F03	16533	177	251
A0QUH2;I7G7I4	201;203	A0QUH2	A0QUH2	>tr|A0QUH2|A0QUH2_MYCS2 3-oxoacyl-(Acyl-carrier-protein) reductase OS=Mycobacterium smegmatis (strain ATCC 700084 / mc(2)155) GN=fabG PE=4 SV=1;>tr|I7G7I4|I7G7I4_MYCS2 3-oxoacyl-acyl-carrier protein reductase fabG2 OS=Mycobacterium smegmatis (strain ATCC 7	1	77.7756	2.38e-85	77.776	68.239	77.776	1	K	RSAMTEAMPQRIWDEKLAEIPMGRAGEPDEV	IWDEK(1)LAEIPMGR	IWDEK(77.78)LAEIPMGR	5	2	-1.1612	1.2539	1.2539	?????????	?????????	1.1863	1.1863	?????????	?????????	?????????	+	1	?????????	1	0	Median	15917000	6087400	9830000	158	201	201	369	371	577	829	577	829	ZHAILEI_ACETYLATION_IP_F02	53179	577	829
A0QUX8	290	A0QUX8	A0QUX8	>sp|A0QUX8|ILVC_MYCS2 Ketol-acid reductoisomerase (NADP(+)) OS=Mycobacterium smegmatis (strain ATCC 700084 / mc(2)155) GN=ilvC PE=1 SV=1	1	54.2593	1.34e-06	54.259	30.005	54.259	1	K	RMQDILKDIQDGSFVKRLVANVEGGNKELEA	DIQDGSFVK(1)R	DIQDGSFVK(54.26)R	9	2	0.32147	1.6159	1.6159	?????????	?????????	1.5251	1.5251	?????????	?????????	?????????	+	1	?????????	1	0	Median	1220300	526730	693530	166	290	290	130	130	193	276	193	276	ZHAILEI_ACETYLATION_IP_F01	19536	193	276
A0QUY7	442	A0QUY7	A0QUY7	>sp|A0QUY7|SYE_MYCS2 Glutamate--tRNA ligase OS=Mycobacterium smegmatis (strain ATCC 700084 / mc(2)155) GN=gltX PE=1 SV=1	1	50.2222	0.000848809	50.222	38.772	50.222	1	K	IEAALKTALLEGLELKPRKAFGPIRVAVTGA	TALLEGLELK(1)PR	TALLEGLELK(50.22)PR	10	2	1.0034	1.1509	1.1509	?????????	?????????	1.0872	1.0872	?????????	?????????	?????????	+	1	?????????	1	0	Median	2376100	1463400	912660	169	442	442	566	571	915	1316	915	1316	ZHAILEI_ACETYLATION_IP_F03	49647	915	1316
A0QVE0	158	A0QVE0	A0QVE0	>sp|A0QVE0|RRF_MYCS2 Ribosome-recycling factor OS=Mycobacterium smegmatis (strain ATCC 700084 / mc(2)155) GN=frr PE=1 SV=1	1	49.0967	0.0118195	49.097	22.992	49.097	1	K	KKDGEAGEDEVSRAEKDLDKSTHTYTAQIDE	AEK(1)DLDK	AEK(49.1)DLDK(-49.1)	3	2	1.2498																488640	0	488640	174	158	158	21	21	30	44	30	44	ZHAILEI_ACETYLATION_IP_F02	10065	30	44
A0QVE0	68	A0QVE0	A0QVE0	>sp|A0QVE0|RRF_MYCS2 Ribosome-recycling factor OS=Mycobacterium smegmatis (strain ATCC 700084 / mc(2)155) GN=frr PE=1 SV=1	1	70.5633	7.61e-104	80.312	80.312	70.563	1	K	QLASINVPEARLVVIKPYEASQLRAIEDAIR	LVVIK(1)PYEASQLR	LVVIK(70.56)PYEASQLR	5	2	-0.29012	2.2023	2.2023	?????????	?????????	2.2342	2.2342	?????????	?????????	0.8494	+	1	8.4116	4	0	Median	11532000	3687600	7844800	174	68	68	437	439	692;693;694;695;696;697	1002;1003;1004;1005;1006;1007	697	1007	ZHAILEI_ACETYLATION_IP_F03	41610	694	1004
A0QVQ3	44	A0QVQ3	A0QVQ3	>sp|A0QVQ3|RS15_MYCS2 30S ribosomal protein S15 OS=Mycobacterium smegmatis (strain ATCC 700084 / mc(2)155) GN=rpsO PE=1 SV=1	1	46.955	4.94e-10	49.448	33.225	46.955	1	K	VALLTKRIQDLTEHLKVHKHDHHSRRGLLLL	IQDLTEHLK(1)VHK	IQDLTEHLK(46.95)VHK(-46.95)	9	3	-0.14745	0.97113	0.97113	?????????	?????????	0.93009	0.93009	?????????	?????????	?????????	+	1	16.542	4	0	Median	7203600	3736000	3467600	180	44	44	362	364	566;567;568;569	815;816;817;818	569	818	ZHAILEI_ACETYLATION_IP_F03	21558	568	817
I7G0I2;A0QVU2	7;7	I7G0I2	I7G0I2	>tr|I7G0I2|I7G0I2_MYCS2 Phage shock protein A, PspA OS=Mycobacterium smegmatis (strain ATCC 700084 / mc(2)155) GN=MSMEI_2629 PE=4 SV=1;>tr|A0QVU2|A0QVU2_MYCS2 35 kDa protein OS=Mycobacterium smegmatis (strain ATCC 700084 / mc(2)155) GN=MSMEG_2695 PE=4 SV=1	1	66.2987	6.19e-25	66.299	50.669	66.299	1	K	_________MANPFVKAWKYLMALFSSKVDE	ANPFVK(1)AWK	ANPFVK(66.3)AWK(-66.3)	6	2	-1.0715	1.2762	1.2762	?????????	?????????	1.3869	1.3869	?????????	?????????	?????????	+	1	?????????	1	0	Median	1022900	337940	684920	183	7	7	70	70	104	142	104	142	ZHAILEI_ACETYLATION_IP_F02	44293	104	142
A0QVU5;I7FC36	63;69	A0QVU5	A0QVU5	>tr|A0QVU5|A0QVU5_MYCS2 Uncharacterized protein OS=Mycobacterium smegmatis (strain ATCC 700084 / mc(2)155) GN=MSMEG_2698 PE=4 SV=1;>tr|I7FC36|I7FC36_MYCS2 Limonene-1,2-epoxide hydrolase OS=Mycobacterium smegmatis (strain ATCC 700084 / mc(2)155) GN=MSMEI_26	1	52.5786	0.0209375	52.579	40.051	52.579	1	K	MKLFRSMQGRAGFEVKIHRSAADGAAVLNER	AGFEVK(1)IHR	AGFEVK(52.58)IHR	6	3	0.10041																243240	0	243240	184	63	63	31	31	44	65	44	65	ZHAILEI_ACETYLATION_IP_F01	21393	44	65
I7G9A9;A0QVY3	163;163	I7G9A9	I7G9A9	>tr|I7G9A9|I7G9A9_MYCS2 Biotin sulfoxide reductase bisC (Molybdopterin oxidoreductase) OS=Mycobacterium smegmatis (strain ATCC 700084 / mc(2)155) GN=bisC PE=4 SV=1;>tr|A0QVY3|A0QVY3_MYCS2 Biotin sulfoxide reductase OS=Mycobacterium smegmatis (strain ATCC 7	1	45.653	0.00312493	45.653	33.156	45.653	1	K	GAIMPRVVGTHDDLFKRSTQWDVIVEHTGLM	VVGTHDDLFK(1)R	VVGTHDDLFK(45.65)R	10	3	0.69133	0.58192	0.58192	?????????	?????????	0.55177	0.55177	?????????	?????????	?????????	+	1	?????????	1	0	Median	1038500	684920	353550	188	163	163	699	706	1128	1610	1128	1610	ZHAILEI_ACETYLATION_IP_F01	21512	1128	1610
I7G9D5;A0QW03	49;49	I7G9D5	I7G9D5	>tr|I7G9D5|I7G9D5_MYCS2 Polyphosphate glucokinase PpgK OS=Mycobacterium smegmatis (strain ATCC 700084 / mc(2)155) GN=ppgK PE=4 SV=1;>tr|A0QW03|A0QW03_MYCS2 Polyphosphate glucokinase OS=Mycobacterium smegmatis (strain ATCC 700084 / mc(2)155) GN=MSMEG_2760 P	1	48.907	0.00154849	48.907	40.662	48.907	1	K	GIVDLDTGKLVGERFKLDTPQPATPEAVAKT	FK(1)LDTPQPATPEAVAK	FK(48.91)LDTPQPATPEAVAK(-48.91)	2	2	-0.52831	1.9977	1.9977	?????????	?????????	1.8959	1.8959	?????????	?????????	?????????	+	1	?????????	1	0	Median	1003900	378960	624900	189	49	49	191	192	276	402	276	402	ZHAILEI_ACETYLATION_IP_F01	30571	276	402
A0QWQ9	314	A0QWQ9	A0QWQ9	>sp|A0QWQ9|AROC_MYCS2 Chorismate synthase OS=Mycobacterium smegmatis (strain ATCC 700084 / mc(2)155) GN=aroC PE=3 SV=1	1	50.3537	0.00234933	50.354	29.355	50.354	1	K	GGMTNGQPLRVRAAMKPISTVPRALATVDMT	AAMK(1)PISTVPR	AAMK(50.35)PISTVPR	4	2	-0.13334	1.3047	1.3047	?????????	?????????	1.2139	1.2139	?????????	?????????	?????????	+	1	?????????	1	0	Median	1907600	874300	1033300	197	314	314	8	8	11	15	11	15	ZHAILEI_ACETYLATION_IP_F03	21630	11	15
A0QWR4	52	A0QWR4	A0QWR4	>sp|A0QWR4|EFP_MYCS2 Elongation factor P OS=Mycobacterium smegmatis (strain ATCC 700084 / mc(2)155) GN=efp PE=1 SV=1	1	44.5638	0.0157527	44.564	29.664	44.564	1	K	VRTKLKNVVSGKVVDKTYNAGVKVETATVDR	VVDK(1)TYNAGVK	VVDK(44.56)TYNAGVK(-44.56)	4	2	1.218	0.7914	0.7914	?????????	?????????	0.80175	0.80175	?????????	?????????	?????????	+	1	?????????	1	0	Median	5946300	3062300	2884000	199	52	52	697	704	1125	1606	1125	1606	ZHAILEI_ACETYLATION_IP_F02	16864	1125	1606
I7G165;A0QWS0	30;30	I7G165	I7G165	>tr|I7G165|I7G165_MYCS2 Pyrimidine operon regulatory protein PyrR OS=Mycobacterium smegmatis (strain ATCC 700084 / mc(2)155) GN=pyrR PE=3 SV=1;>tr|A0QWS0|A0QWS0_MYCS2 Bifunctional protein PyrR OS=Mycobacterium smegmatis (strain ATCC 700084 / mc(2)155) GN=p	1	68.1233	6.21e-92	77.506	64.21	68.123	1	K	DVGRTVSRIAHQIIEKTALDDPAERTRVVLL	IAHQIIEK(1)TALDDPAER	IAHQIIEK(68.12)TALDDPAER	8	3	-0.23859	0.65947	0.65947	?????????	?????????	0.64142	0.64142	?????????	?????????	?????????	+	1	8.7204	3	0	Median	10837000	6478400	4358700	200	30	30	336	338	528;529;530	764;765;766;767	530	767	ZHAILEI_ACETYLATION_IP_F03	29156	529	765
I7GAC9;A0QWS8	101;101	I7GAC9	I7GAC9	>tr|I7GAC9|I7GAC9_MYCS2 Integration host factor MihF OS=Mycobacterium smegmatis (strain ATCC 700084 / mc(2)155) GN=mihF PE=4 SV=1;>tr|A0QWS8|A0QWS8_MYCS2 Integration host factor OS=Mycobacterium smegmatis (strain ATCC 700084 / mc(2)155) GN=MSMEG_3050 PE=4	1	78.9389	4.91e-75	78.939	68.131	78.939	1	K	RLRGLGDRQRKALLEKFDQS___________	ALLEK(1)FDQS	ALLEK(78.94)FDQS	5	2	0.30964	1.3052	1.3052	?????????	?????????	1.1673	1.1673	?????????	?????????	?????????	+	1	?????????	1	0	Median	4249300	1800000	2449300	202	101	101	56	56	83	115	83	115	ZHAILEI_ACETYLATION_IP_F01	36902	83	115
A0QWW2	115	A0QWW2	A0QWW2	>sp|A0QWW2|G3P_MYCS2 Glyceraldehyde-3-phosphate dehydrogenase OS=Mycobacterium smegmatis (strain ATCC 700084 / mc(2)155) GN=gapA PE=1 SV=1	1	78.3416	2.39e-75	78.342	63.198	78.342	1	K	VVVESTGIFTNAAKAKGHLDAGAKKVIISAP	AK(1)GHLDAGAK	AK(78.34)GHLDAGAK(-78.34)	2	2	-2.0415	2.1752	2.1752	?????????	?????????	2.0541	2.0541	?????????	?????????	?????????	+	1	6.435	3	0	Median	20325000	6536200	13789000	208	115	115	48	48	69;70;71	98;99;100;101	71	101	ZHAILEI_ACETYLATION_IP_F02	8123	71	101
A0QWW2	200	A0QWW2	A0QWW2	>sp|A0QWW2|G3P_MYCS2 Glyceraldehyde-3-phosphate dehydrogenase OS=Mycobacterium smegmatis (strain ATCC 700084 / mc(2)155) GN=gapA PE=1 SV=1	1	63.2246	0	129.75	126.22	63.225	1	K	IHAYTQDQNLQDGPHKDLRRARAAALNIVPT	GLMTTIHAYTQDQNLQDGPHK(1)DLR	GLMTTIHAYTQDQNLQDGPHK(63.22)DLR	21	4	-0.33487	2.5665	2.5665	?????????	?????????	1.8272	1.8272	?????????	?????????	?????????	+	1	17.665	5	0	Median	106640000	30874000	75762000	208	200	200	254	255;256	387;388;389;390;391	570;571;572;573;574;575	391	575	ZHAILEI_ACETYLATION_IP_F02	30768	388	572
A0QWX9	350	A0QWX9	A0QWX9	>sp|A0QWX9|TAL_MYCS2 Transaldolase OS=Mycobacterium smegmatis (strain ATCC 700084 / mc(2)155) GN=tal PE=1 SV=1	1	59.2273	3.32e-81	78.814	67.023	59.227	1	K	DLPDVFRVLEDEGVEKFEKSWQELLDATQGQ	VLEDEGVEK(1)FEK	VLEDEGVEK(59.23)FEK(-59.23)	9	2	-0.18916	3.1956	3.1956	?????????	?????????	2.9711	2.9711	?????????	?????????	?????????	+	1	?????????	1	0	Median	5385700	1145700	4240000	213	350	350	665	672	1080;1081	1547;1548	1081	1548	ZHAILEI_ACETYLATION_IP_F02	32981	1080	1547
A0QX20	282	A0QX20	A0QX20	>sp|A0QX20|ACNA_MYCS2 Aconitate hydratase A OS=Mycobacterium smegmatis (strain ATCC 700084 / mc(2)155) GN=acnA PE=1 SV=1	1	45.2798	0.0184698	45.28	19.915	45.28	1	K	VLTVTDMLRRHGVVGKFVEFYGKGVAEVPLA	HGVVGK(1)FVEFYGK	HGVVGK(45.28)FVEFYGK(-45.28)	6	3	-0.55016																0	0	0	216	282	282	321	323	501	723	501	723	ZHAILEI_ACETYLATION_IP_F02	49012	501	723
I7G9R3;A0QXZ5	90;90	I7G9R3	I7G9R3	>tr|I7G9R3|I7G9R3_MYCS2 Thiol peroxidase (Atypical 2-Cys peroxiredoxin) OS=Mycobacterium smegmatis (strain ATCC 700084 / mc(2)155) GN=tpx PE=3 SV=1;>tr|A0QXZ5|A0QXZ5_MYCS2 Probable thiol peroxidase OS=Mycobacterium smegmatis (strain ATCC 700084 / mc(2)155)	1	48.7942	0.0159866	48.794	34.333	48.794	1	K	GATVLCVSKDLPFAQKRFCGAEGIENVTTAS	DLPFAQK(1)R	DLPFAQK(48.79)R	7	2	-0.68009																317610	0	317610	231	90	90	132	132	195	278	195	278	ZHAILEI_ACETYLATION_IP_F03	28997	195	278
I7FEK8;A0QY23	200;200	I7FEK8	I7FEK8	>tr|I7FEK8|I7FEK8_MYCS2 Fructose-bisphosphate aldolase OS=Mycobacterium smegmatis (strain ATCC 700084 / mc(2)155) GN=MSMEI_3427 PE=4 SV=1;>tr|A0QY23|A0QY23_MYCS2 Fructose-bisphosphate aldolase class-I OS=Mycobacterium smegmatis (strain ATCC 700084 / mc(2)1	1	68.0444	6.03e-177	93.424	68.46	68.044	1	K	ADKAEAEDLLKAEITKNLDSLADDQKVMLKL	AEITK(1)NLDSLADDQK	AEITK(68.04)NLDSLADDQK(-68.04)	5	3	0.166	2.0119	2.0119	?????????	?????????	1.9157	1.9157	?????????	?????????	?????????	+	1	7.3206	3	0	Median	5928000	2077100	3850900	233	200	200	20	20	27;28;29	39;40;41;42;43	29	43	ZHAILEI_ACETYLATION_IP_F03	31386	27	40
I7FEX4;A0QYF7	821;821	I7FEX4	I7FEX4	>tr|I7FEX4|I7FEX4_MYCS2 Glycine dehydrogenase GcvB OS=Mycobacterium smegmatis (strain ATCC 700084 / mc(2)155) GN=gcvP PE=3 SV=1;>tr|A0QYF7|A0QYF7_MYCS2 Glycine dehydrogenase (decarboxylating) OS=Mycobacterium smegmatis (strain ATCC 700084 / mc(2)155) GN=gc	1	44.5427	0.0244905	44.543	15.24	44.543	1	K	RGITKATGVTVDDVAKRLADFGFHAPTMSFP	ATGVTVDDVAK(1)R	ATGVTVDDVAK(44.54)R	11	2	-0.99901																0	0	0	245	821	821	82	82	120	170	120	170	ZHAILEI_ACETYLATION_IP_F03	39580	120	170
A0QZ49	237	A0QZ49	A0QZ49	>sp|A0QZ49|DOP_MYCS2 Pup deamidase/depupylase OS=Mycobacterium smegmatis (strain ATCC 700084 / mc(2)155) GN=dop PE=1 SV=1	1	49.4481	0.000331186	49.448	40.126	49.448	1	K	RGIINTRDEPHADADKYRRLHVIIGDANLAE	DEPHADADK(1)YR	DEPHADADK(49.45)YR	9	3	2.2174	1.1253	1.1253	?????????	?????????	1.096	1.096	?????????	?????????	?????????	+	1	?????????	1	0	Median	1735600	686390	1049200	266	237	237	120	120	179	253;254	179	254	ZHAILEI_ACETYLATION_IP_F02	12705	179	254
I7FNP4;A0QZB3	64;64	I7FNP4	I7FNP4	>tr|I7FNP4|I7FNP4_MYCS2 L-lactate 2-monooxygenase OS=Mycobacterium smegmatis (strain ATCC 700084 / mc(2)155) GN=MSMEI_3870 PE=4 SV=1;>tr|A0QZB3|A0QZB3_MYCS2 Lactate 2-monooxygenase OS=Mycobacterium smegmatis (strain ATCC 700084 / mc(2)155) GN=MSMEG_3962 PE	1	43.5476	0.0109921	43.548	20.693	43.548	1	K	GSGDEHTQRANVEAFKHWGLMPRMLMAATER	ANVEAFK(1)HWGLMPR	ANVEAFK(43.55)HWGLMPR	7	3	0.3867																321800	321800	0	267	64	64	72	72	106	144	106	144	ZHAILEI_ACETYLATION_IP_F03	48880	106	144
A0QZZ6	104	A0QZZ6	A0QZZ6	>sp|A0QZZ6|Y4207_MYCS2 Universal stress protein MSMEG_4207 OS=Mycobacterium smegmatis (strain ATCC 700084 / mc(2)155) GN=MSMEG_4207 PE=1 SV=1	1	44.2518	0.00169599	51.726	45.039	44.252	1	K	AELLVIGIRHRNPVGKLLLGSVAQRLLLECP	NPVGK(1)LLLGSVAQR	NPVGK(44.25)LLLGSVAQR	5	2	0.56397																2484300	0	2484300	272	104	104	484	489	781;782	1122;1123	782	1123	ZHAILEI_ACETYLATION_IP_F02	51432	781	1122
I7GD24;A0QZZ9	139;151	I7GD24	I7GD24	>tr|I7GD24|I7GD24_MYCS2 Uncharacterized protein UPF0065 OS=Mycobacterium smegmatis (strain ATCC 700084 / mc(2)155) GN=MSMEI_4112 PE=4 SV=1;>tr|A0QZZ9|A0QZZ9_MYCS2 Secreted protein OS=Mycobacterium smegmatis (strain ATCC 700084 / mc(2)155) GN=MSMEG_4210 PE=	1	42.3144	1.84e-265	104.2	92.82	42.314	1	K	GDSPFRTIDDLVAAWKADPSKVSIGGGSSPG	TIDDLVAAWK(1)ADPSK	TIDDLVAAWK(42.31)ADPSK(-42.31)	10	3	0.52462	5.5742	5.5742	?????????	?????????	5.3068	5.3068	?????????	?????????	?????????	+	1	5.2039	3	0	Median	15807000	2908200	12899000	273	139	139	593	600	959;960;961	1381;1382;1383;1384	961	1384	ZHAILEI_ACETYLATION_IP_F03	47738	960	1383
A0R006	200	A0R006	A0R006	>sp|A0R006|WAG31_MYCS2 Cell wall synthesis protein Wag31 OS=Mycobacterium smegmatis (strain ATCC 700084 / mc(2)155) GN=wag31 PE=1 SV=1	1	56.2952	2.42e-10	56.295	49.818	56.295	1	K	QAQEKADALQADAERKHSEIMGTINQQRTVL	K(1)HSEIMGTINQQR	K(56.3)HSEIMGTINQQR	1	3	0.71293	4.3282	4.3282	?????????	?????????	4.1302	4.1302	?????????	?????????	?????????	+	1	1.4001	2	0	Median	3119300	723140	2396200	274	200	200	376	378	587;588	840;841	588	841	ZHAILEI_ACETYLATION_IP_F02	18932	588	841
A0R048	181	A0R048	A0R048	>sp|A0R048|TRPD_MYCS2 Anthranilate phosphoribosyltransferase OS=Mycobacterium smegmatis (strain ATCC 700084 / mc(2)155) GN=trpD PE=1 SV=1	1	87.0615	6.74e-120	87.062	82.367	87.062	1	K	VGIGFAFAPQFHPSYKHASIVRREIGVPTVF	EVGIGFAFAPQFHPSYK(1)HASIVR	EVGIGFAFAPQFHPSYK(87.06)HASIVR	17	4	0.42149																2369900	0	2369900	279	181	181	172	173	249	360	249	360	ZHAILEI_ACETYLATION_IP_F03	50691	249	360
A0R0B0	809	A0R0B0	A0R0B0	>sp|A0R0B0|ODP1_MYCS2 Pyruvate dehydrogenase E1 component OS=Mycobacterium smegmatis (strain ATCC 700084 / mc(2)155) GN=aceE PE=1 SV=1	1	55.4614	4.29e-07	55.461	32.108	55.461	1	K	VTSWGELNREGVAIEKHRLRHPDEPAGTPHV	EGVAIEK(1)HR	EGVAIEK(55.46)HR	7	3	0.46351	1.8791	1.8791	?????????	?????????	1.7903	1.7903	?????????	?????????	?????????	+	1	?????????	1	0	Median	2673700	989980	1683700	286	809	809	150	150	218	311	218	311	ZHAILEI_ACETYLATION_IP_F02	13317	218	311
A0R151	8	A0R151	A0R151	>sp|A0R151|RL21_MYCS2 50S ribosomal protein L21 OS=Mycobacterium smegmatis (strain ATCC 700084 / mc(2)155) GN=rplU PE=1 SV=1	1	52.4955	0.000408139	52.495	47.952	52.495	1	K	________MATYAIVKTGGKQYKVAAGDVVK	ATYAIVK(1)TGGK	ATYAIVK(52.5)TGGK(-52.5)	7	2	-0.53809	0.84388	0.84388	?????????	?????????	0.84901	0.84901	?????????	?????????	?????????	+	1	0.96334	3	0	Median	2547300	1520800	1026500	299	8	8	88	88	130;131;132	187;188;189;190	132	190	ZHAILEI_ACETYLATION_IP_F03	18484	132	190
A0R1Y7	229	A0R1Y7	A0R1Y7	>sp|A0R1Y7|FADA4_MYCS2 Probable acetyl-CoA acetyltransferase OS=Mycobacterium smegmatis (strain ATCC 700084 / mc(2)155) GN=MSMEG_4920 PE=1 SV=2	1	55.0106	1.19e-10	55.011	39.72	55.011	1	K	EGIRANTTAESLAGLKPAFRKDGTITAGSAS	ANTTAESLAGLK(1)PAFR	ANTTAESLAGLK(55.01)PAFR	12	3	-0.17429	2.0031	2.0031	?????????	?????????	1.9144	1.9144	?????????	?????????	?????????	+	1	?????????	1	0	Median	3796200	1165700	2630600	321	229	229	71	71	105	143	105	143	ZHAILEI_ACETYLATION_IP_F02	45020	105	143
I7GEG4;A0R235	42;45	I7GEG4	I7GEG4	>tr|I7GEG4|I7GEG4_MYCS2 GCN5-related N-acetyltransferase OS=Mycobacterium smegmatis (strain ATCC 700084 / mc(2)155) GN=MSMEI_4845 PE=4 SV=1;>tr|A0R235|A0R235_MYCS2 Acetyltransferase OS=Mycobacterium smegmatis (strain ATCC 700084 / mc(2)155) GN=MSMEG_4972 P	1	54.8978	1.19e-09	54.898	40.305	54.898	1	K	TRVASDPEVTRYLSWKPHADVAETRRVITTL	YLSWK(1)PHADVAETR	YLSWK(54.9)PHADVAETR	5	3	0.033249	0.77812	0.77812	?????????	?????????	0.78074	0.78074	?????????	?????????	?????????	+	1	?????????	1	0	Median	1480700	783850	696880	325	42	42	735	742	1177	1684	1177	1684	ZHAILEI_ACETYLATION_IP_F02	35100	1177	1684
A0R2B1	1089	A0R2B1	A0R2B1	>sp|A0R2B1|KGD_MYCS2 Multifunctional 2-oxoglutarate metabolism enzyme OS=Mycobacterium smegmatis (strain ATCC 700084 / mc(2)155) GN=kgd PE=1 SV=1	1	86.6702	1.52e-105	86.67	61.111	86.67	1	K	RNKAAVSDIRDFTESKFRSVLEEPMYTDGEG	DFTESK(1)FR	DFTESK(86.67)FR	6	2	0.086928	1.3524	1.3524	?????????	?????????	1.2636	1.2636	?????????	?????????	?????????	+	1	7.83	2	0	Median	5803500	2725200	3078300	329	1089	1089	125	125	186;187	266;267;268	187	268	ZHAILEI_ACETYLATION_IP_F03	26543	187	268
A0R2B1	473	A0R2B1	A0R2B1	>sp|A0R2B1|KGD_MYCS2 Multifunctional 2-oxoglutarate metabolism enzyme OS=Mycobacterium smegmatis (strain ATCC 700084 / mc(2)155) GN=kgd PE=1 SV=1	1	52.2469	0.000649909	52.247	44.984	52.247	1	K	EQQRWIQERVETKHDKPTVAEQKYILSKLNA	HDK(1)PTVAEQK	HDK(52.25)PTVAEQK(-52.25)	3	2	1.0436	2.2044	2.2044	?????????	?????????	2.1061	2.1061	?????????	?????????	?????????	+	1	?????????	1	0	Median	2095100	621250	1473800	329	473	473	315	317	487	701	487	701	ZHAILEI_ACETYLATION_IP_F02	8563	487	701
A0R2B1	148	A0R2B1	A0R2B1	>sp|A0R2B1|KGD_MYCS2 Multifunctional 2-oxoglutarate metabolism enzyme OS=Mycobacterium smegmatis (strain ATCC 700084 / mc(2)155) GN=kgd PE=1 SV=1	1	42.3485	0.00639677	42.348	37.454	42.348	1	K	AKLMIDNRVVINNHLKRTRGGKISFTHLLGY	VVINNHLK(1)R	VVINNHLK(42.35)R	8	3	0.57876	1.7219	1.7219	?????????	?????????	1.6069	1.6069	?????????	?????????	?????????	+	1	?????????	1	0	Median	1993100	783530	1209500	329	148	148	702	709	1131	1614	1131	1614	ZHAILEI_ACETYLATION_IP_F03	14010	1131	1614
A0R2C6;I7GDG4	212;221	A0R2C6	A0R2C6	>tr|A0R2C6|A0R2C6_MYCS2 Malyl-CoA lyase OS=Mycobacterium smegmatis (strain ATCC 700084 / mc(2)155) GN=MSMEG_5064 PE=3 SV=1;>tr|I7GDG4|I7GDG4_MYCS2 Citrate (Pro-3S)-lyase OS=Mycobacterium smegmatis (strain ATCC 700084 / mc(2)155) GN=MSMEI_4937 PE=3 SV=1	1	44.4398	0.00103926	44.44	33.553	44.44	1	K	AARAHGINAIDGPYVKVRDVEGFRRVAGRSA	AHGINAIDGPYVK(1)VR	AHGINAIDGPYVK(44.44)VR	13	3	-0.07069	1.5925	1.5925	?????????	?????????	1.6193	1.6193	?????????	?????????	?????????	+	1	0.00014055	2	0	Median	1642700	670940	971720	331	212	212	38	38	56;57	82;83	57	83	ZHAILEI_ACETYLATION_IP_F02	31987	57	83
A0R2G5	144	A0R2G5	A0R2G5	>sp|A0R2G5|DAPD_MYCS2 2,3,4,5-tetrahydropyridine-2,6-dicarboxylate N-succinyltransferase OS=Mycobacterium smegmatis (strain ATCC 700084 / mc(2)155) GN=dapD PE=3 SV=1	1	62.1618	3.33e-104	88.101	61.389	62.162	1	K	ARLRKRGAVAVYGIDKFPRMVDYVTPSGVRI	GAVAVYGIDK(1)FPR	GAVAVYGIDK(62.16)FPR	10	2	0.5881	1.3901	1.3901	?????????	?????????	1.3561	1.3561	?????????	?????????	?????????	+	1	4.0703	3	0	Median	22923000	9092900	13831000	332	144	144	211	212	301;302;303;304	439;440;441;442;443	304	443	ZHAILEI_ACETYLATION_IP_F03	41031	301	439
I7FRX4;A0R2Y1	125;125	I7FRX4	I7FRX4	>tr|I7FRX4|I7FRX4_MYCS2 Acetyl-CoA acetyltransferase OS=Mycobacterium smegmatis (strain ATCC 700084 / mc(2)155) GN=fadA3 PE=4 SV=1;>tr|A0R2Y1|A0R2Y1_MYCS2 Beta-ketoadipyl CoA thiolase OS=Mycobacterium smegmatis (strain ATCC 700084 / mc(2)155) GN=MSMEG_5273	1	48.2293	0.0229518	48.229	32.643	48.229	1	K	HAFISAGVETVSRFAKGNADGWPDTKNPLYA	FAK(1)GNADGWPDTK	FAK(48.23)GNADGWPDTK(-48.23)	3	2	0.75808																0	0	0	346	125	125	179	180	257	369	257	369	ZHAILEI_ACETYLATION_IP_F01	24289	257	369
I7FS83;A0R3A6	156;156	I7FS83	I7FS83	>tr|I7FS83|I7FS83_MYCS2 AMP-dependent synthetase and ligase OS=Mycobacterium smegmatis (strain ATCC 700084 / mc(2)155) GN=MSMEI_5255 PE=4 SV=1;>tr|A0R3A6|A0R3A6_MYCS2 Propionate--CoA ligase OS=Mycobacterium smegmatis (strain ATCC 700084 / mc(2)155) GN=MSME	1	65.2521	2.69e-10	65.252	37.998	65.252	1	K	GGFAAHELAARIDDAKPKVVVAASCGIEPTR	IDDAK(1)PK	IDDAK(65.25)PK(-65.25)	5	2	0.95385																987800	0	987800	348	156	156	341	343	537	776	537	776	ZHAILEI_ACETYLATION_IP_F02	10406	537	776
I7FK71;A0R3C8	187;187	I7FK71	I7FK71	>tr|I7FK71|I7FK71_MYCS2 Ribose-phosphate pyrophosphokinase OS=Mycobacterium smegmatis (strain ATCC 700084 / mc(2)155) GN=prs PE=3 SV=1;>tr|A0R3C8|A0R3C8_MYCS2 Ribose-phosphate pyrophosphokinase OS=Mycobacterium smegmatis (strain ATCC 700084 / mc(2)155) GN=	1	93.3708	1.01e-187	93.371	82.873	93.371	1	K	MVVVSPDSGRVRVAEKWADSLGGVPLAFIHK	VAEK(1)WADSLGGVPLAFIHK	VAEK(93.37)WADSLGGVPLAFIHK(-93.37)	4	3	0.068181	1.419	1.419	?????????	?????????	1.3099	1.3099	?????????	?????????	?????????	+	1	?????????	1	0	Median	3200000	1361900	1838100	351	187	187	630	637	1022	1463;1464	1022	1463	ZHAILEI_ACETYLATION_IP_F03	55221	1022	1463
I7FSI8;A0R3M3	7;7	I7FSI8	I7FSI8	>tr|I7FSI8|I7FSI8_MYCS2 Succinyl-CoA ligase ADP-forming subunit alpha OS=Mycobacterium smegmatis (strain ATCC 700084 / mc(2)155) GN=sucD PE=3 SV=1;>tr|A0R3M3|A0R3M3_MYCS2 Succinate--CoA ligase [ADP-forming] subunit alpha OS=Mycobacterium smegmatis (strain	1	60.064	1.41e-15	60.064	47.252	60.064	1	K	_________MSIFLNKDSKVIVQGITGGEGT	SIFLNK(1)DSK	SIFLNK(60.06)DSK(-60.06)	6	2	0.321	2.0548	2.0548	?????????	?????????	1.928	1.928	?????????	?????????	?????????	+	1	?????????	1	0	Median	1432100	428030	1004100	360	7	7	540	545	871	1247	871	1247	ZHAILEI_ACETYLATION_IP_F01	26196	871	1247
I7GFL3;A0R403	223;223	I7GFL3	I7GFL3	>tr|I7GFL3|I7GFL3_MYCS2 Epoxide hydrolase OS=Mycobacterium smegmatis (strain ATCC 700084 / mc(2)155) GN=MSMEI_5509 PE=4 SV=1;>tr|A0R403|A0R403_MYCS2 Epoxide hydrolase OS=Mycobacterium smegmatis (strain ATCC 700084 / mc(2)155) GN=MSMEG_5658 PE=4 SV=1	1	48.7942	0.0018387	48.794	48.794	48.794	1	K	TEEVRQALERMQYYRKWDSGYMKQQSTRPQT	K(1)WDSGYMK	K(48.79)WDSGYMK(-48.79)	1	2	-0.37749	1.1894	1.1894	?????????	?????????	1.0987	1.0987	?????????	?????????	?????????	+	1	1.0758	2	0	Median	5358400	2484100	2874200	367	223	223	380	382	596;597	851;852	597	852	ZHAILEI_ACETYLATION_IP_F03	22622	597	852
I7GFR3;A0R4D8	33;33	I7GFR3	I7GFR3	>tr|I7GFR3|I7GFR3_MYCS2 Phosphoribosylformylglycinamidine cyclo-ligase OS=Mycobacterium smegmatis (strain ATCC 700084 / mc(2)155) GN=purM PE=3 SV=1;>tr|A0R4D8|A0R4D8_MYCS2 Phosphoribosylformylglycinamidine cyclo-ligase OS=Mycobacterium smegmatis (strain AT	1	48.1146	4.89e-09	48.115	45.073	48.115		K	AGVDIEAGDRAVELFKPLAAKATRPEVRGGL	AVELFK(1)PLAAK	AVELFK(48.11)PLAAK(-48.11)	6	2	0.049166	1.3431	1.3431	?????????	?????????	1.4617	1.4617	?????????	?????????	?????????	+	1	3.7884	2	0	Median	1380800	576570	804220	375	33	33	94	94	139;140	198;199	140	199	ZHAILEI_ACETYLATION_IP_F03	45722	140	199
I7FLL6;A0R4R9	99;99	I7FLL6	I7FLL6	>tr|I7FLL6|I7FLL6_MYCS2 Short-chain dehydrogenase/reductase SDR OS=Mycobacterium smegmatis (strain ATCC 700084 / mc(2)155) GN=MSMEI_5772 PE=1 SV=1;>tr|A0R4R9|A0R4R9_MYCS2 Short chain dehydrogenase OS=Mycobacterium smegmatis (strain ATCC 700084 / mc(2)155)	1	73.4977	2.73e-74	73.498	55.602	73.498	1	K	RVDVVINNAFRVPSMKPFANTTFEHMRDAIE	VPSMK(1)PFANTTFEHMR	VPSMK(73.5)PFANTTFEHMR	5	3	0.054661	3.6329	3.6329	?????????	?????????	3.4835	3.4835	?????????	?????????	?????????	+	1	?????????	1	0	Median	1940200	365220	1575000	387	99	99	684	691	1106	1579	1106	1579	ZHAILEI_ACETYLATION_IP_F02	46892	1106	1579
I7FLM5;A0R4T0	116;116	I7FLM5	I7FLM5	>tr|I7FLM5|I7FLM5_MYCS2 MaoC-like dehydratase OS=Mycobacterium smegmatis (strain ATCC 700084 / mc(2)155) GN=MSMEI_5782 PE=4 SV=1;>tr|A0R4T0|A0R4T0_MYCS2 Putative peroxisomal multifunctional enzyme type 2 OS=Mycobacterium smegmatis (strain ATCC 700084 / mc(	1	43.4185	0.0150709	43.419	30.018	43.419		K	SGTAKSVQRFTEIWDKGKAAVIVSETTVTDP	FTEIWDK(1)GK	FTEIWDK(43.42)GK(-43.42)	7	2	1.8063	3.0675	3.0675	?????????	?????????	2.8925	2.8925	?????????	?????????	?????????	+	1	?????????	1	0	Median	1250000	377670	872370	389	116	116	197	198	285	416	285	416	ZHAILEI_ACETYLATION_IP_F01	33660	285	416
A0R597;I7FU54	136;176	A0R597	A0R597	>tr|A0R597|A0R597_MYCS2 Inorganic pyrophosphatase OS=Mycobacterium smegmatis (strain ATCC 700084 / mc(2)155) GN=ppa PE=3 SV=1;>tr|I7FU54|I7FU54_MYCS2 Inorganic pyrophosphatase OS=Mycobacterium smegmatis (strain ATCC 700084 / mc(2)155) GN=ppa PE=3 SV=1	1	62.0879	1.73e-16	62.088	30.61	62.088	1	K	HFFVHYKDLEPGKFVKTADWEGRAEAEAELQ	FVK(1)TADWEGR	FVK(62.09)TADWEGR	3	2	-0.22321	1.6653	1.6653	?????????	?????????	1.3913	1.3913	?????????	?????????	?????????	+	1	?????????	1	0	Median	6714300	2267800	4446500	405	136	136	198	199	286	417;418;419	286	418	ZHAILEI_ACETYLATION_IP_F03	25377	286	418
A0R597;I7FU54	127;167	A0R597	A0R597	>tr|A0R597|A0R597_MYCS2 Inorganic pyrophosphatase OS=Mycobacterium smegmatis (strain ATCC 700084 / mc(2)155) GN=ppa PE=3 SV=1;>tr|I7FU54|I7FU54_MYCS2 Inorganic pyrophosphatase OS=Mycobacterium smegmatis (strain ATCC 700084 / mc(2)155) GN=ppa PE=3 SV=1	1	86.9106	6.75e-125	86.911	68.122	86.911	1	K	SQFELDAIKHFFVHYKDLEPGKFVKTADWEG	HFFVHYK(1)DLEPGK	HFFVHYK(86.91)DLEPGK(-86.91)	7	3	0.035186	1.2932	1.2932	?????????	?????????	1.2173	1.2173	?????????	?????????	?????????	+	1	5.414	2	0	Median	5538400	2481200	3057200	405	127	127	318	320	496;497	714;715;716;717;718	497	718	ZHAILEI_ACETYLATION_IP_F03	32068	497	718
A0R597;I7FU54	16;56	A0R597	A0R597	>tr|A0R597|A0R597_MYCS2 Inorganic pyrophosphatase OS=Mycobacterium smegmatis (strain ATCC 700084 / mc(2)155) GN=ppa PE=3 SV=1;>tr|I7FU54|I7FU54_MYCS2 Inorganic pyrophosphatase OS=Mycobacterium smegmatis (strain ATCC 700084 / mc(2)155) GN=ppa PE=3 SV=1	1	43.4046	0.00134733	43.405	38.683	43.405	1	K	MEFDVVIEIPKGSRNKYEVDHETGRVKLDRY	NK(1)YEVDHETGR	NK(43.4)YEVDHETGR	2	3	2.1745	4.3643	4.3643	?????????	?????????	4.1515	4.1515	?????????	?????????	?????????	+	1	?????????	1	0	Median	920450	189000	731450	405	16	16	478	483	775	1116	775	1116	ZHAILEI_ACETYLATION_IP_F01	9657	775	1116
I7FU85;A0R5D5	384;384	I7FU85	I7FU85	>tr|I7FU85|I7FU85_MYCS2 DNA polymerase III subunit delta OS=Mycobacterium smegmatis (strain ATCC 700084 / mc(2)155) GN=holB PE=4 SV=1;>tr|A0R5D5|A0R5D5_MYCS2 DNA polymerase III subunit delta OS=Mycobacterium smegmatis (strain ATCC 700084 / mc(2)155) GN=MSM	1	50.1076	0.00262443	50.108	45.407	50.108	1	K	IEAVLECREALAVNVKPKFAVDAMVATIGQA	EALAVNVK(1)PK	EALAVNVK(50.11)PK(-50.11)	8	2	0.12257	1.5887	1.5887	?????????	?????????	1.682	1.682	?????????	?????????	?????????	+	1	?????????	1	0	Median	290870	104570	186300	408	384	384	144	144	212	300	212	300	ZHAILEI_ACETYLATION_IP_F03	20528	212	300
A0R5D9	547	A0R5D9	A0R5D9	>sp|A0R5D9|TOP1_MYCS2 DNA topoisomerase 1 OS=Mycobacterium smegmatis (strain ATCC 700084 / mc(2)155) GN=topA PE=1 SV=1	1	47.0452	0.0205074	47.045	34.614	47.045	1	K	YSSIIKTIQDRGYVQKKGSALVPSWVAFAVV	GYVQK(1)K	GYVQK(47.05)K(-47.05)	5	2	1.1065	1.2868	1.2868	?????????	?????????	1.3433	1.3433	?????????	?????????	?????????	+	1	?????????	1	0	Median	1239900	573140	666710	409	547	547	309	311	475	686	475	686	ZHAILEI_ACETYLATION_IP_F02	9679	475	686
A0R5G1	889	A0R5G1	A0R5G1	>sp|A0R5G1|ACSA_MYCS2 Acetyl-coenzyme A synthetase OS=Mycobacterium smegmatis (strain ATCC 700084 / mc(2)155) GN=acsA PE=3 SV=1	1	77.6625	9.5e-75	77.662	72.322	77.662	1	K	EELRAEVAREISPIAKPREIHIVPELPKTRS	EISPIAK(1)PR	EISPIAK(77.66)PR	7	2	0.19214	18.925	18.925	?????????	?????????	15.821	15.821	?????????	?????????	?????????	+	1	37.085	2	0	Median	22389000	1187500	21201000	410	889	889	156	156	226;227	324;325	227	325	ZHAILEI_ACETYLATION_IP_F03	19534	227	325
A0R5G1	332	A0R5G1	A0R5G1	>sp|A0R5G1|ACSA_MYCS2 Acetyl-coenzyme A synthetase OS=Mycobacterium smegmatis (strain ATCC 700084 / mc(2)155) GN=acsA PE=3 SV=1	1	71.6136	1.2e-23	71.614	49.621	71.614	1	K	ELYAEAEKDRLAFWEKQAKRLSWQTPFTDVL	LAFWEK(1)QAK	LAFWEK(71.61)QAK(-71.61)	6	2	0.050421																2022400	0	2022400	410	332	332	383	385	602	857	602	857	ZHAILEI_ACETYLATION_IP_F01	38770	602	857
A0R5G1	906	A0R5G1	A0R5G1	>sp|A0R5G1|ACSA_MYCS2 Acetyl-coenzyme A synthetase OS=Mycobacterium smegmatis (strain ATCC 700084 / mc(2)155) GN=acsA PE=3 SV=1	1	52.6831	0.0188445	52.683	9.683	52.683	1	K	REIHIVPELPKTRSGKIMRRLLRDVAEGREL	SGK(1)IMR	SGK(52.68)IMR	3	2	1.0459	18.808	18.808	?????????	?????????	17.886	17.886	?????????	?????????	?????????	+	1	?????????	1	0	Median	2309500	133190	2176300	410	906	906	534	539	860	1231	860	1231	ZHAILEI_ACETYLATION_IP_F02	11452	860	1231
A0R5G1	403	A0R5G1	A0R5G1	>sp|A0R5G1|ACSA_MYCS2 Acetyl-coenzyme A synthetase OS=Mycobacterium smegmatis (strain ATCC 700084 / mc(2)155) GN=acsA PE=3 SV=1	1	105.191	2.52e-227	105.19	90.589	105.19	1	K	GEPVGDARSITYAELKDEVCKAANALTDLGL	SITYAELK(1)DEVCK	SITYAELK(105.19)DEVCK(-105.19)	8	2	-0.24205																1603400	0	1603400	410	403	403	543	548	877	1256	877	1256	ZHAILEI_ACETYLATION_IP_F02	44770	877	1256
A0R5G1	654	A0R5G1	A0R5G1	>sp|A0R5G1|ACSA_MYCS2 Acetyl-coenzyme A synthetase OS=Mycobacterium smegmatis (strain ATCC 700084 / mc(2)155) GN=acsA PE=3 SV=1	1	55.1893	7.3e-52	69.747	66.779	55.189	1	K	VTIYYTAPTLIRTFMKLGHQIPASHDLSSLR	TFMK(1)LGHQIPASHDLSSLR	TFMK(55.19)LGHQIPASHDLSSLR	4	3	0.59168	18.911	18.911	?????????	?????????	18.237	18.237	?????????	?????????	?????????	+	1	17.452	2	0	Median	29822000	2018300	27803000	410	654	654	580	586	938;939	1353;1354	939	1354	ZHAILEI_ACETYLATION_IP_F02	42156	938	1353
A0R5G1	515	A0R5G1	A0R5G1	>sp|A0R5G1|ACSA_MYCS2 Acetyl-coenzyme A synthetase OS=Mycobacterium smegmatis (strain ATCC 700084 / mc(2)155) GN=acsA PE=3 SV=1	1	41.3826	0.0244844	41.383	21.179	41.383	1	K	SVKNVLVVRRTGIDVKWTDGRDLWWDETVEQ	TGIDVK(1)WTDGR	TGIDVK(41.38)WTDGR	6	2	-0.87954																349340	0	349340	410	515	515	582	588	942	1357	942	1357	ZHAILEI_ACETYLATION_IP_F03	33359	942	1357
I7GAD7;A0R5M3	384;384	I7GAD7	I7GAD7	>tr|I7GAD7|I7GAD7_MYCS2 Iron-containing alcohol dehydrogenase OS=Mycobacterium smegmatis (strain ATCC 700084 / mc(2)155) GN=MSMEI_6081 PE=4 SV=1;>tr|A0R5M3|A0R5M3_MYCS2 Alcohol dehydrogenase, iron-containing OS=Mycobacterium smegmatis (strain ATCC 700084 /	1	78.7702	3.36e-69	78.77	39.808	78.77	1	K	TGKYAGKGEVIKGDDKTIRAISEHIQDDWCT	GDDK(1)TIR	GDDK(78.77)TIR	4	2	0.91706	28.225	28.225	?????????	?????????	28.648	28.648	?????????	?????????	?????????	+	1	?????????	1	0	Median	9237200	374530	8862700	416	384	384	214;220	215;221	309	449	309	449	ZHAILEI_ACETYLATION_IP_F02	9178	309	449
I7GAD7;A0R5M3	380;380	I7GAD7	I7GAD7	>tr|I7GAD7|I7GAD7_MYCS2 Iron-containing alcohol dehydrogenase OS=Mycobacterium smegmatis (strain ATCC 700084 / mc(2)155) GN=MSMEI_6081 PE=4 SV=1;>tr|A0R5M3|A0R5M3_MYCS2 Alcohol dehydrogenase, iron-containing OS=Mycobacterium smegmatis (strain ATCC 700084 /	1	72.434	6.56e-24	72.434	59.907	72.434	1	K	NQMNTGKYAGKGEVIKGDDKTIRAISEHIQD	GEVIK(1)GDDK	GEVIK(72.43)GDDK(-72.43)	5	2	1.061																445640	0	445640	416	380	380	220	221	319	466	319	466	ZHAILEI_ACETYLATION_IP_F02	11781	319	466
A0R609	361	A0R609	A0R609	>sp|A0R609|KATG1_MYCS2 Catalase-peroxidase 1 OS=Mycobacterium smegmatis (strain ATCC 700084 / mc(2)155) GN=katG1 PE=3 SV=1	1	46.955	0.0144197	46.955	35.957	46.955	1	K	NEWELTKSPAGANQWKPKDNGWANSVPLAHE	SPAGANQWK(1)PK	SPAGANQWK(46.95)PK(-46.95)	9	2	-0.41398	2.1958	2.1958	?????????	?????????	2.2757	2.2757	?????????	?????????	?????????	+	1	?????????	1	0	Median	948560	301180	647380	422	361	361	548	553	886	1269	886	1269	ZHAILEI_ACETYLATION_IP_F03	17077	886	1269
I7GAR6;A0R629	153;153	I7GAR6	I7GAR6	>tr|I7GAR6|I7GAR6_MYCS2 UDP-galactopyranose mutase Glf OS=Mycobacterium smegmatis (strain ATCC 700084 / mc(2)155) GN=glf PE=1 SV=1;>tr|A0R629|A0R629_MYCS2 UDP-galactopyranose mutase OS=Mycobacterium smegmatis (strain ATCC 700084 / mc(2)155) GN=glf PE=1 SV=	1	65.8954	5.44e-28	65.895	49.233	65.895	1	K	QASEIDTKDAKNFEEKAISLVGRPLYEAFIK	NFEEK(1)AISLVGR	NFEEK(65.9)AISLVGR	5	2	0.56616	1.8989	1.8989	?????????	?????????	1.8044	1.8044	?????????	?????????	?????????	+	1	?????????	1	0	Median	3494800	1429000	2065800	426	153	153	473	478	766	1104	766	1104	ZHAILEI_ACETYLATION_IP_F02	49835	766	1104
A0R652;I7GGK9;A0R6Q7	46;46;46	A0R652	A0R652	>sp|A0R652|SODM_MYCS2 Superoxide dismutase [Mn] OS=Mycobacterium smegmatis (strain ATCC 700084 / mc(2)155) GN=sodA PE=1 SV=1;>tr|I7GGK9|I7GGK9_MYCS2 Superoxide dismutase Fe OS=Mycobacterium smegmatis (strain ATCC 700084 / mc(2)155) GN=sodB PE=4 SV=1;>tr|A0	1	115.682	0	115.68	88.97	115.68	1	K	KHHATYVKGVNDAIAKLEEARANGDHAAIFL	GVNDAIAK(1)LEEAR	GVNDAIAK(115.68)LEEAR	8	2	0.065946	1.4398	1.4398	?????????	?????????	1.4665	1.4665	?????????	?????????	?????????	+	1	?????????	1	0	Median	6173100	2475000	3698100	427	46	46	299	301	455	656;657	455	657	ZHAILEI_ACETYLATION_IP_F02	43859	455	657
A0R652;I7GGK9;A0R6Q7	174;174;174	A0R652	A0R652	>sp|A0R652|SODM_MYCS2 Superoxide dismutase [Mn] OS=Mycobacterium smegmatis (strain ATCC 700084 / mc(2)155) GN=sodA PE=1 SV=1;>tr|I7GGK9|I7GGK9_MYCS2 Superoxide dismutase Fe OS=Mycobacterium smegmatis (strain ATCC 700084 / mc(2)155) GN=sodB PE=4 SV=1;>tr|A0	1	78.1489	3.5e-71	78.149	39.186	78.149	1	K	VDMWEHAFYLQYKNVKADYVKAFWNVVNWDD	NVK(1)ADYVK	NVK(78.15)ADYVK(-78.15)	3	2	0.44886	1.3215	1.3215	?????????	?????????	1.2558	1.2558	?????????	?????????	?????????	+	1	?????????	1	0	Median	3569900	1614500	1955400	427	174	174	487	492	785	1127	785	1127	ZHAILEI_ACETYLATION_IP_F02	18250	785	1127
I7GGF4;A0R656	71;79	I7GGF4	I7GGF4	>tr|I7GGF4|I7GGF4_MYCS2 Uncharacterized protein OS=Mycobacterium smegmatis (strain ATCC 700084 / mc(2)155) GN=MSMEI_6263 PE=4 SV=1;>tr|A0R656|A0R656_MYCS2 Uncharacterized protein OS=Mycobacterium smegmatis (strain ATCC 700084 / mc(2)155) GN=MSMEG_6431 PE=4	1	54.0901	1.91e-08	54.09	52.355	54.09	1	K	PSAATMAALANFFRIKPAYFTDDEYYEKLDK	IK(1)PAYFTDDEYYEK	IK(54.09)PAYFTDDEYYEK(-54.09)	2	2	-0.65332	0.94721	0.94721	?????????	?????????	0.9348	0.9348	?????????	?????????	?????????	+	1	?????????	1	0	Median	4950000	2398700	2551400	428	71	71	354	356	551	794	551	794	ZHAILEI_ACETYLATION_IP_F02	41729	551	794
I7GG07;A0R6Q9	28;39	I7GG07	I7GG07	>tr|I7GG07|I7GG07_MYCS2 5-methyltetrahydropteroyltriglutamate--homocysteine methyltransferase OS=Mycobacterium smegmatis (strain ATCC 700084 / mc(2)155) GN=metE PE=3 SV=1;>tr|A0R6Q9|A0R6Q9_MYCS2 5-methyltetrahydropteroyltriglutamate--homocysteine methyltra	1	66.0043	4.63e-28	66.004	47.909	66.004	1	K	SPRIGPNRELKRAVEKYWAGNLDRSGLESVA	AVEK(1)YWAGNLDR	AVEK(66)YWAGNLDR	4	2	0.69428	4.4025	4.4025	?????????	?????????	4.4745	4.4745	?????????	?????????	?????????	+	1	41.113	2	0	Median	3810000	598410	3211600	441	28	28	93	93	137;138	196;197	138	197	ZHAILEI_ACETYLATION_IP_F03	34830	138	197
A0R742;I7GG46	275;294	A0R742	A0R742	>tr|A0R742|A0R742_MYCS2 Homoserine O-acetyltransferase OS=Mycobacterium smegmatis (strain ATCC 700084 / mc(2)155) GN=MSMEG_6772 PE=3 SV=1;>tr|I7GG46|I7GG46_MYCS2 Homoserine O-acetyltransferase OS=Mycobacterium smegmatis (strain ATCC 700084 / mc(2)155) GN=M	1	46.6804	0.000305077	46.68	35.581	46.68	1	K	NTPGRGFHGDQVAALKTIKAKMIVAPAEKDL	GFHGDQVAALK(1)TIK	GFHGDQVAALK(46.68)TIK(-46.68)	11	3	0.015522	1.1485	1.1485	?????????	?????????	1.2704	1.2704	?????????	?????????	?????????	+	1	?????????	1	0	Median	948430	524410	424020	446	275	275	221	222	320	467	320	467	ZHAILEI_ACETYLATION_IP_F02	34584	320	467
A4ZHR8	341	A4ZHR8	A4ZHR8	>sp|A4ZHR8|SAHH_MYCS2 Adenosylhomocysteinase OS=Mycobacterium smegmatis (strain ATCC 700084 / mc(2)155) GN=ahcY PE=1 SV=1	1	40.6159	0.000394316	40.616	19.221	40.616	1	K	ITATGNKDIITLDHMKAMKNQAILGNIGHFD	DIITLDHMK(1)AMK	DIITLDHMK(40.62)AMK(-40.62)	9	3	-0.40101	1.3139	1.3139	?????????	?????????	1.3641	1.3641	?????????	?????????	?????????	+	1	?????????	1	0	Median	1276900	484910	792030	459	341	341	129	129	192	275	192	275	ZHAILEI_ACETYLATION_IP_F02	43176	192	275
I7F8C1;A4ZHU4	359;359	I7F8C1	I7F8C1	>tr|I7F8C1|I7F8C1_MYCS2 Elongation factor G OS=Mycobacterium smegmatis (strain ATCC 700084 / mc(2)155) GN=fusA PE=3 SV=1;>tr|A4ZHU4|A4ZHU4_MYCS2 Elongation factor G OS=Mycobacterium smegmatis (strain ATCC 700084 / mc(2)155) GN=fusA PE=3 SV=1	1	72.2004	1.48e-52	72.2	65.925	72.2	1	K	SQVVNSTKGKKERLGKLFQMHANKENPVERA	LGK(1)LFQMHANK	LGK(72.2)LFQMHANK(-72.2)	3	3	0.24676	1.5578	1.5578	?????????	?????????	1.6908	1.6908	?????????	?????????	?????????	+	1	?????????	1	0	Median	1028200	415640	612570	461	359	359	396	398	619	884;885;886	619	886	ZHAILEI_ACETYLATION_IP_F02	37018	619	886
I7G5V6;A0QSN7;I7G4D2;A0QQW5	75;82;75;75	I7G5V6	I7G5V6	>tr|I7G5V6|I7G5V6_MYCS2 Aldehyde dehydrogenase (NAD+) OS=Mycobacterium smegmatis (strain ATCC 700084 / mc(2)155) GN=MSMEI_1506 PE=3 SV=1;>tr|A0QSN7|A0QSN7_MYCS2 Eptc-inducible aldehyde dehydrogenase OS=Mycobacterium smegmatis (strain ATCC 700084 / mc(2)155	1	55.4527	1.7e-13	55.453	46.982	55.453	1	K	DKALDAAHAAAPAWGKTAPAERALILNRIAD	ALDAAHAAAPAWGK(1)TAPAER	ALDAAHAAAPAWGK(55.45)TAPAER	14	3	-0.047443																607740	0	607740	469	75	75	51;549	51;554	74	104	74	104	ZHAILEI_ACETYLATION_IP_F01	24635	74	104
I7G5V6;A0QSN7	61;68	I7G5V6	I7G5V6	>tr|I7G5V6|I7G5V6_MYCS2 Aldehyde dehydrogenase (NAD+) OS=Mycobacterium smegmatis (strain ATCC 700084 / mc(2)155) GN=MSMEI_1506 PE=3 SV=1;>tr|A0QSN7|A0QSN7_MYCS2 Eptc-inducible aldehyde dehydrogenase OS=Mycobacterium smegmatis (strain ATCC 700084 / mc(2)155	1	56.4882	0	123.83	110.19	56.488	1	K	QVFCEVARSSEADIDKALDAAHAAAPAWGKT	SSEADIDK(1)ALDAAHAAAPAWGK	SSEADIDK(56.49)ALDAAHAAAPAWGK(-56.49)	8	3	0.88366																10081000	0	10081000	469	61	61	549	554	887;888	1270;1271	888	1271	ZHAILEI_ACETYLATION_IP_F03	46903	887	1270
I7GBR5;A0R069	219;221	I7GBR5	I7GBR5	>tr|I7GBR5|I7GBR5_MYCS2 Probable cytosol aminopeptidase OS=Mycobacterium smegmatis (strain ATCC 700084 / mc(2)155) GN=pepA PE=3 SV=1;>tr|A0R069|A0R069_MYCS2 Probable cytosol aminopeptidase OS=Mycobacterium smegmatis (strain ATCC 700084 / mc(2)155) GN=pepA	1	87.1574	2.97e-125	87.157	67.432	87.157	1	K	FVNTPPSHLFPDEFAKRAKAFGESVGLKVEV	DFVNTPPSHLFPDEFAK(1)R	DFVNTPPSHLFPDEFAK(87.16)R	17	3	-1.4227																2192300	0	2192300	471	219	219	127	127	189	270	189	270	ZHAILEI_ACETYLATION_IP_F02	50912	189	270
O85501	10	O85501	O85501	>sp|O85501|NDK_MYCS2 Nucleoside diphosphate kinase OS=Mycobacterium smegmatis (strain ATCC 700084 / mc(2)155) GN=ndk PE=3 SV=1	1	46.8795	0.00477947	46.88	46.88	46.88	1	K	______MTERTLVLIKPDGVKRQLVGEILSR	TLVLIK(1)PDGVK	TLVLIK(46.88)PDGVK(-46.88)	6	2	-0.0021438																391380	0	391380	474	10	10	602	609	971	1395	971	1395	ZHAILEI_ACETYLATION_IP_F02	44312	971	1395
Q50441	15	Q50441	Q50441	>sp|Q50441|AHPD_MYCS2 Alkyl hydroperoxide reductase AhpD OS=Mycobacterium smegmatis (strain ATCC 700084 / mc(2)155) GN=ahpD PE=3 SV=2	1	43.6798	0.0134857	43.68	14.465	43.68	1	K	_MSIDNIKSALPEYAKDLKLNLGSIANTTEL	SALPEYAK(1)DLK	SALPEYAK(43.68)DLK(-43.68)	8	2	0.40855																208160	0	208160	478	15	15	523	528	846	1212	846	1212	ZHAILEI_ACETYLATION_IP_F03	30772	846	1212
Data Set S2A. List of acetylated substrates identified in M. smegmatis (R2).
Proteins	Positions within proteins	Leading proteins	Protein	Fasta headers	Localization prob	Score diff	PEP	Score	Delta score	Score for localization	Number of Acetyl (K)	Amino acid	Sequence window	Acetyl (K) Probabilities	Acetyl (K) Score diffs	Position in peptide	Charge	Mass error [ppm]	Ratio H/L	Ratio H/L___1	Ratio H/L___2	Ratio H/L___3	Ratio H/L normalized	Ratio H/L normalized___1	Ratio H/L normalized___2	Ratio H/L normalized___3	Ratio H/L unmod. pep.	Ratio H/L localized	Ratio H/L nmods	Ratio H/L variability [%]	Ratio H/L count	Ratio H/L iso-count	Ratio H/L type	Intensity	Intensity L	Intensity H	Protein group IDs	Positions	Position	Peptide IDs	Mod. peptide IDs	Evidence IDs	MS/MS IDs	Best localization evidence ID	Best localization MS/MS ID	Best localization raw file	Best localization scan number	Best score evidence ID	Best score MS/MS ID
I7F4Z3;A0QNZ3	41;47	I7F4Z3	I7F4Z3	>tr|I7F4Z3|I7F4Z3_MYCS2 Short-chain dehydrogenase/reductase SDR OS=Mycobacterium smegmatis (strain ATCC 700084 / mc(2)155) GN=MSMEI_0209 PE=4 SV=1;>tr|A0QNZ3|A0QNZ3_MYCS2 3-hydroxyacyl-CoA dehydrogenase OS=Mycobacterium smegmatis (strain ATCC 700084 / mc(2	1	73.2523	4.42e-33	73.252	59.462	73.252	1	K	AAKGAKVVIADLQADKGEALAKELGGAFVSV	VVIADLQADK(1)GEALAK	VVIADLQADK(73.25)GEALAK(-73.25)	10	2	-0.025481	1.4872	1.4872	?????????	?????????	1.5743	1.5743	?????????	?????????	?????????	+	1	?????????	1	0	Median	1335700	512780	822890	12	41	41	710	719	1194	1715;1716	1194	1716	ZHAILEI_ACETYLATION_IP_F02_171118014759	42077	1194	1716
I7G1K0;A0QP88	139;139	I7G1K0	I7G1K0	>tr|I7G1K0|I7G1K0_MYCS2 2-dehydro-3-deoxyphosphogluconate aldolase/4-hydroxy-2-oxoglutarate aldolase OS=Mycobacterium smegmatis (strain ATCC 700084 / mc(2)155) GN=MSMEI_0305 PE=4 SV=1;>tr|A0QP88|A0QP88_MYCS2 2-dehydro-3-deoxyphosphogluconate aldolase/4-hyd	1	66.9887	4.45e-24	66.989	51.17	66.989	1	K	YTELKFFPAEQAGGAKYLRAIHSPVPAARFC	FFPAEQAGGAK(1)YLR	FFPAEQAGGAK(66.99)YLR	11	3	-0.46807																0	0	0	19	139	139	188	189	307	422	307	422	ZHAILEI_ACETYLATION_IP_F02_171118014759	39201	307	422
A0QPD1;I7F5E0	72;78	A0QPD1	A0QPD1	>tr|A0QPD1|A0QPD1_MYCS2 Acetyltransferase OS=Mycobacterium smegmatis (strain ATCC 700084 / mc(2)155) GN=MSMEG_0356 PE=4 SV=1;>tr|I7F5E0|I7F5E0_MYCS2 Acetyltransferase-like protein OS=Mycobacterium smegmatis (strain ATCC 700084 / mc(2)155) GN=MSMEI_0349 PE=	1	45.3467	2.59e-08	54.898	47.579	45.347	1	K	KAAGKRIVAVCPYVAKYVSRHHDFDDVLDPV	IVAVCPYVAK(1)YVSR	IVAVCPYVAK(45.35)YVSR	10	2	-0.10786	1.5579	1.5579	?????????	?????????	1.2663	1.2663	?????????	?????????	?????????	+	1	0.73204	2	0	Median	8356200	3626100	4730100	20	72	72	367	370	627;628	886;887	628	887	ZHAILEI_ACETYLATION_IP_F02_171118014759	47617	627	886
I7F5F7;A0QPE6	245;245	I7F5F7	I7F5F7	>tr|I7F5F7|I7F5F7_MYCS2 MaoC-like dehydratase OS=Mycobacterium smegmatis (strain ATCC 700084 / mc(2)155) GN=MSMEI_0364 PE=4 SV=1;>tr|A0QPE6|A0QPE6_MYCS2 MaoC like domain protein OS=Mycobacterium smegmatis (strain ATCC 700084 / mc(2)155) GN=MSMEG_0371 PE=4	1	49.3004	1.63e-86	93.096	93.096	49.3	1	K	EGQLSDAVKHSVRFAKPVVLPAKAALYVERD	FAK(1)PVVLPAK	FAK(49.3)PVVLPAK(-49.3)	3	2	0.58727	2.0481	2.0481	?????????	?????????	1.6061	1.6061	?????????	?????????	?????????	+	1	23.104	4	0	Median	29632000	10389000	19243000	21	245	245	182	183	294;295;296;297	399;400;401;402;403;404;405;406	297	406	ZHAILEI_ACETYLATION_IP_F03_171118063312	32574	295	402
I7F5N8;A0QPL6	106;106	I7F5N8	I7F5N8	>tr|I7F5N8|I7F5N8_MYCS2 Uncharacterized protein OS=Mycobacterium smegmatis (strain ATCC 700084 / mc(2)155) GN=MSMEI_0429 PE=4 SV=1;>tr|A0QPL6|A0QPL6_MYCS2 Uncharacterized protein OS=Mycobacterium smegmatis (strain ATCC 700084 / mc(2)155) GN=MSMEG_0441 PE=4	1	40.1868	0.0216907	40.187	35.706	40.187	1	K	MRAVNADEPCWGFGPKPRLAGFWIRRQAHEH	AVNADEPCWGFGPK(1)PR	AVNADEPCWGFGPK(40.19)PR	14	3	0.39507	2.1637	2.1637	?????????	?????????	2.066	2.066	?????????	?????????	?????????	+	1	?????????	1	0	Median	1929400	696310	1233100	25	106	106	97	98	162	223	162	223	ZHAILEI_ACETYLATION_IP_F02_171118014759	41328	162	223
A0QQ40	803	A0QQ40	A0QQ40	>sp|A0QQ40|ECCC3_MYCS2 ESX-3 secretion system protein EccC3 OS=Mycobacterium smegmatis (strain ATCC 700084 / mc(2)155) GN=eccC3 PE=3 SV=1	1	41.2177	0.0147127	41.218	27.046	41.218	1	K	DVEPGQLRWPLGEIDKPFEMRRDVLVYDAHT	WPLGEIDK(1)PFEMR	WPLGEIDK(41.22)PFEMR	8	2	0.73142																0	0	0	31	803	803	728	737	1226	1756	1226	1756	ZHAILEI_ACETYLATION_IP_F01_171117210251	41422	1226	1756
A0QQJ4	206	A0QQJ4	A0QQJ4	>sp|A0QQJ4|FGD_MYCS2 F420-dependent glucose-6-phosphate dehydrogenase OS=Mycobacterium smegmatis (strain ATCC 700084 / mc(2)155) GN=fgd PE=1 SV=2	1	65.8954	0	128.95	121.4	65.895	1	K	GFICTSGKGEELYAEKLIPAVKEGAAAADRD	GEELYAEK(1)LIPAVK	GEELYAEK(65.9)LIPAVK(-65.9)	8	3	-0.34281	0.93108	0.93108	?????????	?????????	0.80615	0.80615	?????????	?????????	?????????	+	1	17.669	4	0	Median	19427000	10288000	9139300	43	206	206	220	221	359;360;361;362	498;499;500;501;502;503;504;505	362	505	ZHAILEI_ACETYLATION_IP_F03_171118063312	48593	359	500
A0QQU5	195	A0QQU5	A0QQU5	>sp|A0QQU5|CH601_MYCS2 60 kDa chaperonin 1 OS=Mycobacterium smegmatis (strain ATCC 700084 / mc(2)155) GN=groL1 PE=1 SV=1	1	46.5141	1.71e-18	65.905	61.492	46.514	1	K	TFGLQLELTEGMRFDKGYISGYFVTDAERQE	FDK(1)GYISGYFVTDAER	FDK(46.51)GYISGYFVTDAER	3	3	-0.052743	1.2206	1.2206	?????????	?????????	1.0479	1.0479	?????????	?????????	?????????	+	1	10.548	3	0	Median	7429500	3443900	3985600	49	195	195	185	186	302;303;304	417;418;419	304	419	ZHAILEI_ACETYLATION_IP_F03_171118063312	48899	303	418
A0QQU5	270	A0QQU5	A0QQU5	>sp|A0QQU5|CH601_MYCS2 60 kDa chaperonin 1 OS=Mycobacterium smegmatis (strain ATCC 700084 / mc(2)155) GN=groL1 PE=1 SV=1	1	44.425	0.00155496	48.602	43.381	44.425	1	K	EALSTLVVNKIRGTFKSVAVKAPGFGDRRKA	GTFK(1)SVAVK	GTFK(44.43)SVAVK(-44.43)	4	2	0.94961	1.1746	1.1746	?????????	?????????	1.2905	1.2905	?????????	?????????	?????????	+	1	4.1911	2	0	Median	1670700	847860	822850	49	270	270	289	291	491;492	693;694;695	492	694	ZHAILEI_ACETYLATION_IP_F02_171118014759	22456	491	693
A0QQU5	42	A0QQU5	A0QQU5	>sp|A0QQU5|CH601_MYCS2 60 kDa chaperonin 1 OS=Mycobacterium smegmatis (strain ATCC 700084 / mc(2)155) GN=groL1 PE=1 SV=1	1	40.1868	0.0119747	40.187	18.766	40.187	1	K	KVTLGPKGRNVVLEKKWGAPTITNDGVSIAK	K(1)WGAPTITNDGVSIAK	K(40.19)WGAPTITNDGVSIAK(-40.19)	1	2	-0.34084	1.2046	1.2046	?????????	?????????	1.3161	1.3161	?????????	?????????	?????????	+	1	?????????	1	0	Median	837320	504230	333100	49	42	42	384	388	654	924	654	924	ZHAILEI_ACETYLATION_IP_F01_171117210251	35344	654	924
A0QQU5	229	A0QQU5	A0QQU5	>sp|A0QQU5|CH601_MYCS2 60 kDa chaperonin 1 OS=Mycobacterium smegmatis (strain ATCC 700084 / mc(2)155) GN=groL1 PE=1 SV=1	1	40.9413	0.0152825	40.941	34.859	40.941	1	K	EDPYILLVSSKVSTVKDLLPLLEKVIQSGKP	VSTVK(1)DLLPLLEK	VSTVK(40.94)DLLPLLEK(-40.94)	5	2	1.0813																0	0	0	49	229	229	696	705	1177	1694	1177	1694	ZHAILEI_ACETYLATION_IP_F03_171118063312	58138	1177	1694
I7FX95;A0QQW8	64;64	I7FX95	I7FX95	>tr|I7FX95|I7FX95_MYCS2 Dihydrolipoyl dehydrogenase OS=Mycobacterium smegmatis (strain ATCC 700084 / mc(2)155) GN=lpd PE=4 SV=1;>tr|A0QQW8|A0QQW8_MYCS2 Dihydrolipoyl dehydrogenase OS=Mycobacterium smegmatis (strain ATCC 700084 / mc(2)155) GN=lpdA PE=4 SV=1	1	50.0237	1.82e-06	50.088	39.735	50.024	1	K	SKALLRNAEIAHMFNKEAKTFGISGEATFDY	NAEIAHMFNK(1)EAK	NAEIAHMFNK(50.02)EAK(-50.02)	10	2	-1.4466	1.2861	1.2861	?????????	?????????	1.0579	1.0579	?????????	?????????	?????????	+	1	9.1492	2	0	Median	7679200	2554600	5124500	50	64	64	481	487	826;827	1175;1176;1177;1178;1179	827	1178	ZHAILEI_ACETYLATION_IP_F02_171118014759	34243	826	1175
I7FX95;A0QQW8	102;102	I7FX95	I7FX95	>tr|I7FX95|I7FX95_MYCS2 Dihydrolipoyl dehydrogenase OS=Mycobacterium smegmatis (strain ATCC 700084 / mc(2)155) GN=lpd PE=4 SV=1;>tr|A0QQW8|A0QQW8_MYCS2 Dihydrolipoyl dehydrogenase OS=Mycobacterium smegmatis (strain ATCC 700084 / mc(2)155) GN=lpdA PE=4 SV=1	1	41.1171	1.27e-14	72.607	72.607	41.117	1	K	RKVADGRVAGVHFLMKKNKITEIHGYGKFTG	VAGVHFLMK(1)K	VAGVHFLMK(41.12)K(-41.12)	9	3	-0.21548	1.6377	1.6377	?????????	?????????	1.5314	1.5314	?????????	?????????	?????????	+	1	7.376	2	0	Median	3933300	1480400	2452900	50	102	102	639	648	1093;1094	1570;1571;1572;1573	1094	1573	ZHAILEI_ACETYLATION_IP_F03_171118063312	33867	1093	1571
I7G4E1;A0QQX6	334;334	I7G4E1	I7G4E1	>tr|I7G4E1|I7G4E1_MYCS2 Isocitrate lyase OS=Mycobacterium smegmatis (strain ATCC 700084 / mc(2)155) GN=icl PE=4 SV=1;>tr|A0QQX6|A0QQX6_MYCS2 Isocitrate lyase OS=Mycobacterium smegmatis (strain ATCC 700084 / mc(2)155) GN=aceA PE=4 SV=1	1	46.9854	0.00943548	46.985	18.277	46.985	1	K	NWKKHLDDATIAKFQKELGAMGFKFQFITLA	FQK(1)ELGAMGFK	FQK(46.99)ELGAMGFK(-46.99)	3	2	-1.3409																8043800	0	8043800	51	334	334	199;328	200;330	320;321	442;443	321	443	ZHAILEI_ACETYLATION_IP_F02_171118014759	42480	321	443
I7G4E1;A0QQX6	331;331	I7G4E1	I7G4E1	>tr|I7G4E1|I7G4E1_MYCS2 Isocitrate lyase OS=Mycobacterium smegmatis (strain ATCC 700084 / mc(2)155) GN=icl PE=4 SV=1;>tr|A0QQX6|A0QQX6_MYCS2 Isocitrate lyase OS=Mycobacterium smegmatis (strain ATCC 700084 / mc(2)155) GN=aceA PE=4 SV=1	1	77.0624	3.21e-59	77.062	59.851	77.062	1	K	PSFNWKKHLDDATIAKFQKELGAMGFKFQFI	HLDDATIAK(1)FQK	HLDDATIAK(77.06)FQK(-77.06)	9	3	-1.3792																459900	0	459900	51	331	331	328	330	560	791	560	791	ZHAILEI_ACETYLATION_IP_F01_171117210251	25345	560	791
I7FXB6;A0QR00	104;104	I7FXB6	I7FXB6	>tr|I7FXB6|I7FXB6_MYCS2 2,3-bisphosphoglycerate-dependent phosphoglycerate mutase OS=Mycobacterium smegmatis (strain ATCC 700084 / mc(2)155) GN=gpmA PE=3 SV=1;>tr|A0QR00|A0QR00_MYCS2 2,3-bisphosphoglycerate-dependent phosphoglycerate mutase OS=Mycobacteriu	1	48.5269	1.7e-05	48.527	42.248	48.527	1	K	HYGALQGLDKAETKEKYGEEQFMAWRRSYDT	EK(1)YGEEQFMAWR	EK(48.53)YGEEQFMAWR	2	2	1.7359	2.6199	2.6199	?????????	?????????	1.944	1.944	?????????	?????????	?????????	+	1	?????????	1	0	Median	5213200	1350100	3863100	55	104	104	160	161	258	351;352	258	351	ZHAILEI_ACETYLATION_IP_F02_171118014759	47194	258	351
I7FXB6;A0QR00	129;129	I7FXB6	I7FXB6	>tr|I7FXB6|I7FXB6_MYCS2 2,3-bisphosphoglycerate-dependent phosphoglycerate mutase OS=Mycobacterium smegmatis (strain ATCC 700084 / mc(2)155) GN=gpmA PE=3 SV=1;>tr|A0QR00|A0QR00_MYCS2 2,3-bisphosphoglycerate-dependent phosphoglycerate mutase OS=Mycobacteriu	1	59.2273	2.68e-05	59.227	45.827	59.227	1	K	RRSYDTPPPPIEKGSKYSQDADPRYADIDGG	GSK(1)YSQDADPR	GSK(59.23)YSQDADPR	3	2	0.55568	2.5853	2.5853	?????????	?????????	1.5295	1.5295	?????????	?????????	?????????	+	1	?????????	1	0	Median	15272000	4369500	10903000	55	129	129	285	287	483	682	483	682	ZHAILEI_ACETYLATION_IP_F02_171118014759	11090	483	682
I7F763;A0QR08	35;35	I7F763	I7F763	>tr|I7F763|I7F763_MYCS2 Pyrroline-5-carboxylate reductase OS=Mycobacterium smegmatis (strain ATCC 700084 / mc(2)155) GN=proC PE=3 SV=1;>tr|A0QR08|A0QR08_MYCS2 Pyrroline-5-carboxylate reductase OS=Mycobacterium smegmatis (strain ATCC 700084 / mc(2)155) GN=p	1	66.0043	8.47e-23	66.004	44.455	66.004	1	K	LLRAGRQVKDMVVAEKFPERAKYLADKYSVR	DMVVAEK(1)FPER	DMVVAEK(66)FPER	7	2	0.36527																712630	0	712630	56	35	35	131	132	217	293;294	217	294	ZHAILEI_ACETYLATION_IP_F01_171117210251	31314	217	294
I7G7T9;A0QR89	35;35	I7G7T9	I7G7T9	>tr|I7G7T9|I7G7T9_MYCS2 Geranylgeranyl reductase OS=Mycobacterium smegmatis (strain ATCC 700084 / mc(2)155) GN=MSMEI_0998 PE=4 SV=1;>tr|A0QR89|A0QR89_MYCS2 Geranylgeranyl reductase OS=Mycobacterium smegmatis (strain ATCC 700084 / mc(2)155) GN=MSMEG_1028 PE	1	46.8795	3.62e-05	48.948	34.768	46.88	1	K	AWQAAQTGAKVVVLDKAEFPRDKPCGDGLTA	VVVLDK(1)AEFPR	VVVLDK(46.88)AEFPR	6	2	0.22697	1.061	1.061	?????????	?????????	0.94651	0.94651	?????????	?????????	?????????	+	1	17.682	2	0	Median	5618400	2867600	2750800	60	35	35	717	726	1205;1206	1729;1730	1206	1730	ZHAILEI_ACETYLATION_IP_F02_171118014759	43046	1205	1729
I7F7Z3;A0QRW8	176;176	I7F7Z3	I7F7Z3	>tr|I7F7Z3|I7F7Z3_MYCS2 Uncharacterized protein OS=Mycobacterium smegmatis (strain ATCC 700084 / mc(2)155) GN=MSMEI_1229 PE=4 SV=1;>tr|A0QRW8|A0QRW8_MYCS2 Uncharacterized protein OS=Mycobacterium smegmatis (strain ATCC 700084 / mc(2)155) GN=MSMEG_1265 PE=4	1	59.1984	9.98e-05	59.198	32.445	59.198	1	K	KPYAAAQRARRHFVHKEEDVWRFHEEANSDL	HFVHK(1)EEDVWR	HFVHK(59.2)EEDVWR	5	3	-0.54852	0.57371	0.57371	?????????	?????????	0.61642	0.61642	?????????	?????????	?????????	+	1	14.908	2	0	Median	2118900	1366800	752110	68	176	176	324	326	553;554	780;781;782	554	781	ZHAILEI_ACETYLATION_IP_F02_171118014759	24217	554	781
A0QS98	185	A0QS98	A0QS98	>sp|A0QS98|EFTU_MYCS2 Elongation factor Tu OS=Mycobacterium smegmatis (strain ATCC 700084 / mc(2)155) GN=tuf PE=1 SV=1	1	76.8433	8.31e-22	76.843	68.098	76.843	1	K	PVVRVSALKALEGDPKWVKSVEELMEAVDAS	ALEGDPK(1)WVK	ALEGDPK(76.84)WVK(-76.84)	7	2	0.084645	1.3701	1.3701	?????????	?????????	1.0618	1.0618	?????????	?????????	?????????	+	1	1.3749	2	0	Median	15130000	6429700	8700000	80	185	185	57;691	58;700	93;94	123;124;125	94	125	ZHAILEI_ACETYLATION_IP_F02_171118014759	32015	94	125
A0QS98	39	A0QS98	A0QS98	>sp|A0QS98|EFTU_MYCS2 Elongation factor Tu OS=Mycobacterium smegmatis (strain ATCC 700084 / mc(2)155) GN=tuf PE=1 SV=1	1	68.9722	5.92e-17	68.972	47.964	68.972	1	K	GKTTLTAAITKVLHDKFPDLNESRAFDQIDN	VLHDK(1)FPDLNESR	VLHDK(68.97)FPDLNESR	5	3	0.26559	1.383	1.383	?????????	?????????	1.3411	1.3411	?????????	?????????	?????????	+	1	?????????	1	0	Median	1165300	566370	598940	80	39	39	675	684	1146	1649;1650	1146	1650	ZHAILEI_ACETYLATION_IP_F03_171118063312	30737	1146	1650
A0QS98	178	A0QS98	A0QS98	>sp|A0QS98|EFTU_MYCS2 Elongation factor Tu OS=Mycobacterium smegmatis (strain ATCC 700084 / mc(2)155) GN=tuf PE=1 SV=1	1	43.7611	0.000239906	43.761	27.411	43.761	1	K	QDFDEEAPVVRVSALKALEGDPKWVKSVEEL	VSALK(1)ALEGDPK	VSALK(43.76)ALEGDPK(-43.76)	5	2	0.29283	0.66558	0.66558	?????????	?????????	0.73599	0.73599	?????????	?????????	?????????	+	1	?????????	1	0	Median	895620	533520	362100	80	178	178	691	700	1171	1686	1171	1686	ZHAILEI_ACETYLATION_IP_F02_171118014759	36551	1171	1686
A0QSD7	33	A0QSD7	A0QSD7	>sp|A0QSD7|RS3_MYCS2 30S ribosomal protein S3 OS=Mycobacterium smegmatis (strain ATCC 700084 / mc(2)155) GN=rpsC PE=3 SV=1	1	42.2105	0.0192826	42.21	15.062	42.21	1	K	WKSRWYADKQYKDYVKEDVAIRKLLATGLER	DYVK(1)EDVAIR	DYVK(42.21)EDVAIR	4	2	-1.401																0	0	0	89	33	33	139	140	228	309	228	309	ZHAILEI_ACETYLATION_IP_F03_171118063312	26078	228	309
I7G436;A0QSG8	10;10	I7G436	I7G436	>tr|I7G436|I7G436_MYCS2 50S ribosomal protein L15 OS=Mycobacterium smegmatis (strain ATCC 700084 / mc(2)155) GN=rplO PE=3 SV=1;>tr|A0QSG8|A0QSG8_MYCS2 50S ribosomal protein L15 OS=Mycobacterium smegmatis (strain ATCC 700084 / mc(2)155) GN=rplO PE=3 SV=1	1	49.4481	7.42e-05	49.448	36.817	49.448	1	K	______MSVIKLHDLKPAPGEKKAKTRVGRG	LHDLK(1)PAPGEK	LHDLK(49.45)PAPGEK(-49.45)	5	3	-0.16915	0.35222	0.35222	?????????	?????????	0.3581	0.3581	?????????	?????????	?????????	+	1	?????????	1	0	Median	757620	558290	199330	97	10	10	412	416	697	987	697	987	ZHAILEI_ACETYLATION_IP_F03_171118063312	14168	697	987
A0QSK5	72	A0QSK5	A0QSK5	>sp|A0QSK5|RMLC_MYCS2 dTDP-4-dehydrorhamnose 3,5-epimerase OS=Mycobacterium smegmatis (strain ATCC 700084 / mc(2)155) GN=rmlC PE=1 SV=1	1	46.1623	0.00172454	46.162	37.544	46.162	1	K	VLRGVHFAQVPPSQAKYVTCVRGAVFDVVVD	GVHFAQVPPSQAK(1)YVTCVR	GVHFAQVPPSQAK(46.16)YVTCVR	13	3	-0.51679																714020	0	714020	98	72	72	300	302	504	708	504	708	ZHAILEI_ACETYLATION_IP_F02_171118014759	35317	504	708
I7G5V6;A0QSN7	61;68	I7G5V6	I7G5V6	>tr|I7G5V6|I7G5V6_MYCS2 Aldehyde dehydrogenase (NAD+) OS=Mycobacterium smegmatis (strain ATCC 700084 / mc(2)155) GN=MSMEI_1506 PE=3 SV=1;>tr|A0QSN7|A0QSN7_MYCS2 Eptc-inducible aldehyde dehydrogenase OS=Mycobacterium smegmatis (strain ATCC 700084 / mc(2)155	1	66.4484	0	108.25	102.97	66.448	1	K	QVFCEVARSSEADIDKALDAAHAAAPAWGKT	SSEADIDK(1)ALDAAHAAAPAWGK	SSEADIDK(66.45)ALDAAHAAAPAWGK(-66.45)	8	3	0.30827																9991000	0	9991000	104	61	61	565	571	956;957	1371;1372	957	1372	ZHAILEI_ACETYLATION_IP_F03_171118063312	47406	956	1371
I7G631;A0QSX4	25;25	I7G631	I7G631	>tr|I7G631|I7G631_MYCS2 Nitroreductase OS=Mycobacterium smegmatis (strain ATCC 700084 / mc(2)155) GN=MSMEI_1596 PE=4 SV=1;>tr|A0QSX4|A0QSX4_MYCS2 Nitroreductase family protein OS=Mycobacterium smegmatis (strain ATCC 700084 / mc(2)155) GN=MSMEG_1635 PE=4 SV	1	42.2105	0.00750634	42.21	26.204	42.21	1	K	LLTTTRSVRKRLDFEKPVSREVILECLDLAL	LDFEK(1)PVSR	LDFEK(42.21)PVSR	5	2	1.0698	2.4079	2.4079	?????????	?????????	2.1991	2.1991	?????????	?????????	?????????	+	1	?????????	1	0	Median	1784900	476710	1308200	112	25	25	393	397	670	949	670	949	ZHAILEI_ACETYLATION_IP_F01_171117210251	26850	670	949
I7FYJ4;A0QSZ3	283;283	I7FYJ4	I7FYJ4	>tr|I7FYJ4|I7FYJ4_MYCS2 Isocitrate dehydrogenase (NADP) Icd2 OS=Mycobacterium smegmatis (strain ATCC 700084 / mc(2)155) GN=icd2 PE=1 SV=1;>tr|A0QSZ3|A0QSZ3_MYCS2 Isocitrate dehydrogenase, NADP-dependent OS=Mycobacterium smegmatis (strain ATCC 700084 / mc(2	1	47.6028	1.96e-78	93.649	68.027	47.603	1	K	VFGHAVKVFYKDAFAKHEKLFDELGVNVNNG	DAFAK(1)HEK	DAFAK(47.6)HEK(-47.6)	5	3	-0.82135	1.067	1.067	?????????	?????????	1.0494	1.0494	?????????	?????????	?????????	+	1	6.8089	2	0	Median	3944700	1992000	1952700	115	283	283	113;658	114;667	189;190;191	257;258;259;260	191	260	ZHAILEI_ACETYLATION_IP_F03_171118063312	9961	190	258
I7FYJ4;A0QSZ3	510;510	I7FYJ4	I7FYJ4	>tr|I7FYJ4|I7FYJ4_MYCS2 Isocitrate dehydrogenase (NADP) Icd2 OS=Mycobacterium smegmatis (strain ATCC 700084 / mc(2)155) GN=icd2 PE=1 SV=1;>tr|A0QSZ3|A0QSZ3_MYCS2 Isocitrate dehydrogenase, NADP-dependent OS=Mycobacterium smegmatis (strain ATCC 700084 / mc(2	1	53.0339	1.07e-07	53.034	42.608	53.034	1	K	RPHEVELRKKVKEYLKDHDTEGLKIQIMPQV	EYLK(1)DHDTEGLK	EYLK(53.03)DHDTEGLK(-53.03)	4	2	-0.67615	0.8046	0.8046	?????????	?????????	0.82669	0.82669	?????????	?????????	?????????	+	1	8.3106	2	0	Median	3281100	1994700	1286500	115	510	510	180	181	291;292	396;397	292	397	ZHAILEI_ACETYLATION_IP_F03_171118063312	17759	292	397
I7FYJ4;A0QSZ3	213;213	I7FYJ4	I7FYJ4	>tr|I7FYJ4|I7FYJ4_MYCS2 Isocitrate dehydrogenase (NADP) Icd2 OS=Mycobacterium smegmatis (strain ATCC 700084 / mc(2)155) GN=icd2 PE=1 SV=1;>tr|A0QSZ3|A0QSZ3_MYCS2 Isocitrate dehydrogenase, NADP-dependent OS=Mycobacterium smegmatis (strain ATCC 700084 / mc(2	1	50.0878	3.29e-135	98.942	84.496	50.088	1	K	VKMVLKTKSGEEIVLKPEVKLDAGDIIDSMY	SGEEIVLK(1)PEVK	SGEEIVLK(50.09)PEVK(-50.09)	8	2	0.37577	1.2271	1.2271	?????????	?????????	1.2188	1.2188	?????????	?????????	?????????	+	1	9.7267	3	0	Median	5244700	2372300	2872400	115	213	213	545	551	921;922;923	1315;1316;1317;1318;1319;1320;1321	923	1321	ZHAILEI_ACETYLATION_IP_F03_171118063312	31056	921	1317
I7FYJ4;A0QSZ3	278;278	I7FYJ4	I7FYJ4	>tr|I7FYJ4|I7FYJ4_MYCS2 Isocitrate dehydrogenase (NADP) Icd2 OS=Mycobacterium smegmatis (strain ATCC 700084 / mc(2)155) GN=icd2 PE=1 SV=1;>tr|A0QSZ3|A0QSZ3_MYCS2 Isocitrate dehydrogenase, NADP-dependent OS=Mycobacterium smegmatis (strain ATCC 700084 / mc(2	1	53.7564	0.000378034	53.756	34.098	53.756	1	K	VSHPIVFGHAVKVFYKDAFAKHEKLFDELGV	VFYK(1)DAFAK	VFYK(53.76)DAFAK(-53.76)	4	2	1.0822	2.5246	2.5246	?????????	?????????	1.7823	1.7823	?????????	?????????	?????????	+	1	?????????	1	0	Median	6712200	1959500	4752700	115	278	278	658	667	1122	1610;1611;1612	1122	1611	ZHAILEI_ACETYLATION_IP_F02_171118014759	37883	1122	1611
I7FYK4;A0QT08	476;476	I7FYK4	I7FYK4	>tr|I7FYK4|I7FYK4_MYCS2 Succinate dehydrogenase flavoprotein subunit OS=Mycobacterium smegmatis (strain ATCC 700084 / mc(2)155) GN=sdhA PE=4 SV=1;>tr|A0QT08|A0QT08_MYCS2 Succinate dehydrogenase flavoprotein subunit OS=Mycobacterium smegmatis (strain ATCC 7	1	89.5064	0	127.05	123.3	89.506	1	K	SMDNNAAVFRTEETLKQALTDIHALKERYSR	TEETLK(1)QALTDIHALK	TEETLK(89.51)QALTDIHALK(-89.51)	6	3	0.10105																3430000	0	3430000	117	476	476	591	599	1005;1006	1452;1453;1454	1006	1454	ZHAILEI_ACETYLATION_IP_F03_171118063312	52740	1005	1453
I7FH56;A0QT70	383;383	I7FH56	I7FH56	>tr|I7FH56|I7FH56_MYCS2 FAD dependent glycerol-3-phosphate dehydrogenase OS=Mycobacterium smegmatis (strain ATCC 700084 / mc(2)155) GN=glpD2 PE=4 SV=1;>tr|A0QT70|A0QT70_MYCS2 Glycerol-3-phosphate dehydrogenase OS=Mycobacterium smegmatis (strain ATCC 700084	1	40.9862	0.000924752	40.986	35.977	40.986	1	K	AVAVPAPGLVAIAGGKYTTYRVMAADAIDAA	EHAVAVPAPGLVAIAGGK(1)YTTYR	EHAVAVPAPGLVAIAGGK(40.99)YTTYR	18	3	0.16724																1022000	0	1022000	122	383	383	153	154	248	338	248	338	ZHAILEI_ACETYLATION_IP_F03_171118063312	47088	248	338
I7G6G9;A0QTE1	443;443	I7G6G9	I7G6G9	>tr|I7G6G9|I7G6G9_MYCS2 Putative biotin-dependent acetyl/propionyl-CoA (Acyl-CoA) carboxylase OS=Mycobacterium smegmatis (strain ATCC 700084 / mc(2)155) GN=accA3 PE=4 SV=1;>tr|A0QTE1|A0QTE1_MYCS2 Acetyl-/propionyl-coenzyme A carboxylase alpha chain OS=Myco	1	70.9858	3.38e-42	70.986	63.168	70.986	1	K	HRAVVSDPAFIGDGEKFDVHTRWIETEWNNT	AVVSDPAFIGDGEK(1)FDVHTR	AVVSDPAFIGDGEK(70.99)FDVHTR	14	3	0.41003	1.8801	1.8801	?????????	?????????	1.7149	1.7149	?????????	?????????	?????????	+	1	?????????	1	0	Median	2464900	926140	1538700	127	443	443	102	103	168	230;231	168	231	ZHAILEI_ACETYLATION_IP_F02_171118014759	43380	168	231
I7G6G9;A0QTE1	212;212	I7G6G9	I7G6G9	>tr|I7G6G9|I7G6G9_MYCS2 Putative biotin-dependent acetyl/propionyl-CoA (Acyl-CoA) carboxylase OS=Mycobacterium smegmatis (strain ATCC 700084 / mc(2)155) GN=accA3 PE=4 SV=1;>tr|A0QTE1|A0QTE1_MYCS2 Acetyl-/propionyl-coenzyme A carboxylase alpha chain OS=Myco	1	41.5021	0.00185946	41.502	11.317	41.502		K	AAFGRGECFVERYLDKPRHVEAQVIADQHGN	YLDK(1)PR	YLDK(41.5)PR	4	2	0.70471	2.3923	2.3923	?????????	?????????	2.1809	2.1809	?????????	?????????	?????????	+	1	?????????	1	0	Median	2473700	638220	1835500	127	212	212	743	752	1256	1798	1256	1798	ZHAILEI_ACETYLATION_IP_F02_171118014759	15427	1256	1798
I7FZD1;A0QU64	116;116	I7FZD1	I7FZD1	>tr|I7FZD1|I7FZD1_MYCS2 Peptidase S58 DmpA (D-aminopeptidase) OS=Mycobacterium smegmatis (strain ATCC 700084 / mc(2)155) GN=MSMEI_2046 PE=4 SV=1;>tr|A0QU64|A0QU64_MYCS2 D-aminopeptidase OS=Mycobacterium smegmatis (strain ATCC 700084 / mc(2)155) GN=MSMEG_20	1	41.2419	0.0188648	45.661	17.694	41.242	1	K	THSVGVVRDALIAHEKSVRGDEFFFSLPVVG	DALIAHEK(1)SVR	DALIAHEK(41.24)SVR	8	2	0.1374																504940	0	504940	144	116	116	115	116	194;195	263;264	195	264	ZHAILEI_ACETYLATION_IP_F03_171118063312	16854	194	263
A0QUH2;I7G7I4	201;203	A0QUH2	A0QUH2	>tr|A0QUH2|A0QUH2_MYCS2 3-oxoacyl-(Acyl-carrier-protein) reductase OS=Mycobacterium smegmatis (strain ATCC 700084 / mc(2)155) GN=fabG PE=4 SV=1;>tr|I7G7I4|I7G7I4_MYCS2 3-oxoacyl-acyl-carrier protein reductase fabG2 OS=Mycobacterium smegmatis (strain ATCC 7	1	66.2462	1.13e-12	66.246	57.904	66.246	1	K	RSAMTEAMPQRIWDEKLAEIPMGRAGEPDEV	IWDEK(1)LAEIPMGR	IWDEK(66.25)LAEIPMGR	5	2	-0.68222	1.2502	1.2502	?????????	?????????	0.73744	0.73744	?????????	?????????	?????????	+	1	?????????	1	0	Median	15724000	7292200	8431700	151	201	201	370	373	631	890	631	890	ZHAILEI_ACETYLATION_IP_F02_171118014759	53381	631	890
I7G6A9;A0QUV6	261;261	I7G6A9	I7G6A9	>tr|I7G6A9|I7G6A9_MYCS2 Electron transfer flavoprotein beta subunit OS=Mycobacterium smegmatis (strain ATCC 700084 / mc(2)155) GN=etfB PE=4 SV=1;>tr|A0QUV6|A0QUV6_MYCS2 Electron transfer flavoprotein, beta subunit OS=Mycobacterium smegmatis (strain ATCC 70	1	46.8438	0.0128766	46.844	35.743	46.844	1	K	EGDGGTKIAEYLVAQKLI_____________	IAEYLVAQK(1)LI	IAEYLVAQK(46.84)LI	9	2	2.9622																0	0	0	157	261	261	336	338	578	819	578	819	ZHAILEI_ACETYLATION_IP_F03_171118063312	54591	578	819
A0QUX8	290	A0QUX8	A0QUX8	>sp|A0QUX8|ILVC_MYCS2 Ketol-acid reductoisomerase (NADP(+)) OS=Mycobacterium smegmatis (strain ATCC 700084 / mc(2)155) GN=ilvC PE=1 SV=1	1	60.2551	0.00305591	60.255	27.926	60.255	1	K	RMQDILKDIQDGSFVKRLVANVEGGNKELEA	DIQDGSFVK(1)R	DIQDGSFVK(60.26)R	9	2	1.3588	1.5211	1.5211	?????????	?????????	1.4981	1.4981	?????????	?????????	?????????	+	1	?????????	1	0	Median	1965000	739110	1225800	159	290	290	126	127	212	288	212	288	ZHAILEI_ACETYLATION_IP_F03_171118063312	21004	212	288
A0QUY7	442	A0QUY7	A0QUY7	>sp|A0QUY7|SYE_MYCS2 Glutamate--tRNA ligase OS=Mycobacterium smegmatis (strain ATCC 700084 / mc(2)155) GN=gltX PE=1 SV=1	1	57.1063	7.47e-06	60.364	40.127	57.106	1	K	IEAALKTALLEGLELKPRKAFGPIRVAVTGA	TALLEGLELK(1)PR	TALLEGLELK(57.11)PR	10	2	0.38372	1.6358	1.6358	?????????	?????????	1.4563	1.4563	?????????	?????????	?????????	+	1	9.8963	2	0	Median	6326800	2415200	3911500	162	442	442	581	587	985;986	1418;1419	986	1419	ZHAILEI_ACETYLATION_IP_F03_171118063312	49776	985	1418
A0QVB9	190	A0QVB9	A0QVB9	>sp|A0QVB9|EFTS_MYCS2 Elongation factor Ts OS=Mycobacterium smegmatis (strain ATCC 700084 / mc(2)155) GN=tsf PE=1 SV=1	1	64.8033	0.00319552	64.803	29.698	64.803	1	K	EAAHAVALQIAALKAKYLTREDVPEDIVANE	AK(1)YLTR	AK(64.8)YLTR	2	2	0.89427	1.0052	1.0052	?????????	?????????	0.81231	0.81231	?????????	?????????	?????????	+	1	?????????	1	0	Median	4095000	1937600	2157400	170	190	190	53	54	89	119	89	119	ZHAILEI_ACETYLATION_IP_F02_171118014759	15119	89	119
A0QVE0	68	A0QVE0	A0QVE0	>sp|A0QVE0|RRF_MYCS2 Ribosome-recycling factor OS=Mycobacterium smegmatis (strain ATCC 700084 / mc(2)155) GN=frr PE=1 SV=1	1	69.2288	9.38e-73	87.719	87.719	69.229	1	K	QLASINVPEARLVVIKPYEASQLRAIEDAIR	LVVIK(1)PYEASQLR	LVVIK(69.23)PYEASQLR	5	3	0.085146	2.1784	2.1784	?????????	?????????	1.6884	1.6884	?????????	?????????	?????????	+	1	14.365	3	0	Median	9695100	2860400	6834700	171	68	68	448	452	761;762;763	1076;1077;1078	763	1078	ZHAILEI_ACETYLATION_IP_F03_171118063312	42008	761	1076
A0QVQ3	44	A0QVQ3	A0QVQ3	>sp|A0QVQ3|RS15_MYCS2 30S ribosomal protein S15 OS=Mycobacterium smegmatis (strain ATCC 700084 / mc(2)155) GN=rpsO PE=1 SV=1	1	41.6838	5.8e-07	55.04	44.094	41.684	1	K	VALLTKRIQDLTEHLKVHKHDHHSRRGLLLL	IQDLTEHLK(1)VHK	IQDLTEHLK(41.68)VHK(-41.68)	9	4	-0.37818	1.0009	1.0009	?????????	?????????	0.94342	0.94342	?????????	?????????	?????????	+	1	8.0682	2	0	Median	3116900	1323800	1793100	178	44	44	364	367	621;622	878;879;880	622	880	ZHAILEI_ACETYLATION_IP_F03_171118063312	21863	621	879
I7G0I2;A0QVU2	7;7	I7G0I2	I7G0I2	>tr|I7G0I2|I7G0I2_MYCS2 Phage shock protein A, PspA OS=Mycobacterium smegmatis (strain ATCC 700084 / mc(2)155) GN=MSMEI_2629 PE=4 SV=1;>tr|A0QVU2|A0QVU2_MYCS2 35 kDa protein OS=Mycobacterium smegmatis (strain ATCC 700084 / mc(2)155) GN=MSMEG_2695 PE=4 SV=1	1	63.8162	0.000427709	63.816	54.918	63.816	1	K	_________MANPFVKAWKYLMALFSSKVDE	ANPFVK(1)AWK	ANPFVK(63.82)AWK(-63.82)	6	2	-1.4744	1.3283	1.3283	?????????	?????????	1.4481	1.4481	?????????	?????????	?????????	+	1	?????????	1	0	Median	1139200	406050	733130	182	7	7	74	75	117	157;158	117	158	ZHAILEI_ACETYLATION_IP_F02_171118014759	44474	117	158
I7G9A9;A0QVY3	163;163	I7G9A9	I7G9A9	>tr|I7G9A9|I7G9A9_MYCS2 Biotin sulfoxide reductase bisC (Molybdopterin oxidoreductase) OS=Mycobacterium smegmatis (strain ATCC 700084 / mc(2)155) GN=bisC PE=4 SV=1;>tr|A0QVY3|A0QVY3_MYCS2 Biotin sulfoxide reductase OS=Mycobacterium smegmatis (strain ATCC 7	1	51.2862	4.9e-08	51.286	45.566	51.286	1	K	GAIMPRVVGTHDDLFKRSTQWDVIVEHTGLM	VVGTHDDLFK(1)R	VVGTHDDLFK(51.29)R	10	3	-0.065243	0.62146	0.62146	?????????	?????????	0.6506	0.6506	?????????	?????????	?????????	+	1	?????????	1	0	Median	583100	336870	246230	184	163	163	709	718	1193	1714	1193	1714	ZHAILEI_ACETYLATION_IP_F03_171118063312	22699	1193	1714
I7G9D5;A0QW03	49;49	I7G9D5	I7G9D5	>tr|I7G9D5|I7G9D5_MYCS2 Polyphosphate glucokinase PpgK OS=Mycobacterium smegmatis (strain ATCC 700084 / mc(2)155) GN=ppgK PE=4 SV=1;>tr|A0QW03|A0QW03_MYCS2 Polyphosphate glucokinase OS=Mycobacterium smegmatis (strain ATCC 700084 / mc(2)155) GN=MSMEG_2760 P	1	42.9475	0.00702069	42.947	29.435	42.947	1	K	GIVDLDTGKLVGERFKLDTPQPATPEAVAKT	FK(1)LDTPQPATPEAVAK	FK(42.95)LDTPQPATPEAVAK(-42.95)	2	2	-1.1187	1.9185	1.9185	?????????	?????????	1.8727	1.8727	?????????	?????????	?????????	+	1	?????????	1	0	Median	1348500	574930	773590	186	49	49	194	195	313	431	313	431	ZHAILEI_ACETYLATION_IP_F01_171117210251	30319	313	431
A0QWQ9	314	A0QWQ9	A0QWQ9	>sp|A0QWQ9|AROC_MYCS2 Chorismate synthase OS=Mycobacterium smegmatis (strain ATCC 700084 / mc(2)155) GN=aroC PE=3 SV=1	1	59.1984	1.04e-05	62.694	36.802	59.198	1	K	GGMTNGQPLRVRAAMKPISTVPRALATVDMT	AAMK(1)PISTVPR	AAMK(59.2)PISTVPR	4	2	-0.5758	1.3839	1.3839	?????????	?????????	1.3308	1.3308	?????????	?????????	?????????	+	1	4.262	2	0	Median	3256900	1450800	1806100	194	314	314	8	8	10;11	13;14	11	14	ZHAILEI_ACETYLATION_IP_F03_171118063312	21732	10	13
A0QWR4	52	A0QWR4	A0QWR4	>sp|A0QWR4|EFP_MYCS2 Elongation factor P OS=Mycobacterium smegmatis (strain ATCC 700084 / mc(2)155) GN=efp PE=1 SV=1	1	40.1539	0.000589955	40.154	23.535	40.154	1	K	VRTKLKNVVSGKVVDKTYNAGVKVETATVDR	VVDK(1)TYNAGVK	VVDK(40.15)TYNAGVK(-40.15)	4	2	-1.3925	0.99221	0.99221	?????????	?????????	0.90343	0.90343	?????????	?????????	?????????	+	1	?????????	1	0	Median	3794000	1967600	1826400	196	52	52	706	715	1190	1711	1190	1711	ZHAILEI_ACETYLATION_IP_F03_171118063312	14554	1190	1711
I7G165;A0QWS0	30;30	I7G165	I7G165	>tr|I7G165|I7G165_MYCS2 Pyrimidine operon regulatory protein PyrR OS=Mycobacterium smegmatis (strain ATCC 700084 / mc(2)155) GN=pyrR PE=3 SV=1;>tr|A0QWS0|A0QWS0_MYCS2 Bifunctional protein PyrR OS=Mycobacterium smegmatis (strain ATCC 700084 / mc(2)155) GN=p	1	52.5691	1.54e-10	54.237	46.688	52.569	1	K	DVGRTVSRIAHQIIEKTALDDPAERTRVVLL	IAHQIIEK(1)TALDDPAER	IAHQIIEK(52.57)TALDDPAER	8	3	-0.021023	0.66449	0.66449	?????????	?????????	0.61792	0.61792	?????????	?????????	?????????	+	1	16.829	2	0	Median	8888100	5308600	3579500	197	30	30	338	340	580;581	822;823;824	581	823	ZHAILEI_ACETYLATION_IP_F02_171118014759	32038	580	822
I7GAC9;A0QWS8;I7GG79;A0R5J5	29;29;5;5	I7GAC9	I7GAC9	>tr|I7GAC9|I7GAC9_MYCS2 Integration host factor MihF OS=Mycobacterium smegmatis (strain ATCC 700084 / mc(2)155) GN=mihF PE=4 SV=1;>tr|A0QWS8|A0QWS8_MYCS2 Integration host factor OS=Mycobacterium smegmatis (strain ATCC 700084 / mc(2)155) GN=MSMEG_3050 PE=4	1	58.9811	0.0117179	58.981	14.37	58.981	1	K	ALEKAAAARRARAELKDRLKRGGTNLKQVLT	AELK(1)DR	AELK(58.98)DR	4	2	0.33237	1.2265	1.2265	?????????	?????????	1.3653	1.3653	?????????	?????????	?????????	+	1	?????????	1	0	Median	735830	361360	374470	199	29	29	26	27	41	57	41	57	ZHAILEI_ACETYLATION_IP_F02_171118014759	9457	41	57
I7GAC9;A0QWS8	101;101	I7GAC9	I7GAC9	>tr|I7GAC9|I7GAC9_MYCS2 Integration host factor MihF OS=Mycobacterium smegmatis (strain ATCC 700084 / mc(2)155) GN=mihF PE=4 SV=1;>tr|A0QWS8|A0QWS8_MYCS2 Integration host factor OS=Mycobacterium smegmatis (strain ATCC 700084 / mc(2)155) GN=MSMEG_3050 PE=4	1	48.091	0.00206823	48.091	42.777	48.091	1	K	RLRGLGDRQRKALLEKFDQS___________	ALLEK(1)FDQS	ALLEK(48.09)FDQS	5	2	0.54518	1.2394	1.2394	?????????	?????????	1.1857	1.1857	?????????	?????????	?????????	+	1	?????????	1	0	Median	6908500	3063400	3845200	199	101	101	62	63	100	132;133	100	133	ZHAILEI_ACETYLATION_IP_F01_171117210251	36807	100	133
A0QWW2	115	A0QWW2	A0QWW2	>sp|A0QWW2|G3P_MYCS2 Glyceraldehyde-3-phosphate dehydrogenase OS=Mycobacterium smegmatis (strain ATCC 700084 / mc(2)155) GN=gapA PE=1 SV=1	1	80.9162	1.79e-31	80.916	53.034	80.916	1	K	VVVESTGIFTNAAKAKGHLDAGAKKVIISAP	AK(1)GHLDAGAK	AK(80.92)GHLDAGAK(-80.92)	2	3	-2.6393	2.1388	2.1388	?????????	?????????	1.8345	1.8345	?????????	?????????	?????????	+	1	20.233	3	0	Median	15452000	4953200	10499000	205	115	115	52	53	86;87;88	115;116;117;118	88	118	ZHAILEI_ACETYLATION_IP_F02_171118014759	8463	88	118
A0QWW2	200	A0QWW2	A0QWW2	>sp|A0QWW2|G3P_MYCS2 Glyceraldehyde-3-phosphate dehydrogenase OS=Mycobacterium smegmatis (strain ATCC 700084 / mc(2)155) GN=gapA PE=1 SV=1	1	82.6349	7.33e-208	101.48	95.386	82.635	1	K	IHAYTQDQNLQDGPHKDLRRARAAALNIVPT	GLMTTIHAYTQDQNLQDGPHK(1)DLR	GLMTTIHAYTQDQNLQDGPHK(82.63)DLR	21	4	-0.1292	2.5759	2.5759	?????????	?????????	1.9176	1.9176	?????????	?????????	?????????	+	1	34.502	6	0	Median	148930000	42901000	106020000	205	200	200	260	261;262	438;439;440;441;442;443;444	627;628;629;630;631;632;633;634	444	634	ZHAILEI_ACETYLATION_IP_F03_171118063312	36590	440	630
I7FEK8;A0QY23	195;195	I7FEK8	I7FEK8	>tr|I7FEK8|I7FEK8_MYCS2 Fructose-bisphosphate aldolase OS=Mycobacterium smegmatis (strain ATCC 700084 / mc(2)155) GN=MSMEI_3427 PE=4 SV=1;>tr|A0QY23|A0QY23_MYCS2 Fructose-bisphosphate aldolase class-I OS=Mycobacterium smegmatis (strain ATCC 700084 / mc(2)1	1	48.4048	4.57e-05	48.405	35.483	48.405	1	K	VTISIADKAEAEDLLKAEITKNLDSLADDQK	AEAEDLLK(1)AEITK	AEAEDLLK(48.4)AEITK(-48.4)	8	2	0.036327	1.6506	1.6506	?????????	?????????	1.595	1.595	?????????	?????????	?????????	+	1	?????????	1	0	Median	1870800	666020	1204800	234	195	195	18	19	28	37	28	37	ZHAILEI_ACETYLATION_IP_F02_171118014759	46121	28	37
I7FEK8;A0QY23	200;200	I7FEK8	I7FEK8	>tr|I7FEK8|I7FEK8_MYCS2 Fructose-bisphosphate aldolase OS=Mycobacterium smegmatis (strain ATCC 700084 / mc(2)155) GN=MSMEI_3427 PE=4 SV=1;>tr|A0QY23|A0QY23_MYCS2 Fructose-bisphosphate aldolase class-I OS=Mycobacterium smegmatis (strain ATCC 700084 / mc(2)1	1	80.3867	6.46e-160	99.344	77.017	80.387	1	K	ADKAEAEDLLKAEITKNLDSLADDQKVMLKL	AEITK(1)NLDSLADDQK	AEITK(80.39)NLDSLADDQK(-80.39)	5	3	0.2291	2.0961	2.0961	?????????	?????????	2.0727	2.0727	?????????	?????????	?????????	+	1	13.371	4	0	Median	11213000	3490900	7721800	234	200	200	18;23	19;24	33;34;35;36;37	44;45;46;47;48;49;50;51;52	37	51	ZHAILEI_ACETYLATION_IP_F03_171118063312	31620	33	45
A0QZ42	202	A0QZ42	A0QZ42	>sp|A0QZ42|PAFA_MYCS2 Pup--protein ligase OS=Mycobacterium smegmatis (strain ATCC 700084 / mc(2)155) GN=pafA PE=1 SV=1	1	42.475	0.000736222	43.68	20.562	42.475	1	K	RPIINTRDEPHADAEKYRRLHVIVGDSNMCE	DEPHADAEK(1)YR	DEPHADAEK(42.47)YR	9	3	0.20554	1.3239	1.3239	?????????	?????????	1.4034	1.4034	?????????	?????????	?????????	+	1	11.752	2	0	Median	2265800	1075400	1190400	262	202	202	116	117	196;197	265;266	197	266	ZHAILEI_ACETYLATION_IP_F02_171118014759	13190	196	265
A0QZZ6	104	A0QZZ6	A0QZZ6	>sp|A0QZZ6|Y4207_MYCS2 Universal stress protein MSMEG_4207 OS=Mycobacterium smegmatis (strain ATCC 700084 / mc(2)155) GN=MSMEG_4207 PE=1 SV=1	1	65.2186	2.54e-28	65.219	62.905	65.219	1	K	AELLVIGIRHRNPVGKLLLGSVAQRLLLECP	NPVGK(1)LLLGSVAQR	NPVGK(65.22)LLLGSVAQR	5	2	-0.038505																1147300	0	1147300	271	104	104	492	498	845	1201	845	1201	ZHAILEI_ACETYLATION_IP_F02_171118014759	51932	845	1201
I7GD24;A0QZZ9	139;151	I7GD24	I7GD24	>tr|I7GD24|I7GD24_MYCS2 Uncharacterized protein UPF0065 OS=Mycobacterium smegmatis (strain ATCC 700084 / mc(2)155) GN=MSMEI_4112 PE=4 SV=1;>tr|A0QZZ9|A0QZZ9_MYCS2 Secreted protein OS=Mycobacterium smegmatis (strain ATCC 700084 / mc(2)155) GN=MSMEG_4210 PE=	1	42.9578	2.56e-211	106.38	98.292	42.958	1	K	GDSPFRTIDDLVAAWKADPSKVSIGGGSSPG	TIDDLVAAWK(1)ADPSK	TIDDLVAAWK(42.96)ADPSK(-42.96)	10	2	-0.35544	5.4113	5.4113	?????????	?????????	4.0278	4.0278	?????????	?????????	?????????	+	1	22.9	3	0	Median	15711000	2389700	13322000	272	139	139	603	611	1028;1029;1030;1031	1479;1480;1481;1482;1483	1031	1483	ZHAILEI_ACETYLATION_IP_F03_171118063312	48151	1029	1480
A0R006	200	A0R006	A0R006	>sp|A0R006|WAG31_MYCS2 Cell wall synthesis protein Wag31 OS=Mycobacterium smegmatis (strain ATCC 700084 / mc(2)155) GN=wag31 PE=1 SV=1	1	42.7845	9.59e-35	76.357	59.632	42.785	1	K	QAQEKADALQADAERKHSEIMGTINQQRTVL	K(1)HSEIMGTINQQR	K(42.78)HSEIMGTINQQR	1	3	-0.16176	4.3312	4.3312	?????????	?????????	4.3138	4.3138	?????????	?????????	?????????	+	1	2.6801	2	0	Median	3258800	655300	2603500	273	200	200	376	379;380	641;642;643	904;905;906	643	906	ZHAILEI_ACETYLATION_IP_F02_171118014759	13192	641	904
A0R048	181	A0R048	A0R048	>sp|A0R048|TRPD_MYCS2 Anthranilate phosphoribosyltransferase OS=Mycobacterium smegmatis (strain ATCC 700084 / mc(2)155) GN=trpD PE=1 SV=1	1	82.0335	1.13e-130	82.034	77.45	82.034	1	K	VGIGFAFAPQFHPSYKHASIVRREIGVPTVF	EVGIGFAFAPQFHPSYK(1)HASIVR	EVGIGFAFAPQFHPSYK(82.03)HASIVR	17	4	-0.20717																3413400	0	3413400	277	181	181	175	176	284	389	284	389	ZHAILEI_ACETYLATION_IP_F03_171118063312	51324	284	389
A0R079	4	A0R079	A0R079	>sp|A0R079|GLN1B_MYCS2 Glutamine synthetase OS=Mycobacterium smegmatis (strain ATCC 700084 / mc(2)155) GN=glnA PE=1 SV=1	1	46.3521	0.00144958	46.352	31.019	46.352	1	K	____________MAEKTSDDIFKLIKDENVE	AEK(1)TSDDIFK	AEK(46.35)TSDDIFK(-46.35)	3	2	0.40252	1.6332	1.6332	?????????	?????????	1.5147	1.5147	?????????	?????????	?????????	+	1	?????????	1	0	Median	269070	108490	160580	282	4	4	24	25	38	53	38	53	ZHAILEI_ACETYLATION_IP_F01_171117210251	22078	38	53
A0R079	11	A0R079	A0R079	>sp|A0R079|GLN1B_MYCS2 Glutamine synthetase OS=Mycobacterium smegmatis (strain ATCC 700084 / mc(2)155) GN=glnA PE=1 SV=1	1	72.2004	3.09e-38	72.2	58.265	72.2	1	K	_____MAEKTSDDIFKLIKDENVEYVDIRFC	TSDDIFK(1)LIK	TSDDIFK(72.2)LIK(-72.2)	7	2	0.0018583																1124800	0	1124800	282	11	11	24;621	25;630	1060	1523	1060	1523	ZHAILEI_ACETYLATION_IP_F02_171118014759	55116	1060	1523
A0R0B0	809	A0R0B0	A0R0B0	>sp|A0R0B0|ODP1_MYCS2 Pyruvate dehydrogenase E1 component OS=Mycobacterium smegmatis (strain ATCC 700084 / mc(2)155) GN=aceE PE=1 SV=1	1	65.1572	0.0007262	65.157	33.286	65.157	1	K	VTSWGELNREGVAIEKHRLRHPDEPAGTPHV	EGVAIEK(1)HR	EGVAIEK(65.16)HR	7	3	-0.33853	1.7594	1.7594	?????????	?????????	1.7771	1.7771	?????????	?????????	?????????	+	1	?????????	1	0	Median	796770	296350	500420	284	809	809	150	151	243	330	243	330	ZHAILEI_ACETYLATION_IP_F03_171118063312	11319	243	330
A0R0S4	226	A0R0S4	A0R0S4	>sp|A0R0S4|DPDS_MYCS2 Decaprenyl diphosphate synthase OS=Mycobacterium smegmatis (strain ATCC 700084 / mc(2)155) GN=uppS PE=1 SV=1	1	49.6315	1.45e-07	65.179	57.569	49.632	1	K	DGKINPARISEAMFAKHLHRADIPDVDLFIR	ISEAMFAK(1)HLHR	ISEAMFAK(49.63)HLHR	8	3	0.20036	2.576	2.576	?????????	?????????	2.8449	2.8449	?????????	?????????	?????????	+	1	?????????	1	0	Median	1410100	198240	1211900	291	226	226	365	368	623;624;625	881;882;883	625	883	ZHAILEI_ACETYLATION_IP_F03_171118063312	28477	623	881
I7FQN2;A0R1E6	136;143	I7FQN2	I7FQN2	>tr|I7FQN2|I7FQN2_MYCS2 Oligoribonuclease OS=Mycobacterium smegmatis (strain ATCC 700084 / mc(2)155) GN=orn PE=3 SV=1;>tr|A0R1E6|A0R1E6_MYCS2 Oligoribonuclease OS=Mycobacterium smegmatis (strain ATCC 700084 / mc(2)155) GN=orn PE=3 SV=1	1	54.0231	4.32e-06	54.023	43.951	54.023	1	K	LDDYLHYRMIDVSSIKELCRRWYPRIYFGQP	MIDVSSIK(1)ELCR	MIDVSSIK(54.02)ELCR	8	3	-1.0018	1.0827	1.0827	?????????	?????????	1.2156	1.2156	?????????	?????????	?????????	+	1	?????????	1	0	Median	844670	367760	476910	311	136	136	470	475	806	1144	806	1144	ZHAILEI_ACETYLATION_IP_F02_171118014759	46917	806	1144
I7GED5;A0R1Y5	198;198	I7GED5	I7GED5	>tr|I7GED5|I7GED5_MYCS2 Thioredoxin OS=Mycobacterium smegmatis (strain ATCC 700084 / mc(2)155) GN=MSMEI_4791 PE=4 SV=1;>tr|A0R1Y5|A0R1Y5_MYCS2 Tetratricopeptide repeat domain protein OS=Mycobacterium smegmatis (strain ATCC 700084 / mc(2)155) GN=MSMEG_4917	1	49.3953	0.000279668	49.395	38.841	49.395	1	K	AYEAILEAQPNHPEAKGAVRQIGFLQRATAQ	AYEAILEAQPNHPEAK(1)GAVR	AYEAILEAQPNHPEAK(49.4)GAVR	16	3	0.062434	1.4717	1.4717	?????????	?????????	1.6083	1.6083	?????????	?????????	?????????	+	1	?????????	1	0	Median	827070	398000	429070	323	198	198	107	108	176	239	176	239	ZHAILEI_ACETYLATION_IP_F01_171117210251	25623	176	239
A0R1Y7	229	A0R1Y7	A0R1Y7	>sp|A0R1Y7|FADA4_MYCS2 Probable acetyl-CoA acetyltransferase OS=Mycobacterium smegmatis (strain ATCC 700084 / mc(2)155) GN=MSMEG_4920 PE=1 SV=2	1	52.0081	9.09e-19	64.454	55.152	52.008	1	K	EGIRANTTAESLAGLKPAFRKDGTITAGSAS	ANTTAESLAGLK(1)PAFR	ANTTAESLAGLK(52.01)PAFR	12	3	0.027668	2.1352	2.1352	?????????	?????????	1.6665	1.6665	?????????	?????????	?????????	+	1	11.942	3	0	Median	7717300	2339700	5377500	324	229	229	75	76	118;119;120	159;160;161	120	161	ZHAILEI_ACETYLATION_IP_F03_171118063312	42177	119	160
A0R2B1	1089	A0R2B1	A0R2B1	>sp|A0R2B1|KGD_MYCS2 Multifunctional 2-oxoglutarate metabolism enzyme OS=Mycobacterium smegmatis (strain ATCC 700084 / mc(2)155) GN=kgd PE=1 SV=1	1	98.582	0	124.08	94.919	98.582	1	K	RNKAAVSDIRDFTESKFRSVLEEPMYTDGEG	DFTESK(1)FR	DFTESK(98.58)FR	6	2	0.27613	1.4217	1.4217	?????????	?????????	1.4108	1.4108	?????????	?????????	?????????	+	1	12.003	2	0	Median	7768500	3394300	4374200	332	1089	1089	122	123	206;207	279;280;281;282;283	207	283	ZHAILEI_ACETYLATION_IP_F03_171118063312	26876	206	280
A0R2B1	473	A0R2B1	A0R2B1	>sp|A0R2B1|KGD_MYCS2 Multifunctional 2-oxoglutarate metabolism enzyme OS=Mycobacterium smegmatis (strain ATCC 700084 / mc(2)155) GN=kgd PE=1 SV=1	1	67.2066	3.34e-06	67.207	60.16	67.207	1	K	EQQRWIQERVETKHDKPTVAEQKYILSKLNA	HDK(1)PTVAEQK	HDK(67.21)PTVAEQK(-67.21)	3	2	-0.01353	1.9585	1.9585	?????????	?????????	1.7779	1.7779	?????????	?????????	?????????	+	1	?????????	1	0	Median	2554600	888190	1666400	332	473	473	320	322	543	764	543	764	ZHAILEI_ACETYLATION_IP_F02_171118014759	8872	543	764
A0R2C6;I7GDG4	212;221	A0R2C6	A0R2C6	>tr|A0R2C6|A0R2C6_MYCS2 Malyl-CoA lyase OS=Mycobacterium smegmatis (strain ATCC 700084 / mc(2)155) GN=MSMEG_5064 PE=3 SV=1;>tr|I7GDG4|I7GDG4_MYCS2 Citrate (Pro-3S)-lyase OS=Mycobacterium smegmatis (strain ATCC 700084 / mc(2)155) GN=MSMEI_4937 PE=3 SV=1	1	59.8644	5.84e-13	59.864	42.319	59.864	1	K	AARAHGINAIDGPYVKVRDVEGFRRVAGRSA	AHGINAIDGPYVK(1)VR	AHGINAIDGPYVK(59.86)VR	13	3	-0.69212	1.6502	1.6502	?????????	?????????	1.8255	1.8255	?????????	?????????	?????????	+	1	?????????	1	0	Median	699060	241120	457940	335	212	212	40	41	66	89	66	89	ZHAILEI_ACETYLATION_IP_F02_171118014759	32263	66	89
I7GEQ6;A0R2E3	5;5	I7GEQ6	I7GEQ6	>tr|I7GEQ6|I7GEQ6_MYCS2 Uncharacterized protein OS=Mycobacterium smegmatis (strain ATCC 700084 / mc(2)155) GN=MSMEI_4955 PE=4 SV=1;>tr|A0R2E3|A0R2E3_MYCS2 Uncharacterized protein OS=Mycobacterium smegmatis (strain ATCC 700084 / mc(2)155) GN=MSMEG_5081 PE=4	1	61.9972	1.24e-253	120.06	84.952	61.997	1	K	___________MAAMKPRTGDGPLEATKEGR	AAMK(1)PR	AAMK(62)PR	4	2	-0.35027	1.0191	1.0191	?????????	?????????	0.90385	0.90385	?????????	?????????	?????????	+	1	26.87	3	0	Median	27201000	13595000	13606000	337	5	5	9	9;10	12;13;14	15;16;17	14	17	ZHAILEI_ACETYLATION_IP_F03_171118063312	7552	13	16
A0R2G5	144	A0R2G5	A0R2G5	>sp|A0R2G5|DAPD_MYCS2 2,3,4,5-tetrahydropyridine-2,6-dicarboxylate N-succinyltransferase OS=Mycobacterium smegmatis (strain ATCC 700084 / mc(2)155) GN=dapD PE=3 SV=1	1	60.3013	1.67e-105	92.906	74.57	60.301	1	K	ARLRKRGAVAVYGIDKFPRMVDYVTPSGVRI	GAVAVYGIDK(1)FPR	GAVAVYGIDK(60.3)FPR	10	3	0.50221	1.3935	1.3935	?????????	?????????	1.2465	1.2465	?????????	?????????	?????????	+	1	19.926	6	0	Median	24152000	10239000	13913000	338	144	144	213	214	342;343;344;345;346;347	472;473;474;475;476;477;478;479	347	479	ZHAILEI_ACETYLATION_IP_F03_171118063312	41534	342	472
I7GDP0;A0R2Q5	180;180	I7GDP0	I7GDP0	>tr|I7GDP0|I7GDP0_MYCS2 Acyl-CoA dehydrogenase OS=Mycobacterium smegmatis (strain ATCC 700084 / mc(2)155) GN=MSMEI_5062 PE=4 SV=1;>tr|A0R2Q5|A0R2Q5_MYCS2 Long-chain specific acyl-CoA dehydrogenase OS=Mycobacterium smegmatis (strain ATCC 700084 / mc(2)155)	1	60.307	1.38e-24	60.307	45.285	60.307	1	K	DLCVVVARTDPEAGHKGFSLFVVERGMEGFT	TDPEAGHK(1)GFSLFVVER	TDPEAGHK(60.31)GFSLFVVER	8	3	-0.50946																1469700	0	1469700	344	180	180	588	595	998	1441	998	1441	ZHAILEI_ACETYLATION_IP_F02_171118014759	50855	998	1441
A0R2Z9;I7FJU1	518;522	A0R2Z9	A0R2Z9	>tr|A0R2Z9|A0R2Z9_MYCS2 Acyl-CoA synthase OS=Mycobacterium smegmatis (strain ATCC 700084 / mc(2)155) GN=MSMEG_5291 PE=4 SV=1;>tr|I7FJU1|I7FJU1_MYCS2 Medium chain fatty-acid-CoA ligase FadD14 OS=Mycobacterium smegmatis (strain ATCC 700084 / mc(2)155) GN=fad	1	45.368	0.0117	45.368	24.813	45.368	1	K	ERWAFVDQVPRTSVGKYDKKTIRARHAEGAY	TSVGK(1)YDK	TSVGK(45.37)YDK(-45.37)	5	2	0.72657	0.21897	0.21897	?????????	?????????	0.12888	0.12888	?????????	?????????	?????????	+	1	?????????	1	0	Median	16060000	12878000	3182300	351	518	518	624	633	1066	1532	1066	1532	ZHAILEI_ACETYLATION_IP_F02_171118014759	13393	1066	1532
I7FK71;A0R3C8	187;187	I7FK71	I7FK71	>tr|I7FK71|I7FK71_MYCS2 Ribose-phosphate pyrophosphokinase OS=Mycobacterium smegmatis (strain ATCC 700084 / mc(2)155) GN=prs PE=3 SV=1;>tr|A0R3C8|A0R3C8_MYCS2 Ribose-phosphate pyrophosphokinase OS=Mycobacterium smegmatis (strain ATCC 700084 / mc(2)155) GN=	1	88.3849	1.63e-111	88.385	78.01	88.385	1	K	MVVVSPDSGRVRVAEKWADSLGGVPLAFIHK	VAEK(1)WADSLGGVPLAFIHK	VAEK(88.38)WADSLGGVPLAFIHK(-88.38)	4	3	-0.069259	1.5029	1.5029	?????????	?????????	1.4797	1.4797	?????????	?????????	?????????	+	1	?????????	1	0	Median	1949500	884070	1065400	357	187	187	637	646	1088	1564	1088	1564	ZHAILEI_ACETYLATION_IP_F03_171118063312	55568	1088	1564
I7FSI8;A0R3M3	7;7	I7FSI8	I7FSI8	>tr|I7FSI8|I7FSI8_MYCS2 Succinyl-CoA ligase ADP-forming subunit alpha OS=Mycobacterium smegmatis (strain ATCC 700084 / mc(2)155) GN=sucD PE=3 SV=1;>tr|A0R3M3|A0R3M3_MYCS2 Succinate--CoA ligase [ADP-forming] subunit alpha OS=Mycobacterium smegmatis (strain	1	40.4964	0.00940255	40.496	30.7	40.496	1	K	_________MSIFLNKDSKVIVQGITGGEGT	SIFLNK(1)DSK	SIFLNK(40.5)DSK(-40.5)	6	2	-0.0016274	1.7708	1.7708	?????????	?????????	1.9826	1.9826	?????????	?????????	?????????	+	1	?????????	1	0	Median	770640	248620	522020	362	7	7	553	559	936	1345	936	1345	ZHAILEI_ACETYLATION_IP_F02_171118014759	30673	936	1345
I7GFL3;A0R403	223;223	I7GFL3	I7GFL3	>tr|I7GFL3|I7GFL3_MYCS2 Epoxide hydrolase OS=Mycobacterium smegmatis (strain ATCC 700084 / mc(2)155) GN=MSMEI_5509 PE=4 SV=1;>tr|A0R403|A0R403_MYCS2 Epoxide hydrolase OS=Mycobacterium smegmatis (strain ATCC 700084 / mc(2)155) GN=MSMEG_5658 PE=4 SV=1	1	47.1869	0.00496054	49.536	38.67	47.187	1	K	TEEVRQALERMQYYRKWDSGYMKQQSTRPQT	K(1)WDSGYMK	K(47.19)WDSGYMK(-47.19)	1	2	-0.34612	1.2793	1.2793	?????????	?????????	1.2965	1.2965	?????????	?????????	?????????	+	1	14.051	2	0	Median	4181200	1939500	2241700	372	223	223	383	387	652;653	922;923	653	923	ZHAILEI_ACETYLATION_IP_F03_171118063312	22822	652	922
I7FL16;A0R446	120;120	I7FL16	I7FL16	>tr|I7FL16|I7FL16_MYCS2 Putative molybdenum cofactor biosynthesis protein OS=Mycobacterium smegmatis (strain ATCC 700084 / mc(2)155) GN=moaE2 PE=4 SV=1;>tr|A0R446|A0R446_MYCS2 Molybdopterin converting factor, subunit 2 OS=Mycobacterium smegmatis (strain AT	1	41.8761	0.0122231	41.876	12.715	41.876	1	K	RRAAFETCARLVDVVKERLPVWKHQHFADGT	LVDVVK(1)ER	LVDVVK(41.88)ER	6	2	0.16709	2.7783	2.7783	?????????	?????????	2.7075	2.7075	?????????	?????????	?????????	+	1	?????????	1	0	Median	1356600	356320	1000300	377	120	120	442	446	753	1066	753	1066	ZHAILEI_ACETYLATION_IP_F01_171117210251	17213	753	1066
I7G8P8;A0R479	66;66	I7G8P8	I7G8P8	>tr|I7G8P8|I7G8P8_MYCS2 Fatty-acid-CoA racemase Far OS=Mycobacterium smegmatis (strain ATCC 700084 / mc(2)155) GN=far PE=4 SV=1;>tr|A0R479|A0R479_MYCS2 Alpha-methylacyl-CoA racemase OS=Mycobacterium smegmatis (strain ATCC 700084 / mc(2)155) GN=MSMEG_5734 P	1	41.9957	0.0161529	41.996	31.924	41.996	1	K	VDLLHRGKRIVDLDVKAEPAKLLDLVAKADV	IVDLDVK(1)AEPAK	IVDLDVK(42)AEPAK(-42)	7	2	-0.33513																446630	0	446630	380	66	66	368	371	629	888	629	888	ZHAILEI_ACETYLATION_IP_F03_171118063312	28362	629	888
I7GFR3;A0R4D8	33;33	I7GFR3	I7GFR3	>tr|I7GFR3|I7GFR3_MYCS2 Phosphoribosylformylglycinamidine cyclo-ligase OS=Mycobacterium smegmatis (strain ATCC 700084 / mc(2)155) GN=purM PE=3 SV=1;>tr|A0R4D8|A0R4D8_MYCS2 Phosphoribosylformylglycinamidine cyclo-ligase OS=Mycobacterium smegmatis (strain AT	1	41.3826	6.16e-05	41.383	35.97	41.383		K	AGVDIEAGDRAVELFKPLAAKATRPEVRGGL	AVELFK(1)PLAAK	AVELFK(41.38)PLAAK(-41.38)	6	2	0.56122	1.2333	1.2333	?????????	?????????	1.3348	1.3348	?????????	?????????	?????????	+	1	?????????	1	0	Median	1064100	529050	535060	383	33	33	92	93	156	215	156	215	ZHAILEI_ACETYLATION_IP_F02_171118014759	49413	156	215
I7FLL6;A0R4R9	99;99	I7FLL6	I7FLL6	>tr|I7FLL6|I7FLL6_MYCS2 Short-chain dehydrogenase/reductase SDR OS=Mycobacterium smegmatis (strain ATCC 700084 / mc(2)155) GN=MSMEI_5772 PE=1 SV=1;>tr|A0R4R9|A0R4R9_MYCS2 Short chain dehydrogenase OS=Mycobacterium smegmatis (strain ATCC 700084 / mc(2)155)	1	58.8141	8.28e-13	58.814	48.44	58.814	1	K	RVDVVINNAFRVPSMKPFANTTFEHMRDAIE	VPSMK(1)PFANTTFEHMR	VPSMK(58.81)PFANTTFEHMR	5	3	-0.53474	3.7243	3.7243	?????????	?????????	3.5929	3.5929	?????????	?????????	?????????	+	1	?????????	1	0	Median	1878800	637130	1241700	396	99	99	685	694	1162	1671	1162	1671	ZHAILEI_ACETYLATION_IP_F02_171118014759	47003	1162	1671
I7FLM5;A0R4T0	116;116	I7FLM5	I7FLM5	>tr|I7FLM5|I7FLM5_MYCS2 MaoC-like dehydratase OS=Mycobacterium smegmatis (strain ATCC 700084 / mc(2)155) GN=MSMEI_5782 PE=4 SV=1;>tr|A0R4T0|A0R4T0_MYCS2 Putative peroxisomal multifunctional enzyme type 2 OS=Mycobacterium smegmatis (strain ATCC 700084 / mc(	1	57.3472	0.00118875	57.347	46.595	57.347	1	K	SGTAKSVQRFTEIWDKGKAAVIVSETTVTDP	FTEIWDK(1)GK	FTEIWDK(57.35)GK(-57.35)	7	2	0.41417	2.4958	2.4958	?????????	?????????	2.3913	2.3913	?????????	?????????	?????????	+	1	?????????	1	0	Median	1444100	398150	1045900	398	116	116	201	202	323	445	323	445	ZHAILEI_ACETYLATION_IP_F01_171117210251	33223	323	445
I7G9J4;A0R4X8	192;192	I7G9J4	I7G9J4	>tr|I7G9J4|I7G9J4_MYCS2 Lipid transfer protein or keto acyl-CoA thiolase Ltp2 OS=Mycobacterium smegmatis (strain ATCC 700084 / mc(2)155) GN=ltp2 PE=4 SV=1;>tr|A0R4X8|A0R4X8_MYCS2 Lipid-transfer protein OS=Mycobacterium smegmatis (strain ATCC 700084 / mc(2)	1	41.695	9.26e-07	50.077	30.758	41.695	1	K	DRKHAANNPKAHFYGKPITIEDHQNSRWIAE	AHFYGK(1)PITIEDHQNSR	AHFYGK(41.7)PITIEDHQNSR	6	4	1.4804																1874900	0	1874900	399	192	192	39	40	64;65	87;88	65	88	ZHAILEI_ACETYLATION_IP_F03_171118063312	24401	64	87
I7GF99;A0R4Z5	260;260	I7GF99	I7GF99	>tr|I7GF99|I7GF99_MYCS2 Putative acetyl-COA acetyltransferase Fada6 (Acetoacetyl-COA thiolase) OS=Mycobacterium smegmatis (strain ATCC 700084 / mc(2)155) GN=fadA6 PE=4 SV=1;>tr|A0R4Z5|A0R4Z5_MYCS2 Acetyl-CoA acetyltransferase OS=Mycobacterium smegmatis (st	1	68.9149	1.16e-16	68.915	53.476	68.915	1	K	AVLLASEQAVKEHNLKPRARIHHISARGADP	EHNLK(1)PR	EHNLK(68.91)PR	5	3	0.66912																407740	0	407740	402	260	260	155	156	250	341	250	341	ZHAILEI_ACETYLATION_IP_F02_171118014759	8940	250	341
A0R597;I7FU54	136;176	A0R597	A0R597	>tr|A0R597|A0R597_MYCS2 Inorganic pyrophosphatase OS=Mycobacterium smegmatis (strain ATCC 700084 / mc(2)155) GN=ppa PE=3 SV=1;>tr|I7FU54|I7FU54_MYCS2 Inorganic pyrophosphatase OS=Mycobacterium smegmatis (strain ATCC 700084 / mc(2)155) GN=ppa PE=3 SV=1	1	46.3521	5.97e-05	64.224	26.256	46.352	1	K	HFFVHYKDLEPGKFVKTADWEGRAEAEAELQ	FVK(1)TADWEGR	FVK(46.35)TADWEGR	3	2	-0.14927	1.8528	1.8528	?????????	?????????	1.5995	1.5995	?????????	?????????	?????????	+	1	0.61306	2	0	Median	7999900	3297500	4702400	414	136	136	202	203	324;325	446;447;448	325	448	ZHAILEI_ACETYLATION_IP_F03_171118063312	25279	324	446
A0R597;I7FU54	127;167	A0R597	A0R597	>tr|A0R597|A0R597_MYCS2 Inorganic pyrophosphatase OS=Mycobacterium smegmatis (strain ATCC 700084 / mc(2)155) GN=ppa PE=3 SV=1;>tr|I7FU54|I7FU54_MYCS2 Inorganic pyrophosphatase OS=Mycobacterium smegmatis (strain ATCC 700084 / mc(2)155) GN=ppa PE=3 SV=1	1	85.5541	2e-71	85.554	71.808	85.554	1	K	SQFELDAIKHFFVHYKDLEPGKFVKTADWEG	HFFVHYK(1)DLEPGK	HFFVHYK(85.55)DLEPGK(-85.55)	7	3	-0.14936	1.2446	1.2446	?????????	?????????	1.0471	1.0471	?????????	?????????	?????????	+	1	?????????	1	0	Median	3673800	1754700	1919100	414	127	127	323	325	552	777;778;779	552	779	ZHAILEI_ACETYLATION_IP_F02_171118014759	35346	552	779
A0R597;I7FU54	16;56	A0R597	A0R597	>tr|A0R597|A0R597_MYCS2 Inorganic pyrophosphatase OS=Mycobacterium smegmatis (strain ATCC 700084 / mc(2)155) GN=ppa PE=3 SV=1;>tr|I7FU54|I7FU54_MYCS2 Inorganic pyrophosphatase OS=Mycobacterium smegmatis (strain ATCC 700084 / mc(2)155) GN=ppa PE=3 SV=1	1	57.1641	8.5e-05	61.11	48.756	57.164	1	K	MEFDVVIEIPKGSRNKYEVDHETGRVKLDRY	NK(1)YEVDHETGR	NK(57.16)YEVDHETGR	2	3	-0.50049	4.4932	4.4932	?????????	?????????	3.4032	3.4032	?????????	?????????	?????????	+	1	16.887	3	0	Median	22923000	4263700	18660000	414	16	16	487	493	836;837;838	1190;1191;1192	838	1192	ZHAILEI_ACETYLATION_IP_F03_171118063312	10720	837	1191
A0R5D9	547	A0R5D9	A0R5D9	>sp|A0R5D9|TOP1_MYCS2 DNA topoisomerase 1 OS=Mycobacterium smegmatis (strain ATCC 700084 / mc(2)155) GN=topA PE=1 SV=1	1	50.1196	0.0188693	50.12	30.273	50.12	1	K	YSSIIKTIQDRGYVQKKGSALVPSWVAFAVV	GYVQK(1)K	GYVQK(50.12)K(-50.12)	5	2	0.71822	1.1462	1.1462	?????????	?????????	1.2548	1.2548	?????????	?????????	?????????	+	1	?????????	1	0	Median	1185800	569130	616680	416	547	547	316	318	538	757	538	757	ZHAILEI_ACETYLATION_IP_F02_171118014759	9808	538	757
A0R5G1	889	A0R5G1	A0R5G1	>sp|A0R5G1|ACSA_MYCS2 Acetyl-coenzyme A synthetase OS=Mycobacterium smegmatis (strain ATCC 700084 / mc(2)155) GN=acsA PE=3 SV=1	1	61.1614	1.18e-64	89.029	71.808	61.161	1	K	EELRAEVAREISPIAKPREIHIVPELPKTRS	EISPIAK(1)PR	EISPIAK(61.16)PR	7	2	-0.0031145	18.246	18.246	?????????	?????????	14.935	14.935	?????????	?????????	?????????	+	1	9.0903	3	0	Median	25395000	1416900	23978000	418	889	889	158	159	253;254;255	344;345;346;347	255	347	ZHAILEI_ACETYLATION_IP_F03_171118063312	20141	254	345
A0R5G1	332	A0R5G1	A0R5G1	>sp|A0R5G1|ACSA_MYCS2 Acetyl-coenzyme A synthetase OS=Mycobacterium smegmatis (strain ATCC 700084 / mc(2)155) GN=acsA PE=3 SV=1	1	56.9157	2.75e-11	60.398	47.822	56.916	1	K	ELYAEAEKDRLAFWEKQAKRLSWQTPFTDVL	LAFWEK(1)QAK	LAFWEK(56.92)QAK(-56.92)	6	2	-0.31123																22945000	0	22945000	418	332	332	388	392	661;662;663	934;935;936	663	936	ZHAILEI_ACETYLATION_IP_F03_171118063312	40482	661	934
A0R5G1	403	A0R5G1	A0R5G1	>sp|A0R5G1|ACSA_MYCS2 Acetyl-coenzyme A synthetase OS=Mycobacterium smegmatis (strain ATCC 700084 / mc(2)155) GN=acsA PE=3 SV=1	1	76.7593	3.57e-66	76.759	62.195	76.759	1	K	GEPVGDARSITYAELKDEVCKAANALTDLGL	SITYAELK(1)DEVCK	SITYAELK(76.76)DEVCK(-76.76)	8	2	-0.27444																769940	0	769940	418	403	403	556	562	941	1351	941	1351	ZHAILEI_ACETYLATION_IP_F02_171118014759	45041	941	1351
A0R5G1	654	A0R5G1	A0R5G1	>sp|A0R5G1|ACSA_MYCS2 Acetyl-coenzyme A synthetase OS=Mycobacterium smegmatis (strain ATCC 700084 / mc(2)155) GN=acsA PE=3 SV=1	1	80.5956	2.36e-67	80.596	80.596	80.596	1	K	VTIYYTAPTLIRTFMKLGHQIPASHDLSSLR	TFMK(1)LGHQIPASHDLSSLR	TFMK(80.6)LGHQIPASHDLSSLR	4	4	-0.41931	17.137	17.137	?????????	?????????	11.19	11.19	?????????	?????????	?????????	+	1	18.551	3	0	Median	49870000	3442900	46427000	418	654	654	595	603	1011;1012;1013	1459;1460;1461	1013	1461	ZHAILEI_ACETYLATION_IP_F03_171118063312	39849	1013	1461
A0R5G1	515	A0R5G1	A0R5G1	>sp|A0R5G1|ACSA_MYCS2 Acetyl-coenzyme A synthetase OS=Mycobacterium smegmatis (strain ATCC 700084 / mc(2)155) GN=acsA PE=3 SV=1	1	61.4803	1.57e-14	61.48	40.085	61.48	1	K	SVKNVLVVRRTGIDVKWTDGRDLWWDETVEQ	TGIDVK(1)WTDGR	TGIDVK(61.48)WTDGR	6	2	-0.89993																1550500	0	1550500	418	515	515	597	605	1016;1017	1464;1465	1017	1465	ZHAILEI_ACETYLATION_IP_F03_171118063312	33820	1017	1465
I7GAD7;A0R5M3	384;384	I7GAD7	I7GAD7	>tr|I7GAD7|I7GAD7_MYCS2 Iron-containing alcohol dehydrogenase OS=Mycobacterium smegmatis (strain ATCC 700084 / mc(2)155) GN=MSMEI_6081 PE=4 SV=1;>tr|A0R5M3|A0R5M3_MYCS2 Alcohol dehydrogenase, iron-containing OS=Mycobacterium smegmatis (strain ATCC 700084 /	1	42.5986	2.56e-23	77.923	36.474	42.599	1	K	TGKYAGKGEVIKGDDKTIRAISEHIQDDWCT	GDDK(1)TIR	GDDK(42.6)TIR	4	2	-0.20574	25.136	25.136	?????????	?????????	17.653	17.653	?????????	?????????	?????????	+	1	?????????	1	0	Median	8999000	361000	8638000	423	384	384	216;223	217;224	351;352	485;486	352	486	ZHAILEI_ACETYLATION_IP_F03_171118063312	7940	351	485
I7GAD7;A0R5M3	380;380	I7GAD7	I7GAD7	>tr|I7GAD7|I7GAD7_MYCS2 Iron-containing alcohol dehydrogenase OS=Mycobacterium smegmatis (strain ATCC 700084 / mc(2)155) GN=MSMEI_6081 PE=4 SV=1;>tr|A0R5M3|A0R5M3_MYCS2 Alcohol dehydrogenase, iron-containing OS=Mycobacterium smegmatis (strain ATCC 700084 /	1	47.3018	0.0186168	47.302	36.494	47.302	1	K	NQMNTGKYAGKGEVIKGDDKTIRAISEHIQD	GEVIK(1)GDDK	GEVIK(47.3)GDDK(-47.3)	5	2	0.47136																477770	0	477770	423	380	380	223	224	365	509	365	509	ZHAILEI_ACETYLATION_IP_F02_171118014759	11727	365	509
I7GAD7;A0R5M3	371;371	I7GAD7	I7GAD7	>tr|I7GAD7|I7GAD7_MYCS2 Iron-containing alcohol dehydrogenase OS=Mycobacterium smegmatis (strain ATCC 700084 / mc(2)155) GN=MSMEI_6081 PE=4 SV=1;>tr|A0R5M3|A0R5M3_MYCS2 Alcohol dehydrogenase, iron-containing OS=Mycobacterium smegmatis (strain ATCC 700084 /	1	47.7121	0.00771817	47.712	23.458	47.712	1	K	QVRVDSYAKNQMNTGKYAGKGEVIKGDDKTI	NQMNTGK(1)YAGK	NQMNTGK(47.71)YAGK(-47.71)	7	2	0.67681																1402400	0	1402400	423	371	371	493	499	846	1202	846	1202	ZHAILEI_ACETYLATION_IP_F02_171118014759	13289	846	1202
I7GAR6;A0R629	153;153	I7GAR6	I7GAR6	>tr|I7GAR6|I7GAR6_MYCS2 UDP-galactopyranose mutase Glf OS=Mycobacterium smegmatis (strain ATCC 700084 / mc(2)155) GN=glf PE=1 SV=1;>tr|A0R629|A0R629_MYCS2 UDP-galactopyranose mutase OS=Mycobacterium smegmatis (strain ATCC 700084 / mc(2)155) GN=glf PE=1 SV=	1	59.1163	7.67e-06	59.116	44.338	59.116	1	K	QASEIDTKDAKNFEEKAISLVGRPLYEAFIK	NFEEK(1)AISLVGR	NFEEK(59.12)AISLVGR	5	2	0.17493	1.7086	1.7086	?????????	?????????	1.59	1.59	?????????	?????????	?????????	+	1	11.004	2	0	Median	4310300	1581300	2729000	431	153	153	483	489	829;830	1181;1182	830	1182	ZHAILEI_ACETYLATION_IP_F03_171118063312	46797	830	1182
A0R652;I7GGK9;A0R6Q7	46;46;46	A0R652;I7GGK9	A0R652	>sp|A0R652|SODM_MYCS2 Superoxide dismutase [Mn] OS=Mycobacterium smegmatis (strain ATCC 700084 / mc(2)155) GN=sodA PE=1 SV=1;>tr|I7GGK9|I7GGK9_MYCS2 Superoxide dismutase Fe OS=Mycobacterium smegmatis (strain ATCC 700084 / mc(2)155) GN=sodB PE=4 SV=1;>tr|A0	1	68.751	1.36e-125	97.797	81.532	68.751	1	K	KHHATYVKGVNDAIAKLEEARANGDHAAIFL;KHHATYVKGVNDAIAKLEEARANGDHGAIFL	GVNDAIAK(1)LEEAR	GVNDAIAK(68.75)LEEAR	8	2	0.1624	1.3299	1.3299	?????????	?????????	1.1331	1.1331	?????????	?????????	?????????	+	1	7.9002	2	0	Median	6241600	2564400	3677300	433;444	46;46	46	304	306	510;511	716;717;718	511	718	ZHAILEI_ACETYLATION_IP_F03_171118063312	41109	510	716
A0R652;I7GGK9;A0R6Q7	174;174;174	A0R652;I7GGK9	A0R652	>sp|A0R652|SODM_MYCS2 Superoxide dismutase [Mn] OS=Mycobacterium smegmatis (strain ATCC 700084 / mc(2)155) GN=sodA PE=1 SV=1;>tr|I7GGK9|I7GGK9_MYCS2 Superoxide dismutase Fe OS=Mycobacterium smegmatis (strain ATCC 700084 / mc(2)155) GN=sodB PE=4 SV=1;>tr|A0	1	56.4315	0.00270253	56.432	29.739	56.432	1	K	VDMWEHAFYLQYKNVKADYVKAFWNVVNWDD;VDMWEHAYYLQYKNVKADYVKAIWNVVNWQD	NVK(1)ADYVK	NVK(56.43)ADYVK(-56.43)	3	2	0.019619	1.2364	1.2364	?????????	?????????	1.0686	1.0686	?????????	?????????	?????????	+	1	?????????	1	0	Median	3419400	1569500	1849900	433;444	174;174	174	497	503	851	1208;1209	851	1208	ZHAILEI_ACETYLATION_IP_F02_171118014759	18289	851	1208
I7GGF4;A0R656	71;79	I7GGF4	I7GGF4	>tr|I7GGF4|I7GGF4_MYCS2 Uncharacterized protein OS=Mycobacterium smegmatis (strain ATCC 700084 / mc(2)155) GN=MSMEI_6263 PE=4 SV=1;>tr|A0R656|A0R656_MYCS2 Uncharacterized protein OS=Mycobacterium smegmatis (strain ATCC 700084 / mc(2)155) GN=MSMEG_6431 PE=4	1	52.5991	7.43e-07	52.599	42.101	52.599	1	K	PSAATMAALANFFRIKPAYFTDDEYYEKLDK	IK(1)PAYFTDDEYYEK	IK(52.6)PAYFTDDEYYEK(-52.6)	2	2	1.0849	0.96638	0.96638	?????????	?????????	0.82203	0.82203	?????????	?????????	?????????	+	1	24.965	2	0	Median	7966200	4297600	3668600	434	71	71	356	359	607;608	860;861;862	608	861	ZHAILEI_ACETYLATION_IP_F02_171118014759	41669	608	861
I7GG07;A0R6Q9	28;39	I7GG07	I7GG07	>tr|I7GG07|I7GG07_MYCS2 5-methyltetrahydropteroyltriglutamate--homocysteine methyltransferase OS=Mycobacterium smegmatis (strain ATCC 700084 / mc(2)155) GN=metE PE=3 SV=1;>tr|A0R6Q9|A0R6Q9_MYCS2 5-methyltetrahydropteroyltriglutamate--homocysteine methyltra	1	43.0301	5.81e-08	64.104	44.972	43.03	1	K	SPRIGPNRELKRAVEKYWAGNLDRSGLESVA	AVEK(1)YWAGNLDR	AVEK(43.03)YWAGNLDR	4	2	-0.054445	6.0704	6.0704	?????????	?????????	5.6579	5.6579	?????????	?????????	?????????	+	1	0.12802	2	0	Median	6082000	752580	5329400	445	28	28	91	92	153;154;155	212;213;214	155	214	ZHAILEI_ACETYLATION_IP_F03_171118063312	35249	154	213
I7FNY1;A0R716	100;100	I7FNY1	I7FNY1	>tr|I7FNY1|I7FNY1_MYCS2 Oxidoreductase, aldo/keto reductase family OS=Mycobacterium smegmatis (strain ATCC 700084 / mc(2)155) GN=MSMEI_6564 PE=4 SV=1;>tr|A0R716|A0R716_MYCS2 Oxidoreductase, aldo/keto reductase family protein OS=Mycobacterium smegmatis (str	1	59.6408	0.0109245	59.641	46.652	59.641	1	K	GSAEENFGRMLRRDFKPYRNELIISTKAGWD	DFK(1)PYR	DFK(59.64)PYR	3	2	-0.092158	2.4797	2.4797	?????????	?????????	2.6066	2.6066	?????????	?????????	?????????	+	1	?????????	1	0	Median	529960	151410	378550	448	100	100	120	121	203	273	203	273	ZHAILEI_ACETYLATION_IP_F03_171118063312	19790	203	273
A0R742;I7GG46	275;294	A0R742	A0R742	>tr|A0R742|A0R742_MYCS2 Homoserine O-acetyltransferase OS=Mycobacterium smegmatis (strain ATCC 700084 / mc(2)155) GN=MSMEG_6772 PE=3 SV=1;>tr|I7GG46|I7GG46_MYCS2 Homoserine O-acetyltransferase OS=Mycobacterium smegmatis (strain ATCC 700084 / mc(2)155) GN=M	1	53.3001	6.6e-07	53.3	39.882	53.3	1	K	NTPGRGFHGDQVAALKTIKAKMIVAPAEKDL	GFHGDQVAALK(1)TIK	GFHGDQVAALK(53.3)TIK(-53.3)	11	3	0.007815	1.1091	1.1091	?????????	?????????	1.194	1.194	?????????	?????????	?????????	+	1	?????????	1	0	Median	1011800	445780	566030	450	275	275	225	226	367	511	367	511	ZHAILEI_ACETYLATION_IP_F02_171118014759	34653	367	511
I7F8C1;A4ZHU4	359;359	I7F8C1	I7F8C1	>tr|I7F8C1|I7F8C1_MYCS2 Elongation factor G OS=Mycobacterium smegmatis (strain ATCC 700084 / mc(2)155) GN=fusA PE=3 SV=1;>tr|A4ZHU4|A4ZHU4_MYCS2 Elongation factor G OS=Mycobacterium smegmatis (strain ATCC 700084 / mc(2)155) GN=fusA PE=3 SV=1	1	73.8411	6.83e-49	82.029	77.744	73.841	1	K	SQVVNSTKGKKERLGKLFQMHANKENPVERA	LGK(1)LFQMHANK	LGK(73.84)LFQMHANK(-73.84)	3	3	0.34694	1.4437	1.4437	?????????	?????????	1.5296	1.5296	?????????	?????????	?????????	+	1	?????????	1	0	Median	1714500	599260	1115200	461	359	359	403	407	684;685	964;965;966;967	685	967	ZHAILEI_ACETYLATION_IP_F03_171118063312	34443	684	964
I7GBR5;A0R069	219;221	I7GBR5	I7GBR5	>tr|I7GBR5|I7GBR5_MYCS2 Probable cytosol aminopeptidase OS=Mycobacterium smegmatis (strain ATCC 700084 / mc(2)155) GN=pepA PE=3 SV=1;>tr|A0R069|A0R069_MYCS2 Probable cytosol aminopeptidase OS=Mycobacterium smegmatis (strain ATCC 700084 / mc(2)155) GN=pepA	1	50.3923	5.68e-07	50.392	40.619	50.392	1	K	FVNTPPSHLFPDEFAKRAKAFGESVGLKVEV	DFVNTPPSHLFPDEFAK(1)R	DFVNTPPSHLFPDEFAK(50.39)R	17	3	-2.1357																2529200	0	2529200	473	219	219	123	124	208	284	208	284	ZHAILEI_ACETYLATION_IP_F02_171118014759	51086	208	284
Q50441	94	Q50441	Q50441	>sp|Q50441|AHPD_MYCS2 Alkyl hydroperoxide reductase AhpD OS=Mycobacterium smegmatis (strain ATCC 700084 / mc(2)155) GN=ahpD PE=3 SV=2	1	49.4481	0.00361622	49.448	32.332	49.448	1	K	GMNNVFYRTKGQLDGKYDDLRAGLRMNIIGN	GQLDGK(1)YDDLR	GQLDGK(49.45)YDDLR	6	2	0.18936																503830	0	503830	480	94	94	279	281	474	673	474	673	ZHAILEI_ACETYLATION_IP_F03_171118063312	23602	474	673
Q50441	15	Q50441	Q50441	>sp|Q50441|AHPD_MYCS2 Alkyl hydroperoxide reductase AhpD OS=Mycobacterium smegmatis (strain ATCC 700084 / mc(2)155) GN=ahpD PE=3 SV=2	1	43.5023	0.0153736	43.502	23.073	43.502	1	K	_MSIDNIKSALPEYAKDLKLNLGSIANTTEL	SALPEYAK(1)DLK	SALPEYAK(43.5)DLK(-43.5)	8	2	-1.5224																361970	0	361970	480	15	15	540	546	916	1310	916	1310	ZHAILEI_ACETYLATION_IP_F02_171118014759	33839	916	1310
Data Set S2A. List of acetylated substrates identified in M. smegmatis (R3).
Proteins	Positions within proteins	Leading proteins	Protein	Fasta headers	Localization prob	Score diff	PEP	Score	Delta score	Score for localization	Number of Acetyl (K)	Amino acid	Sequence window	Acetyl (K) Probabilities	Acetyl (K) Score diffs	Position in peptide	Charge	Mass error [ppm]	Ratio H/L	Ratio H/L___1	Ratio H/L___2	Ratio H/L___3	Ratio H/L normalized	Ratio H/L normalized___1	Ratio H/L normalized___2	Ratio H/L normalized___3	Ratio H/L unmod. pep.	Ratio H/L localized	Ratio H/L nmods	Ratio H/L variability [%]	Ratio H/L count	Ratio H/L iso-count	Ratio H/L type	Intensity	Intensity L	Intensity H	Protein group IDs	Positions	Position	Peptide IDs	Mod. peptide IDs	Evidence IDs	MS/MS IDs	Best localization evidence ID	Best localization MS/MS ID	Best localization raw file	Best localization scan number	Best score evidence ID	Best score MS/MS ID
I7FC80;A0QND6	94;94	I7FC80	I7FC80	>tr|I7FC80|I7FC80_MYCS2 DNA polymerase III beta chain OS=Mycobacterium smegmatis (strain ATCC 700084 / mc(2)155) GN=dnaN PE=1 SV=1;>tr|A0QND6|A0QND6_MYCS2 DNA polymerase III subunit beta OS=Mycobacterium smegmatis (strain ATCC 700084 / mc(2)155) GN=dnaN PE	1	66.3869	2.24e-20	66.387	59.771	66.387	1	K	VSGRLLSDITKALPAKPVEVSVEGTRVSLTC	ALPAK(1)PVEVSVEGTR	ALPAK(66.39)PVEVSVEGTR	5	3	1.3138	1.8841	1.8841	?????????	?????????	1.9481	1.9481	?????????	?????????	?????????	+	1	?????????	1	0	Median	1702100	514730	1187300	0	94	94	68	68	97;98	136;137	98	137	ZHAILEI_ACETYLATION_IP_F03_171118164644	31761	98	137
A0QNQ9;I7G2I8	514;523	A0QNQ9	A0QNQ9	>tr|A0QNQ9|A0QNQ9_MYCS2 AMP-binding enzyme, putative OS=Mycobacterium smegmatis (strain ATCC 700084 / mc(2)155) GN=MSMEG_0131 PE=4 SV=1;>tr|I7G2I8|I7G2I8_MYCS2 Fatty-acid-CoA ligase FadD5 OS=Mycobacterium smegmatis (strain ATCC 700084 / mc(2)155) GN=MSMEI_	1	47.8688	0.0115928	47.869	38.072	47.869	1	K	KALEVVDALPRNPSGKVLKTELRERFGRATS	NPSGK(1)VLK	NPSGK(47.87)VLK(-47.87)	5	2	-0.99735	1.6387	1.6387	?????????	?????????	1.7402	1.7402	?????????	?????????	?????????	+	1	?????????	1	0	Median	604000	248390	355610	8	514	514	515	523	792	1131	792	1131	ZHAILEI_ACETYLATION_IP_F03_171118164644	13095	792	1131
I7F4Z3;A0QNZ3	41;47	I7F4Z3	I7F4Z3	>tr|I7F4Z3|I7F4Z3_MYCS2 Short-chain dehydrogenase/reductase SDR OS=Mycobacterium smegmatis (strain ATCC 700084 / mc(2)155) GN=MSMEI_0209 PE=4 SV=1;>tr|A0QNZ3|A0QNZ3_MYCS2 3-hydroxyacyl-CoA dehydrogenase OS=Mycobacterium smegmatis (strain ATCC 700084 / mc(2	1	84.5076	1.48e-48	84.508	75.009	84.508	1	K	AAKGAKVVIADLQADKGEALAKELGGAFVSV	VVIADLQADK(1)GEALAK	VVIADLQADK(84.51)GEALAK(-84.51)	10	2	-0.378	1.5639	1.5639	?????????	?????????	1.5412	1.5412	?????????	?????????	?????????	+	1	?????????	1	0	Median	1537800	658010	879790	11	41	41	752	762	1156	1672	1156	1672	ZHAILEI_ACETYLATION_IP_F02_171118140823	44014	1156	1672
A0QP62;I7G2T7	3;13	A0QP62	A0QP62	>tr|A0QP62|A0QP62_MYCS2 Transcriptional regulator TetR family protein OS=Mycobacterium smegmatis (strain ATCC 700084 / mc(2)155) GN=MSMEG_0285 PE=4 SV=1;>tr|I7G2T7|I7G2T7_MYCS2 TetR-like transcriptional regulator OS=Mycobacterium smegmatis (strain ATCC 700	1	40.6858	0.0114146	40.686	7.7568	40.686	1	K	_____________MSKQERRTQLLEVARELI	MSK(1)QER	MSK(40.69)QER	3	2	-2.9164																0	0	0	16	3	3	496	504	767	1101	767	1101	ZHAILEI_ACETYLATION_IP_F02_171118140823	16234	767	1101
I7G1K0;A0QP88	139;139	I7G1K0	I7G1K0	>tr|I7G1K0|I7G1K0_MYCS2 2-dehydro-3-deoxyphosphogluconate aldolase/4-hydroxy-2-oxoglutarate aldolase OS=Mycobacterium smegmatis (strain ATCC 700084 / mc(2)155) GN=MSMEI_0305 PE=4 SV=1;>tr|A0QP88|A0QP88_MYCS2 2-dehydro-3-deoxyphosphogluconate aldolase/4-hyd	1	53.3774	6.69e-07	57.106	41.562	53.377	1	K	YTELKFFPAEQAGGAKYLRAIHSPVPAARFC	FFPAEQAGGAK(1)YLR	FFPAEQAGGAK(53.38)YLR	11	2	-0.45838																2340300	2340300	0	17	139	139	195	196	278;279	384;385	279	385	ZHAILEI_ACETYLATION_IP_F02_171118140823	41322	278	384
A0QPD1;I7F5E0	72;78	A0QPD1	A0QPD1	>tr|A0QPD1|A0QPD1_MYCS2 Acetyltransferase OS=Mycobacterium smegmatis (strain ATCC 700084 / mc(2)155) GN=MSMEG_0356 PE=4 SV=1;>tr|I7F5E0|I7F5E0_MYCS2 Acetyltransferase-like protein OS=Mycobacterium smegmatis (strain ATCC 700084 / mc(2)155) GN=MSMEI_0349 PE=	1	43.3051	3.25e-05	59.709	56.791	43.305	1	K	KAAGKRIVAVCPYVAKYVSRHHDFDDVLDPV	IVAVCPYVAK(1)YVSR	IVAVCPYVAK(43.31)YVSR	10	3	0.03104	1.5279	1.5279	?????????	?????????	1.3772	1.3772	?????????	?????????	?????????	+	1	9.3485	2	0	Median	9570000	3302500	6267400	19	72	72	402	405	599;600;601	830;831;832	601	832	ZHAILEI_ACETYLATION_IP_F03_171118164644	45469	599	830
I7F5F7;A0QPE6	245;245	I7F5F7	I7F5F7	>tr|I7F5F7|I7F5F7_MYCS2 MaoC-like dehydratase OS=Mycobacterium smegmatis (strain ATCC 700084 / mc(2)155) GN=MSMEI_0364 PE=4 SV=1;>tr|A0QPE6|A0QPE6_MYCS2 MaoC like domain protein OS=Mycobacterium smegmatis (strain ATCC 700084 / mc(2)155) GN=MSMEG_0371 PE=4	1	41.3995	1.38e-25	83.862	83.862	41.399	1	K	EGQLSDAVKHSVRFAKPVVLPAKAALYVERD	FAK(1)PVVLPAK	FAK(41.4)PVVLPAK(-41.4)	3	3	0.43147	1.9409	1.9409	?????????	?????????	1.7136	1.7136	?????????	?????????	?????????	+	1	9.2295	2	0	Median	22717000	7733500	14984000	20	245	245	190	191	266;267;268;269	364;365;366;367;368;369;370	269	370	ZHAILEI_ACETYLATION_IP_F03_171118164644	33451	267	367
A0QQC8	85	A0QQC8	A0QQC8	>sp|A0QQC8|DNAK_MYCS2 Chaperone protein DnaK OS=Mycobacterium smegmatis (strain ATCC 700084 / mc(2)155) GN=dnaK PE=1 SV=1	1	45.8289	0.0114995	45.829	10.306	45.829	1	K	KRHVGTDWNIEIDDKKYTPQEISARVLMKLK	K(1)YTPQEISAR	K(45.83)YTPQEISAR	1	2	0.41425	2.5965	2.5965	?????????	?????????	2.3124	2.3124	?????????	?????????	?????????	+	1	?????????	1	0	Median	2179200	681590	1497600	34	85	85	419	423	627	865	627	865	ZHAILEI_ACETYLATION_IP_F03_171118164644	17890	627	865
A0QQJ4	325	A0QQJ4	A0QQJ4	>sp|A0QQJ4|FGD_MYCS2 F420-dependent glucose-6-phosphate dehydrogenase OS=Mycobacterium smegmatis (strain ATCC 700084 / mc(2)155) GN=fgd PE=1 SV=2	1	45.0814	0.0132512	45.081	45.081	45.081	1	K	FHAPGHDQRRFLELFKRDLEPRLRKLA____	FLELFK(1)R	FLELFK(45.08)R	6	2	0.38992	1.078	1.078	?????????	?????????	1.1121	1.1121	?????????	?????????	?????????	+	1	?????????	1	0	Median	1301500	685730	615730	39	325	325	205	207	290	400	290	400	ZHAILEI_ACETYLATION_IP_F03_171118164644	50460	290	400
A0QQJ4	206	A0QQJ4	A0QQJ4	>sp|A0QQJ4|FGD_MYCS2 F420-dependent glucose-6-phosphate dehydrogenase OS=Mycobacterium smegmatis (strain ATCC 700084 / mc(2)155) GN=fgd PE=1 SV=2	1	104.954	6.55e-143	104.95	97.823	104.95	1	K	GFICTSGKGEELYAEKLIPAVKEGAAAADRD	GEELYAEK(1)LIPAVK	GEELYAEK(104.95)LIPAVK(-104.95)	8	2	-0.010535	0.92266	0.92266	?????????	?????????	0.87874	0.87874	?????????	?????????	?????????	+	1	4.225	4	0	Median	25491000	13073000	12418000	39	206	206	237	239	340;341;342;343	474;475;476;477;478;479;480;481;482;483;484;485;486	343	484	ZHAILEI_ACETYLATION_IP_F03_171118164644	49631	343	484
A0QQU5	195	A0QQU5	A0QQU5	>sp|A0QQU5|CH601_MYCS2 60 kDa chaperonin 1 OS=Mycobacterium smegmatis (strain ATCC 700084 / mc(2)155) GN=groL1 PE=1 SV=1	1	61.8704	1.77e-05	61.87	56.264	61.87	1	K	TFGLQLELTEGMRFDKGYISGYFVTDAERQE	FDK(1)GYISGYFVTDAER	FDK(61.87)GYISGYFVTDAER	3	3	-0.11217	1.2204	1.2204	?????????	?????????	1.1406	1.1406	?????????	?????????	?????????	+	1	?????????	1	0	Median	3772700	1801400	1971400	45	195	195	193	194	275	380;381	275	381	ZHAILEI_ACETYLATION_IP_F02_171118140823	54535	275	381
A0QQU5	41	A0QQU5	A0QQU5	>sp|A0QQU5|CH601_MYCS2 60 kDa chaperonin 1 OS=Mycobacterium smegmatis (strain ATCC 700084 / mc(2)155) GN=groL1 PE=1 SV=1	1	55.37	0.000311606	55.37	40.11	55.37	1	K	VKVTLGPKGRNVVLEKKWGAPTITNDGVSIA	NVVLEK(1)K	NVVLEK(55.37)K(-55.37)	6	2	0.86759	0.56314	0.56314	?????????	?????????	0.57843	0.57843	?????????	?????????	?????????	+	1	?????????	1	0	Median	871990	548890	323100	45	41	41	524	532	806	1146	806	1146	ZHAILEI_ACETYLATION_IP_F03_171118164644	17071	806	1146
I7FX95;A0QQW8	64;64	I7FX95	I7FX95	>tr|I7FX95|I7FX95_MYCS2 Dihydrolipoyl dehydrogenase OS=Mycobacterium smegmatis (strain ATCC 700084 / mc(2)155) GN=lpd PE=4 SV=1;>tr|A0QQW8|A0QQW8_MYCS2 Dihydrolipoyl dehydrogenase OS=Mycobacterium smegmatis (strain ATCC 700084 / mc(2)155) GN=lpdA PE=4 SV=1	1	50.8061	9.93e-05	50.806	34.456	50.806	1	K	SKALLRNAEIAHMFNKEAKTFGISGEATFDY	NAEIAHMFNK(1)EAK	NAEIAHMFNK(50.81)EAK(-50.81)	10	3	-0.91585	1.7025	1.7025	?????????	?????????	1.6014	1.6014	?????????	?????????	?????????	+	1	?????????	1	0	Median	7218600	2845400	4373300	47	64	64	499	507	771	1105;1106;1107	771	1107	ZHAILEI_ACETYLATION_IP_F02_171118140823	36347	771	1107
I7FX95;A0QQW8	102;102	I7FX95	I7FX95	>tr|I7FX95|I7FX95_MYCS2 Dihydrolipoyl dehydrogenase OS=Mycobacterium smegmatis (strain ATCC 700084 / mc(2)155) GN=lpd PE=4 SV=1;>tr|A0QQW8|A0QQW8_MYCS2 Dihydrolipoyl dehydrogenase OS=Mycobacterium smegmatis (strain ATCC 700084 / mc(2)155) GN=lpdA PE=4 SV=1	1	63.0755	0.00204964	63.076	63.076	63.076	1	K	RKVADGRVAGVHFLMKKNKITEIHGYGKFTG	VAGVHFLMK(1)K	VAGVHFLMK(63.08)K(-63.08)	9	3	0.19956	1.6487	1.6487	?????????	?????????	1.5286	1.5286	?????????	?????????	?????????	+	1	?????????	1	0	Median	4133800	1688000	2445900	47	102	102	679	689	1046	1506;1507	1046	1506	ZHAILEI_ACETYLATION_IP_F02_171118140823	38238	1046	1506
I7G4E1;A0QQX6	334;334	I7G4E1	I7G4E1	>tr|I7G4E1|I7G4E1_MYCS2 Isocitrate lyase OS=Mycobacterium smegmatis (strain ATCC 700084 / mc(2)155) GN=icl PE=4 SV=1;>tr|A0QQX6|A0QQX6_MYCS2 Isocitrate lyase OS=Mycobacterium smegmatis (strain ATCC 700084 / mc(2)155) GN=aceA PE=4 SV=1	1	42.0835	7.51e-07	63.473	42.434	42.083	1	K	NWKKHLDDATIAKFQKELGAMGFKFQFITLA	FQK(1)ELGAMGFK	FQK(42.08)ELGAMGFK(-42.08)	3	2	-2.4172																9676000	0	9676000	48	334	334	210	212	297;298	409;410;411	298	411	ZHAILEI_ACETYLATION_IP_F03_171118164644	41120	297	410
I7FXB6;A0QR00	104;104	I7FXB6	I7FXB6	>tr|I7FXB6|I7FXB6_MYCS2 2,3-bisphosphoglycerate-dependent phosphoglycerate mutase OS=Mycobacterium smegmatis (strain ATCC 700084 / mc(2)155) GN=gpmA PE=3 SV=1;>tr|A0QR00|A0QR00_MYCS2 2,3-bisphosphoglycerate-dependent phosphoglycerate mutase OS=Mycobacteriu	1	58.0983	3.11e-08	58.098	55.34	58.098	1	K	HYGALQGLDKAETKEKYGEEQFMAWRRSYDT	EK(1)YGEEQFMAWR	EK(58.1)YGEEQFMAWR	2	2	0.84283	3.2598	3.2598	?????????	?????????	3.0452	3.0452	?????????	?????????	?????????	+	1	?????????	1	0	Median	4881700	790470	4091200	51	104	104	172	172	236;237	325;326	237	326	ZHAILEI_ACETYLATION_IP_F02_171118140823	49698	237	326
I7G7T9;A0QR89	263;263	I7G7T9	I7G7T9	>tr|I7G7T9|I7G7T9_MYCS2 Geranylgeranyl reductase OS=Mycobacterium smegmatis (strain ATCC 700084 / mc(2)155) GN=MSMEI_0998 PE=4 SV=1;>tr|A0QR89|A0QR89_MYCS2 Geranylgeranyl reductase OS=Mycobacterium smegmatis (strain ATCC 700084 / mc(2)155) GN=MSMEG_1028 PE	1	66.0227	2.13e-40	76.165	49.066	66.023	1	K	RSLPREWELPPIEELKKNKSVRAWRLPMGFT	EWELPPIEELK(1)K	EWELPPIEELK(66.02)K(-66.02)	11	3	1.7921	1.0117	1.0117	?????????	?????????	0.94574	0.94574	?????????	?????????	?????????	+	1	?????????	1	0	Median	4595300	1580000	3015300	55	263	263	186	187	258;259;260;261	356;357;358;359	261	359	ZHAILEI_ACETYLATION_IP_F03_171118164644	55645	260	358
I7FAZ6;A0QR90	62;62	I7FAZ6	I7FAZ6	>tr|I7FAZ6|I7FAZ6_MYCS2 Transcriptional regulator, TetR family OS=Mycobacterium smegmatis (strain ATCC 700084 / mc(2)155) GN=MSMEI_0999 PE=4 SV=1;>tr|A0QR90|A0QR90_MYCS2 Probable transcriptional regulatory protein OS=Mycobacterium smegmatis (strain ATCC 70	1	43.7611	0.0198914	43.761	23.446	43.761	1	K	PELSLREIAEEAGTAKPKIYRHFTDKSDLFQ	EIAEEAGTAK(1)PK	EIAEEAGTAK(43.76)PK(-43.76)	10	2	-0.23957																390830	0	390830	56	62	62	168	168	231	319	231	319	ZHAILEI_ACETYLATION_IP_F02_171118140823	17028	231	319
I7F7Z3;A0QRW8	193;193	I7F7Z3	I7F7Z3	>tr|I7F7Z3|I7F7Z3_MYCS2 Uncharacterized protein OS=Mycobacterium smegmatis (strain ATCC 700084 / mc(2)155) GN=MSMEI_1229 PE=4 SV=1;>tr|A0QRW8|A0QRW8_MYCS2 Uncharacterized protein OS=Mycobacterium smegmatis (strain ATCC 700084 / mc(2)155) GN=MSMEG_1265 PE=4	1	57.2884	0.00296769	57.288	44.188	57.288	1	K	EDVWRFHEEANSDLIKEAHRLADEAIKRHLV	FHEEANSDLIK(1)EAHR	FHEEANSDLIK(57.29)EAHR	11	3	-0.18467	0.62773	0.62773	?????????	?????????	0.6483	0.6483	?????????	?????????	?????????	+	1	?????????	1	0	Median	770540	419990	350560	64	193	193	199	200	283	392	283	392	ZHAILEI_ACETYLATION_IP_F03_171118164644	19874	283	392
A0QS97	143	A0QS97	A0QS97	>sp|A0QS97|RS7_MYCS2 30S ribosomal protein S7 OS=Mycobacterium smegmatis (strain ATCC 700084 / mc(2)155) GN=rpsG PE=1 SV=1	1	57.2254	3.25e-06	57.225	46.995	57.225	1	K	SNGLGASVKRREDTHKMAEANRAFAHYRW__	EDTHK(1)MAEANR	EDTHK(57.23)MAEANR	5	2	0.65962	1.1627	1.1627	?????????	?????????	1.3003	1.3003	?????????	?????????	?????????	+	1	?????????	1	0	Median	893980	417580	476400	74	143	143	159	159	221	298	221	298	ZHAILEI_ACETYLATION_IP_F02_171118140823	11338	221	298
A0QS98	185	A0QS98	A0QS98	>sp|A0QS98|EFTU_MYCS2 Elongation factor Tu OS=Mycobacterium smegmatis (strain ATCC 700084 / mc(2)155) GN=tuf PE=1 SV=1	1	62.6328	0.00185144	62.633	49.199	62.633	1	K	PVVRVSALKALEGDPKWVKSVEELMEAVDAS	ALEGDPK(1)WVK	ALEGDPK(62.63)WVK(-62.63)	7	2	-0.17418	1.384	1.384	?????????	?????????	1.2702	1.2702	?????????	?????????	?????????	+	1	?????????	1	0	Median	5476500	2218300	3258200	75	185	185	59	59	87	123	87	123	ZHAILEI_ACETYLATION_IP_F02_171118140823	34266	87	123
A0QS98	210	A0QS98	A0QS98	>sp|A0QS98|EFTU_MYCS2 Elongation factor Tu OS=Mycobacterium smegmatis (strain ATCC 700084 / mc(2)155) GN=tuf PE=1 SV=1	1	49.5922	0.0206331	49.592	42.024	49.592	1	K	EAVDASIPDPVRETDKPFLMPVEDVFTITGR	ETDK(1)PFLMPVEDVFTITGR	ETDK(49.59)PFLMPVEDVFTITGR	4	3	1.0867	1.253	1.253	?????????	?????????	1.3119	1.3119	?????????	?????????	?????????	+	1	?????????	1	0	Median	1146000	351110	794850	75	210	210	181	181	250	345	250	345	ZHAILEI_ACETYLATION_IP_F03_171118164644	65999	250	345
A0QS98	39	A0QS98	A0QS98	>sp|A0QS98|EFTU_MYCS2 Elongation factor Tu OS=Mycobacterium smegmatis (strain ATCC 700084 / mc(2)155) GN=tuf PE=1 SV=1	1	87.863	2.77e-50	87.863	68.664	87.863	1	K	GKTTLTAAITKVLHDKFPDLNESRAFDQIDN	VLHDK(1)FPDLNESR	VLHDK(87.86)FPDLNESR	5	3	-0.054465	1.3614	1.3614	?????????	?????????	1.262	1.262	?????????	?????????	?????????	+	1	?????????	1	0	Median	4141200	1647900	2493200	75	39	39	716	726	1103	1590;1591	1103	1590	ZHAILEI_ACETYLATION_IP_F02_171118140823	35671	1103	1590
A0QSD7	190	A0QSD7	A0QSD7	>sp|A0QSD7|RS3_MYCS2 30S ribosomal protein S3 OS=Mycobacterium smegmatis (strain ATCC 700084 / mc(2)155) GN=rpsC PE=3 SV=1	1	54.7679	2.54e-09	54.768	35.24	54.768	1	K	LHTLRADIDYGLYEAKTTFGRIGVKVWIYKG	ADIDYGLYEAK(1)TTFGR	ADIDYGLYEAK(54.77)TTFGR	11	3	-0.81218																1187000	1187000	0	84	190	190	20	20	24	37	24	37	ZHAILEI_ACETYLATION_IP_F02_171118140823	55422	24	37
A0QSD7	204	A0QSD7	A0QSD7	>sp|A0QSD7|RS3_MYCS2 30S ribosomal protein S3 OS=Mycobacterium smegmatis (strain ATCC 700084 / mc(2)155) GN=rpsC PE=3 SV=1	1	60.1571	8.07e-06	60.157	55.242	60.157	1	K	AKTTFGRIGVKVWIYKGDIVGGKRELAAAAP	VWIYK(1)GDIVGGK	VWIYK(60.16)GDIVGGK(-60.16)	5	2	0.26881	0.79094	0.79094	?????????	?????????	0.725	0.725	?????????	?????????	?????????	+	1	?????????	1	0	Median	4655400	3110000	1545400	84	204	204	762	773	1171	1693	1171	1693	ZHAILEI_ACETYLATION_IP_F02_171118140823	49753	1171	1693
A0QSK5	72	A0QSK5	A0QSK5	>sp|A0QSK5|RMLC_MYCS2 dTDP-4-dehydrorhamnose 3,5-epimerase OS=Mycobacterium smegmatis (strain ATCC 700084 / mc(2)155) GN=rmlC PE=1 SV=1	1	49.5369	2.09e-11	49.537	21.823	49.537	1	K	VLRGVHFAQVPPSQAKYVTCVRGAVFDVVVD	GVHFAQVPPSQAK(1)YVTCVR	GVHFAQVPPSQAK(49.54)YVTCVR	13	3	-0.86888																980020	0	980020	92	72	72	321	324	474	649	474	649	ZHAILEI_ACETYLATION_IP_F02_171118140823	37178	474	649
I7G5V6;A0QSN7;I7G4D2;A0QQW5	75;82;75;75	I7G5V6	I7G5V6	>tr|I7G5V6|I7G5V6_MYCS2 Aldehyde dehydrogenase (NAD+) OS=Mycobacterium smegmatis (strain ATCC 700084 / mc(2)155) GN=MSMEI_1506 PE=3 SV=1;>tr|A0QSN7|A0QSN7_MYCS2 Eptc-inducible aldehyde dehydrogenase OS=Mycobacterium smegmatis (strain ATCC 700084 / mc(2)155	1	71.3759	1.42e-47	71.376	59.175	71.376	1	K	DKALDAAHAAAPAWGKTAPAERALILNRIAD	ALDAAHAAAPAWGK(1)TAPAER	ALDAAHAAAPAWGK(71.38)TAPAER	14	3	0.22469																488230	0	488230	97	75	75	57;593	57;601	85	121	85	121	ZHAILEI_ACETYLATION_IP_F02_171118140823	30925	85	121
I7G5V6;A0QSN7	61;68	I7G5V6	I7G5V6	>tr|I7G5V6|I7G5V6_MYCS2 Aldehyde dehydrogenase (NAD+) OS=Mycobacterium smegmatis (strain ATCC 700084 / mc(2)155) GN=MSMEI_1506 PE=3 SV=1;>tr|A0QSN7|A0QSN7_MYCS2 Eptc-inducible aldehyde dehydrogenase OS=Mycobacterium smegmatis (strain ATCC 700084 / mc(2)155	1	112.582	8.09e-235	112.58	105.12	112.58	1	K	QVFCEVARSSEADIDKALDAAHAAAPAWGKT	SSEADIDK(1)ALDAAHAAAPAWGK	SSEADIDK(112.58)ALDAAHAAAPAWGK(-112.58)	8	3	0.25565																12068000	0	12068000	97	61	61	593	601	905	1286;1287	905	1286	ZHAILEI_ACETYLATION_IP_F02_171118140823	52656	905	1286
I7G610;A0QSV0	363;363	I7G610	I7G610	>tr|I7G610|I7G610_MYCS2 GMP synthase glutamine-hydrolyzing OS=Mycobacterium smegmatis (strain ATCC 700084 / mc(2)155) GN=guaA PE=3 SV=1;>tr|A0QSV0|A0QSV0_MYCS2 GMP synthase [glutamine-hydrolyzing] OS=Mycobacterium smegmatis (strain ATCC 700084 / mc(2)155)	1	44.2518	0.00361675	44.252	29.851	44.252	1	K	NIKSHHNVGGLPDDLKFKLVEPLRLLFKDEV	SHHNVGGLPDDLK(1)FK	SHHNVGGLPDDLK(44.25)FK(-44.25)	13	3	0.30756																472240	0	472240	105	363	363	584	592	894	1275	894	1275	ZHAILEI_ACETYLATION_IP_F02_171118140823	35850	894	1275
I7FYJ4;A0QSZ3	283;283	I7FYJ4	I7FYJ4	>tr|I7FYJ4|I7FYJ4_MYCS2 Isocitrate dehydrogenase (NADP) Icd2 OS=Mycobacterium smegmatis (strain ATCC 700084 / mc(2)155) GN=icd2 PE=1 SV=1;>tr|A0QSZ3|A0QSZ3_MYCS2 Isocitrate dehydrogenase, NADP-dependent OS=Mycobacterium smegmatis (strain ATCC 700084 / mc(2	1	47.9595	0.0116942	47.96	42.619	47.96	1	K	VFGHAVKVFYKDAFAKHEKLFDELGVNVNNG	DAFAK(1)HEK	DAFAK(47.96)HEK(-47.96)	5	2	0.32053	0.93768	0.93768	?????????	?????????	0.92378	0.92378	?????????	?????????	?????????	+	1	?????????	1	0	Median	1622600	910870	711770	110	283	283	124;699	124;709	180	250	180	250	ZHAILEI_ACETYLATION_IP_F02_171118140823	13881	180	250
I7FYJ4;A0QSZ3	474;474	I7FYJ4	I7FYJ4	>tr|I7FYJ4|I7FYJ4_MYCS2 Isocitrate dehydrogenase (NADP) Icd2 OS=Mycobacterium smegmatis (strain ATCC 700084 / mc(2)155) GN=icd2 PE=1 SV=1;>tr|A0QSZ3|A0QSZ3_MYCS2 Isocitrate dehydrogenase, NADP-dependent OS=Mycobacterium smegmatis (strain ATCC 700084 / mc(2	1	47.3018	0.00873499	47.302	35.847	47.302	1	K	WRMPIVKDAPIRDWVKLAVTRARLSGMPVVF	DWVK(1)LAVTR	DWVK(47.3)LAVTR	4	2	-0.35891	1.2813	1.2813	?????????	?????????	1.2881	1.2881	?????????	?????????	?????????	+	1	?????????	1	0	Median	1407800	690690	717090	110	474	474	151	151	212	288	212	288	ZHAILEI_ACETYLATION_IP_F02_171118140823	47107	212	288
I7FYJ4;A0QSZ3	213;213	I7FYJ4	I7FYJ4	>tr|I7FYJ4|I7FYJ4_MYCS2 Isocitrate dehydrogenase (NADP) Icd2 OS=Mycobacterium smegmatis (strain ATCC 700084 / mc(2)155) GN=icd2 PE=1 SV=1;>tr|A0QSZ3|A0QSZ3_MYCS2 Isocitrate dehydrogenase, NADP-dependent OS=Mycobacterium smegmatis (strain ATCC 700084 / mc(2	1	57.4342	1.03e-06	57.434	41.889	57.434	1	K	VKMVLKTKSGEEIVLKPEVKLDAGDIIDSMY	SGEEIVLK(1)PEVK	SGEEIVLK(57.43)PEVK(-57.43)	8	2	-1.0278	1.2097	1.2097	?????????	?????????	1.2233	1.2233	?????????	?????????	?????????	+	1	23.551	2	0	Median	3139900	1468000	1671800	110	213	213	574	582	880;881	1251;1252;1253	881	1253	ZHAILEI_ACETYLATION_IP_F03_171118164644	32375	881	1253
I7FYJ4;A0QSZ3	418;418	I7FYJ4	I7FYJ4	>tr|I7FYJ4|I7FYJ4_MYCS2 Isocitrate dehydrogenase (NADP) Icd2 OS=Mycobacterium smegmatis (strain ATCC 700084 / mc(2)155) GN=icd2 PE=1 SV=1;>tr|A0QSZ3|A0QSZ3_MYCS2 Isocitrate dehydrogenase, NADP-dependent OS=Mycobacterium smegmatis (strain ATCC 700084 / mc(2	1	63.0519	1.34e-22	63.052	51.942	63.052	1	K	PTTMGTVPNVGLMAQKAEEYGSHDKTFEIPE	THGQFDPTTMGTVPNVGLMAQK(1)AEEYGSHDK	THGQFDPTTMGTVPNVGLMAQK(63.05)AEEYGSHDK(-63.05)	22	4	-0.50314	1.468	1.468	?????????	?????????	1.2984	1.2984	?????????	?????????	?????????	+	1	?????????	1	0	Median	10800000	4252300	6547600	110	418	418	633	643	967	1389;1390;1391	967	1389	ZHAILEI_ACETYLATION_IP_F02_171118140823	55006	967	1389
I7FYJ4;A0QSZ3	278;278	I7FYJ4	I7FYJ4	>tr|I7FYJ4|I7FYJ4_MYCS2 Isocitrate dehydrogenase (NADP) Icd2 OS=Mycobacterium smegmatis (strain ATCC 700084 / mc(2)155) GN=icd2 PE=1 SV=1;>tr|A0QSZ3|A0QSZ3_MYCS2 Isocitrate dehydrogenase, NADP-dependent OS=Mycobacterium smegmatis (strain ATCC 700084 / mc(2	1	51.2762	0.00984449	51.276	27.552	51.276	1	K	VSHPIVFGHAVKVFYKDAFAKHEKLFDELGV	VFYK(1)DAFAK	VFYK(51.28)DAFAK(-51.28)	4	2	-1.0476																2398200	2398200	0	110	278	278	699	709	1077	1554	1077	1554	ZHAILEI_ACETYLATION_IP_F02_171118140823	40008	1077	1554
I7FYK4;A0QT08	476;476	I7FYK4	I7FYK4	>tr|I7FYK4|I7FYK4_MYCS2 Succinate dehydrogenase flavoprotein subunit OS=Mycobacterium smegmatis (strain ATCC 700084 / mc(2)155) GN=sdhA PE=4 SV=1;>tr|A0QT08|A0QT08_MYCS2 Succinate dehydrogenase flavoprotein subunit OS=Mycobacterium smegmatis (strain ATCC 7	1	47.9041	0	168.45	162.5	47.904	1	K	SMDNNAAVFRTEETLKQALTDIHALKERYSR	TEETLK(1)QALTDIHALK	TEETLK(47.9)QALTDIHALK(-47.9)	6	3	-1.1393																6278300	788940	5489400	113	476	476	621	630	946;947;948	1359;1360;1361;1362;1363	948	1363	ZHAILEI_ACETYLATION_IP_F03_171118164644	54181	946	1360
I7FH56;A0QT70	383;383	I7FH56	I7FH56	>tr|I7FH56|I7FH56_MYCS2 FAD dependent glycerol-3-phosphate dehydrogenase OS=Mycobacterium smegmatis (strain ATCC 700084 / mc(2)155) GN=glpD2 PE=4 SV=1;>tr|A0QT70|A0QT70_MYCS2 Glycerol-3-phosphate dehydrogenase OS=Mycobacterium smegmatis (strain ATCC 700084	1	60.6346	3.6e-39	60.635	54.023	60.635	1	K	AVAVPAPGLVAIAGGKYTTYRVMAADAIDAA	EHAVAVPAPGLVAIAGGK(1)YTTYR	EHAVAVPAPGLVAIAGGK(60.63)YTTYR	18	3	-0.34711																1604000	0	1604000	119	383	383	165	165	228	314	228	314	ZHAILEI_ACETYLATION_IP_F02_171118140823	51794	228	314
I7G6G9;A0QTE1	443;443	I7G6G9	I7G6G9	>tr|I7G6G9|I7G6G9_MYCS2 Putative biotin-dependent acetyl/propionyl-CoA (Acyl-CoA) carboxylase OS=Mycobacterium smegmatis (strain ATCC 700084 / mc(2)155) GN=accA3 PE=4 SV=1;>tr|A0QTE1|A0QTE1_MYCS2 Acetyl-/propionyl-coenzyme A carboxylase alpha chain OS=Myco	1	55.2672	0.00518371	55.267	49.295	55.267	1	K	HRAVVSDPAFIGDGEKFDVHTRWIETEWNNT	AVVSDPAFIGDGEK(1)FDVHTR	AVVSDPAFIGDGEK(55.27)FDVHTR	14	3	-0.40083	2.4649	2.4649	?????????	?????????	2.3371	2.3371	?????????	?????????	?????????	+	1	?????????	1	0	Median	3193200	972640	2220600	123	443	443	113	113	161	223	161	223	ZHAILEI_ACETYLATION_IP_F02_171118140823	45253	161	223
I7G6G9;A0QTE1	212;212	I7G6G9	I7G6G9	>tr|I7G6G9|I7G6G9_MYCS2 Putative biotin-dependent acetyl/propionyl-CoA (Acyl-CoA) carboxylase OS=Mycobacterium smegmatis (strain ATCC 700084 / mc(2)155) GN=accA3 PE=4 SV=1;>tr|A0QTE1|A0QTE1_MYCS2 Acetyl-/propionyl-coenzyme A carboxylase alpha chain OS=Myco	1	58.1673	0.00828938	58.167	33.273	58.167		K	AAFGRGECFVERYLDKPRHVEAQVIADQHGN	YLDK(1)PR	YLDK(58.17)PR	4	2	0.32323	2.221	2.221	?????????	?????????	2.2928	2.2928	?????????	?????????	?????????	+	1	?????????	1	0	Median	1297600	408210	889370	123	212	212	792	803	1212	1754	1212	1754	ZHAILEI_ACETYLATION_IP_F03_171118164644	14316	1212	1754
I7FZD1;A0QU64	116;116	I7FZD1	I7FZD1	>tr|I7FZD1|I7FZD1_MYCS2 Peptidase S58 DmpA (D-aminopeptidase) OS=Mycobacterium smegmatis (strain ATCC 700084 / mc(2)155) GN=MSMEI_2046 PE=4 SV=1;>tr|A0QU64|A0QU64_MYCS2 D-aminopeptidase OS=Mycobacterium smegmatis (strain ATCC 700084 / mc(2)155) GN=MSMEG_20	1	51.9785	2.1e-05	51.979	39.92	51.979	1	K	THSVGVVRDALIAHEKSVRGDEFFFSLPVVG	DALIAHEK(1)SVR	DALIAHEK(51.98)SVR	8	3	0.098306	1.4168	1.4168	?????????	?????????	1.4558	1.4558	?????????	?????????	?????????	+	1	?????????	1	0	Median	862960	375190	487770	143	116	116	128	128	184	254	184	254	ZHAILEI_ACETYLATION_IP_F03_171118164644	18166	184	254
A0QUH2;I7G7I4	201;203	A0QUH2	A0QUH2	>tr|A0QUH2|A0QUH2_MYCS2 3-oxoacyl-(Acyl-carrier-protein) reductase OS=Mycobacterium smegmatis (strain ATCC 700084 / mc(2)155) GN=fabG PE=4 SV=1;>tr|I7G7I4|I7G7I4_MYCS2 3-oxoacyl-acyl-carrier protein reductase fabG2 OS=Mycobacterium smegmatis (strain ATCC 7	1	60.1963	8.8e-64	90.412	71.424	60.196	1	K	RSAMTEAMPQRIWDEKLAEIPMGRAGEPDEV	IWDEK(1)LAEIPMGR	IWDEK(60.2)LAEIPMGR	5	2	0.11459	1.2705	1.2705	?????????	?????????	1.0621	1.0621	?????????	?????????	?????????	+	1	36.855	3	0	Median	24141000	9955100	14186000	152	201	201	405	408	605;606;607	838;839;840	607	840	ZHAILEI_ACETYLATION_IP_F03_171118164644	51005	606	839
A0QUY7	442	A0QUY7	A0QUY7	>sp|A0QUY7|SYE_MYCS2 Glutamate--tRNA ligase OS=Mycobacterium smegmatis (strain ATCC 700084 / mc(2)155) GN=gltX PE=1 SV=1	1	84.3649	6.35e-32	84.365	58.383	84.365	1	K	IEAALKTALLEGLELKPRKAFGPIRVAVTGA	TALLEGLELK(1)PR	TALLEGLELK(84.36)PR	10	2	0.1271	1.9641	1.9641	?????????	?????????	1.8355	1.8355	?????????	?????????	?????????	+	1	?????????	1	0	Median	3020100	773470	2246600	163	442	442	610	618	928	1328	928	1328	ZHAILEI_ACETYLATION_IP_F03_171118164644	50854	928	1328
A0QVE0	68	A0QVE0	A0QVE0	>sp|A0QVE0|RRF_MYCS2 Ribosome-recycling factor OS=Mycobacterium smegmatis (strain ATCC 700084 / mc(2)155) GN=frr PE=1 SV=1	1	50.0878	7.91e-06	61.11	50.979	50.088	1	K	QLASINVPEARLVVIKPYEASQLRAIEDAIR	LVVIK(1)PYEASQLR	LVVIK(50.09)PYEASQLR	5	2	-1.1019	2.2016	2.2016	?????????	?????????	2.1235	2.1235	?????????	?????????	0.96921	+	1	10.209	2	0	Median	10678000	2241000	8436600	172	68	68	468	472	709;710;711;712	989;990;991;992	712	992	ZHAILEI_ACETYLATION_IP_F03_171118164644	42810	711	991
A0QVE0	176	A0QVE0	A0QVE0	>sp|A0QVE0|RRF_MYCS2 Ribosome-recycling factor OS=Mycobacterium smegmatis (strain ATCC 700084 / mc(2)155) GN=frr PE=1 SV=1	1	77.2395	1.76e-32	77.24	67.325	77.24	1	K	DKSTHTYTAQIDELVKHKESELLEV______	STHTYTAQIDELVK(1)HK	STHTYTAQIDELVK(77.24)HK(-77.24)	14	4	-0.18548																1207700	0	1207700	172	176	176	597	605	910	1301	910	1301	ZHAILEI_ACETYLATION_IP_F02_171118140823	38105	910	1301
A0QVQ3	44	A0QVQ3	A0QVQ3	>sp|A0QVQ3|RS15_MYCS2 30S ribosomal protein S15 OS=Mycobacterium smegmatis (strain ATCC 700084 / mc(2)155) GN=rpsO PE=1 SV=1	1	41.2419	1.95e-05	65.234	50.072	41.242	1	K	VALLTKRIQDLTEHLKVHKHDHHSRRGLLLL	IQDLTEHLK(1)VHK	IQDLTEHLK(41.24)VHK(-41.24)	9	3	0.46343	0.92422	0.92422	?????????	?????????	0.90105	0.90105	?????????	?????????	?????????	+	1	14.977	3	0	Median	4125100	2051700	2073400	180	44	44	397	400	592;593;594	822;823;824;825	594	825	ZHAILEI_ACETYLATION_IP_F03_171118164644	23273	592	823
A0QVQ5	63	A0QVQ5	A0QVQ5	>sp|A0QVQ5|PNP_MYCS2 Polyribonucleotide nucleotidyltransferase OS=Mycobacterium smegmatis (strain ATCC 700084 / mc(2)155) GN=pnp PE=1 SV=1	1	45.3473	2.38e-06	45.347	32.844	45.347	1	K	DETMLLSATTASKNPKDHFDFFPLTVDVEER	NPK(1)DHFDFFPLTVDVEER	NPK(45.35)DHFDFFPLTVDVEER	3	3	0.14724																1853900	0	1853900	181	63	63	513	521	790	1129	790	1129	ZHAILEI_ACETYLATION_IP_F02_171118140823	60866	790	1129
A0QVU5;I7FC36	63;69	A0QVU5	A0QVU5	>tr|A0QVU5|A0QVU5_MYCS2 Uncharacterized protein OS=Mycobacterium smegmatis (strain ATCC 700084 / mc(2)155) GN=MSMEG_2698 PE=4 SV=1;>tr|I7FC36|I7FC36_MYCS2 Limonene-1,2-epoxide hydrolase OS=Mycobacterium smegmatis (strain ATCC 700084 / mc(2)155) GN=MSMEI_26	1	47.1869	0.00956837	47.187	29.956	47.187	1	K	MKLFRSMQGRAGFEVKIHRSAADGAAVLNER	AGFEVK(1)IHR	AGFEVK(47.19)IHR	6	3	-0.14019																244250	0	244250	187	63	63	35	35	52	75	52	75	ZHAILEI_ACETYLATION_IP_F03_171118164644	24233	52	75
A0QWQ9	314	A0QWQ9	A0QWQ9	>sp|A0QWQ9|AROC_MYCS2 Chorismate synthase OS=Mycobacterium smegmatis (strain ATCC 700084 / mc(2)155) GN=aroC PE=3 SV=1	1	53.6003	5.23e-06	53.6	41.025	53.6	1	K	GGMTNGQPLRVRAAMKPISTVPRALATVDMT	AAMK(1)PISTVPR	AAMK(53.6)PISTVPR	4	2	0.53241	1.2672	1.2672	?????????	?????????	1.2183	1.2183	?????????	?????????	?????????	+	1	?????????	1	0	Median	1778000	720480	1057500	200	314	314	8	8	10	17	10	17	ZHAILEI_ACETYLATION_IP_F03_171118164644	23140	10	17
A0QWR4	52	A0QWR4	A0QWR4	>sp|A0QWR4|EFP_MYCS2 Elongation factor P OS=Mycobacterium smegmatis (strain ATCC 700084 / mc(2)155) GN=efp PE=1 SV=1	1	47.7121	8.68e-06	52.391	30.062	47.712	1	K	VRTKLKNVVSGKVVDKTYNAGVKVETATVDR	VVDK(1)TYNAGVK	VVDK(47.71)TYNAGVK(-47.71)	4	2	-1.7517	0.89121	0.89121	?????????	?????????	0.82173	0.82173	?????????	?????????	?????????	+	1	8.5661	2	0	Median	14969000	8501500	6468000	201	52	52	750	760	1152;1153	1664;1665;1666	1153	1666	ZHAILEI_ACETYLATION_IP_F03_171118164644	15648	1152	1664
I7G165;A0QWS0	30;30	I7G165	I7G165	>tr|I7G165|I7G165_MYCS2 Pyrimidine operon regulatory protein PyrR OS=Mycobacterium smegmatis (strain ATCC 700084 / mc(2)155) GN=pyrR PE=3 SV=1;>tr|A0QWS0|A0QWS0_MYCS2 Bifunctional protein PyrR OS=Mycobacterium smegmatis (strain ATCC 700084 / mc(2)155) GN=p	1	41.4224	2.07e-70	85.362	73.294	41.422	1	K	DVGRTVSRIAHQIIEKTALDDPAERTRVVLL	IAHQIIEK(1)TALDDPAER	IAHQIIEK(41.42)TALDDPAER	8	3	-0.025231	0.67436	0.67436	?????????	?????????	0.61118	0.61118	?????????	?????????	?????????	+	1	4.9861	2	0	Median	7294400	4397100	2897300	202	30	30	365	368	547;548	755;756	548	756	ZHAILEI_ACETYLATION_IP_F03_171118164644	30704	547	755
I7GAC9;A0QWS8	101;101	I7GAC9	I7GAC9	>tr|I7GAC9|I7GAC9_MYCS2 Integration host factor MihF OS=Mycobacterium smegmatis (strain ATCC 700084 / mc(2)155) GN=mihF PE=4 SV=1;>tr|A0QWS8|A0QWS8_MYCS2 Integration host factor OS=Mycobacterium smegmatis (strain ATCC 700084 / mc(2)155) GN=MSMEG_3050 PE=4	1	56.9157	1.98e-05	56.916	56.916	56.916	1	K	RLRGLGDRQRKALLEKFDQS___________	ALLEK(1)FDQS	ALLEK(56.92)FDQS	5	2	-0.32382	1.2963	1.2963	?????????	?????????	1.228	1.228	?????????	?????????	?????????	+	1	?????????	1	0	Median	7745600	3482200	4263300	203	101	101	66	66	95	134	95	134	ZHAILEI_ACETYLATION_IP_F02_171118140823	43939	95	134
A0QWW2	115	A0QWW2	A0QWW2	>sp|A0QWW2|G3P_MYCS2 Glyceraldehyde-3-phosphate dehydrogenase OS=Mycobacterium smegmatis (strain ATCC 700084 / mc(2)155) GN=gapA PE=1 SV=1	1	78.5125	1.63e-16	79.036	59.259	78.513	1	K	VVVESTGIFTNAAKAKGHLDAGAKKVIISAP	AK(1)GHLDAGAK	AK(78.51)GHLDAGAK(-78.51)	2	3	-2.8347	2.1956	2.1956	?????????	?????????	1.887	1.887	?????????	?????????	?????????	+	1	9.9434	2	0	Median	28184000	8698400	19485000	209	115	115	55	55	82;83	118;119	83	119	ZHAILEI_ACETYLATION_IP_F02_171118140823	10636	82	118
A0QWW2	281	A0QWW2	A0QWW2	>sp|A0QWW2|G3P_MYCS2 Glyceraldehyde-3-phosphate dehydrogenase OS=Mycobacterium smegmatis (strain ATCC 700084 / mc(2)155) GN=gapA PE=1 SV=1	1	49.6539	3.6e-28	49.654	42.106	49.654	1	K	AAMKAAAEGPLKGILKYYDAPIVSSDIVTDP	GILK(1)YYDAPIVSSDIVTDPHSSLYDAGLTK	GILK(49.65)YYDAPIVSSDIVTDPHSSLYDAGLTK(-49.65)	4	3	0.5297																7713300	0	7713300	209	281	281	267	269	394	548	394	548	ZHAILEI_ACETYLATION_IP_F02_171118140823	59073	394	548
A0QWW2	200	A0QWW2	A0QWW2	>sp|A0QWW2|G3P_MYCS2 Glyceraldehyde-3-phosphate dehydrogenase OS=Mycobacterium smegmatis (strain ATCC 700084 / mc(2)155) GN=gapA PE=1 SV=1	1	40.8804	1.19e-182	102.45	96.279	40.88	1	K	IHAYTQDQNLQDGPHKDLRRARAAALNIVPT	GLMTTIHAYTQDQNLQDGPHK(1)DLR	GLMTTIHAYTQDQNLQDGPHK(40.88)DLR	21	4	-0.42337	2.4889	2.4889	?????????	?????????	2.3144	2.3144	?????????	?????????	?????????	+	1	20.869	3	0	Median	103050000	30576000	72470000	209	200	200	281	283;284	420;421;422	584;585;586;587	422	587	ZHAILEI_ACETYLATION_IP_F03_171118164644	29705	421	586
A0QWX9	350	A0QWX9	A0QWX9	>sp|A0QWX9|TAL_MYCS2 Transaldolase OS=Mycobacterium smegmatis (strain ATCC 700084 / mc(2)155) GN=tal PE=1 SV=1	1	52.5758	0.000447792	52.576	40.156	52.576	1	K	DLPDVFRVLEDEGVEKFEKSWQELLDATQGQ	VLEDEGVEK(1)FEK	VLEDEGVEK(52.58)FEK(-52.58)	9	2	-0.28778																1506100	0	1506100	213	350	350	714	724	1100	1587	1100	1587	ZHAILEI_ACETYLATION_IP_F03_171118164644	31835	1100	1587
A0QX20	282	A0QX20	A0QX20	>sp|A0QX20|ACNA_MYCS2 Aconitate hydratase A OS=Mycobacterium smegmatis (strain ATCC 700084 / mc(2)155) GN=acnA PE=1 SV=1	1	50.8967	9.9e-05	50.897	43.386	50.897	1	K	VLTVTDMLRRHGVVGKFVEFYGKGVAEVPLA	HGVVGK(1)FVEFYGK	HGVVGK(50.9)FVEFYGK(-50.9)	6	3	-0.41757	3.2214	3.2214	?????????	?????????	3.34	3.34	?????????	?????????	?????????	+	1	?????????	1	0	Median	745590	189990	555590	217	282	282	350	353	522	714	522	714	ZHAILEI_ACETYLATION_IP_F03_171118164644	46603	522	714
I7FEK8;A0QY23	200;200	I7FEK8	I7FEK8	>tr|I7FEK8|I7FEK8_MYCS2 Fructose-bisphosphate aldolase OS=Mycobacterium smegmatis (strain ATCC 700084 / mc(2)155) GN=MSMEI_3427 PE=4 SV=1;>tr|A0QY23|A0QY23_MYCS2 Fructose-bisphosphate aldolase class-I OS=Mycobacterium smegmatis (strain ATCC 700084 / mc(2)1	1	75.9106	3.94e-31	75.911	63.993	75.911	1	K	ADKAEAEDLLKAEITKNLDSLADDQKVMLKL	AEITK(1)NLDSLADDQK	AEITK(75.91)NLDSLADDQK(-75.91)	5	2	-1.5966	1.9151	1.9151	?????????	?????????	1.7653	1.7653	?????????	?????????	?????????	+	1	1.0423	2	0	Median	6190800	1416100	4774800	239	200	200	27	27	34;35;36	50;51;52	36	52	ZHAILEI_ACETYLATION_IP_F03_171118164644	32856	36	52
I7FEK8;A0QY23	214;214	I7FEK8	I7FEK8	>tr|I7FEK8|I7FEK8_MYCS2 Fructose-bisphosphate aldolase OS=Mycobacterium smegmatis (strain ATCC 700084 / mc(2)155) GN=MSMEI_3427 PE=4 SV=1;>tr|A0QY23|A0QY23_MYCS2 Fructose-bisphosphate aldolase class-I OS=Mycobacterium smegmatis (strain ATCC 700084 / mc(2)1	1	50.8061	6.12e-08	50.806	38.288	50.806	1	K	TKNLDSLADDQKVMLKLSLPTVANHYKSLVD	VMLK(1)LSLPTVANHYK	VMLK(50.81)LSLPTVANHYK(-50.81)	4	3	0.46962																537650	0	537650	239	214	214	725	735	1115	1610	1115	1610	ZHAILEI_ACETYLATION_IP_F03_171118164644	51107	1115	1610
I7FMU4;A0QYH7	99;99	I7FMU4	I7FMU4	>tr|I7FMU4|I7FMU4_MYCS2 LysM domain protein OS=Mycobacterium smegmatis (strain ATCC 700084 / mc(2)155) GN=MSMEI_3575 PE=1 SV=1;>tr|A0QYH7|A0QYH7_MYCS2 Mannose-binding lectin OS=Mycobacterium smegmatis (strain ATCC 700084 / mc(2)155) GN=MSMEG_3662 PE=1 SV=1	1	58.8852	1.1e-10	58.885	41.46	58.885	1	K	VKLVLQDDRNLVLYAKDGPAWSSKTDTTEPP	NLVLYAK(1)DGPAWSSK	NLVLYAK(58.89)DGPAWSSK(-58.89)	7	2	-0.75873																465240	0	465240	252	99	99	510	518	786	1125	786	1125	ZHAILEI_ACETYLATION_IP_F03_171118164644	46457	786	1125
A0QZ42	202	A0QZ42	A0QZ42	>sp|A0QZ42|PAFA_MYCS2 Pup--protein ligase OS=Mycobacterium smegmatis (strain ATCC 700084 / mc(2)155) GN=pafA PE=1 SV=1	1	41.2177	0.00011244	65.241	61.926	41.218	1	K	RPIINTRDEPHADAEKYRRLHVIVGDSNMCE	DEPHADAEK(1)YR	DEPHADAEK(41.22)YR	9	2	0.23682	1.2531	1.2531	?????????	?????????	1.304	1.304	?????????	?????????	?????????	+	1	11.675	2	0	Median	2694700	1064100	1630600	268	202	202	131	131	187;188	257;258	188	258	ZHAILEI_ACETYLATION_IP_F02_171118140823	15402	187	257
A0QZ49	237	A0QZ49	A0QZ49	>sp|A0QZ49|DOP_MYCS2 Pup deamidase/depupylase OS=Mycobacterium smegmatis (strain ATCC 700084 / mc(2)155) GN=dop PE=1 SV=1	1	59.1984	2.87e-05	59.198	43.235	59.198	1	K	RGIINTRDEPHADADKYRRLHVIIGDANLAE	DEPHADADK(1)YR	DEPHADADK(59.2)YR	9	3	0.44764	1.5756	1.5756	?????????	?????????	1.552	1.552	?????????	?????????	?????????	+	1	?????????	1	0	Median	1669100	689610	979480	270	237	237	130	130	186	256	186	256	ZHAILEI_ACETYLATION_IP_F02_171118140823	15055	186	256
I7FNP4;A0QZB3	64;64	I7FNP4	I7FNP4	>tr|I7FNP4|I7FNP4_MYCS2 L-lactate 2-monooxygenase OS=Mycobacterium smegmatis (strain ATCC 700084 / mc(2)155) GN=MSMEI_3870 PE=4 SV=1;>tr|A0QZB3|A0QZB3_MYCS2 Lactate 2-monooxygenase OS=Mycobacterium smegmatis (strain ATCC 700084 / mc(2)155) GN=MSMEG_3962 PE	1	54.2757	4.21e-06	54.276	29.311	54.276	1	K	GSGDEHTQRANVEAFKHWGLMPRMLMAATER	ANVEAFK(1)HWGLMPR	ANVEAFK(54.28)HWGLMPR	7	3	0.50137																640560	640560	0	273	64	64	81	81	115	160	115	160	ZHAILEI_ACETYLATION_IP_F03_171118164644	50376	115	160
I7FPA9;A0QZX9	72;72	I7FPA9	I7FPA9	>tr|I7FPA9|I7FPA9_MYCS2 Short-chain dehydrogenase/reductase SDR OS=Mycobacterium smegmatis (strain ATCC 700084 / mc(2)155) GN=MSMEI_4090 PE=4 SV=1;>tr|A0QZX9|A0QZX9_MYCS2 Short chain dehydrogenase OS=Mycobacterium smegmatis (strain ATCC 700084 / mc(2)155)	1	41.695	0.0118398	41.695	31.623	41.695	1	K	DVATAVADVRDLAAMKAAADAAVERFGGIDV	DLAAMK(1)AAADAAVER	DLAAMK(41.7)AAADAAVER	6	3	-0.5092																1206600	0	1206600	276	72	72	140	140	199	273	199	273	ZHAILEI_ACETYLATION_IP_F02_171118140823	53988	199	273
A0QZZ6	104	A0QZZ6	A0QZZ6	>sp|A0QZZ6|Y4207_MYCS2 Universal stress protein MSMEG_4207 OS=Mycobacterium smegmatis (strain ATCC 700084 / mc(2)155) GN=MSMEG_4207 PE=1 SV=1	1	68.0444	3.33e-17	68.044	61.666	68.044	1	K	AELLVIGIRHRNPVGKLLLGSVAQRLLLECP	NPVGK(1)LLLGSVAQR	NPVGK(68.04)LLLGSVAQR	5	3	0.51003	7.4454	7.4454	?????????	?????????	7.1531	7.1531	?????????	?????????	?????????	+	1	25.782	2	0	Median	8683400	510080	8173300	279	104	104	516	524	793;794;795;796;797	1132;1133;1134;1135;1136	797	1136	ZHAILEI_ACETYLATION_IP_F03_171118164644	49671	797	1136
I7GD24;A0QZZ9	139;151	I7GD24	I7GD24	>tr|I7GD24|I7GD24_MYCS2 Uncharacterized protein UPF0065 OS=Mycobacterium smegmatis (strain ATCC 700084 / mc(2)155) GN=MSMEI_4112 PE=4 SV=1;>tr|A0QZZ9|A0QZZ9_MYCS2 Secreted protein OS=Mycobacterium smegmatis (strain ATCC 700084 / mc(2)155) GN=MSMEG_4210 PE=	1	56.514	5.79e-92	94.532	94.532	56.514	1	K	GDSPFRTIDDLVAAWKADPSKVSIGGGSSPG	TIDDLVAAWK(1)ADPSK	TIDDLVAAWK(56.51)ADPSK(-56.51)	10	2	0.86249	5.6199	5.6199	?????????	?????????	5.1499	5.1499	?????????	?????????	?????????	+	1	8.3284	3	0	Median	17303000	2975300	14328000	280	139	139	637	647	971;972;973;974	1396;1397;1398;1399;1400	974	1400	ZHAILEI_ACETYLATION_IP_F03_171118164644	49533	973	1399
A0R006	200	A0R006	A0R006	>sp|A0R006|WAG31_MYCS2 Cell wall synthesis protein Wag31 OS=Mycobacterium smegmatis (strain ATCC 700084 / mc(2)155) GN=wag31 PE=1 SV=1	1	45.2798	3.39e-37	80.96	66.876	45.28	1	K	QAQEKADALQADAERKHSEIMGTINQQRTVL	K(1)HSEIMGTINQQR	K(45.28)HSEIMGTINQQR	1	3	0.8384	3.8629	3.8629	?????????	?????????	3.8652	3.8652	?????????	?????????	?????????	+	1	?????????	1	0	Median	1717200	301290	1415900	281	200	200	410	413;414	614;615	850;851;852	615	852	ZHAILEI_ACETYLATION_IP_F02_171118140823	15285	614	851
A0R048	181	A0R048	A0R048	>sp|A0R048|TRPD_MYCS2 Anthranilate phosphoribosyltransferase OS=Mycobacterium smegmatis (strain ATCC 700084 / mc(2)155) GN=trpD PE=1 SV=1	1	48.4997	1.01e-14	48.5	42.466	48.5	1	K	VGIGFAFAPQFHPSYKHASIVRREIGVPTVF	EVGIGFAFAPQFHPSYK(1)HASIVR	EVGIGFAFAPQFHPSYK(48.5)HASIVR	17	4	0.2659																2012800	2012800	0	286	181	181	185	186	257	355	257	355	ZHAILEI_ACETYLATION_IP_F03_171118164644	52300	257	355
I7GBR5;A0R069	219;221	I7GBR5	I7GBR5	>tr|I7GBR5|I7GBR5_MYCS2 Probable cytosol aminopeptidase OS=Mycobacterium smegmatis (strain ATCC 700084 / mc(2)155) GN=pepA PE=3 SV=1;>tr|A0R069|A0R069_MYCS2 Probable cytosol aminopeptidase OS=Mycobacterium smegmatis (strain ATCC 700084 / mc(2)155) GN=pepA	1	43.2084	0.000319082	43.208	33.722	43.208	1	K	FVNTPPSHLFPDEFAKRAKAFGESVGLKVEV	DFVNTPPSHLFPDEFAK(1)R	DFVNTPPSHLFPDEFAK(43.21)R	17	3	0.13453																2828300	0	2828300	290	219	219	136	136	194	267	194	267	ZHAILEI_ACETYLATION_IP_F02_171118140823	52792	194	267
A0R079	11	A0R079	A0R079	>sp|A0R079|GLN1B_MYCS2 Glutamine synthetase OS=Mycobacterium smegmatis (strain ATCC 700084 / mc(2)155) GN=glnA PE=1 SV=1	1	53.2112	0.009581	53.211	35.738	53.211	1	K	_____MAEKTSDDIFKLIKDENVEYVDIRFC	TSDDIFK(1)LIK	TSDDIFK(53.21)LIK(-53.21)	7	2	-0.24224																1161700	0	1161700	292	11	11	656	666	1006	1447	1006	1447	ZHAILEI_ACETYLATION_IP_F02_171118140823	57066	1006	1447
I7FPX0;A0R0I8	54;62	I7FPX0	I7FPX0	>tr|I7FPX0|I7FPX0_MYCS2 Phosphatase OS=Mycobacterium smegmatis (strain ATCC 700084 / mc(2)155) GN=MSMEI_4297 PE=4 SV=1;>tr|A0R0I8|A0R0I8_MYCS2 Phosphonoacetaldehyde hydrolase OS=Mycobacterium smegmatis (strain ATCC 700084 / mc(2)155) GN=MSMEG_4401 PE=4 SV=	1	48.5132	0.001853	48.513	20.832	48.513	1	K	GTPSEADIAKWHGAAKHEALRALLAPADDAA	WHGAAK(1)HEALR	WHGAAK(48.51)HEALR	6	3	1.1315																921210	0	921210	301	54	54	770	781	1181	1707	1181	1707	ZHAILEI_ACETYLATION_IP_F02_171118140823	16181	1181	1707
A0R0S4	226	A0R0S4	A0R0S4	>sp|A0R0S4|DPDS_MYCS2 Decaprenyl diphosphate synthase OS=Mycobacterium smegmatis (strain ATCC 700084 / mc(2)155) GN=uppS PE=1 SV=1	1	64.1212	3.16e-05	64.121	56.991	64.121	1	K	DGKINPARISEAMFAKHLHRADIPDVDLFIR	ISEAMFAK(1)HLHR	ISEAMFAK(64.12)HLHR	8	3	-0.88188	2.7244	2.7244	?????????	?????????	2.9267	2.9267	?????????	?????????	?????????	+	1	?????????	1	0	Median	1053800	365770	687980	305	226	226	399	402	596	827	596	827	ZHAILEI_ACETYLATION_IP_F02_171118140823	32953	596	827
A0R151	8	A0R151	A0R151	>sp|A0R151|RL21_MYCS2 50S ribosomal protein L21 OS=Mycobacterium smegmatis (strain ATCC 700084 / mc(2)155) GN=rplU PE=1 SV=1	1	42.0307	0.00949108	42.031	39.789	42.031	1	K	________MATYAIVKTGGKQYKVAAGDVVK	ATYAIVK(1)TGGK	ATYAIVK(42.03)TGGK(-42.03)	7	2	-0.15987	0.71921	0.71921	?????????	?????????	0.80166	0.80166	?????????	?????????	?????????	+	1	?????????	1	0	Median	837190	488960	348220	310	8	8	99	99	143	200	143	200	ZHAILEI_ACETYLATION_IP_F02_171118140823	23422	143	200
I7FQM2;A0R1D1	130;130	I7FQM2	I7FQM2	>tr|I7FQM2|I7FQM2_MYCS2 Enoyl-CoA hydratase/isomerase OS=Mycobacterium smegmatis (strain ATCC 700084 / mc(2)155) GN=MSMEI_4592 PE=4 SV=1;>tr|A0R1D1|A0R1D1_MYCS2 Enoyl-CoA hydratase OS=Mycobacterium smegmatis (strain ATCC 700084 / mc(2)155) GN=MSMEG_4709 PE	1	49.9236	0.0174479	52.52	33.233	49.924	1	K	VRIAGPHALFDPRFQKLGIHPGGGATWMLQR	FQK(1)LGIHPGGGATWMLQR	FQK(49.92)LGIHPGGGATWMLQR	3	3	-0.37326	1.9086	1.9086	?????????	?????????	1.8188	1.8188	?????????	?????????	?????????	+	1	7.9732	2	0	Median	6109600	2138200	3971400	321	130	130	211	213	299;300	412;413	300	413	ZHAILEI_ACETYLATION_IP_F03_171118164644	47974	299	412
A0R1Y7	229	A0R1Y7	A0R1Y7	>sp|A0R1Y7|FADA4_MYCS2 Probable acetyl-CoA acetyltransferase OS=Mycobacterium smegmatis (strain ATCC 700084 / mc(2)155) GN=MSMEG_4920 PE=1 SV=2	1	89.9108	8.25e-75	89.911	59.344	89.911	1	K	EGIRANTTAESLAGLKPAFRKDGTITAGSAS	ANTTAESLAGLK(1)PAFR	ANTTAESLAGLK(89.91)PAFR	12	3	-0.18261	2.0289	2.0289	?????????	?????????	1.9279	1.9279	?????????	?????????	?????????	+	1	6.3516	3	0	Median	7793900	2275500	5518400	335	229	229	80	80	112;113;114	157;158;159	114	159	ZHAILEI_ACETYLATION_IP_F03_171118164644	43405	114	159
A0R2B1	1089	A0R2B1	A0R2B1	>sp|A0R2B1|KGD_MYCS2 Multifunctional 2-oxoglutarate metabolism enzyme OS=Mycobacterium smegmatis (strain ATCC 700084 / mc(2)155) GN=kgd PE=1 SV=1	1	66.2702	0.0160818	66.27	49.039	66.27	1	K	RNKAAVSDIRDFTESKFRSVLEEPMYTDGEG	DFTESK(1)FR	DFTESK(66.27)FR	6	2	0.71904	1.2783	1.2783	?????????	?????????	1.2388	1.2388	?????????	?????????	?????????	+	1	?????????	1	0	Median	2373700	1018900	1354800	343	1089	1089	135	135	193	266	193	266	ZHAILEI_ACETYLATION_IP_F02_171118140823	31553	193	266
A0R2B1	473	A0R2B1	A0R2B1	>sp|A0R2B1|KGD_MYCS2 Multifunctional 2-oxoglutarate metabolism enzyme OS=Mycobacterium smegmatis (strain ATCC 700084 / mc(2)155) GN=kgd PE=1 SV=1	1	61.9583	2.57e-06	61.958	57.442	61.958	1	K	EQQRWIQERVETKHDKPTVAEQKYILSKLNA	HDK(1)PTVAEQK	HDK(61.96)PTVAEQK(-61.96)	3	3	0.89892	2.2274	2.2274	?????????	?????????	2.1487	2.1487	?????????	?????????	?????????	+	1	5.8369	2	0	Median	5078700	1515900	3562800	343	473	473	345	348	510;511	694;695;696;697	511	695	ZHAILEI_ACETYLATION_IP_F02_171118140823	11088	511	695
I7GEQ6;A0R2E3	5;5	I7GEQ6	I7GEQ6	>tr|I7GEQ6|I7GEQ6_MYCS2 Uncharacterized protein OS=Mycobacterium smegmatis (strain ATCC 700084 / mc(2)155) GN=MSMEI_4955 PE=4 SV=1;>tr|A0R2E3|A0R2E3_MYCS2 Uncharacterized protein OS=Mycobacterium smegmatis (strain ATCC 700084 / mc(2)155) GN=MSMEG_5081 PE=4	1	114.667	1.54e-165	114.67	77.639	114.67	1	K	___________MAAMKPRTGDGPLEATKEGR	AAMK(1)PR	AAMK(114.67)PR	4	2	0.49102	1.0253	1.0253	?????????	?????????	0.7693	0.7693	?????????	?????????	?????????	+	1	?????????	1	0	Median	47703000	23276000	24428000	346	5	5	9	9	11	18	11	18	ZHAILEI_ACETYLATION_IP_F02_171118140823	11177	11	18
A0R2G5	144	A0R2G5	A0R2G5	>sp|A0R2G5|DAPD_MYCS2 2,3,4,5-tetrahydropyridine-2,6-dicarboxylate N-succinyltransferase OS=Mycobacterium smegmatis (strain ATCC 700084 / mc(2)155) GN=dapD PE=3 SV=1	1	75.7391	1.06e-119	101.32	70.447	75.739	1	K	ARLRKRGAVAVYGIDKFPRMVDYVTPSGVRI	GAVAVYGIDK(1)FPR	GAVAVYGIDK(75.74)FPR	10	3	-0.56629	1.4498	1.4498	?????????	?????????	1.3489	1.3489	?????????	?????????	?????????	+	1	7.3971	4	0	Median	26652000	10748000	15904000	348	144	144	228	230	325;326;327;328	447;448;449;450;451;452;453;454	328	454	ZHAILEI_ACETYLATION_IP_F03_171118164644	42699	326	450
I7GDP0;A0R2Q5	180;180	I7GDP0	I7GDP0	>tr|I7GDP0|I7GDP0_MYCS2 Acyl-CoA dehydrogenase OS=Mycobacterium smegmatis (strain ATCC 700084 / mc(2)155) GN=MSMEI_5062 PE=4 SV=1;>tr|A0R2Q5|A0R2Q5_MYCS2 Long-chain specific acyl-CoA dehydrogenase OS=Mycobacterium smegmatis (strain ATCC 700084 / mc(2)155)	1	57.5251	5.06e-125	98.421	88.426	57.525	1	K	DLCVVVARTDPEAGHKGFSLFVVERGMEGFT	TDPEAGHK(1)GFSLFVVER	TDPEAGHK(57.53)GFSLFVVER	8	3	-0.60371	2.4484	2.4484	?????????	?????????	2.3731	2.3731	?????????	?????????	?????????	+	1	13.442	2	0	Median	4503100	1684900	2818200	353	180	180	616	624	937;938	1342;1343;1344	938	1344	ZHAILEI_ACETYLATION_IP_F03_171118164644	48714	937	1342
A0R2Z9;I7FJU1	518;522	A0R2Z9	A0R2Z9	>tr|A0R2Z9|A0R2Z9_MYCS2 Acyl-CoA synthase OS=Mycobacterium smegmatis (strain ATCC 700084 / mc(2)155) GN=MSMEG_5291 PE=4 SV=1;>tr|I7FJU1|I7FJU1_MYCS2 Medium chain fatty-acid-CoA ligase FadD14 OS=Mycobacterium smegmatis (strain ATCC 700084 / mc(2)155) GN=fad	1	53.7511	0.000441361	61.691	38.338	53.751	1	K	ERWAFVDQVPRTSVGKYDKKTIRARHAEGAY	TSVGK(1)YDK	TSVGK(53.75)YDK(-53.75)	5	2	-0.34788	0.219	0.219	?????????	?????????	0.19481	0.19481	?????????	?????????	?????????	+	1	4.8231	2	0	Median	22379000	18625000	3754200	364	518	518	659	669	1012;1013	1460;1461;1462	1013	1462	ZHAILEI_ACETYLATION_IP_F03_171118164644	12745	1012	1460
I7GF84;A0R368	181;181	I7GF84	I7GF84	>tr|I7GF84|I7GF84_MYCS2 Uncharacterized protein OS=Mycobacterium smegmatis (strain ATCC 700084 / mc(2)155) GN=MSMEI_5215 PE=4 SV=1;>tr|A0R368|A0R368_MYCS2 Uncharacterized protein OS=Mycobacterium smegmatis (strain ATCC 700084 / mc(2)155) GN=MSMEG_5362 PE=4	1	43.5943	0.00607257	43.594	30.194	43.594	1	K	AAQPDLQRSVEYVDKKLAVTLTAMGTERHQQ	K(1)LAVTLTAMGTER	K(43.59)LAVTLTAMGTER	1	2	2.1258																0	0	0	366	181	181	412	416	617	854	617	854	ZHAILEI_ACETYLATION_IP_F01_171118113423	24226	617	854
I7FS83;A0R3A6	586;586	I7FS83	I7FS83	>tr|I7FS83|I7FS83_MYCS2 AMP-dependent synthetase and ligase OS=Mycobacterium smegmatis (strain ATCC 700084 / mc(2)155) GN=MSMEI_5255 PE=4 SV=1;>tr|A0R3A6|A0R3A6_MYCS2 Propionate--CoA ligase OS=Mycobacterium smegmatis (strain ATCC 700084 / mc(2)155) GN=MSME	1	42.9144	0.0157661	42.914	10.979	42.914	1	K	KSVDVVSALPKTRSGKILRKTMRGIADGKDE	SGK(1)ILR	SGK(42.91)ILR	3	2	0.17535																0	0	0	367	586	586	579	587	886	1259	886	1259	ZHAILEI_ACETYLATION_IP_F02_171118140823	16547	886	1259
I7FK71;A0R3C8	187;187	I7FK71	I7FK71	>tr|I7FK71|I7FK71_MYCS2 Ribose-phosphate pyrophosphokinase OS=Mycobacterium smegmatis (strain ATCC 700084 / mc(2)155) GN=prs PE=3 SV=1;>tr|A0R3C8|A0R3C8_MYCS2 Ribose-phosphate pyrophosphokinase OS=Mycobacterium smegmatis (strain ATCC 700084 / mc(2)155) GN=	1	71.5923	3.03e-243	116.51	110.88	71.592	1	K	MVVVSPDSGRVRVAEKWADSLGGVPLAFIHK	VAEK(1)WADSLGGVPLAFIHK	VAEK(71.59)WADSLGGVPLAFIHK(-71.59)	4	3	-0.69487																1192400	0	1192400	369	187	187	677	687	1040;1041	1497;1498	1041	1498	ZHAILEI_ACETYLATION_IP_F03_171118164644	56830	1040	1497
I7GFL3;A0R403	223;223	I7GFL3	I7GFL3	>tr|I7GFL3|I7GFL3_MYCS2 Epoxide hydrolase OS=Mycobacterium smegmatis (strain ATCC 700084 / mc(2)155) GN=MSMEI_5509 PE=4 SV=1;>tr|A0R403|A0R403_MYCS2 Epoxide hydrolase OS=Mycobacterium smegmatis (strain ATCC 700084 / mc(2)155) GN=MSMEG_5658 PE=4 SV=1	1	40.3516	0.0248293	40.352	32.784	40.352	1	K	TEEVRQALERMQYYRKWDSGYMKQQSTRPQT	K(1)WDSGYMK	K(40.35)WDSGYMK(-40.35)	1	2	0.6551	1.3461	1.3461	?????????	?????????	1.4267	1.4267	?????????	?????????	?????????	+	1	?????????	1	0	Median	1122000	552580	569450	389	223	223	418	422	626	864	626	864	ZHAILEI_ACETYLATION_IP_F02_171118140823	27987	626	864
I7GFR3;A0R4D8	33;33	I7GFR3	I7GFR3	>tr|I7GFR3|I7GFR3_MYCS2 Phosphoribosylformylglycinamidine cyclo-ligase OS=Mycobacterium smegmatis (strain ATCC 700084 / mc(2)155) GN=purM PE=3 SV=1;>tr|A0R4D8|A0R4D8_MYCS2 Phosphoribosylformylglycinamidine cyclo-ligase OS=Mycobacterium smegmatis (strain AT	1	69.7206	2.44e-42	69.721	69.721	69.721		K	AGVDIEAGDRAVELFKPLAAKATRPEVRGGL	AVELFK(1)PLAAK	AVELFK(69.72)PLAAK(-69.72)	6	2	-0.13424	1.7141	1.7141	?????????	?????????	1.7661	1.7661	?????????	?????????	?????????	+	1	5.5037	2	0	Median	2039000	685430	1353500	401	33	33	104	104	148;149	205;206	149	206	ZHAILEI_ACETYLATION_IP_F03_171118164644	47163	149	206
I7GF02;A0R4K9	73;77	I7GF02	I7GF02	>tr|I7GF02|I7GF02_MYCS2 Histidine triad (HIT) protein OS=Mycobacterium smegmatis (strain ATCC 700084 / mc(2)155) GN=MSMEI_5711 PE=4 SV=1;>tr|A0R4K9|A0R4K9_MYCS2 HIT family protein OS=Mycobacterium smegmatis (strain ATCC 700084 / mc(2)155) GN=MSMEG_5871 PE=	1	64.82	0.00181305	64.82	40.566	64.82	1	K	ARVMEVSQLIGKAVCKAFDTERSGLIIAGLE	AVCK(1)AFDTER	AVCK(64.82)AFDTER	4	2	-1.0326	3.4994	3.4994	?????????	?????????	3.6128	3.6128	?????????	?????????	?????????	+	1	?????????	1	0	Median	772810	188530	584290	405	73	73	101	101	145	202	145	202	ZHAILEI_ACETYLATION_IP_F03_171118164644	19531	145	202
A0R4Q9;I7FLK4	268;302	A0R4Q9	A0R4Q9	>tr|A0R4Q9|A0R4Q9_MYCS2 Uncharacterized protein OS=Mycobacterium smegmatis (strain ATCC 700084 / mc(2)155) GN=MSMEG_5921 PE=4 SV=1;>tr|I7FLK4|I7FLK4_MYCS2 Uncharacterized protein OS=Mycobacterium smegmatis (strain ATCC 700084 / mc(2)155) GN=MSMEI_5761 PE=4	1	43.0829	0.0116265	43.083	31.369	43.083	1	K	DASEVRMGMRVEAVWKPKDEWGLGIDNISHF	VEAVWK(1)PK	VEAVWK(43.08)PK(-43.08)	6	2	0.8547																123430	0	123430	409	268	268	691	701	1067	1537	1067	1537	ZHAILEI_ACETYLATION_IP_F03_171118164644	28233	1067	1537
I7FLL6;A0R4R9	99;99	I7FLL6	I7FLL6	>tr|I7FLL6|I7FLL6_MYCS2 Short-chain dehydrogenase/reductase SDR OS=Mycobacterium smegmatis (strain ATCC 700084 / mc(2)155) GN=MSMEI_5772 PE=1 SV=1;>tr|A0R4R9|A0R4R9_MYCS2 Short chain dehydrogenase OS=Mycobacterium smegmatis (strain ATCC 700084 / mc(2)155)	1	68.845	4.17e-15	68.845	58.077	68.845	1	K	RVDVVINNAFRVPSMKPFANTTFEHMRDAIE	VPSMK(1)PFANTTFEHMR	VPSMK(68.84)PFANTTFEHMR	5	3	0.056178	3.4633	3.4633	?????????	?????????	3.3122	3.3122	?????????	?????????	?????????	+	1	?????????	1	0	Median	2897100	538900	2358200	413	99	99	730	740	1121	1618	1121	1618	ZHAILEI_ACETYLATION_IP_F02_171118140823	48953	1121	1618
I7FLM5;A0R4T0	116;116	I7FLM5	I7FLM5	>tr|I7FLM5|I7FLM5_MYCS2 MaoC-like dehydratase OS=Mycobacterium smegmatis (strain ATCC 700084 / mc(2)155) GN=MSMEI_5782 PE=4 SV=1;>tr|A0R4T0|A0R4T0_MYCS2 Putative peroxisomal multifunctional enzyme type 2 OS=Mycobacterium smegmatis (strain ATCC 700084 / mc(	1	46.8438	0.0275334	46.844	34.973	46.844		K	SGTAKSVQRFTEIWDKGKAAVIVSETTVTDP	FTEIWDK(1)GK	FTEIWDK(46.84)GK(-46.84)	7	2	-1.332	2.1623	2.1623	?????????	?????????	2.0843	2.0843	?????????	?????????	?????????	+	1	?????????	1	0	Median	2636900	880390	1756500	415	116	116	213	215	302	415	302	415	ZHAILEI_ACETYLATION_IP_F02_171118140823	40303	302	415
I7GF97;A0R4Z2	124;124	I7GF97	I7GF97	>tr|I7GF97|I7GF97_MYCS2 2-nitropropane dioxygenase NPD OS=Mycobacterium smegmatis (strain ATCC 700084 / mc(2)155) GN=MSMEI_5843 PE=4 SV=1;>tr|A0R4Z2|A0R4Z2_MYCS2 Oxidoreductase, 2-nitropropane dioxygenase family protein OS=Mycobacterium smegmatis (strain A	1	44.7342	0.016736	44.734	42.999	44.734	1	K	LKEAGVVVIPSVGLAKHAKKVASWGADAVIV	EAGVVVIPSVGLAK(1)HAK	EAGVVVIPSVGLAK(44.73)HAK(-44.73)	14	3	-0.4319																0	0	0	419	124	124	157	157	219	296	219	296	ZHAILEI_ACETYLATION_IP_F02_171118140823	42048	219	296
I7FTX1;A0R527	231;234	I7FTX1	I7FTX1	>tr|I7FTX1|I7FTX1_MYCS2 Acyl-CoA dehydrogenase FadE34 OS=Mycobacterium smegmatis (strain ATCC 700084 / mc(2)155) GN=fadE34 PE=4 SV=1;>tr|A0R527|A0R527_MYCS2 Putative acyl-CoA dehydrogenase OS=Mycobacterium smegmatis (strain ATCC 700084 / mc(2)155) GN=MSMEG	1	45.8732	0.000896356	45.873	38.555	45.873	1	K	LNTATEYAKVREQFGKPIGSFQAIKHMCAEM	EQFGK(1)PIGSFQAIK	EQFGK(45.87)PIGSFQAIK(-45.87)	5	2	-0.38096																895460	0	895460	425	231	231	178	178	245	339	245	339	ZHAILEI_ACETYLATION_IP_F02_171118140823	45777	245	339
A0R597;I7FU54	136;176	A0R597	A0R597	>tr|A0R597|A0R597_MYCS2 Inorganic pyrophosphatase OS=Mycobacterium smegmatis (strain ATCC 700084 / mc(2)155) GN=ppa PE=3 SV=1;>tr|I7FU54|I7FU54_MYCS2 Inorganic pyrophosphatase OS=Mycobacterium smegmatis (strain ATCC 700084 / mc(2)155) GN=ppa PE=3 SV=1	1	62.1662	5.71e-05	62.166	33.935	62.166	1	K	HFFVHYKDLEPGKFVKTADWEGRAEAEAELQ	FVK(1)TADWEGR	FVK(62.17)TADWEGR	3	2	-0.013168	1.7982	1.7982	?????????	?????????	1.6723	1.6723	?????????	?????????	?????????	+	1	2.3928	2	0	Median	10507000	3632800	6874100	435	136	136	216	218	305;306	419;420;421	306	420	ZHAILEI_ACETYLATION_IP_F03_171118164644	26800	306	420
A0R597;I7FU54	127;167	A0R597	A0R597	>tr|A0R597|A0R597_MYCS2 Inorganic pyrophosphatase OS=Mycobacterium smegmatis (strain ATCC 700084 / mc(2)155) GN=ppa PE=3 SV=1;>tr|I7FU54|I7FU54_MYCS2 Inorganic pyrophosphatase OS=Mycobacterium smegmatis (strain ATCC 700084 / mc(2)155) GN=ppa PE=3 SV=1	1	56.5691	3.58e-80	93.623	77.383	56.569	1	K	SQFELDAIKHFFVHYKDLEPGKFVKTADWEG	HFFVHYK(1)DLEPGK	HFFVHYK(56.57)DLEPGK(-56.57)	7	3	-0.096312	1.1943	1.1943	?????????	?????????	1.0888	1.0888	?????????	?????????	?????????	+	1	2.8159	2	0	Median	6137400	2790200	3347200	435	127	127	348	351	518;519	708;709;710;711	519	711	ZHAILEI_ACETYLATION_IP_F03_171118164644	33330	518	709
A0R597;I7FU54	16;56	A0R597	A0R597	>tr|A0R597|A0R597_MYCS2 Inorganic pyrophosphatase OS=Mycobacterium smegmatis (strain ATCC 700084 / mc(2)155) GN=ppa PE=3 SV=1;>tr|I7FU54|I7FU54_MYCS2 Inorganic pyrophosphatase OS=Mycobacterium smegmatis (strain ATCC 700084 / mc(2)155) GN=ppa PE=3 SV=1	1	59.4177	1.04e-29	81.92	72.141	59.418	1	K	MEFDVVIEIPKGSRNKYEVDHETGRVKLDRY	NK(1)YEVDHETGR	NK(59.42)YEVDHETGR	2	3	0.57198	4.5113	4.5113	?????????	?????????	4.0472	4.0472	?????????	?????????	?????????	+	1	9.4903	2	0	Median	20684000	4076800	16608000	435	16	16	507	515	782;783	1121;1122	783	1122	ZHAILEI_ACETYLATION_IP_F03_171118164644	11970	782	1121
A0R5G1	889	A0R5G1	A0R5G1	>sp|A0R5G1|ACSA_MYCS2 Acetyl-coenzyme A synthetase OS=Mycobacterium smegmatis (strain ATCC 700084 / mc(2)155) GN=acsA PE=3 SV=1	1	71.6136	1.96e-05	71.614	60.904	71.614	1	K	EELRAEVAREISPIAKPREIHIVPELPKTRS	EISPIAK(1)PR	EISPIAK(71.61)PR	7	2	0.59962	20.611	20.611	?????????	?????????	19.661	19.661	?????????	?????????	?????????	+	1	?????????	1	0	Median	8303200	375250	7928000	438	889	889	169	169	232	320	232	320	ZHAILEI_ACETYLATION_IP_F02_171118140823	24423	232	320
A0R5G1	332	A0R5G1	A0R5G1	>sp|A0R5G1|ACSA_MYCS2 Acetyl-coenzyme A synthetase OS=Mycobacterium smegmatis (strain ATCC 700084 / mc(2)155) GN=acsA PE=3 SV=1	1	41.4266	0.0112327	41.427	30.669	41.427	1	K	ELYAEAEKDRLAFWEKQAKRLSWQTPFTDVL	LAFWEK(1)QAK	LAFWEK(41.43)QAK(-41.43)	6	3	-0.20395																420280	0	420280	438	332	332	423	427	631	869	631	869	ZHAILEI_ACETYLATION_IP_F02_171118140823	45606	631	869
A0R5G1	403	A0R5G1	A0R5G1	>sp|A0R5G1|ACSA_MYCS2 Acetyl-coenzyme A synthetase OS=Mycobacterium smegmatis (strain ATCC 700084 / mc(2)155) GN=acsA PE=3 SV=1	1	109.835	2.42e-153	109.83	85.41	109.83	1	K	GEPVGDARSITYAELKDEVCKAANALTDLGL	SITYAELK(1)DEVCK	SITYAELK(109.83)DEVCK(-109.83)	8	2	0.12816																2320600	0	2320600	438	403	403	588	596	899;900	1280;1281	900	1281	ZHAILEI_ACETYLATION_IP_F02_171118140823	47204	900	1281
A0R5G1	654	A0R5G1	A0R5G1	>sp|A0R5G1|ACSA_MYCS2 Acetyl-coenzyme A synthetase OS=Mycobacterium smegmatis (strain ATCC 700084 / mc(2)155) GN=acsA PE=3 SV=1	1	55.4367	9.43e-73	87.323	83.85	55.437	1	K	VTIYYTAPTLIRTFMKLGHQIPASHDLSSLR	TFMK(1)LGHQIPASHDLSSLR	TFMK(55.44)LGHQIPASHDLSSLR	4	4	-0.21933	18.726	18.726	?????????	?????????	15.225	15.225	?????????	?????????	?????????	+	1	9.4458	4	0	Median	77565000	4161900	73403000	438	654	654	625	634;635	953;954;955;956;957	1369;1370;1371;1372;1373;1374;1375	957	1375	ZHAILEI_ACETYLATION_IP_F02_171118140823	37486	955	1372
I7GAD7;A0R5M3	380;380	I7GAD7	I7GAD7	>tr|I7GAD7|I7GAD7_MYCS2 Iron-containing alcohol dehydrogenase OS=Mycobacterium smegmatis (strain ATCC 700084 / mc(2)155) GN=MSMEI_6081 PE=4 SV=1;>tr|A0R5M3|A0R5M3_MYCS2 Alcohol dehydrogenase, iron-containing OS=Mycobacterium smegmatis (strain ATCC 700084 /	1	70.9415	1.76e-06	70.942	59.777	70.942	1	K	NQMNTGKYAGKGEVIKGDDKTIRAISEHIQD	GEVIK(1)GDDK	GEVIK(70.94)GDDK(-70.94)	5	2	0.84676																675050	0	675050	443	380	380	240	242	346	489	346	489	ZHAILEI_ACETYLATION_IP_F02_171118140823	13875	346	489
I7GAD7;A0R5M3	371;371	I7GAD7	I7GAD7	>tr|I7GAD7|I7GAD7_MYCS2 Iron-containing alcohol dehydrogenase OS=Mycobacterium smegmatis (strain ATCC 700084 / mc(2)155) GN=MSMEI_6081 PE=4 SV=1;>tr|A0R5M3|A0R5M3_MYCS2 Alcohol dehydrogenase, iron-containing OS=Mycobacterium smegmatis (strain ATCC 700084 /	1	43.5013	0.0207138	43.501	22.469	43.501	1	K	QVRVDSYAKNQMNTGKYAGKGEVIKGDDKTI	NQMNTGK(1)YAGK	NQMNTGK(43.5)YAGK(-43.5)	7	2	-0.12506																1584200	0	1584200	443	371	371	517	525	798	1137	798	1137	ZHAILEI_ACETYLATION_IP_F02_171118140823	15507	798	1137
I7GAR6;A0R629	153;153	I7GAR6	I7GAR6	>tr|I7GAR6|I7GAR6_MYCS2 UDP-galactopyranose mutase Glf OS=Mycobacterium smegmatis (strain ATCC 700084 / mc(2)155) GN=glf PE=1 SV=1;>tr|A0R629|A0R629_MYCS2 UDP-galactopyranose mutase OS=Mycobacterium smegmatis (strain ATCC 700084 / mc(2)155) GN=glf PE=1 SV=	1	59.7496	5.7e-06	59.75	34.82	59.75	1	K	QASEIDTKDAKNFEEKAISLVGRPLYEAFIK	NFEEK(1)AISLVGR	NFEEK(59.75)AISLVGR	5	2	1.5143	2.0404	2.0404	?????????	?????????	1.9247	1.9247	?????????	?????????	?????????	+	1	?????????	1	0	Median	3389000	1242800	2146200	454	153	153	502	510	775	1112	775	1112	ZHAILEI_ACETYLATION_IP_F02_171118140823	51894	775	1112
I7GFR2;A0R633	157;157	I7GFR2	I7GFR2	>tr|I7GFR2|I7GFR2_MYCS2 Phospholipid/glycerol acyltransferase OS=Mycobacterium smegmatis (strain ATCC 700084 / mc(2)155) GN=MSMEI_6240 PE=4 SV=1;>tr|A0R633|A0R633_MYCS2 Acyltransferase family protein OS=Mycobacterium smegmatis (strain ATCC 700084 / mc(2)15	1	47.8688	0.00668204	47.869	31.198	47.869	1	K	PIIPLIVWGAQRIWTKDHPRAIGRKKIPINV	IWTK(1)DHPR	IWTK(47.87)DHPR	4	3	0.74624																546340	0	546340	455	157	157	406	409	608	841	608	841	ZHAILEI_ACETYLATION_IP_F02_171118140823	17824	608	841
I7GFR9;A0R648	135;135	I7GFR9	I7GFR9	>tr|I7GFR9|I7GFR9_MYCS2 Glycerophosphoryl diester phosphodiesterase OS=Mycobacterium smegmatis (strain ATCC 700084 / mc(2)155) GN=glpQ1 PE=4 SV=1;>tr|A0R648|A0R648_MYCS2 Glycerophosphoryl diester phosphodiesterase family protein OS=Mycobacterium smegmatis	1	64.7298	0.00386338	64.73	62.973	64.73	1	K	MALDWNRPVKLFIETKHPVRYGALVENKLLA	LFIETK(1)HPVR	LFIETK(64.73)HPVR	6	3	0.22966	1.5367	1.5367	?????????	?????????	1.4978	1.4978	?????????	?????????	?????????	+	1	?????????	1	0	Median	2127400	966920	1160500	456	135	135	430	434	641	884;885	641	884	ZHAILEI_ACETYLATION_IP_F02_171118140823	28595	641	884
A0R652	31	A0R652	A0R652	>sp|A0R652|SODM_MYCS2 Superoxide dismutase [Mn] OS=Mycobacterium smegmatis (strain ATCC 700084 / mc(2)155) GN=sodA PE=1 SV=1	1	54.8673	7.98e-13	54.867	54.598	54.867	1	K	LEPHISGQINELHHSKHHATYVKGVNDAIAK	AEYTLPDLDYDYGALEPHISGQINELHHSK(1)HHATYVK	AEYTLPDLDYDYGALEPHISGQINELHHSK(54.87)HHATYVK(-54.87)	30	6	-0.33406	1.4258	1.4258	?????????	?????????	1.2025	1.2025	?????????	?????????	?????????	+	1	?????????	1	0	Median	8743100	3579900	5163100	457	31	31	30	30	42	60	42	60	ZHAILEI_ACETYLATION_IP_F03_171118164644	49996	42	60
A0R652;I7GGK9;A0R6Q7	46;46;46	A0R652;I7GGK9	A0R652	>sp|A0R652|SODM_MYCS2 Superoxide dismutase [Mn] OS=Mycobacterium smegmatis (strain ATCC 700084 / mc(2)155) GN=sodA PE=1 SV=1;>tr|I7GGK9|I7GGK9_MYCS2 Superoxide dismutase Fe OS=Mycobacterium smegmatis (strain ATCC 700084 / mc(2)155) GN=sodB PE=4 SV=1;>tr|A0	1	45.6139	3.92e-27	78.191	67.91	45.614	1	K	KHHATYVKGVNDAIAKLEEARANGDHAAIFL;KHHATYVKGVNDAIAKLEEARANGDHGAIFL	GVNDAIAK(1)LEEAR	GVNDAIAK(45.61)LEEAR	8	2	-0.39792	1.4464	1.4464	?????????	?????????	1.41	1.41	?????????	?????????	?????????	+	1	4.2798	2	0	Median	7216600	2946800	4269800	457;473	46;46	46	327	330	481;482	657;658;659	482	659	ZHAILEI_ACETYLATION_IP_F03_171118164644	42495	481	657
I7GGF4;A0R656	71;79	I7GGF4	I7GGF4	>tr|I7GGF4|I7GGF4_MYCS2 Uncharacterized protein OS=Mycobacterium smegmatis (strain ATCC 700084 / mc(2)155) GN=MSMEI_6263 PE=4 SV=1;>tr|A0R656|A0R656_MYCS2 Uncharacterized protein OS=Mycobacterium smegmatis (strain ATCC 700084 / mc(2)155) GN=MSMEG_6431 PE=4	1	84.6199	3.19e-50	84.62	75.999	84.62	1	K	PSAATMAALANFFRIKPAYFTDDEYYEKLDK	IK(1)PAYFTDDEYYEK	IK(84.62)PAYFTDDEYYEK(-84.62)	2	2	-0.24848	0.88071	0.88071	?????????	?????????	0.81326	0.81326	?????????	?????????	?????????	+	1	?????????	1	0	Median	4310500	2308200	2002300	458	71	71	382	385	573	793;794;795	573	794	ZHAILEI_ACETYLATION_IP_F02_171118140823	43920	573	794
I7GG07;A0R6Q9	28;39	I7GG07	I7GG07	>tr|I7GG07|I7GG07_MYCS2 5-methyltetrahydropteroyltriglutamate--homocysteine methyltransferase OS=Mycobacterium smegmatis (strain ATCC 700084 / mc(2)155) GN=metE PE=3 SV=1;>tr|A0R6Q9|A0R6Q9_MYCS2 5-methyltetrahydropteroyltriglutamate--homocysteine methyltra	1	59.294	5.25e-05	59.294	50.649	59.294	1	K	SPRIGPNRELKRAVEKYWAGNLDRSGLESVA	AVEK(1)YWAGNLDR	AVEK(59.29)YWAGNLDR	4	2	-0.90898																3025400	0	3025400	474	28	28	103	103	147	204	147	204	ZHAILEI_ACETYLATION_IP_F02_171118140823	40306	147	204
I7GGL1;A0R6R8	261;261	I7GGL1	I7GGL1	>tr|I7GGL1|I7GGL1_MYCS2 Citrate synthase I GltA1 OS=Mycobacterium smegmatis (strain ATCC 700084 / mc(2)155) GN=gltA1 PE=4 SV=1;>tr|A0R6R8|A0R6R8_MYCS2 Citrate synthase OS=Mycobacterium smegmatis (strain ATCC 700084 / mc(2)155) GN=MSMEG_6647 PE=3 SV=1	1	48.091	0.0156059	48.091	16.669	48.091	1	K	EKAPEWLHGKLSRKEKVMGFGHRVYKNGDSR	EK(1)VMGFGHR	EK(48.09)VMGFGHR	2	2	-2.0217																0	0	0	476	261	261	171	171	235	324	235	324	ZHAILEI_ACETYLATION_IP_F03_171118164644	22291	235	324
I7F8C1;A4ZHU4	359;359	I7F8C1	I7F8C1	>tr|I7F8C1|I7F8C1_MYCS2 Elongation factor G OS=Mycobacterium smegmatis (strain ATCC 700084 / mc(2)155) GN=fusA PE=3 SV=1;>tr|A4ZHU4|A4ZHU4_MYCS2 Elongation factor G OS=Mycobacterium smegmatis (strain ATCC 700084 / mc(2)155) GN=fusA PE=3 SV=1	1	95.4831	1.43e-71	95.483	91.143	95.483	1	K	SQVVNSTKGKKERLGKLFQMHANKENPVERA	LGK(1)LFQMHANK	LGK(95.48)LFQMHANK(-95.48)	3	3	0.21512	1.7242	1.7242	?????????	?????????	1.7803	1.7803	?????????	?????????	?????????	+	1	10.211	2	0	Median	2017600	719320	1298300	494	359	359	436	440	649;650	895;896	650	896	ZHAILEI_ACETYLATION_IP_F03_171118164644	35364	650	896
I7FG75	3	I7FG75	I7FG75	>tr|I7FG75|I7FG75_MYCS2 Uncharacterized protein OS=Mycobacterium smegmatis (strain ATCC 700084 / mc(2)155) GN=MSMEI_3942 PE=4 SV=1	1	52.6831	0.00248025	52.683	7.6018	52.683	1	K	_____________MKKSLPQRNERPDLAAVS	K(1)SLPQR	K(52.68)SLPQR	1	2	0.072596																0	0	0	496	3	3	414	418	620	858	620	858	ZHAILEI_ACETYLATION_IP_F02_171118140823	15309	620	858
O85501	10	O85501	O85501	>sp|O85501|NDK_MYCS2 Nucleoside diphosphate kinase OS=Mycobacterium smegmatis (strain ATCC 700084 / mc(2)155) GN=ndk PE=3 SV=1	1	64.1212	8.59e-05	64.121	63.238	64.121	1	K	______MTERTLVLIKPDGVKRQLVGEILSR	TLVLIK(1)PDGVK	TLVLIK(64.12)PDGVK(-64.12)	6	2	-1.4567	2.2147	2.2147	?????????	?????????	2.4642	2.4642	?????????	?????????	?????????	+	1	?????????	1	0	Median	821200	210590	610620	502	10	10	649	659	992	1424	992	1424	ZHAILEI_ACETYLATION_IP_F02_171118140823	46098	992	1424
Q50441	15	Q50441	Q50441	>sp|Q50441|AHPD_MYCS2 Alkyl hydroperoxide reductase AhpD OS=Mycobacterium smegmatis (strain ATCC 700084 / mc(2)155) GN=ahpD PE=3 SV=2	1	48.0443	0.00414529	48.044	22.515	48.044	1	K	_MSIDNIKSALPEYAKDLKLNLGSIANTTEL	SALPEYAK(1)DLK	SALPEYAK(48.04)DLK(-48.04)	8	2	-1.1257																396380	0	396380	508	15	15	569	577	874	1242	874	1242	ZHAILEI_ACETYLATION_IP_F02_171118140823	35983	874	1242
[truncated: 6 more columns]

## Sheet: Data Set S2B
Data Set S2B. List of quantitative acetylated substrates in three replicates with p-value and list of up-regulated and down-regulated acetylated substrates.
Protein Name_Site	Fasta header	E1	E2	E3	Acetyl.K.Probabilities	Protein Name	GeneName	Pvalue	Fold of change	Profiling Ratio	E1_Norm	E2_Norm	E3_Norm	Pvalue	Fold of change (Normalization to Protein Level)
I7FC80_94	>tr|I7FC80|I7FC80_MYCS2 DNA polymerase III beta chain OS=Mycobacterium smegmatis (strain ATCC 700084 / mc(2)155) GN=dnaN PE=1 SV=1;>tr|A0QND6|A0QND6_MYCS2 DNA polymerase III subunit beta OS=Mycobacterium smegmatis (strain ATCC 700084 / mc(2)155) GN=dnaN PE	1.8174	NA	1.9481	ALPAK(1)PVEVSVEGTR	I7FC80	dnaN	0.0470432	1.88275	0.977077	1.86004	NA	1.9938	0.0458566	1.92692
I7G191_79	>tr|I7G191|I7G191_MYCS2 Putative thioesterase OS=Mycobacterium smegmatis (strain ATCC 700084 / mc(2)155) GN=MSMEI_0125 PE=4 SV=1;>tr|A0QNQ6|A0QNQ6_MYCS2 Thioesterase superfamily protein OS=Mycobacterium smegmatis (strain ATCC 700084 / mc(2)155) GN=MSMEG_01	1.9209	NA	NA	YFTELK(1)FPGR	I7G191	MSMEG_0128	NA	1.9209	1.26047	1.52396	NA	NA	NA	1.52396
I7FCR6_323	>tr|I7FCR6|I7FCR6_MYCS2 Dihydroxy-acid dehydratase OS=Mycobacterium smegmatis (strain ATCC 700084 / mc(2)155) GN=ilvD PE=3 SV=1;>tr|A0QP06|A0QP06_MYCS2 Dihydroxy-acid dehydratase OS=Mycobacterium smegmatis (strain ATCC 700084 / mc(2)155) GN=ilvD PE=3 SV=1	2.4104	NA	NA	VPHLADVK(1)PFGR	I7FCR6	ilvD	NA	2.4104	1.60017	1.50634	NA	NA	NA	1.50634
I7G1K0_139	>tr|I7G1K0|I7G1K0_MYCS2 2-dehydro-3-deoxyphosphogluconate aldolase/4-hydroxy-2-oxoglutarate aldolase OS=Mycobacterium smegmatis (strain ATCC 700084 / mc(2)155) GN=MSMEI_0305 PE=4 SV=1;>tr|A0QP88|A0QP88_MYCS2 2-dehydro-3-deoxyphosphogluconate aldolase/4-hyd	Lonly	NA	Lonly	FFPAEQAGGAK(1)YLR	I7G1K0	MSMEG_0312	NA	#DIV/0!	0.060066	Lonly	NA	Lonly	NA	NA
A0QPD1_72	>tr|A0QPD1|A0QPD1_MYCS2 Acetyltransferase OS=Mycobacterium smegmatis (strain ATCC 700084 / mc(2)155) GN=MSMEG_0356 PE=4 SV=1;>tr|I7F5E0|I7F5E0_MYCS2 Acetyltransferase-like protein OS=Mycobacterium smegmatis (strain ATCC 700084 / mc(2)155) GN=MSMEI_0349 PE=	1.4144	1.2663	1.3772	IVAVCPYVAK(1)YVSR	A0QPD1	MSMEG_0356	0.0155422	1.35263	0.522747	2.70571	2.4224	2.63455	0.00286069	2.58755
I7F5F7_245	>tr|I7F5F7|I7F5F7_MYCS2 MaoC-like dehydratase OS=Mycobacterium smegmatis (strain ATCC 700084 / mc(2)155) GN=MSMEI_0364 PE=4 SV=1;>tr|A0QPE6|A0QPE6_MYCS2 MaoC like domain protein OS=Mycobacterium smegmatis (strain ATCC 700084 / mc(2)155) GN=MSMEG_0371 PE=4	1.7823	1.6061	1.7136	FAK(1)PVVLPAK	I7F5F7	MSMEG_0371	0.00531251	1.70067	1.3889	1.28325	1.15638	1.23378	0.0259978	1.22447
I7F5N8_106	>tr|I7F5N8|I7F5N8_MYCS2 Uncharacterized protein OS=Mycobacterium smegmatis (strain ATCC 700084 / mc(2)155) GN=MSMEI_0429 PE=4 SV=1;>tr|A0QPL6|A0QPL6_MYCS2 Uncharacterized protein OS=Mycobacterium smegmatis (strain ATCC 700084 / mc(2)155) GN=MSMEG_0441 PE=4	2.3121	2.066	NA	AVNADEPCWGFGPK(1)PR	I7F5N8	MSMEG_0441	0.0656475	2.18905	1.19607	1.93309	1.72733	NA	0.0784895	1.83021
I7FDF1_77	>tr|I7FDF1|I7FDF1_MYCS2 Alpha/beta hydrolase fold protein OS=Mycobacterium smegmatis (strain ATCC 700084 / mc(2)155) GN=MSMEI_0447 PE=4 SV=1;>tr|A0QPN5|A0QPN5_MYCS2 Alpha/beta hydrolase fold OS=Mycobacterium smegmatis (strain ATCC 700084 / mc(2)155) GN=MSM	Honly	NA	NA	SHYSLTK(1)WAR	I7FDF1	MSMEI_0447	NA	#DIV/0!	1.24873	Honly	NA	NA	NA	NA
A0QQJ4_206	>sp|A0QQJ4|FGD_MYCS2 F420-dependent glucose-6-phosphate dehydrogenase OS=Mycobacterium smegmatis (strain ATCC 700084 / mc(2)155) GN=fgd PE=1 SV=2	0.8752	0.80615	0.87874	GEELYAEK(1)LIPAVK	A0QQJ4	fgd	0.0249961	0.853363	0.85502	1.0236	0.942843	1.02774	0.950484	0.998062
A0QQU5_195	>sp|A0QQU5|CH601_MYCS2 60 kDa chaperonin 1 OS=Mycobacterium smegmatis (strain ATCC 700084 / mc(2)155) GN=groL1 PE=1 SV=1	1.3032	1.0479	1.1406	FDK(1)GYISGYFVTDAER	A0QQU5	groL1	0.159185	1.1639	0.68964	1.88968	1.51949	1.65391	0.0238691	1.68769
A0QQU5_270	>sp|A0QQU5|CH601_MYCS2 60 kDa chaperonin 1 OS=Mycobacterium smegmatis (strain ATCC 700084 / mc(2)155) GN=groL1 PE=1 SV=1	1.2405	1.2905	NA	GTFK(1)SVAVK	A0QQU5	groL1	0.0597691	1.2655	0.68964	1.79876	1.87127	NA	0.0276204	1.83502
A0QQU5_229	>sp|A0QQU5|CH601_MYCS2 60 kDa chaperonin 1 OS=Mycobacterium smegmatis (strain ATCC 700084 / mc(2)155) GN=groL1 PE=1 SV=1	NA	NA	NA	VSTVK(1)DLLPLLEK	A0QQU5	groL1	NA	#DIV/0!	0.68964	NA	NA	NA	NA	NA
I7FX95_64	>tr|I7FX95|I7FX95_MYCS2 Dihydrolipoyl dehydrogenase OS=Mycobacterium smegmatis (strain ATCC 700084 / mc(2)155) GN=lpd PE=4 SV=1;>tr|A0QQW8|A0QQW8_MYCS2 Dihydrolipoyl dehydrogenase OS=Mycobacterium smegmatis (strain ATCC 700084 / mc(2)155) GN=lpdA PE=4 SV=1	1.3362	1.0579	1.6014	NAEIAHMFNK(1)EAK	I7FX95	lpd	0.168739	1.33183	1.03177	1.29506	1.02533	1.5521	0.195972	1.29083
I7FX95_102	>tr|I7FX95|I7FX95_MYCS2 Dihydrolipoyl dehydrogenase OS=Mycobacterium smegmatis (strain ATCC 700084 / mc(2)155) GN=lpd PE=4 SV=1;>tr|A0QQW8|A0QQW8_MYCS2 Dihydrolipoyl dehydrogenase OS=Mycobacterium smegmatis (strain ATCC 700084 / mc(2)155) GN=lpdA PE=4 SV=1	1.5294	1.5314	1.5286	VAGVHFLMK(1)K	I7FX95	lpd	2.47011e-06	1.5298	1.03177	1.48231	1.48425	1.48154	2.79527e-06	1.4827
I7G4E1_334	>tr|I7G4E1|I7G4E1_MYCS2 Isocitrate lyase OS=Mycobacterium smegmatis (strain ATCC 700084 / mc(2)155) GN=icl PE=4 SV=1;>tr|A0QQX6|A0QQX6_MYCS2 Isocitrate lyase OS=Mycobacterium smegmatis (strain ATCC 700084 / mc(2)155) GN=aceA PE=4 SV=1	Honly	Honly	Honly	FQK(1)ELGAMGFK	I7G4E1	icl	NA	#DIV/0!	426.75	Honly	Honly	Honly	NA	NA
I7FXB6_104	>tr|I7FXB6|I7FXB6_MYCS2 2,3-bisphosphoglycerate-dependent phosphoglycerate mutase OS=Mycobacterium smegmatis (strain ATCC 700084 / mc(2)155) GN=gpmA PE=3 SV=1;>tr|A0QR00|A0QR00_MYCS2 2,3-bisphosphoglycerate-dependent phosphoglycerate mutase OS=Mycobacteriu	2.3085	1.944	3.0452	EK(1)YGEEQFMAWR	I7FXB6	gpmA	0.0475028	2.43257	1.18357	1.95046	1.64249	2.5729	0.0611422	2.05528
I7G7T9_263	>tr|I7G7T9|I7G7T9_MYCS2 Geranylgeranyl reductase OS=Mycobacterium smegmatis (strain ATCC 700084 / mc(2)155) GN=MSMEI_0998 PE=4 SV=1;>tr|A0QR89|A0QR89_MYCS2 Geranylgeranyl reductase OS=Mycobacterium smegmatis (strain ATCC 700084 / mc(2)155) GN=MSMEG_1028 PE	Honly	NA	0.94574	EWELPPIEELK(1)K	I7G7T9	MSMEG_1028, MSMEG_2308	NA	0.94574	0.80253	Honly	NA	1.17845	NA	1.17845
I7G7T9_35	>tr|I7G7T9|I7G7T9_MYCS2 Geranylgeranyl reductase OS=Mycobacterium smegmatis (strain ATCC 700084 / mc(2)155) GN=MSMEI_0998 PE=4 SV=1;>tr|A0QR89|A0QR89_MYCS2 Geranylgeranyl reductase OS=Mycobacterium smegmatis (strain ATCC 700084 / mc(2)155) GN=MSMEG_1028 PE	1.0036	0.94651	NA	VVVLDK(1)AEFPR	I7G7T9	MSMEG_1028, MSMEG_2308	0.542781	0.975055	0.80253	1.25055	1.17941	NA	0.104386	1.21498
I7F7Z3_193	>tr|I7F7Z3|I7F7Z3_MYCS2 Uncharacterized protein OS=Mycobacterium smegmatis (strain ATCC 700084 / mc(2)155) GN=MSMEI_1229 PE=4 SV=1;>tr|A0QRW8|A0QRW8_MYCS2 Uncharacterized protein OS=Mycobacterium smegmatis (strain ATCC 700084 / mc(2)155) GN=MSMEG_1265 PE=4	0.71082	NA	0.6483	FHEEANSDLIK(1)EAHR	I7F7Z3	MSMEG_1265	0.0619085	0.67956	0.253457	2.8045	NA	2.55783	0.0466205	2.68117
I7F7Z3_176	>tr|I7F7Z3|I7F7Z3_MYCS2 Uncharacterized protein OS=Mycobacterium smegmatis (strain ATCC 700084 / mc(2)155) GN=MSMEI_1229 PE=4 SV=1;>tr|A0QRW8|A0QRW8_MYCS2 Uncharacterized protein OS=Mycobacterium smegmatis (strain ATCC 700084 / mc(2)155) GN=MSMEG_1265 PE=4	0.56893	0.61642	NA	HFVHK(1)EEDVWR	I7F7Z3	MSMEG_1265	0.0370698	0.592675	0.253457	2.24468	2.43205	NA	0.0444903	2.33837
A0QS97_143	>sp|A0QS97|RS7_MYCS2 30S ribosomal protein S7 OS=Mycobacterium smegmatis (strain ATCC 700084 / mc(2)155) GN=rpsG PE=1 SV=1	0.994	NA	1.3003	EDTHK(1)MAEANR	A0QS97	rpsG	0.512718	1.14715	0.869947	1.1426	NA	1.49469	0.321332	1.31864
A0QS98_185	>sp|A0QS98|EFTU_MYCS2 Elongation factor Tu OS=Mycobacterium smegmatis (strain ATCC 700084 / mc(2)155) GN=tuf PE=1 SV=1	1.1751	1.0618	1.2702	ALEGDPK(1)WVK	A0QS98	tuf	0.106994	1.16903	0.795213	1.47772	1.33524	1.59731	0.0249958	1.47009
A0QS98_210	>sp|A0QS98|EFTU_MYCS2 Elongation factor Tu OS=Mycobacterium smegmatis (strain ATCC 700084 / mc(2)155) GN=tuf PE=1 SV=1	1.443	NA	1.3119	ETDK(1)PFLMPVEDVFTITGR	A0QS98	tuf	0.109467	1.37745	0.795213	1.81461	NA	1.64975	0.0713721	1.73218
A0QS98_39	>sp|A0QS98|EFTU_MYCS2 Elongation factor Tu OS=Mycobacterium smegmatis (strain ATCC 700084 / mc(2)155) GN=tuf PE=1 SV=1	1.3597	1.3411	1.262	VLHDK(1)FPDLNESR	A0QS98	tuf	0.00859783	1.32093	0.795213	1.70986	1.68647	1.587	0.00323021	1.66111
A0QSD7_204	>sp|A0QSD7|RS3_MYCS2 30S ribosomal protein S3 OS=Mycobacterium smegmatis (strain ATCC 700084 / mc(2)155) GN=rpsC PE=3 SV=1	0.81582	NA	0.725	VWIYK(1)GDIVGGK	A0QSD7	rpsC	0.124311	0.77041	0.75766	1.07676	NA	0.956894	0.82574	1.01683
A0QSG1_85	>sp|A0QSG1|RL5_MYCS2 50S ribosomal protein L5 OS=Mycobacterium smegmatis (strain ATCC 700084 / mc(2)155) GN=rplE PE=1 SV=1	1.4188	NA	NA	SIAQFK(1)LR	A0QSG1	rplE	NA	1.4188	0.75292	1.8844	NA	NA	NA	1.8844
A0QSP8_95	>sp|A0QSP8|RL13_MYCS2 50S ribosomal protein L13 OS=Mycobacterium smegmatis (strain ATCC 700084 / mc(2)155) GN=rplM PE=1 SV=1	1.2471	NA	NA	TIGELLEK(1)HPTR	A0QSP8	rplM	NA	1.2471	0.763797	1.63276	NA	NA	NA	1.63276
I7FYJ4_283	>tr|I7FYJ4|I7FYJ4_MYCS2 Isocitrate dehydrogenase (NADP) Icd2 OS=Mycobacterium smegmatis (strain ATCC 700084 / mc(2)155) GN=icd2 PE=1 SV=1;>tr|A0QSZ3|A0QSZ3_MYCS2 Isocitrate dehydrogenase, NADP-dependent OS=Mycobacterium smegmatis (strain ATCC 700084 / mc(2	0.87792	1.0494	0.92378	DAFAK(1)HEK	I7FYJ4	icd2	0.435028	0.950367	0.714433	1.22883	1.46886	1.29302	0.0440979	1.33024
I7FYJ4_474	>tr|I7FYJ4|I7FYJ4_MYCS2 Isocitrate dehydrogenase (NADP) Icd2 OS=Mycobacterium smegmatis (strain ATCC 700084 / mc(2)155) GN=icd2 PE=1 SV=1;>tr|A0QSZ3|A0QSZ3_MYCS2 Isocitrate dehydrogenase, NADP-dependent OS=Mycobacterium smegmatis (strain ATCC 700084 / mc(2	Lonly	NA	1.2881	DWVK(1)LAVTR	I7FYJ4	icd2	NA	1.2881	0.714433	Lonly	NA	1.80297	NA	1.80297
I7FYJ4_510	>tr|I7FYJ4|I7FYJ4_MYCS2 Isocitrate dehydrogenase (NADP) Icd2 OS=Mycobacterium smegmatis (strain ATCC 700084 / mc(2)155) GN=icd2 PE=1 SV=1;>tr|A0QSZ3|A0QSZ3_MYCS2 Isocitrate dehydrogenase, NADP-dependent OS=Mycobacterium smegmatis (strain ATCC 700084 / mc(2	0.65856	0.82669	NA	EYLK(1)DHDTEGLK	I7FYJ4	icd2	0.200981	0.742625	0.714433	0.921793	1.15713	NA	0.794009	1.03946
I7FYJ4_213	>tr|I7FYJ4|I7FYJ4_MYCS2 Isocitrate dehydrogenase (NADP) Icd2 OS=Mycobacterium smegmatis (strain ATCC 700084 / mc(2)155) GN=icd2 PE=1 SV=1;>tr|A0QSZ3|A0QSZ3_MYCS2 Isocitrate dehydrogenase, NADP-dependent OS=Mycobacterium smegmatis (strain ATCC 700084 / mc(2	1.2412	1.2188	1.2233	SGEEIVLK(1)PEVK	I7FYJ4	icd2	0.000900925	1.22777	0.714433	1.73732	1.70597	1.71227	0.000177559	1.71852
I7FYJ4_418	>tr|I7FYJ4|I7FYJ4_MYCS2 Isocitrate dehydrogenase (NADP) Icd2 OS=Mycobacterium smegmatis (strain ATCC 700084 / mc(2)155) GN=icd2 PE=1 SV=1;>tr|A0QSZ3|A0QSZ3_MYCS2 Isocitrate dehydrogenase, NADP-dependent OS=Mycobacterium smegmatis (strain ATCC 700084 / mc(2	1.693	NA	1.2984	THGQFDPTTMGTVPNVGLMAQK(1)AEEYGSHDK	I7FYJ4	icd2	0.241152	1.4957	0.714433	2.36971	NA	1.81738	0.157478	2.09355
I7FYJ4_278	>tr|I7FYJ4|I7FYJ4_MYCS2 Isocitrate dehydrogenase (NADP) Icd2 OS=Mycobacterium smegmatis (strain ATCC 700084 / mc(2)155) GN=icd2 PE=1 SV=1;>tr|A0QSZ3|A0QSZ3_MYCS2 Isocitrate dehydrogenase, NADP-dependent OS=Mycobacterium smegmatis (strain ATCC 700084 / mc(2	Honly	1.7823	Lonly	VFYK(1)DAFAK	I7FYJ4	icd2	NA	1.7823	0.714433	Honly	2.4947	Lonly	NA	2.4947
I7FYK4_476	>tr|I7FYK4|I7FYK4_MYCS2 Succinate dehydrogenase flavoprotein subunit OS=Mycobacterium smegmatis (strain ATCC 700084 / mc(2)155) GN=sdhA PE=4 SV=1;>tr|A0QT08|A0QT08_MYCS2 Succinate dehydrogenase flavoprotein subunit OS=Mycobacterium smegmatis (strain ATCC 7	Honly	Honly	Honly	TEETLK(1)QALTDIHALK	I7FYK4	sdhA	NA	#DIV/0!	4.88133	Honly	Honly	Honly	NA	NA
I7G6G9_443	>tr|I7G6G9|I7G6G9_MYCS2 Putative biotin-dependent acetyl/propionyl-CoA (Acyl-CoA) carboxylase OS=Mycobacterium smegmatis (strain ATCC 700084 / mc(2)155) GN=accA3 PE=4 SV=1;>tr|A0QTE1|A0QTE1_MYCS2 Acetyl-/propionyl-coenzyme A carboxylase alpha chain OS=Myco	2.1115	1.7149	2.3371	AVVSDPAFIGDGEK(1)FDVHTR	I7G6G9	accA3	0.0284786	2.0545	1.3713	1.53978	1.25057	1.7043	0.0641174	1.49821
I7FZD1_116	>tr|I7FZD1|I7FZD1_MYCS2 Peptidase S58 DmpA (D-aminopeptidase) OS=Mycobacterium smegmatis (strain ATCC 700084 / mc(2)155) GN=MSMEI_2046 PE=4 SV=1;>tr|A0QU64|A0QU64_MYCS2 D-aminopeptidase OS=Mycobacterium smegmatis (strain ATCC 700084 / mc(2)155) GN=MSMEG_20	1.3875	Honly	1.4558	DALIAHEK(1)SVR	I7FZD1	MSMEG_2092	0.0514484	1.42165	1.16253	1.19351	Honly	1.25227	0.0834218	1.22289
A0QUH2_201	>tr|A0QUH2|A0QUH2_MYCS2 3-oxoacyl-(Acyl-carrier-protein) reductase OS=Mycobacterium smegmatis (strain ATCC 700084 / mc(2)155) GN=fabG PE=4 SV=1;>tr|I7G7I4|I7G7I4_MYCS2 3-oxoacyl-acyl-carrier protein reductase fabG2 OS=Mycobacterium smegmatis (strain ATCC 7	1.1863	0.73744	1.0621	IWDEK(1)LAEIPMGR	A0QUH2	fabG	0.975066	0.99528	0.774773	1.53116	0.951814	1.37085	0.241141	1.28461
A0QUX8_290	>sp|A0QUX8|ILVC_MYCS2 Ketol-acid reductoisomerase (NADP(+)) OS=Mycobacterium smegmatis (strain ATCC 700084 / mc(2)155) GN=ilvC PE=1 SV=1	1.5251	1.4981	NA	DIQDGSFVK(1)R	A0QUX8	ilvC	0.0167951	1.5116	0.90083	1.69299	1.66302	NA	0.0140691	1.67801
A0QUY7_442	>sp|A0QUY7|SYE_MYCS2 Glutamate--tRNA ligase OS=Mycobacterium smegmatis (strain ATCC 700084 / mc(2)155) GN=gltX PE=1 SV=1	1.0872	1.4563	1.8355	TALLEGLELK(1)PR	A0QUY7	gltX	0.167162	1.45967	0.968977	1.12201	1.50293	1.89427	0.151086	1.5064
A0QVE0_158	>sp|A0QVE0|RRF_MYCS2 Ribosome-recycling factor OS=Mycobacterium smegmatis (strain ATCC 700084 / mc(2)155) GN=frr PE=1 SV=1	Honly	NA	NA	AEK(1)DLDK	A0QVE0	frr	NA	#DIV/0!	1.23667	Honly	NA	NA	NA	NA
A0QVE0_68	>sp|A0QVE0|RRF_MYCS2 Ribosome-recycling factor OS=Mycobacterium smegmatis (strain ATCC 700084 / mc(2)155) GN=frr PE=1 SV=1	2.2342	1.6884	2.1235	LVVIK(1)PYEASQLR	A0QVE0	frr	0.0258744	2.01537	1.23667	1.80663	1.36528	1.71712	0.0428414	1.62968
A0QVQ3_44	>sp|A0QVQ3|RS15_MYCS2 30S ribosomal protein S15 OS=Mycobacterium smegmatis (strain ATCC 700084 / mc(2)155) GN=rpsO PE=1 SV=1	0.93009	0.94342	0.90105	IQDLTEHLK(1)VHK	A0QVQ3	rpsO	0.0266054	0.924853	0.651233	1.4282	1.44867	1.38361	0.00208325	1.42016
I7G0I2_7	>tr|I7G0I2|I7G0I2_MYCS2 Phage shock protein A, PspA OS=Mycobacterium smegmatis (strain ATCC 700084 / mc(2)155) GN=MSMEI_2629 PE=4 SV=1;>tr|A0QVU2|A0QVU2_MYCS2 35 kDa protein OS=Mycobacterium smegmatis (strain ATCC 700084 / mc(2)155) GN=MSMEG_2695 PE=4 SV=1	1.3869	1.4481	NA	ANPFVK(1)AWK	I7G0I2	MSMEG_2695	0.0465768	1.4175	1.2105	1.14572	1.19628	NA	0.0934324	1.171
A0QVU5_63	>tr|A0QVU5|A0QVU5_MYCS2 Uncharacterized protein OS=Mycobacterium smegmatis (strain ATCC 700084 / mc(2)155) GN=MSMEG_2698 PE=4 SV=1;>tr|I7FC36|I7FC36_MYCS2 Limonene-1,2-epoxide hydrolase OS=Mycobacterium smegmatis (strain ATCC 700084 / mc(2)155) GN=MSMEI_26	Honly	NA	Honly	AGFEVK(1)IHR	A0QVU5	MSMEG_2698	NA	#DIV/0!	2.79583	Honly	NA	Honly	NA	NA
I7G9A9_163	>tr|I7G9A9|I7G9A9_MYCS2 Biotin sulfoxide reductase bisC (Molybdopterin oxidoreductase) OS=Mycobacterium smegmatis (strain ATCC 700084 / mc(2)155) GN=bisC PE=4 SV=1;>tr|A0QVY3|A0QVY3_MYCS2 Biotin sulfoxide reductase OS=Mycobacterium smegmatis (strain ATCC 7	0.55177	0.6506	NA	VVGTHDDLFK(1)R	I7G9A9	bisC	0.0784801	0.601185	0.740273	0.74536	0.878865	NA	0.217322	0.812112
I7G9D5_49	>tr|I7G9D5|I7G9D5_MYCS2 Polyphosphate glucokinase PpgK OS=Mycobacterium smegmatis (strain ATCC 700084 / mc(2)155) GN=ppgK PE=4 SV=1;>tr|A0QW03|A0QW03_MYCS2 Polyphosphate glucokinase OS=Mycobacterium smegmatis (strain ATCC 700084 / mc(2)155) GN=MSMEG_2760 P	1.8959	1.8727	NA	FK(1)LDTPQPATPEAVAK	I7G9D5	ppgK	0.00835052	1.8843	0.826977	2.29257	2.26451	NA	0.00698414	2.27854
A0QWQ9_314	>sp|A0QWQ9|AROC_MYCS2 Chorismate synthase OS=Mycobacterium smegmatis (strain ATCC 700084 / mc(2)155) GN=aroC PE=3 SV=1	1.2139	1.3308	1.2183	AAMK(1)PISTVPR	A0QWQ9	aroC	0.0218835	1.25433	1.5334	0.791639	0.867875	0.794509	0.0182773	0.818008
A0QWR4_52	>sp|A0QWR4|EFP_MYCS2 Elongation factor P OS=Mycobacterium smegmatis (strain ATCC 700084 / mc(2)155) GN=efp PE=1 SV=1	0.80175	0.90343	0.82173	VVDK(1)TYNAGVK	A0QWR4	efp	0.0367683	0.842303	0.707887	1.1326	1.27624	1.16082	0.0495926	1.18988
I7G165_30	>tr|I7G165|I7G165_MYCS2 Pyrimidine operon regulatory protein PyrR OS=Mycobacterium smegmatis (strain ATCC 700084 / mc(2)155) GN=pyrR PE=3 SV=1;>tr|A0QWS0|A0QWS0_MYCS2 Bifunctional protein PyrR OS=Mycobacterium smegmatis (strain ATCC 700084 / mc(2)155) GN=p	0.64142	0.61792	0.61118	IAHQIIEK(1)TALDDPAER	I7G165	pyrR	0.000592131	0.623507	0.59947	1.06998	1.03078	1.01953	0.119823	1.0401
I7GAC9_101	>tr|I7GAC9|I7GAC9_MYCS2 Integration host factor MihF OS=Mycobacterium smegmatis (strain ATCC 700084 / mc(2)155) GN=mihF PE=4 SV=1;>tr|A0QWS8|A0QWS8_MYCS2 Integration host factor OS=Mycobacterium smegmatis (strain ATCC 700084 / mc(2)155) GN=MSMEG_3050 PE=4	1.1673	1.1857	1.228	ALLEK(1)FDQS	I7GAC9	mihF	0.00849971	1.19367	0.872573	1.33777	1.35885	1.40733	0.00311732	1.36798
A0QWW2_115	>sp|A0QWW2|G3P_MYCS2 Glyceraldehyde-3-phosphate dehydrogenase OS=Mycobacterium smegmatis (strain ATCC 700084 / mc(2)155) GN=gapA PE=1 SV=1	2.0541	1.8345	1.887	AK(1)GHLDAGAK	A0QWW2	gapA	0.00508193	1.9252	1.21077	1.69653	1.51516	1.55852	0.00847902	1.59007
A0QWW2_200	>sp|A0QWW2|G3P_MYCS2 Glyceraldehyde-3-phosphate dehydrogenase OS=Mycobacterium smegmatis (strain ATCC 700084 / mc(2)155) GN=gapA PE=1 SV=1	1.8272	1.9176	2.3144	GLMTTIHAYTQDQNLQDGPHK(1)DLR	A0QWW2	gapA	0.0208588	2.01973	1.21077	1.50913	1.58379	1.91152	0.0325492	1.66814
A0QWX9_350	>sp|A0QWX9|TAL_MYCS2 Transaldolase OS=Mycobacterium smegmatis (strain ATCC 700084 / mc(2)155) GN=tal PE=1 SV=1	2.9711	NA	Honly	VLEDEGVEK(1)FEK	A0QWX9	tal	NA	2.9711	1.00664	2.95151	NA	Honly	NA	2.95151
A0QX20_282	>sp|A0QX20|ACNA_MYCS2 Aconitate hydratase A OS=Mycobacterium smegmatis (strain ATCC 700084 / mc(2)155) GN=acnA PE=1 SV=1	NA	NA	3.34	HGVVGK(1)FVEFYGK	A0QX20	acnA	NA	3.34	4.70383	NA	NA	0.710059	NA	0.710059
I7G9R3_90	>tr|I7G9R3|I7G9R3_MYCS2 Thiol peroxidase (Atypical 2-Cys peroxiredoxin) OS=Mycobacterium smegmatis (strain ATCC 700084 / mc(2)155) GN=tpx PE=3 SV=1;>tr|A0QXZ5|A0QXZ5_MYCS2 Probable thiol peroxidase OS=Mycobacterium smegmatis (strain ATCC 700084 / mc(2)155)	Honly	NA	NA	DLPFAQK(1)R	I7G9R3	tpx	NA	#DIV/0!	1.21747	Honly	NA	NA	NA	NA
I7FEK8_200	>tr|I7FEK8|I7FEK8_MYCS2 Fructose-bisphosphate aldolase OS=Mycobacterium smegmatis (strain ATCC 700084 / mc(2)155) GN=MSMEI_3427 PE=4 SV=1;>tr|A0QY23|A0QY23_MYCS2 Fructose-bisphosphate aldolase class-I OS=Mycobacterium smegmatis (strain ATCC 700084 / mc(2)1	1.9157	2.0727	1.7653	AEITK(1)NLDSLADDQK	I7FEK8	MSMEG_3507	0.00921859	1.9179	1.30627	1.46655	1.58674	1.35141	0.0204105	1.46823
I7FEX4_821	>tr|I7FEX4|I7FEX4_MYCS2 Glycine dehydrogenase GcvB OS=Mycobacterium smegmatis (strain ATCC 700084 / mc(2)155) GN=gcvP PE=3 SV=1;>tr|A0QYF7|A0QYF7_MYCS2 Glycine dehydrogenase (decarboxylating) OS=Mycobacterium smegmatis (strain ATCC 700084 / mc(2)155) GN=gc	NA	NA	NA	ATGVTVDDVAK(1)R	I7FEX4	gcvP	NA	#DIV/0!	3.62997	NA	NA	NA	NA	NA
A0QZ49_237	>sp|A0QZ49|DOP_MYCS2 Pup deamidase/depupylase OS=Mycobacterium smegmatis (strain ATCC 700084 / mc(2)155) GN=dop PE=1 SV=1	1.096	NA	1.552	DEPHADADK(1)YR	A0QZ49	dop	0.39038	1.324	0.915227	1.19752	NA	1.69575	0.323903	1.44664
A0QZZ6_104	>sp|A0QZZ6|Y4207_MYCS2 Universal stress protein MSMEG_4207 OS=Mycobacterium smegmatis (strain ATCC 700084 / mc(2)155) GN=MSMEG_4207 PE=1 SV=1	Honly	Honly	7.1531	NPVGK(1)LLLGSVAQR	A0QZZ6	MSMEG_4207	NA	7.1531	6.1559	Honly	Honly	1.16199	NA	1.16199
I7GD24_139	>tr|I7GD24|I7GD24_MYCS2 Uncharacterized protein UPF0065 OS=Mycobacterium smegmatis (strain ATCC 700084 / mc(2)155) GN=MSMEI_4112 PE=4 SV=1;>tr|A0QZZ9|A0QZZ9_MYCS2 Secreted protein OS=Mycobacterium smegmatis (strain ATCC 700084 / mc(2)155) GN=MSMEG_4210 PE=	5.3068	4.0278	5.1499	TIDDLVAAWK(1)ADPSK	I7GD24	MSMEI_4112	0.0108875	4.82817	7.25953	0.731011	0.554829	0.709398	0.0263576	0.665079
A0R006_200	>sp|A0R006|WAG31_MYCS2 Cell wall synthesis protein Wag31 OS=Mycobacterium smegmatis (strain ATCC 700084 / mc(2)155) GN=wag31 PE=1 SV=1	4.1302	4.3138	3.8652	K(1)HSEIMGTINQQR	A0R006	wag31	0.0017561	4.10307	1.97103	2.09545	2.1886	1.961	0.0037091	2.08168
A0R048_181	>sp|A0R048|TRPD_MYCS2 Anthranilate phosphoribosyltransferase OS=Mycobacterium smegmatis (strain ATCC 700084 / mc(2)155) GN=trpD PE=1 SV=1	Honly	Honly	Lonly	EVGIGFAFAPQFHPSYK(1)HASIVR	A0R048	trpD	NA	#DIV/0!	1.02318	Honly	Honly	Lonly	NA	NA
A0R0B0_809	>sp|A0R0B0|ODP1_MYCS2 Pyruvate dehydrogenase E1 component OS=Mycobacterium smegmatis (strain ATCC 700084 / mc(2)155) GN=aceE PE=1 SV=1	1.7903	1.7771	NA	EGVAIEK(1)HR	A0R0B0	aceE	0.00536122	1.7837	0.967237	1.85094	1.8373	NA	0.0051461	1.84412
A0R1Y7_229	>sp|A0R1Y7|FADA4_MYCS2 Probable acetyl-CoA acetyltransferase OS=Mycobacterium smegmatis (strain ATCC 700084 / mc(2)155) GN=MSMEG_4920 PE=1 SV=2	1.9144	1.6665	1.9279	ANTTAESLAGLK(1)PAFR	A0R1Y7	MSMEG_4920	0.0101673	1.83627	0.806337	2.37419	2.06675	2.39094	0.00673809	2.2773
I7GEG4_42	>tr|I7GEG4|I7GEG4_MYCS2 GCN5-related N-acetyltransferase OS=Mycobacterium smegmatis (strain ATCC 700084 / mc(2)155) GN=MSMEI_4845 PE=4 SV=1;>tr|A0R235|A0R235_MYCS2 Acetyltransferase OS=Mycobacterium smegmatis (strain ATCC 700084 / mc(2)155) GN=MSMEG_4972 P	0.78074	NA	NA	YLSWK(1)PHADVAETR	I7GEG4	MSMEI_4845	NA	0.78074	0.767383	1.01741	NA	NA	NA	1.01741
A0R2B1_1089	>sp|A0R2B1|KGD_MYCS2 Multifunctional 2-oxoglutarate metabolism enzyme OS=Mycobacterium smegmatis (strain ATCC 700084 / mc(2)155) GN=kgd PE=1 SV=1	1.2636	1.4108	1.2388	DFTESK(1)FR	A0R2B1	kgd	0.0297184	1.3044	0.963813	1.31104	1.46377	1.28531	0.0239518	1.35337
A0R2B1_473	>sp|A0R2B1|KGD_MYCS2 Multifunctional 2-oxoglutarate metabolism enzyme OS=Mycobacterium smegmatis (strain ATCC 700084 / mc(2)155) GN=kgd PE=1 SV=1	2.1061	1.7779	2.1487	HDK(1)PTVAEQK	A0R2B1	kgd	0.0131645	2.0109	0.963813	2.18517	1.84465	2.22937	0.0122867	2.0864
A0R2B1_148	>sp|A0R2B1|KGD_MYCS2 Multifunctional 2-oxoglutarate metabolism enzyme OS=Mycobacterium smegmatis (strain ATCC 700084 / mc(2)155) GN=kgd PE=1 SV=1	1.6069	NA	NA	VVINNHLK(1)R	A0R2B1	kgd	NA	1.6069	0.963813	1.66723	NA	NA	NA	1.66723
A0R2C6_212	>tr|A0R2C6|A0R2C6_MYCS2 Malyl-CoA lyase OS=Mycobacterium smegmatis (strain ATCC 700084 / mc(2)155) GN=MSMEG_5064 PE=3 SV=1;>tr|I7GDG4|I7GDG4_MYCS2 Citrate (Pro-3S)-lyase OS=Mycobacterium smegmatis (strain ATCC 700084 / mc(2)155) GN=MSMEI_4937 PE=3 SV=1	1.6193	1.8255	NA	AHGINAIDGPYVK(1)VR	A0R2C6	MSMEG_5064	0.0902481	1.7224	1.27883	1.26623	1.42747	NA	0.145391	1.34685
A0R2G5_144	>sp|A0R2G5|DAPD_MYCS2 2,3,4,5-tetrahydropyridine-2,6-dicarboxylate N-succinyltransferase OS=Mycobacterium smegmatis (strain ATCC 700084 / mc(2)155) GN=dapD PE=3 SV=1	1.3561	1.2465	1.3489	GAVAVYGIDK(1)FPR	A0R2G5	dapD	0.0122257	1.31717	0.66264	2.04651	1.88111	2.03565	0.00291149	1.98776
I7FS83_156	>tr|I7FS83|I7FS83_MYCS2 AMP-dependent synthetase and ligase OS=Mycobacterium smegmatis (strain ATCC 700084 / mc(2)155) GN=MSMEI_5255 PE=4 SV=1;>tr|A0R3A6|A0R3A6_MYCS2 Propionate--CoA ligase OS=Mycobacterium smegmatis (strain ATCC 700084 / mc(2)155) GN=MSME	Honly	NA	NA	IDDAK(1)PK	I7FS83	MSMEG_5404	NA	#DIV/0!	4.19483	Honly	NA	NA	NA	NA
I7FK71_187	>tr|I7FK71|I7FK71_MYCS2 Ribose-phosphate pyrophosphokinase OS=Mycobacterium smegmatis (strain ATCC 700084 / mc(2)155) GN=prs PE=3 SV=1;>tr|A0R3C8|A0R3C8_MYCS2 Ribose-phosphate pyrophosphokinase OS=Mycobacterium smegmatis (strain ATCC 700084 / mc(2)155) GN=	1.3099	1.4797	Honly	VAEK(1)WADSLGGVPLAFIHK	I7FK71	prs	0.134849	1.3948	1.36487	0.959727	1.08414	Honly	0.784209	1.02193
I7FSI8_7	>tr|I7FSI8|I7FSI8_MYCS2 Succinyl-CoA ligase ADP-forming subunit alpha OS=Mycobacterium smegmatis (strain ATCC 700084 / mc(2)155) GN=sucD PE=3 SV=1;>tr|A0R3M3|A0R3M3_MYCS2 Succinate--CoA ligase [ADP-forming] subunit alpha OS=Mycobacterium smegmatis (strain	1.928	1.9826	NA	SIFLNK(1)DSK	I7FSI8	sucD	0.018188	1.9553	0.929273	2.07474	2.13349	NA	0.0169349	2.10412
I7GFL3_223	>tr|I7GFL3|I7GFL3_MYCS2 Epoxide hydrolase OS=Mycobacterium smegmatis (strain ATCC 700084 / mc(2)155) GN=MSMEI_5509 PE=4 SV=1;>tr|A0R403|A0R403_MYCS2 Epoxide hydrolase OS=Mycobacterium smegmatis (strain ATCC 700084 / mc(2)155) GN=MSMEG_5658 PE=4 SV=1	1.0987	1.2965	1.4267	K(1)WDSGYMK	I7GFL3	MSMEG_5658	0.102796	1.27397	0.926927	1.18531	1.39871	1.53917	0.0678956	1.3744
I7FLL6_99	>tr|I7FLL6|I7FLL6_MYCS2 Short-chain dehydrogenase/reductase SDR OS=Mycobacterium smegmatis (strain ATCC 700084 / mc(2)155) GN=MSMEI_5772 PE=1 SV=1;>tr|A0R4R9|A0R4R9_MYCS2 Short chain dehydrogenase OS=Mycobacterium smegmatis (strain ATCC 700084 / mc(2)155)	3.4835	3.5929	3.3122	VPSMK(1)PFANTTFEHMR	I7FLL6	MSMEG_5931	0.00109822	3.46287	2.263	1.53933	1.58767	1.46363	0.00460272	1.53021
I7FLM5_116	>tr|I7FLM5|I7FLM5_MYCS2 MaoC-like dehydratase OS=Mycobacterium smegmatis (strain ATCC 700084 / mc(2)155) GN=MSMEI_5782 PE=4 SV=1;>tr|A0R4T0|A0R4T0_MYCS2 Putative peroxisomal multifunctional enzyme type 2 OS=Mycobacterium smegmatis (strain ATCC 700084 / mc(	2.8925	2.3913	2.0843	FTEIWDK(1)GK	I7FLM5	MSMEG_5943	0.0251849	2.45603	4.5348	0.637845	0.527322	0.459623	0.0125967	0.541597
A0R597_136	>tr|A0R597|A0R597_MYCS2 Inorganic pyrophosphatase OS=Mycobacterium smegmatis (strain ATCC 700084 / mc(2)155) GN=ppa PE=3 SV=1;>tr|I7FU54|I7FU54_MYCS2 Inorganic pyrophosphatase OS=Mycobacterium smegmatis (strain ATCC 700084 / mc(2)155) GN=ppa PE=3 SV=1	1.3913	1.5995	1.6723	FVK(1)TADWEGR	A0R597	ppa	0.0222994	1.55437	0.744535	1.86868	2.14832	2.2461	0.0106376	2.0877
A0R597_127	>tr|A0R597|A0R597_MYCS2 Inorganic pyrophosphatase OS=Mycobacterium smegmatis (strain ATCC 700084 / mc(2)155) GN=ppa PE=3 SV=1;>tr|I7FU54|I7FU54_MYCS2 Inorganic pyrophosphatase OS=Mycobacterium smegmatis (strain ATCC 700084 / mc(2)155) GN=ppa PE=3 SV=1	1.2173	1.0471	1.0888	HFFVHYK(1)DLEPGK	A0R597	ppa	0.148283	1.11773	0.744535	1.63498	1.40638	1.46239	0.0183191	1.50125
A0R597_16	>tr|A0R597|A0R597_MYCS2 Inorganic pyrophosphatase OS=Mycobacterium smegmatis (strain ATCC 700084 / mc(2)155) GN=ppa PE=3 SV=1;>tr|I7FU54|I7FU54_MYCS2 Inorganic pyrophosphatase OS=Mycobacterium smegmatis (strain ATCC 700084 / mc(2)155) GN=ppa PE=3 SV=1	4.1515	3.4032	4.0472	NK(1)YEVDHETGR	A0R597	ppa	0.0065941	3.8673	0.744535	5.57596	4.57091	5.43588	0.00556796	5.19425
A0R5D9_547	>sp|A0R5D9|TOP1_MYCS2 DNA topoisomerase 1 OS=Mycobacterium smegmatis (strain ATCC 700084 / mc(2)155) GN=topA PE=1 SV=1	1.3433	1.2548	NA	GYVQK(1)K	A0R5D9	topA	0.0935211	1.29905	0.97201	1.38198	1.29093	NA	0.0856176	1.33646
A0R5G1_889	>sp|A0R5G1|ACSA_MYCS2 Acetyl-coenzyme A synthetase OS=Mycobacterium smegmatis (strain ATCC 700084 / mc(2)155) GN=acsA PE=3 SV=1	15.821	14.935	19.661	EISPIAK(1)PR	A0R5G1	acsA	0.0083158	16.8057	9.9757	1.58595	1.49714	1.97089	0.0422579	1.68466
A0R5G1_332	>sp|A0R5G1|ACSA_MYCS2 Acetyl-coenzyme A synthetase OS=Mycobacterium smegmatis (strain ATCC 700084 / mc(2)155) GN=acsA PE=3 SV=1	Honly	Honly	Honly	LAFWEK(1)QAK	A0R5G1	acsA	NA	#DIV/0!	9.9757	Honly	Honly	Honly	NA	NA
A0R5G1_906	>sp|A0R5G1|ACSA_MYCS2 Acetyl-coenzyme A synthetase OS=Mycobacterium smegmatis (strain ATCC 700084 / mc(2)155) GN=acsA PE=3 SV=1	17.886	NA	NA	SGK(1)IMR	A0R5G1	acsA	NA	17.886	9.9757	1.79296	NA	NA	NA	1.79296
A0R5G1_403	>sp|A0R5G1|ACSA_MYCS2 Acetyl-coenzyme A synthetase OS=Mycobacterium smegmatis (strain ATCC 700084 / mc(2)155) GN=acsA PE=3 SV=1	Honly	Honly	Honly	SITYAELK(1)DEVCK	A0R5G1	acsA	NA	#DIV/0!	9.9757	Honly	Honly	Honly	NA	NA
A0R5G1_654	>sp|A0R5G1|ACSA_MYCS2 Acetyl-coenzyme A synthetase OS=Mycobacterium smegmatis (strain ATCC 700084 / mc(2)155) GN=acsA PE=3 SV=1	18.237	11.19	15.225	TFMK(1)LGHQIPASHDLSSLR	A0R5G1	acsA	0.0209424	14.884	9.9757	1.82814	1.12173	1.52621	0.138049	1.49203
A0R5G1_515	>sp|A0R5G1|ACSA_MYCS2 Acetyl-coenzyme A synthetase OS=Mycobacterium smegmatis (strain ATCC 700084 / mc(2)155) GN=acsA PE=3 SV=1	Honly	Honly	NA	TGIDVK(1)WTDGR	A0R5G1	acsA	NA	#DIV/0!	9.9757	Honly	Honly	NA	NA	NA
I7GAD7_384	>tr|I7GAD7|I7GAD7_MYCS2 Iron-containing alcohol dehydrogenase OS=Mycobacterium smegmatis (strain ATCC 700084 / mc(2)155) GN=MSMEI_6081 PE=4 SV=1;>tr|A0R5M3|A0R5M3_MYCS2 Alcohol dehydrogenase, iron-containing OS=Mycobacterium smegmatis (strain ATCC 700084 /	28.648	17.653	NA	GDDK(1)TIR	I7GAD7	MSMEG_6242	0.154872	23.1505	23.6203	1.21285	0.747365	NA	0.945724	0.980109
I7GAD7_380	>tr|I7GAD7|I7GAD7_MYCS2 Iron-containing alcohol dehydrogenase OS=Mycobacterium smegmatis (strain ATCC 700084 / mc(2)155) GN=MSMEI_6081 PE=4 SV=1;>tr|A0R5M3|A0R5M3_MYCS2 Alcohol dehydrogenase, iron-containing OS=Mycobacterium smegmatis (strain ATCC 700084 /	Honly	Honly	Honly	GEVIK(1)GDDK	I7GAD7	MSMEG_6242	NA	#DIV/0!	23.6203	Honly	Honly	Honly	NA	NA
I7GAR6_153	>tr|I7GAR6|I7GAR6_MYCS2 UDP-galactopyranose mutase Glf OS=Mycobacterium smegmatis (strain ATCC 700084 / mc(2)155) GN=glf PE=1 SV=1;>tr|A0R629|A0R629_MYCS2 UDP-galactopyranose mutase OS=Mycobacterium smegmatis (strain ATCC 700084 / mc(2)155) GN=glf PE=1 SV=	1.8044	1.59	1.9247	NFEEK(1)AISLVGR	I7GAR6	glf	0.0156579	1.77303	1.2024	1.50067	1.32236	1.60072	0.0281865	1.47458
A0R652_46	>sp|A0R652|SODM_MYCS2 Superoxide dismutase [Mn] OS=Mycobacterium smegmatis (strain ATCC 700084 / mc(2)155) GN=sodA PE=1 SV=1;>tr|I7GGK9|I7GGK9_MYCS2 Superoxide dismutase Fe OS=Mycobacterium smegmatis (strain ATCC 700084 / mc(2)155) GN=sodB PE=4 SV=1;>tr|A0	1.4665	NA	NA	GVNDAIAK(1)LEEAR	A0R652	sodA	NA	1.4665	0.858667	1.70788	NA	NA	NA	1.70788
A0R652_174	>sp|A0R652|SODM_MYCS2 Superoxide dismutase [Mn] OS=Mycobacterium smegmatis (strain ATCC 700084 / mc(2)155) GN=sodA PE=1 SV=1;>tr|I7GGK9|I7GGK9_MYCS2 Superoxide dismutase Fe OS=Mycobacterium smegmatis (strain ATCC 700084 / mc(2)155) GN=sodB PE=4 SV=1;>tr|A0	1.2558	NA	NA	NVK(1)ADYVK	A0R652	sodA	NA	1.2558	0.858667	1.4625	NA	NA	NA	1.4625
I7GGF4_71	>tr|I7GGF4|I7GGF4_MYCS2 Uncharacterized protein OS=Mycobacterium smegmatis (strain ATCC 700084 / mc(2)155) GN=MSMEI_6263 PE=4 SV=1;>tr|A0R656|A0R656_MYCS2 Uncharacterized protein OS=Mycobacterium smegmatis (strain ATCC 700084 / mc(2)155) GN=MSMEG_6431 PE=4	0.9348	0.82203	0.81326	IK(1)PAYFTDDEYYEK	I7GGF4	MSMEI_6263	0.0671496	0.856697	1.32115	0.707565	0.622208	0.61557	0.0070246	0.648448
I7GG07_28	>tr|I7GG07|I7GG07_MYCS2 5-methyltetrahydropteroyltriglutamate--homocysteine methyltransferase OS=Mycobacterium smegmatis (strain ATCC 700084 / mc(2)155) GN=metE PE=3 SV=1;>tr|A0R6Q9|A0R6Q9_MYCS2 5-methyltetrahydropteroyltriglutamate--homocysteine methyltra	4.4745	5.6579	Honly	AVEK(1)YWAGNLDR	I7GG07	metE	0.0919931	5.0662	2.135	2.09578	2.65007	Honly	0.126806	2.37293
A0R742_275	>tr|A0R742|A0R742_MYCS2 Homoserine O-acetyltransferase OS=Mycobacterium smegmatis (strain ATCC 700084 / mc(2)155) GN=MSMEG_6772 PE=3 SV=1;>tr|I7GG46|I7GG46_MYCS2 Homoserine O-acetyltransferase OS=Mycobacterium smegmatis (strain ATCC 700084 / mc(2)155) GN=M	1.2704	1.194	NA	GFHGDQVAALK(1)TIK	A0R742	MSMEG_6772	0.103803	1.2322	1.0068	1.26182	1.18594	NA	0.106875	1.22388
A4ZHR8_341	>sp|A4ZHR8|SAHH_MYCS2 Adenosylhomocysteinase OS=Mycobacterium smegmatis (strain ATCC 700084 / mc(2)155) GN=ahcY PE=1 SV=1	1.3641	NA	NA	DIITLDHMK(1)AMK	A4ZHR8	ahcY	NA	1.3641	0.777867	1.75364	NA	NA	NA	1.75364
I7F8C1_359	>tr|I7F8C1|I7F8C1_MYCS2 Elongation factor G OS=Mycobacterium smegmatis (strain ATCC 700084 / mc(2)155) GN=fusA PE=3 SV=1;>tr|A4ZHU4|A4ZHU4_MYCS2 Elongation factor G OS=Mycobacterium smegmatis (strain ATCC 700084 / mc(2)155) GN=fusA PE=3 SV=1	1.6908	1.5296	1.7803	LGK(1)LFQMHANK	I7F8C1	fusA	0.0118821	1.6669	0.74234	2.27766	2.06051	2.39823	0.00623538	2.24547
I7G5V6_61	>tr|I7G5V6|I7G5V6_MYCS2 Aldehyde dehydrogenase (NAD+) OS=Mycobacterium smegmatis (strain ATCC 700084 / mc(2)155) GN=MSMEI_1506 PE=3 SV=1;>tr|A0QSN7|A0QSN7_MYCS2 Eptc-inducible aldehyde dehydrogenase OS=Mycobacterium smegmatis (strain ATCC 700084 / mc(2)155	Honly	Honly	Honly	SSEADIDK(1)ALDAAHAAAPAWGK	I7G5V6	MSMEI_1506	NA	#DIV/0!	24.4397	Honly	Honly	Honly	NA	NA
I7GBR5_219	>tr|I7GBR5|I7GBR5_MYCS2 Probable cytosol aminopeptidase OS=Mycobacterium smegmatis (strain ATCC 700084 / mc(2)155) GN=pepA PE=3 SV=1;>tr|A0R069|A0R069_MYCS2 Probable cytosol aminopeptidase OS=Mycobacterium smegmatis (strain ATCC 700084 / mc(2)155) GN=pepA	Honly	Honly	Honly	DFVNTPPSHLFPDEFAK(1)R	I7GBR5	pepA	NA	#DIV/0!	3.03433	Honly	Honly	Honly	NA	NA
O85501_10	>sp|O85501|NDK_MYCS2 Nucleoside diphosphate kinase OS=Mycobacterium smegmatis (strain ATCC 700084 / mc(2)155) GN=ndk PE=3 SV=1	Honly	NA	2.4642	TLVLIK(1)PDGVK	O85501	ndk	NA	2.4642	2.00053	Honly	NA	1.23177	NA	1.23177
Q50441_15	>sp|Q50441|AHPD_MYCS2 Alkyl hydroperoxide reductase AhpD OS=Mycobacterium smegmatis (strain ATCC 700084 / mc(2)155) GN=ahpD PE=3 SV=2	Honly	Honly	Honly	SALPEYAK(1)DLK	Q50441	ahpD	NA	#DIV/0!	1.73	Honly	Honly	Honly	NA	NA
I7G4E1_331	>tr|I7G4E1|I7G4E1_MYCS2 Isocitrate lyase OS=Mycobacterium smegmatis (strain ATCC 700084 / mc(2)155) GN=icl PE=4 SV=1;>tr|A0QQX6|A0QQX6_MYCS2 Isocitrate lyase OS=Mycobacterium smegmatis (strain ATCC 700084 / mc(2)155) GN=aceA PE=4 SV=1	NA	Honly	NA	HLDDATIAK(1)FQK	I7G4E1	icl	NA	#DIV/0!	426.75	NA	Honly	NA	NA	NA
I7FXB6_129	>tr|I7FXB6|I7FXB6_MYCS2 2,3-bisphosphoglycerate-dependent phosphoglycerate mutase OS=Mycobacterium smegmatis (strain ATCC 700084 / mc(2)155) GN=gpmA PE=3 SV=1;>tr|A0QR00|A0QR00_MYCS2 2,3-bisphosphoglycerate-dependent phosphoglycerate mutase OS=Mycobacteriu	NA	1.5295	NA	GSK(1)YSQDADPR	I7FXB6	gpmA	NA	1.5295	1.18357	NA	1.29228	NA	NA	1.29228
I7F763_35	>tr|I7F763|I7F763_MYCS2 Pyrroline-5-carboxylate reductase OS=Mycobacterium smegmatis (strain ATCC 700084 / mc(2)155) GN=proC PE=3 SV=1;>tr|A0QR08|A0QR08_MYCS2 Pyrroline-5-carboxylate reductase OS=Mycobacterium smegmatis (strain ATCC 700084 / mc(2)155) GN=p	NA	Honly	NA	DMVVAEK(1)FPER	I7F763	proC	NA	#DIV/0!	1.55477	NA	Honly	NA	NA	NA
A0QS98_178	>sp|A0QS98|EFTU_MYCS2 Elongation factor Tu OS=Mycobacterium smegmatis (strain ATCC 700084 / mc(2)155) GN=tuf PE=1 SV=1	NA	0.73599	NA	VSALK(1)ALEGDPK	A0QS98	tuf	NA	0.73599	0.795213	NA	0.925525	NA	NA	0.925525
I7G436_10	>tr|I7G436|I7G436_MYCS2 50S ribosomal protein L15 OS=Mycobacterium smegmatis (strain ATCC 700084 / mc(2)155) GN=rplO PE=3 SV=1;>tr|A0QSG8|A0QSG8_MYCS2 50S ribosomal protein L15 OS=Mycobacterium smegmatis (strain ATCC 700084 / mc(2)155) GN=rplO PE=3 SV=1	NA	0.3581	NA	LHDLK(1)PAPGEK	I7G436	rplO	NA	0.3581	0.19879	NA	1.8014	NA	NA	1.8014
I7G631_25	>tr|I7G631|I7G631_MYCS2 Nitroreductase OS=Mycobacterium smegmatis (strain ATCC 700084 / mc(2)155) GN=MSMEI_1596 PE=4 SV=1;>tr|A0QSX4|A0QSX4_MYCS2 Nitroreductase family protein OS=Mycobacterium smegmatis (strain ATCC 700084 / mc(2)155) GN=MSMEG_1635 PE=4 SV	NA	2.1991	NA	LDFEK(1)PVSR	I7G631	MSMEG_1635	NA	2.1991	0.868713	NA	2.53144	NA	NA	2.53144
I7FH56_383	>tr|I7FH56|I7FH56_MYCS2 FAD dependent glycerol-3-phosphate dehydrogenase OS=Mycobacterium smegmatis (strain ATCC 700084 / mc(2)155) GN=glpD2 PE=4 SV=1;>tr|A0QT70|A0QT70_MYCS2 Glycerol-3-phosphate dehydrogenase OS=Mycobacterium smegmatis (strain ATCC 700084	NA	Honly	Honly	EHAVAVPAPGLVAIAGGK(1)YTTYR	I7FH56	glpD2	NA	#DIV/0!	1.4034	NA	Honly	Honly	NA	NA
I7G6A9_261	>tr|I7G6A9|I7G6A9_MYCS2 Electron transfer flavoprotein beta subunit OS=Mycobacterium smegmatis (strain ATCC 700084 / mc(2)155) GN=etfB PE=4 SV=1;>tr|A0QUV6|A0QUV6_MYCS2 Electron transfer flavoprotein, beta subunit OS=Mycobacterium smegmatis (strain ATCC 70	NA	NA	NA	IAEYLVAQK(1)LI	I7G6A9	etfB	NA	#DIV/0!	0.974067	NA	NA	NA	NA	NA
A0QVB9_190	>sp|A0QVB9|EFTS_MYCS2 Elongation factor Ts OS=Mycobacterium smegmatis (strain ATCC 700084 / mc(2)155) GN=tsf PE=1 SV=1	NA	0.81231	NA	AK(1)YLTR	A0QVB9	tsf	NA	0.81231	0.63776	NA	1.27369	NA	NA	1.27369
I7GAC9_29	>tr|I7GAC9|I7GAC9_MYCS2 Integration host factor MihF OS=Mycobacterium smegmatis (strain ATCC 700084 / mc(2)155) GN=mihF PE=4 SV=1;>tr|A0QWS8|A0QWS8_MYCS2 Integration host factor OS=Mycobacterium smegmatis (strain ATCC 700084 / mc(2)155) GN=MSMEG_3050 PE=4	NA	1.3653	NA	AELK(1)DR	I7GAC9	mihF	NA	1.3653	0.872573	NA	1.56468	NA	NA	1.56468
A0QZ42_202	>sp|A0QZ42|PAFA_MYCS2 Pup--protein ligase OS=Mycobacterium smegmatis (strain ATCC 700084 / mc(2)155) GN=pafA PE=1 SV=1	NA	1.4034	1.304	DEPHADAEK(1)YR	A0QZ42	pafA	0.0888725	1.3537	1.08393	NA	1.29473	1.20303	0.115986	1.24888
A0R079_4	>sp|A0R079|GLN1B_MYCS2 Glutamine synthetase OS=Mycobacterium smegmatis (strain ATCC 700084 / mc(2)155) GN=glnA PE=1 SV=1	NA	1.5147	NA	AEK(1)TSDDIFK	A0R079	glnA	NA	1.5147	1.46423	NA	1.03447	NA	NA	1.03447
A0R079_11	>sp|A0R079|GLN1B_MYCS2 Glutamine synthetase OS=Mycobacterium smegmatis (strain ATCC 700084 / mc(2)155) GN=glnA PE=1 SV=1	NA	Honly	Honly	TSDDIFK(1)LIK	A0R079	glnA	NA	#DIV/0!	1.46423	NA	Honly	Honly	NA	NA
A0R0S4_226	>sp|A0R0S4|DPDS_MYCS2 Decaprenyl diphosphate synthase OS=Mycobacterium smegmatis (strain ATCC 700084 / mc(2)155) GN=uppS PE=1 SV=1	NA	2.8449	2.9267	ISEAMFAK(1)HLHR	A0R0S4	uppS	0.0138051	2.8858	1.63683	NA	1.73805	1.78803	0.02084	1.76304
I7GEQ6_5	>tr|I7GEQ6|I7GEQ6_MYCS2 Uncharacterized protein OS=Mycobacterium smegmatis (strain ATCC 700084 / mc(2)155) GN=MSMEI_4955 PE=4 SV=1;>tr|A0R2E3|A0R2E3_MYCS2 Uncharacterized protein OS=Mycobacterium smegmatis (strain ATCC 700084 / mc(2)155) GN=MSMEG_5081 PE=4	NA	0.90385	0.7693	AAMK(1)PR	I7GEQ6	MSMEG_5081	0.248609	0.836575	1.38866	NA	0.650881	0.553989	0.077196	0.602435
I7GDP0_180	>tr|I7GDP0|I7GDP0_MYCS2 Acyl-CoA dehydrogenase OS=Mycobacterium smegmatis (strain ATCC 700084 / mc(2)155) GN=MSMEI_5062 PE=4 SV=1;>tr|A0R2Q5|A0R2Q5_MYCS2 Long-chain specific acyl-CoA dehydrogenase OS=Mycobacterium smegmatis (strain ATCC 700084 / mc(2)155)	NA	Honly	2.3731	TDPEAGHK(1)GFSLFVVER	I7GDP0	MSMEG_5197	NA	2.3731	1.66143	NA	Honly	1.42835	NA	1.42835
A0R2Z9_518	>tr|A0R2Z9|A0R2Z9_MYCS2 Acyl-CoA synthase OS=Mycobacterium smegmatis (strain ATCC 700084 / mc(2)155) GN=MSMEG_5291 PE=4 SV=1;>tr|I7FJU1|I7FJU1_MYCS2 Medium chain fatty-acid-CoA ligase FadD14 OS=Mycobacterium smegmatis (strain ATCC 700084 / mc(2)155) GN=fad	NA	0.12888	0.19481	TSVGK(1)YDK	A0R2Z9	MSMEG_5291	0.0250256	0.161845	0.87688	NA	0.146976	0.222163	0.0293291	0.184569
I7FL16_120	>tr|I7FL16|I7FL16_MYCS2 Putative molybdenum cofactor biosynthesis protein OS=Mycobacterium smegmatis (strain ATCC 700084 / mc(2)155) GN=moaE2 PE=4 SV=1;>tr|A0R446|A0R446_MYCS2 Molybdopterin converting factor, subunit 2 OS=Mycobacterium smegmatis (strain AT	NA	2.7075	NA	LVDVVK(1)ER	I7FL16	moaE2	NA	2.7075	1.33037	NA	2.03515	NA	NA	2.03515
I7G9J4_192	>tr|I7G9J4|I7G9J4_MYCS2 Lipid transfer protein or keto acyl-CoA thiolase Ltp2 OS=Mycobacterium smegmatis (strain ATCC 700084 / mc(2)155) GN=ltp2 PE=4 SV=1;>tr|A0R4X8|A0R4X8_MYCS2 Lipid-transfer protein OS=Mycobacterium smegmatis (strain ATCC 700084 / mc(2)	NA	Honly	NA	AHFYGK(1)PITIEDHQNSR	I7G9J4	ltp2	NA	#DIV/0!	25.6522	NA	Honly	NA	NA	NA
I7GF99_260	>tr|I7GF99|I7GF99_MYCS2 Putative acetyl-COA acetyltransferase Fada6 (Acetoacetyl-COA thiolase) OS=Mycobacterium smegmatis (strain ATCC 700084 / mc(2)155) GN=fadA6 PE=4 SV=1;>tr|A0R4Z5|A0R4Z5_MYCS2 Acetyl-CoA acetyltransferase OS=Mycobacterium smegmatis (st	NA	Honly	NA	EHNLK(1)PR	I7GF99	fadA6	NA	#DIV/0!	4.05057	NA	Honly	NA	NA	NA
A0R652_46	>sp|A0R652|SODM_MYCS2 Superoxide dismutase [Mn] OS=Mycobacterium smegmatis (strain ATCC 700084 / mc(2)155) GN=sodA PE=1 SV=1;>tr|I7GGK9|I7GGK9_MYCS2 Superoxide dismutase Fe OS=Mycobacterium smegmatis (strain ATCC 700084 / mc(2)155) GN=sodB PE=4 SV=1;>tr|A0	NA	1.1331	1.41	GVNDAIAK(1)LEEAR	A0R652	sodA	0.300164	1.27155	0.858667	NA	1.3196	1.64208	0.205973	1.48084
A0R652_174	>sp|A0R652|SODM_MYCS2 Superoxide dismutase [Mn] OS=Mycobacterium smegmatis (strain ATCC 700084 / mc(2)155) GN=sodA PE=1 SV=1;>tr|I7GGK9|I7GGK9_MYCS2 Superoxide dismutase Fe OS=Mycobacterium smegmatis (strain ATCC 700084 / mc(2)155) GN=sodB PE=4 SV=1;>tr|A0	NA	1.0686	NA	NVK(1)ADYVK	A0R652	sodA	NA	1.0686	0.858667	NA	1.24449	NA	NA	1.24449
I7FNY1_100	>tr|I7FNY1|I7FNY1_MYCS2 Oxidoreductase, aldo/keto reductase family OS=Mycobacterium smegmatis (strain ATCC 700084 / mc(2)155) GN=MSMEI_6564 PE=4 SV=1;>tr|A0R716|A0R716_MYCS2 Oxidoreductase, aldo/keto reductase family protein OS=Mycobacterium smegmatis (str	NA	2.6066	NA	DFK(1)PYR	I7FNY1	MSMEG_6746	NA	2.6066	0.874043	NA	2.98223	NA	NA	2.98223
A0QNQ9_514	>tr|A0QNQ9|A0QNQ9_MYCS2 AMP-binding enzyme, putative OS=Mycobacterium smegmatis (strain ATCC 700084 / mc(2)155) GN=MSMEG_0131 PE=4 SV=1;>tr|I7G2I8|I7G2I8_MYCS2 Fatty-acid-CoA ligase FadD5 OS=Mycobacterium smegmatis (strain ATCC 700084 / mc(2)155) GN=MSMEI_	NA	NA	1.7402	NPSGK(1)VLK	A0QNQ9	MSMEG_0131	NA	1.7402	0.97942	NA	NA	1.77677	NA	1.77677
A0QP62_3	>tr|A0QP62|A0QP62_MYCS2 Transcriptional regulator TetR family protein OS=Mycobacterium smegmatis (strain ATCC 700084 / mc(2)155) GN=MSMEG_0285 PE=4 SV=1;>tr|I7G2T7|I7G2T7_MYCS2 TetR-like transcriptional regulator OS=Mycobacterium smegmatis (strain ATCC 700	NA	NA	NA	MSK(1)QER	A0QP62	MSMEG_0285	NA	#DIV/0!	1.25787	NA	NA	NA	NA	NA
A0QQC8_85	>sp|A0QQC8|DNAK_MYCS2 Chaperone protein DnaK OS=Mycobacterium smegmatis (strain ATCC 700084 / mc(2)155) GN=dnaK PE=1 SV=1	NA	NA	2.3124	K(1)YTPQEISAR	A0QQC8	dnaK	NA	2.3124	1.1843	NA	NA	1.95255	NA	1.95255
A0QQJ4_325	>sp|A0QQJ4|FGD_MYCS2 F420-dependent glucose-6-phosphate dehydrogenase OS=Mycobacterium smegmatis (strain ATCC 700084 / mc(2)155) GN=fgd PE=1 SV=2	NA	NA	1.1121	FLELFK(1)R	A0QQJ4	fgd	NA	1.1121	0.85502	NA	NA	1.30067	NA	1.30067
A0QQU5_41	>sp|A0QQU5|CH601_MYCS2 60 kDa chaperonin 1 OS=Mycobacterium smegmatis (strain ATCC 700084 / mc(2)155) GN=groL1 PE=1 SV=1	NA	NA	0.57843	NVVLEK(1)K	A0QQU5	groL1	NA	0.57843	0.68964	NA	NA	0.838742	NA	0.838742
A0QSD7_190	>sp|A0QSD7|RS3_MYCS2 30S ribosomal protein S3 OS=Mycobacterium smegmatis (strain ATCC 700084 / mc(2)155) GN=rpsC PE=3 SV=1	NA	NA	Lonly	ADIDYGLYEAK(1)TTFGR	A0QSD7	rpsC	NA	#DIV/0!	0.75766	NA	NA	Lonly	NA	NA
I7G610_363	>tr|I7G610|I7G610_MYCS2 GMP synthase glutamine-hydrolyzing OS=Mycobacterium smegmatis (strain ATCC 700084 / mc(2)155) GN=guaA PE=3 SV=1;>tr|A0QSV0|A0QSV0_MYCS2 GMP synthase [glutamine-hydrolyzing] OS=Mycobacterium smegmatis (strain ATCC 700084 / mc(2)155)	NA	NA	Honly	SHHNVGGLPDDLK(1)FK	I7G610	guaA	NA	#DIV/0!	1.12733	NA	NA	Honly	NA	NA
A0QVQ5_63	>sp|A0QVQ5|PNP_MYCS2 Polyribonucleotide nucleotidyltransferase OS=Mycobacterium smegmatis (strain ATCC 700084 / mc(2)155) GN=pnp PE=1 SV=1	NA	NA	Honly	NPK(1)DHFDFFPLTVDVEER	A0QVQ5	pnp	NA	#DIV/0!	0.958317	NA	NA	Honly	NA	NA
A0QWW2_281	>sp|A0QWW2|G3P_MYCS2 Glyceraldehyde-3-phosphate dehydrogenase OS=Mycobacterium smegmatis (strain ATCC 700084 / mc(2)155) GN=gapA PE=1 SV=1	NA	NA	Honly	GILK(1)YYDAPIVSSDIVTDPHSSLYDAGLTK	A0QWW2	gapA	NA	#DIV/0!	1.21077	NA	NA	Honly	NA	NA
I7FPX0_54	>tr|I7FPX0|I7FPX0_MYCS2 Phosphatase OS=Mycobacterium smegmatis (strain ATCC 700084 / mc(2)155) GN=MSMEI_4297 PE=4 SV=1;>tr|A0R0I8|A0R0I8_MYCS2 Phosphonoacetaldehyde hydrolase OS=Mycobacterium smegmatis (strain ATCC 700084 / mc(2)155) GN=MSMEG_4401 PE=4 SV=	NA	NA	Honly	WHGAAK(1)HEALR	I7FPX0	MSMEI_4297	NA	#DIV/0!	0.529497	NA	NA	Honly	NA	NA
I7FQM2_130	>tr|I7FQM2|I7FQM2_MYCS2 Enoyl-CoA hydratase/isomerase OS=Mycobacterium smegmatis (strain ATCC 700084 / mc(2)155) GN=MSMEI_4592 PE=4 SV=1;>tr|A0R1D1|A0R1D1_MYCS2 Enoyl-CoA hydratase OS=Mycobacterium smegmatis (strain ATCC 700084 / mc(2)155) GN=MSMEG_4709 PE	NA	NA	1.8188	FQK(1)LGIHPGGGATWMLQR	I7FQM2	MSMEG_4709	NA	1.8188	0.928267	NA	NA	1.95935	NA	1.95935
I7FS83_586	>tr|I7FS83|I7FS83_MYCS2 AMP-dependent synthetase and ligase OS=Mycobacterium smegmatis (strain ATCC 700084 / mc(2)155) GN=MSMEI_5255 PE=4 SV=1;>tr|A0R3A6|A0R3A6_MYCS2 Propionate--CoA ligase OS=Mycobacterium smegmatis (strain ATCC 700084 / mc(2)155) GN=MSME	NA	NA	NA	SGK(1)ILR	I7FS83	MSMEG_5404	NA	#DIV/0!	4.19483	NA	NA	NA	NA	NA
I7GF02_73	>tr|I7GF02|I7GF02_MYCS2 Histidine triad (HIT) protein OS=Mycobacterium smegmatis (strain ATCC 700084 / mc(2)155) GN=MSMEI_5711 PE=4 SV=1;>tr|A0R4K9|A0R4K9_MYCS2 HIT family protein OS=Mycobacterium smegmatis (strain ATCC 700084 / mc(2)155) GN=MSMEG_5871 PE=	NA	NA	3.6128	AVCK(1)AFDTER	I7GF02	MSMEI_5711	NA	3.6128	1.037	NA	NA	3.4839	NA	3.4839
I7FTX1_231	>tr|I7FTX1|I7FTX1_MYCS2 Acyl-CoA dehydrogenase FadE34 OS=Mycobacterium smegmatis (strain ATCC 700084 / mc(2)155) GN=fadE34 PE=4 SV=1;>tr|A0R527|A0R527_MYCS2 Putative acyl-CoA dehydrogenase OS=Mycobacterium smegmatis (strain ATCC 700084 / mc(2)155) GN=MSMEG	NA	NA	Honly	EQFGK(1)PIGSFQAIK	I7FTX1	fadE34	NA	#DIV/0!	8.16493	NA	NA	Honly	NA	NA
I7GFR2_157	>tr|I7GFR2|I7GFR2_MYCS2 Phospholipid/glycerol acyltransferase OS=Mycobacterium smegmatis (strain ATCC 700084 / mc(2)155) GN=MSMEI_6240 PE=4 SV=1;>tr|A0R633|A0R633_MYCS2 Acyltransferase family protein OS=Mycobacterium smegmatis (strain ATCC 700084 / mc(2)15	NA	NA	Honly	IWTK(1)DHPR	I7GFR2	MSMEG_6408	NA	#DIV/0!	1.19263	NA	NA	Honly	NA	NA
I7GFR9_135	>tr|I7GFR9|I7GFR9_MYCS2 Glycerophosphoryl diester phosphodiesterase OS=Mycobacterium smegmatis (strain ATCC 700084 / mc(2)155) GN=glpQ1 PE=4 SV=1;>tr|A0R648|A0R648_MYCS2 Glycerophosphoryl diester phosphodiesterase family protein OS=Mycobacterium smegmatis	NA	NA	1.4978	LFIETK(1)HPVR	I7GFR9	glpQ1	NA	1.4978	1.27717	NA	NA	1.17275	NA	1.17275
Up regulated proteins
Proteins_site	Fasta header	E1	E2	E3	Acetyl.K.Probabilities	Protein Name	GeneName	Pvalue	Fold of change	Profiling Ratio	E1_Norm	E2_Norm	E3_Norm	Pvalue	Fold of change (Normalization to Protein Level)
I7FC80_94	>tr|I7FC80|I7FC80_MYCS2 DNA polymerase III beta chain OS=Mycobacterium smegmatis (strain ATCC 700084 / mc(2)155) GN=dnaN PE=1 SV=1;>tr|A0QND6|A0QND6_MYCS2 DNA polymerase III subunit beta OS=Mycobacterium smegmatis (strain ATCC 700084 / mc(2)155) GN=dnaN PE	1.82	NA	1.95	ALPAK(1)PVEVSVEGTR	I7FC80	dnaN	0.047	1.88	0.98	1.86004	NA	1.9938	0.0458566	1.92692
A0QPD1_72	>tr|A0QPD1|A0QPD1_MYCS2 Acetyltransferase OS=Mycobacterium smegmatis (strain ATCC 700084 / mc(2)155) GN=MSMEG_0356 PE=4 SV=1;>tr|I7F5E0|I7F5E0_MYCS2 Acetyltransferase-like protein OS=Mycobacterium smegmatis (strain ATCC 700084 / mc(2)155) GN=MSMEI_0349 PE=	1.41	1.27	1.38	IVAVCPYVAK(1)YVSR	A0QPD1	MSMEG_0356	0.0155	1.35	0.52	2.70571	2.4224	2.63455	0.00286069	2.58755
A0QQU5_195	>sp|A0QQU5|CH601_MYCS2 60 kDa chaperonin 1 OS=Mycobacterium smegmatis (strain ATCC 700084 / mc(2)155) GN=groL1 PE=1 SV=1	1.3	1.05	1.14	FDK(1)GYISGYFVTDAER	A0QQU5	groL1	0.1592	1.16	0.69	1.88968	1.51949	1.65391	0.0238691	1.68769
A0QQU5_270	>sp|A0QQU5|CH601_MYCS2 60 kDa chaperonin 1 OS=Mycobacterium smegmatis (strain ATCC 700084 / mc(2)155) GN=groL1 PE=1 SV=1	1.24	1.29	NA	GTFK(1)SVAVK	A0QQU5	groL1	0.0598	1.27	0.69	1.79876	1.87127	NA	0.0276204	1.83502
I7F7Z3_193	>tr|I7F7Z3|I7F7Z3_MYCS2 Uncharacterized protein OS=Mycobacterium smegmatis (strain ATCC 700084 / mc(2)155) GN=MSMEI_1229 PE=4 SV=1;>tr|A0QRW8|A0QRW8_MYCS2 Uncharacterized protein OS=Mycobacterium smegmatis (strain ATCC 700084 / mc(2)155) GN=MSMEG_1265 PE=4	0.71	NA	0.65	FHEEANSDLIK(1)EAHR	I7F7Z3	MSMEG_1265	0.0619	0.68	0.25	2.8045	NA	2.55783	0.0466205	2.68117
I7F7Z3_176	>tr|I7F7Z3|I7F7Z3_MYCS2 Uncharacterized protein OS=Mycobacterium smegmatis (strain ATCC 700084 / mc(2)155) GN=MSMEI_1229 PE=4 SV=1;>tr|A0QRW8|A0QRW8_MYCS2 Uncharacterized protein OS=Mycobacterium smegmatis (strain ATCC 700084 / mc(2)155) GN=MSMEG_1265 PE=4	0.57	0.62	NA	HFVHK(1)EEDVWR	I7F7Z3	MSMEG_1265	0.0371	0.59	0.25	2.24468	2.43205	NA	0.0444903	2.33837
A0QS98_39	>sp|A0QS98|EFTU_MYCS2 Elongation factor Tu OS=Mycobacterium smegmatis (strain ATCC 700084 / mc(2)155) GN=tuf PE=1 SV=1	1.36	1.34	1.26	VLHDK(1)FPDLNESR	A0QS98	tuf	0.0086	1.32	0.8	1.70986	1.68647	1.587	0.00323021	1.66111
I7FYJ4_213	>tr|I7FYJ4|I7FYJ4_MYCS2 Isocitrate dehydrogenase (NADP) Icd2 OS=Mycobacterium smegmatis (strain ATCC 700084 / mc(2)155) GN=icd2 PE=1 SV=1;>tr|A0QSZ3|A0QSZ3_MYCS2 Isocitrate dehydrogenase, NADP-dependent OS=Mycobacterium smegmatis (strain ATCC 700084 / mc(2	1.24	1.22	1.22	SGEEIVLK(1)PEVK	I7FYJ4	icd2	0.0009	1.23	0.71	1.73732	1.70597	1.71227	0.000177559	1.71852
A0QUX8_290	>sp|A0QUX8|ILVC_MYCS2 Ketol-acid reductoisomerase (NADP(+)) OS=Mycobacterium smegmatis (strain ATCC 700084 / mc(2)155) GN=ilvC PE=1 SV=1	1.53	1.5	NA	DIQDGSFVK(1)R	A0QUX8	ilvC	0.0168	1.51	0.9	1.69299	1.66302	NA	0.0140691	1.67801
A0QVE0_68	>sp|A0QVE0|RRF_MYCS2 Ribosome-recycling factor OS=Mycobacterium smegmatis (strain ATCC 700084 / mc(2)155) GN=frr PE=1 SV=1	2.23	1.69	2.12	LVVIK(1)PYEASQLR	A0QVE0	frr	0.0259	2.02	1.24	1.80663	1.36528	1.71712	0.0428414	1.62968
I7G9D5_49	>tr|I7G9D5|I7G9D5_MYCS2 Polyphosphate glucokinase PpgK OS=Mycobacterium smegmatis (strain ATCC 700084 / mc(2)155) GN=ppgK PE=4 SV=1;>tr|A0QW03|A0QW03_MYCS2 Polyphosphate glucokinase OS=Mycobacterium smegmatis (strain ATCC 700084 / mc(2)155) GN=MSMEG_2760 P	1.9	1.87	NA	FK(1)LDTPQPATPEAVAK	I7G9D5	ppgK	0.0084	1.88	0.83	2.29257	2.26451	NA	0.00698414	2.27854
A0QWW2_115	>sp|A0QWW2|G3P_MYCS2 Glyceraldehyde-3-phosphate dehydrogenase OS=Mycobacterium smegmatis (strain ATCC 700084 / mc(2)155) GN=gapA PE=1 SV=1	2.05	1.83	1.89	AK(1)GHLDAGAK	A0QWW2	gapA	0.0051	1.93	1.21	1.69653	1.51516	1.55852	0.00847902	1.59007
A0QWW2_200	>sp|A0QWW2|G3P_MYCS2 Glyceraldehyde-3-phosphate dehydrogenase OS=Mycobacterium smegmatis (strain ATCC 700084 / mc(2)155) GN=gapA PE=1 SV=1	1.83	1.92	2.31	GLMTTIHAYTQDQNLQDGPHK(1)DLR	A0QWW2	gapA	0.0209	2.02	1.21	1.50913	1.58379	1.91152	0.0325492	1.66814
A0R006_200	>sp|A0R006|WAG31_MYCS2 Cell wall synthesis protein Wag31 OS=Mycobacterium smegmatis (strain ATCC 700084 / mc(2)155) GN=wag31 PE=1 SV=1	4.13	4.31	3.87	K(1)HSEIMGTINQQR	A0R006	wag31	0.0018	4.1	1.97	2.09545	2.1886	1.961	0.0037091	2.08168
A0R0B0_809	>sp|A0R0B0|ODP1_MYCS2 Pyruvate dehydrogenase E1 component OS=Mycobacterium smegmatis (strain ATCC 700084 / mc(2)155) GN=aceE PE=1 SV=1	1.79	1.78	NA	EGVAIEK(1)HR	A0R0B0	aceE	0.0054	1.78	0.97	1.85094	1.8373	NA	0.0051461	1.84412
A0R1Y7_229	>sp|A0R1Y7|FADA4_MYCS2 Probable acetyl-CoA acetyltransferase OS=Mycobacterium smegmatis (strain ATCC 700084 / mc(2)155) GN=MSMEG_4920 PE=1 SV=2	1.91	1.67	1.93	ANTTAESLAGLK(1)PAFR	A0R1Y7	MSMEG_4920	0.0102	1.84	0.81	2.37419	2.06675	2.39094	0.00673809	2.2773
A0R2B1_473	>sp|A0R2B1|KGD_MYCS2 Multifunctional 2-oxoglutarate metabolism enzyme OS=Mycobacterium smegmatis (strain ATCC 700084 / mc(2)155) GN=kgd PE=1 SV=1	2.11	1.78	2.15	HDK(1)PTVAEQK	A0R2B1	kgd	0.0132	2.01	0.96	2.18517	1.84465	2.22937	0.0122868	2.0864
A0R2G5_144	>sp|A0R2G5|DAPD_MYCS2 2,3,4,5-tetrahydropyridine-2,6-dicarboxylate N-succinyltransferase OS=Mycobacterium smegmatis (strain ATCC 700084 / mc(2)155) GN=dapD PE=3 SV=1	1.36	1.25	1.35	GAVAVYGIDK(1)FPR	A0R2G5	dapD	0.0122	1.32	0.66	2.04651	1.88111	2.03565	0.00291149	1.98776
I7FSI8_7	>tr|I7FSI8|I7FSI8_MYCS2 Succinyl-CoA ligase ADP-forming subunit alpha OS=Mycobacterium smegmatis (strain ATCC 700084 / mc(2)155) GN=sucD PE=3 SV=1;>tr|A0R3M3|A0R3M3_MYCS2 Succinate--CoA ligase [ADP-forming] subunit alpha OS=Mycobacterium smegmatis (strain	1.93	1.98	NA	SIFLNK(1)DSK	I7FSI8	sucD	0.0182	1.96	0.93	2.07474	2.13349	NA	0.0169349	2.10412
I7FLL6_99	>tr|I7FLL6|I7FLL6_MYCS2 Short-chain dehydrogenase/reductase SDR OS=Mycobacterium smegmatis (strain ATCC 700084 / mc(2)155) GN=MSMEI_5772 PE=1 SV=1;>tr|A0R4R9|A0R4R9_MYCS2 Short chain dehydrogenase OS=Mycobacterium smegmatis (strain ATCC 700084 / mc(2)155)	3.48	3.59	3.31	VPSMK(1)PFANTTFEHMR	I7FLL6	MSMEG_5931	0.0011	3.46	2.26	1.53933	1.58767	1.46363	0.00460272	1.53021
A0R597_136	>tr|A0R597|A0R597_MYCS2 Inorganic pyrophosphatase OS=Mycobacterium smegmatis (strain ATCC 700084 / mc(2)155) GN=ppa PE=3 SV=1;>tr|I7FU54|I7FU54_MYCS2 Inorganic pyrophosphatase OS=Mycobacterium smegmatis (strain ATCC 700084 / mc(2)155) GN=ppa PE=3 SV=1	1.39	1.6	1.67	FVK(1)TADWEGR	A0R597	ppa	0.0223	1.55	0.74	1.86868	2.14832	2.2461	0.0106376	2.0877
A0R597_127	>tr|A0R597|A0R597_MYCS2 Inorganic pyrophosphatase OS=Mycobacterium smegmatis (strain ATCC 700084 / mc(2)155) GN=ppa PE=3 SV=1;>tr|I7FU54|I7FU54_MYCS2 Inorganic pyrophosphatase OS=Mycobacterium smegmatis (strain ATCC 700084 / mc(2)155) GN=ppa PE=3 SV=1	1.22	1.05	1.09	HFFVHYK(1)DLEPGK	A0R597	ppa	0.1483	1.12	0.74	1.63498	1.40638	1.46239	0.0183191	1.50125
A0R597_16	>tr|A0R597|A0R597_MYCS2 Inorganic pyrophosphatase OS=Mycobacterium smegmatis (strain ATCC 700084 / mc(2)155) GN=ppa PE=3 SV=1;>tr|I7FU54|I7FU54_MYCS2 Inorganic pyrophosphatase OS=Mycobacterium smegmatis (strain ATCC 700084 / mc(2)155) GN=ppa PE=3 SV=1	4.15	3.4	4.05	NK(1)YEVDHETGR	A0R597	ppa	0.0066	3.87	0.74	5.57596	4.57091	5.43588	0.00556796	5.19425
A0R5G1_889	>sp|A0R5G1|ACSA_MYCS2 Acetyl-coenzyme A synthetase OS=Mycobacterium smegmatis (strain ATCC 700084 / mc(2)155) GN=acsA PE=3 SV=1	15.82	14.94	19.66	EISPIAK(1)PR	A0R5G1	acsA	0.0083	16.81	9.98	1.58595	1.49714	1.97089	0.0422579	1.68466
I7F8C1_359	>tr|I7F8C1|I7F8C1_MYCS2 Elongation factor G OS=Mycobacterium smegmatis (strain ATCC 700084 / mc(2)155) GN=fusA PE=3 SV=1;>tr|A4ZHU4|A4ZHU4_MYCS2 Elongation factor G OS=Mycobacterium smegmatis (strain ATCC 700084 / mc(2)155) GN=fusA PE=3 SV=1	1.69	1.53	1.78	LGK(1)LFQMHANK	I7F8C1	fusA	0.0119	1.67	0.74	2.27766	2.06051	2.39823	0.00623538	2.24547
A0R0S4_226	>sp|A0R0S4|DPDS_MYCS2 Decaprenyl diphosphate synthase OS=Mycobacterium smegmatis (strain ATCC 700084 / mc(2)155) GN=uppS PE=1 SV=1	NA	2.84	2.93	ISEAMFAK(1)HLHR	A0R0S4	uppS	0.0138	2.89	1.64	NA	1.73805	1.78803	0.02084	1.76304
I7G4E1_334	>tr|I7G4E1|I7G4E1_MYCS2 Isocitrate lyase OS=Mycobacterium smegmatis (strain ATCC 700084 / mc(2)155) GN=icl PE=4 SV=1;>tr|A0QQX6|A0QQX6_MYCS2 Isocitrate lyase OS=Mycobacterium smegmatis (strain ATCC 700084 / mc(2)155) GN=aceA PE=4 SV=1	Honly	Honly	Honly	FQK(1)ELGAMGFK	I7G4E1	icl	NA	#DIV/0!	426.75	Honly	Honly	Honly	NA	NA
I7FYK4_476	>tr|I7FYK4|I7FYK4_MYCS2 Succinate dehydrogenase flavoprotein subunit OS=Mycobacterium smegmatis (strain ATCC 700084 / mc(2)155) GN=sdhA PE=4 SV=1;>tr|A0QT08|A0QT08_MYCS2 Succinate dehydrogenase flavoprotein subunit OS=Mycobacterium smegmatis (strain ATCC 7	Honly	Honly	Honly	TEETLK(1)QALTDIHALK	I7FYK4	sdhA	NA	#DIV/0!	4.88	Honly	Honly	Honly	NA	NA
A0R5G1_332	>sp|A0R5G1|ACSA_MYCS2 Acetyl-coenzyme A synthetase OS=Mycobacterium smegmatis (strain ATCC 700084 / mc(2)155) GN=acsA PE=3 SV=1	Honly	Honly	Honly	LAFWEK(1)QAK	A0R5G1	acsA	NA	#DIV/0!	9.98	Honly	Honly	Honly	NA	NA
A0R5G1_403	>sp|A0R5G1|ACSA_MYCS2 Acetyl-coenzyme A synthetase OS=Mycobacterium smegmatis (strain ATCC 700084 / mc(2)155) GN=acsA PE=3 SV=1	Honly	Honly	Honly	SITYAELK(1)DEVCK	A0R5G1	acsA	NA	#DIV/0!	9.98	Honly	Honly	Honly	NA	NA
I7GAD7_380	>tr|I7GAD7|I7GAD7_MYCS2 Iron-containing alcohol dehydrogenase OS=Mycobacterium smegmatis (strain ATCC 700084 / mc(2)155) GN=MSMEI_6081 PE=4 SV=1;>tr|A0R5M3|A0R5M3_MYCS2 Alcohol dehydrogenase, iron-containing OS=Mycobacterium smegmatis (strain ATCC 700084 /	Honly	Honly	Honly	GEVIK(1)GDDK	I7GAD7	MSMEG_6242	NA	#DIV/0!	23.62	Honly	Honly	Honly	NA	NA
I7G5V6_61	>tr|I7G5V6|I7G5V6_MYCS2 Aldehyde dehydrogenase (NAD+) OS=Mycobacterium smegmatis (strain ATCC 700084 / mc(2)155) GN=MSMEI_1506 PE=3 SV=1;>tr|A0QSN7|A0QSN7_MYCS2 Eptc-inducible aldehyde dehydrogenase OS=Mycobacterium smegmatis (strain ATCC 700084 / mc(2)155	Honly	Honly	Honly	SSEADIDK(1)ALDAAHAAAPAWGK	I7G5V6	MSMEI_1506	NA	#DIV/0!	24.44	Honly	Honly	Honly	NA	NA
I7GBR5_219	>tr|I7GBR5|I7GBR5_MYCS2 Probable cytosol aminopeptidase OS=Mycobacterium smegmatis (strain ATCC 700084 / mc(2)155) GN=pepA PE=3 SV=1;>tr|A0R069|A0R069_MYCS2 Probable cytosol aminopeptidase OS=Mycobacterium smegmatis (strain ATCC 700084 / mc(2)155) GN=pepA	Honly	Honly	Honly	DFVNTPPSHLFPDEFAK(1)R	I7GBR5	pepA	NA	#DIV/0!	3.03	Honly	Honly	Honly	NA	NA
Q50441_15	>sp|Q50441|AHPD_MYCS2 Alkyl hydroperoxide reductase AhpD OS=Mycobacterium smegmatis (strain ATCC 700084 / mc(2)155) GN=ahpD PE=3 SV=2	Honly	Honly	Honly	SALPEYAK(1)DLK	Q50441	ahpD	NA	#DIV/0!	1.73	Honly	Honly	Honly	NA	NA
A0QVU5_63	>tr|A0QVU5|A0QVU5_MYCS2 Uncharacterized protein OS=Mycobacterium smegmatis (strain ATCC 700084 / mc(2)155) GN=MSMEG_2698 PE=4 SV=1;>tr|I7FC36|I7FC36_MYCS2 Limonene-1,2-epoxide hydrolase OS=Mycobacterium smegmatis (strain ATCC 700084 / mc(2)155) GN=MSMEI_26	Honly	NA	Honly	AGFEVK(1)IHR	A0QVU5	MSMEG_2698	NA	#DIV/0!	2.8	Honly	NA	Honly	NA	NA
A0R5G1_515	>sp|A0R5G1|ACSA_MYCS2 Acetyl-coenzyme A synthetase OS=Mycobacterium smegmatis (strain ATCC 700084 / mc(2)155) GN=acsA PE=3 SV=1	Honly	Honly	NA	TGIDVK(1)WTDGR	A0R5G1	acsA	NA	#DIV/0!	9.98	Honly	Honly	NA	NA	NA
I7FH56_383	>tr|I7FH56|I7FH56_MYCS2 FAD dependent glycerol-3-phosphate dehydrogenase OS=Mycobacterium smegmatis (strain ATCC 700084 / mc(2)155) GN=glpD2 PE=4 SV=1;>tr|A0QT70|A0QT70_MYCS2 Glycerol-3-phosphate dehydrogenase OS=Mycobacterium smegmatis (strain ATCC 700084	NA	Honly	Honly	EHAVAVPAPGLVAIAGGK(1)YTTYR	I7FH56	glpD2	NA	#DIV/0!	1.4	NA	Honly	Honly	NA	NA
A0R079_11	>sp|A0R079|GLN1B_MYCS2 Glutamine synthetase OS=Mycobacterium smegmatis (strain ATCC 700084 / mc(2)155) GN=glnA PE=1 SV=1	NA	Honly	Honly	TSDDIFK(1)LIK	A0R079	glnA	NA	#DIV/0!	1.46	NA	Honly	Honly	NA	NA
A0QWX9_350	>sp|A0QWX9|TAL_MYCS2 Transaldolase OS=Mycobacterium smegmatis (strain ATCC 700084 / mc(2)155) GN=tal PE=1 SV=1	2.97	NA	Honly	VLEDEGVEK(1)FEK	A0QWX9	tal	NA	2.97	1.01	2.95151	NA	Honly	NA	2.95151
I7FXB6_104	>tr|I7FXB6|I7FXB6_MYCS2 2,3-bisphosphoglycerate-dependent phosphoglycerate mutase OS=Mycobacterium smegmatis (strain ATCC 700084 / mc(2)155) GN=gpmA PE=3 SV=1;>tr|A0QR00|A0QR00_MYCS2 2,3-bisphosphoglycerate-dependent phosphoglycerate mutase OS=Mycobacteriu	2.31	1.94	3.05	EK(1)YGEEQFMAWR	I7FXB6	gpmA	0.0475	2.43	1.18	1.95046	1.64249	2.5729	0.0611422	2.05528
I7F5N8_106	>tr|I7F5N8|I7F5N8_MYCS2 Uncharacterized protein OS=Mycobacterium smegmatis (strain ATCC 700084 / mc(2)155) GN=MSMEI_0429 PE=4 SV=1;>tr|A0QPL6|A0QPL6_MYCS2 Uncharacterized protein OS=Mycobacterium smegmatis (strain ATCC 700084 / mc(2)155) GN=MSMEG_0441 PE=4	2.31	2.07	NA	AVNADEPCWGFGPK(1)PR	I7F5N8	MSMEG_0441	0.0656	2.19	1.2	1.93309	1.72733	NA	0.0784895	1.83021
A0QS98_210	>sp|A0QS98|EFTU_MYCS2 Elongation factor Tu OS=Mycobacterium smegmatis (strain ATCC 700084 / mc(2)155) GN=tuf PE=1 SV=1	1.44	NA	1.31	ETDK(1)PFLMPVEDVFTITGR	A0QS98	tuf	0.1095	1.38	0.8	1.81461	NA	1.64975	0.0713721	1.73218
I7FYJ4_418	>tr|I7FYJ4|I7FYJ4_MYCS2 Isocitrate dehydrogenase (NADP) Icd2 OS=Mycobacterium smegmatis (strain ATCC 700084 / mc(2)155) GN=icd2 PE=1 SV=1;>tr|A0QSZ3|A0QSZ3_MYCS2 Isocitrate dehydrogenase, NADP-dependent OS=Mycobacterium smegmatis (strain ATCC 700084 / mc(2	1.69	NA	1.3	THGQFDPTTMGTVPNVGLMAQK(1)AEEYGSHDK	I7FYJ4	icd2	0.2412	1.5	0.71	2.36971	NA	1.81738	0.157478	2.09355
I7GG07_28	>tr|I7GG07|I7GG07_MYCS2 5-methyltetrahydropteroyltriglutamate--homocysteine methyltransferase OS=Mycobacterium smegmatis (strain ATCC 700084 / mc(2)155) GN=metE PE=3 SV=1;>tr|A0R6Q9|A0R6Q9_MYCS2 5-methyltetrahydropteroyltriglutamate--homocysteine methyltra	4.47	5.66	Honly	AVEK(1)YWAGNLDR	I7GG07	metE	0.092	5.07	2.14	2.09578	2.65007	Honly	0.126806	2.37293
I7FDF1_77	>tr|I7FDF1|I7FDF1_MYCS2 Alpha/beta hydrolase fold protein OS=Mycobacterium smegmatis (strain ATCC 700084 / mc(2)155) GN=MSMEI_0447 PE=4 SV=1;>tr|A0QPN5|A0QPN5_MYCS2 Alpha/beta hydrolase fold OS=Mycobacterium smegmatis (strain ATCC 700084 / mc(2)155) GN=MSM	Honly	NA	NA	SHYSLTK(1)WAR	I7FDF1	MSMEI_0447	NA	#DIV/0!	1.25	Honly	NA	NA	NA	NA
A0QVE0_158	>sp|A0QVE0|RRF_MYCS2 Ribosome-recycling factor OS=Mycobacterium smegmatis (strain ATCC 700084 / mc(2)155) GN=frr PE=1 SV=1	Honly	NA	NA	AEK(1)DLDK	A0QVE0	frr	NA	#DIV/0!	1.24	Honly	NA	NA	NA	NA
I7G9R3_90	>tr|I7G9R3|I7G9R3_MYCS2 Thiol peroxidase (Atypical 2-Cys peroxiredoxin) OS=Mycobacterium smegmatis (strain ATCC 700084 / mc(2)155) GN=tpx PE=3 SV=1;>tr|A0QXZ5|A0QXZ5_MYCS2 Probable thiol peroxidase OS=Mycobacterium smegmatis (strain ATCC 700084 / mc(2)155)	Honly	NA	NA	DLPFAQK(1)R	I7G9R3	tpx	NA	#DIV/0!	1.22	Honly	NA	NA	NA	NA
I7FS83_156	>tr|I7FS83|I7FS83_MYCS2 AMP-dependent synthetase and ligase OS=Mycobacterium smegmatis (strain ATCC 700084 / mc(2)155) GN=MSMEI_5255 PE=4 SV=1;>tr|A0R3A6|A0R3A6_MYCS2 Propionate--CoA ligase OS=Mycobacterium smegmatis (strain ATCC 700084 / mc(2)155) GN=MSME	Honly	NA	NA	IDDAK(1)PK	I7FS83	MSMEG_5404	NA	#DIV/0!	4.19	Honly	NA	NA	NA	NA
I7G4E1_331	>tr|I7G4E1|I7G4E1_MYCS2 Isocitrate lyase OS=Mycobacterium smegmatis (strain ATCC 700084 / mc(2)155) GN=icl PE=4 SV=1;>tr|A0QQX6|A0QQX6_MYCS2 Isocitrate lyase OS=Mycobacterium smegmatis (strain ATCC 700084 / mc(2)155) GN=aceA PE=4 SV=1	NA	Honly	NA	HLDDATIAK(1)FQK	I7G4E1	icl	NA	#DIV/0!	426.75	NA	Honly	NA	NA	NA
I7F763_35	>tr|I7F763|I7F763_MYCS2 Pyrroline-5-carboxylate reductase OS=Mycobacterium smegmatis (strain ATCC 700084 / mc(2)155) GN=proC PE=3 SV=1;>tr|A0QR08|A0QR08_MYCS2 Pyrroline-5-carboxylate reductase OS=Mycobacterium smegmatis (strain ATCC 700084 / mc(2)155) GN=p	NA	Honly	NA	DMVVAEK(1)FPER	I7F763	proC	NA	#DIV/0!	1.55	NA	Honly	NA	NA	NA
I7G9J4_192	>tr|I7G9J4|I7G9J4_MYCS2 Lipid transfer protein or keto acyl-CoA thiolase Ltp2 OS=Mycobacterium smegmatis (strain ATCC 700084 / mc(2)155) GN=ltp2 PE=4 SV=1;>tr|A0R4X8|A0R4X8_MYCS2 Lipid-transfer protein OS=Mycobacterium smegmatis (strain ATCC 700084 / mc(2)	NA	Honly	NA	AHFYGK(1)PITIEDHQNSR	I7G9J4	ltp2	NA	#DIV/0!	25.65	NA	Honly	NA	NA	NA
I7GF99_260	>tr|I7GF99|I7GF99_MYCS2 Putative acetyl-COA acetyltransferase Fada6 (Acetoacetyl-COA thiolase) OS=Mycobacterium smegmatis (strain ATCC 700084 / mc(2)155) GN=fadA6 PE=4 SV=1;>tr|A0R4Z5|A0R4Z5_MYCS2 Acetyl-CoA acetyltransferase OS=Mycobacterium smegmatis (st	NA	Honly	NA	EHNLK(1)PR	I7GF99	fadA6	NA	#DIV/0!	4.05	NA	Honly	NA	NA	NA
I7G610_363	>tr|I7G610|I7G610_MYCS2 GMP synthase glutamine-hydrolyzing OS=Mycobacterium smegmatis (strain ATCC 700084 / mc(2)155) GN=guaA PE=3 SV=1;>tr|A0QSV0|A0QSV0_MYCS2 GMP synthase [glutamine-hydrolyzing] OS=Mycobacterium smegmatis (strain ATCC 700084 / mc(2)155)	NA	NA	Honly	SHHNVGGLPDDLK(1)FK	I7G610	guaA	NA	#DIV/0!	1.13	NA	NA	Honly	NA	NA
A0QVQ5_63	>sp|A0QVQ5|PNP_MYCS2 Polyribonucleotide nucleotidyltransferase OS=Mycobacterium smegmatis (strain ATCC 700084 / mc(2)155) GN=pnp PE=1 SV=1	NA	NA	Honly	NPK(1)DHFDFFPLTVDVEER	A0QVQ5	pnp	NA	#DIV/0!	0.96	NA	NA	Honly	NA	NA
A0QWW2_281	>sp|A0QWW2|G3P_MYCS2 Glyceraldehyde-3-phosphate dehydrogenase OS=Mycobacterium smegmatis (strain ATCC 700084 / mc(2)155) GN=gapA PE=1 SV=1	NA	NA	Honly	GILK(1)YYDAPIVSSDIVTDPHSSLYDAGLTK	A0QWW2	gapA	NA	#DIV/0!	1.21	NA	NA	Honly	NA	NA
I7FPX0_54	>tr|I7FPX0|I7FPX0_MYCS2 Phosphatase OS=Mycobacterium smegmatis (strain ATCC 700084 / mc(2)155) GN=MSMEI_4297 PE=4 SV=1;>tr|A0R0I8|A0R0I8_MYCS2 Phosphonoacetaldehyde hydrolase OS=Mycobacterium smegmatis (strain ATCC 700084 / mc(2)155) GN=MSMEG_4401 PE=4 SV=	NA	NA	Honly	WHGAAK(1)HEALR	I7FPX0	MSMEI_4297	NA	#DIV/0!	0.53	NA	NA	Honly	NA	NA
I7FTX1_231	>tr|I7FTX1|I7FTX1_MYCS2 Acyl-CoA dehydrogenase FadE34 OS=Mycobacterium smegmatis (strain ATCC 700084 / mc(2)155) GN=fadE34 PE=4 SV=1;>tr|A0R527|A0R527_MYCS2 Putative acyl-CoA dehydrogenase OS=Mycobacterium smegmatis (strain ATCC 700084 / mc(2)155) GN=MSMEG	NA	NA	Honly	EQFGK(1)PIGSFQAIK	I7FTX1	fadE34	NA	#DIV/0!	8.16	NA	NA	Honly	NA	NA
I7GFR2_157	>tr|I7GFR2|I7GFR2_MYCS2 Phospholipid/glycerol acyltransferase OS=Mycobacterium smegmatis (strain ATCC 700084 / mc(2)155) GN=MSMEI_6240 PE=4 SV=1;>tr|A0R633|A0R633_MYCS2 Acyltransferase family protein OS=Mycobacterium smegmatis (strain ATCC 700084 / mc(2)15	NA	NA	Honly	IWTK(1)DHPR	I7GFR2	MSMEG_6408	NA	#DIV/0!	1.19	NA	NA	Honly	NA	NA
Down regulated proteins
I7GD24_139	>tr|I7GD24|I7GD24_MYCS2 Uncharacterized protein UPF0065 OS=Mycobacterium smegmatis (strain ATCC 700084 / mc(2)155) GN=MSMEI_4112 PE=4 SV=1;>tr|A0QZZ9|A0QZZ9_MYCS2 Secreted protein OS=Mycobacterium smegmatis (strain ATCC 700084 / mc(2)155) GN=MSMEG_4210 PE=	5.31	4.03	5.15	TIDDLVAAWK(1)ADPSK	I7GD24	MSMEI_4112	0.0109	4.83	7.26	0.731011	0.554829	0.709398	0.0263576	0.665079
I7FLM5_116	>tr|I7FLM5|I7FLM5_MYCS2 MaoC-like dehydratase OS=Mycobacterium smegmatis (strain ATCC 700084 / mc(2)155) GN=MSMEI_5782 PE=4 SV=1;>tr|A0R4T0|A0R4T0_MYCS2 Putative peroxisomal multifunctional enzyme type 2 OS=Mycobacterium smegmatis (strain ATCC 700084 / mc(	2.89	2.39	2.08	FTEIWDK(1)GK	I7FLM5	MSMEG_5943	0.0252	2.46	4.53	0.637845	0.527322	0.459623	0.0125967	0.541597
I7GGF4_71	>tr|I7GGF4|I7GGF4_MYCS2 Uncharacterized protein OS=Mycobacterium smegmatis (strain ATCC 700084 / mc(2)155) GN=MSMEI_6263 PE=4 SV=1;>tr|A0R656|A0R656_MYCS2 Uncharacterized protein OS=Mycobacterium smegmatis (strain ATCC 700084 / mc(2)155) GN=MSMEG_6431 PE=4	0.93	0.82	0.81	IK(1)PAYFTDDEYYEK	I7GGF4	MSMEI_6263	0.0671	0.86	1.32	0.707565	0.622208	0.61557	0.0070246	0.648448
A0R2Z9_518	>tr|A0R2Z9|A0R2Z9_MYCS2 Acyl-CoA synthase OS=Mycobacterium smegmatis (strain ATCC 700084 / mc(2)155) GN=MSMEG_5291 PE=4 SV=1;>tr|I7FJU1|I7FJU1_MYCS2 Medium chain fatty-acid-CoA ligase FadD14 OS=Mycobacterium smegmatis (strain ATCC 700084 / mc(2)155) GN=fad	NA	0.13	0.19	TSVGK(1)YDK	A0R2Z9	MSMEG_5291	0.025	0.16	0.88	NA	0.146976	0.222163	0.0293291	0.184569
I7G1K0_139	>tr|I7G1K0|I7G1K0_MYCS2 2-dehydro-3-deoxyphosphogluconate aldolase/4-hydroxy-2-oxoglutarate aldolase OS=Mycobacterium smegmatis (strain ATCC 700084 / mc(2)155) GN=MSMEI_0305 PE=4 SV=1;>tr|A0QP88|A0QP88_MYCS2 2-dehydro-3-deoxyphosphogluconate aldolase/4-hyd	Lonly	NA	Lonly	FFPAEQAGGAK(1)YLR	I7G1K0	MSMEG_0312	NA	#DIV/0!	0.06	Lonly	NA	Lonly	NA	NA
I7GEQ6_5	>tr|I7GEQ6|I7GEQ6_MYCS2 Uncharacterized protein OS=Mycobacterium smegmatis (strain ATCC 700084 / mc(2)155) GN=MSMEI_4955 PE=4 SV=1;>tr|A0R2E3|A0R2E3_MYCS2 Uncharacterized protein OS=Mycobacterium smegmatis (strain ATCC 700084 / mc(2)155) GN=MSMEG_5081 PE=4	NA	0.9	0.77	AAMK(1)PR	I7GEQ6	MSMEG_5081	0.2486	0.84	1.39	NA	0.650881	0.553989	0.077196	0.602435
A0QSD7_190	>sp|A0QSD7|RS3_MYCS2 30S ribosomal protein S3 OS=Mycobacterium smegmatis (strain ATCC 700084 / mc(2)155) GN=rpsC PE=3 SV=1	NA	NA	Lonly	ADIDYGLYEAK(1)TTFGR	A0QSD7	rpsC	NA	#DIV/0!	0.76	NA	NA	Lonly	NA	NA

## Sheet: Data Set S2C
Data Set S2C. KEGG enrichment analysis of the up-regulated acetylated proteins.
#term ID	term description	observed gene count	background gene count	false discovery rate	matching proteins in your network (IDs)	matching proteins in your network (labels)
msb01110	Biosynthesis of secondary metabolites	18	365	5.51e-10	MSMEI_0889,MSMEI_0912,MSMEI_0920,MSMEI_1506,MSMEI_1615,MSMEI_1630,MSMEI_1696,MSMEI_2314,MSMEI_2691,MSMEI_2937,MSMEI_3006,MSMEI_3024,MSMEI_4223,MSMEI_4379,MSMEI_4793,MSMEI_5372,MSMEI_6020,MSMEI_6460	MSMEG_1543,MSMEG_1736,MSMEG_3012,MSMEG_4920,MSMEI_3024,aceE,acsA,gap,gpmA,icd2,icl,ilvC,metE,ppgK,proC,sdhA,sucD,uppS
msb01200	Carbon metabolism	12	152	1.06e-08	MSMEI_0889,MSMEI_0912,MSMEI_1615,MSMEI_1630,MSMEI_2691,MSMEI_3006,MSMEI_3024,MSMEI_4223,MSMEI_4793,MSMEI_5372,MSMEI_6020,MSMEI_6081	MSMEG_4920,MSMEG_6242,MSMEI_3024,aceE,acsA,gap,gpmA,icd2,icl,ppgK,sdhA,sucD
msb01100	Metabolic pathways	23	860	1.54e-08	MSMEI_0003,MSMEI_0889,MSMEI_0912,MSMEI_0920,MSMEI_0963,MSMEI_1506,MSMEI_1571,MSMEI_1615,MSMEI_1630,MSMEI_2314,MSMEI_2691,MSMEI_2937,MSMEI_3006,MSMEI_3024,MSMEI_3480,MSMEI_4179,MSMEI_4223,MSMEI_4793,MSMEI_4976,MSMEI_5255,MSMEI_5372,MSMEI_6020,MSMEI_6460	MSMEG_1543,MSMEG_3012,MSMEG_4920,MSMEG_5404,MSMEI_3024,aceE,acsA,dapD,dnaN,gap,glnA3,gpmA,guaA,icd2,icl,ilvC,metE,pepA,pnp,ppgK,proC,sdhA,sucD
msb01120	Microbial metabolism in diverse environments	16	391	3.84e-08	MSMEI_0889,MSMEI_0912,MSMEI_1506,MSMEI_1615,MSMEI_1630,MSMEI_2691,MSMEI_2937,MSMEI_3006,MSMEI_3024,MSMEI_3480,MSMEI_4223,MSMEI_4793,MSMEI_4976,MSMEI_5372,MSMEI_6020,MSMEI_6081	MSMEG_1543,MSMEG_3012,MSMEG_4920,MSMEG_6242,MSMEI_3024,aceE,acsA,dapD,gap,glnA3,gpmA,icd2,icl,ppgK,sdhA,sucD
msb01130	Biosynthesis of antibiotics	13	311	1.07e-06	MSMEI_0912,MSMEI_0920,MSMEI_1615,MSMEI_1630,MSMEI_2314,MSMEI_2691,MSMEI_2937,MSMEI_3006,MSMEI_3024,MSMEI_4223,MSMEI_4793,MSMEI_5372,MSMEI_6020	MSMEG_3012,MSMEG_4920,MSMEI_3024,aceE,acsA,gap,gpmA,icd2,ilvC,ppgK,proC,sdhA,sucD
msb01230	Biosynthesis of amino acids	9	146	5.31e-06	MSMEI_0912,MSMEI_0920,MSMEI_1615,MSMEI_2314,MSMEI_3006,MSMEI_3024,MSMEI_3480,MSMEI_4976,MSMEI_6460	MSMEI_3024,dapD,gap,glnA3,gpmA,icd2,ilvC,metE,proC
msb00010	Glycolysis / Gluconeogenesis	6	51	1.29e-05	MSMEI_0912,MSMEI_1506,MSMEI_2691,MSMEI_3006,MSMEI_4223,MSMEI_6020	MSMEG_1543,aceE,acsA,gap,gpmA,ppgK
msb00020	Citrate cycle (TCA cycle)	4	33	0.00062	MSMEI_1615,MSMEI_1630,MSMEI_4223,MSMEI_5372	aceE,icd2,sdhA,sucD
msb00620	Pyruvate metabolism	4	64	0.0059	MSMEI_1506,MSMEI_4223,MSMEI_4793,MSMEI_6020	MSMEG_1543,MSMEG_4920,aceE,acsA
msb00640	Propanoate metabolism	4	84	0.0136	MSMEI_4793,MSMEI_5255,MSMEI_5372,MSMEI_6020	MSMEG_4920,MSMEG_5404,acsA,sucD
msb00680	Methane metabolism	3	39	0.0136	MSMEI_0912,MSMEI_6020,MSMEI_6081	MSMEG_6242,acsA,gpmA
msb00480	Glutathione metabolism	2	16	0.0265	MSMEI_1615,MSMEI_4179	icd2,pepA

## Sheet: Data Set S2D
Data Set S2D. List of propionylated substrates identified in M. smegmatis (R1).
Proteins	Positions within proteins	Leading proteins	Protein	Fasta headers	Localization prob	Score diff	PEP	Score	Delta score	Score for localization	Number of Lysine Propionylation	Amino acid	Sequence window	Lysine Propionylation Probabilities	Lysine Propionylation Score diffs	Position in peptide	Charge	Mass error [ppm]	Ratio H/L	Ratio H/L___1	Ratio H/L___2	Ratio H/L___3	Ratio H/L normalized	Ratio H/L normalized___1	Ratio H/L normalized___2	Ratio H/L normalized___3	Ratio H/L unmod. pep.	Ratio H/L localized	Ratio H/L nmods	Ratio H/L variability [%]	Ratio H/L count	Ratio H/L iso-count	Ratio H/L type	Intensity	Intensity L	Intensity H	Protein group IDs	Positions	Position	Peptide IDs	Mod. peptide IDs	Evidence IDs	MS/MS IDs	Best localization evidence ID	Best localization MS/MS ID	Best localization raw file	Best localization scan number	Best score evidence ID	Best score MS/MS ID
I7G1G2;A0QP34	493;493	I7G1G2	I7G1G2	>tr|I7G1G2|I7G1G2_MYCS2 Fatty-acid-CoA ligase FadD4 OS=Mycobacterium smegmatis (strain ATCC 700084 / mc(2)155) GN=fadD4 PE=4 SV=1;>tr|A0QP34|A0QP34_MYCS2 Acyl-CoA synthase OS=Mycobacterium smegmatis (strain ATCC 700084 / mc(2)155) GN=MSMEG_0257 PE=4 SV=1	1	87.6395	3.43e-47	87.639	61.576	87.639	1	K	RSISFELQLPRTDTGKLYKQELIAKYS____	TDTGK(1)LYK	TDTGK(87.64)LYK(-87.64)	5	2	-0.4043																2041600	0	2041600	7	493	493	736	740	942	1137	942	1137	ZHAILEI_PRO_IP_F01	12585	942	1137
I7G1Z1;A0QPV3	158;158	I7G1Z1	I7G1Z1	>tr|I7G1Z1|I7G1Z1_MYCS2 Short-chain dehydrogenase/reductase SDR OS=Mycobacterium smegmatis (strain ATCC 700084 / mc(2)155) GN=MSMEI_0515 PE=4 SV=1;>tr|A0QPV3|A0QPV3_MYCS2 Short chain dehydrogenase OS=Mycobacterium smegmatis (strain ATCC 700084 / mc(2)155)	1	40.4964	0.000965614	51.276	41.272	40.496	1	K	PHKAVPKGYGPIAASKRAGETALYAMRPEFD	GYGPIAASK(1)R	GYGPIAASK(40.5)R	9	2	0.22653	4.4368	4.4368	?????????	?????????	5.1845	5.1845	?????????	?????????	?????????	+	1	2.7661	2	0	Median	1038800	274050	764710	14	158	158	431	433	561;562	682;683	562	683	ZHAILEI_PRO_IP_F02	13972	561	682
A0QQ22;I7G3K8	537;547	A0QQ22	A0QQ22	>tr|A0QQ22|A0QQ22_MYCS2 Acyl-CoA synthase OS=Mycobacterium smegmatis (strain ATCC 700084 / mc(2)155) GN=MSMEG_0599 PE=4 SV=1;>tr|I7G3K8|I7G3K8_MYCS2 Fatty-acid-CoA ligase FadD2 OS=Mycobacterium smegmatis (strain ATCC 700084 / mc(2)155) GN=fadD2 PE=4 SV=1	1	57.0474	0.00856769	57.047	51.012	57.047	1	K	REVIFLDELPRNPTGKILKRELRNIDA____	NPTGK(1)ILK	NPTGK(57.05)ILK(-57.05)	5	2	0.33794	6.2532	6.2532	?????????	?????????	9.0517	9.0517	?????????	?????????	?????????	+	1	?????????	1	0	Median	3584200	526580	3057600	18	537	537	624	628	798	967	798	967	ZHAILEI_PRO_IP_F01	14755	798	967
I7FE09;A0QQB0	850;850	I7FE09	I7FE09	>tr|I7FE09|I7FE09_MYCS2 Putative iron-sulfur-binding reductase OS=Mycobacterium smegmatis (strain ATCC 700084 / mc(2)155) GN=MSMEI_0673 PE=4 SV=1;>tr|A0QQB0|A0QQB0_MYCS2 Iron-sulfur cluster-binding protein OS=Mycobacterium smegmatis (strain ATCC 700084 / m	1	53.4935	0.0200642	53.493	9.6857	53.493		K	AAPAPAKGLGLAGGAKRPGAKKAAAPAAEAP	GLGLAGGAK(1)R	GLGLAGGAK(53.49)R	9	2	-0.17466	0.1512	0.1512	?????????	?????????	0.14357	0.14357	?????????	?????????	?????????	+	1	?????????	1	0	Median	1499700	1303100	196640	22	850	850	363	363	470	580	470	580	ZHAILEI_PRO_IP_F02	9988	470	580
A0QQU5	121	A0QQU5	A0QQU5	>sp|A0QQU5|CH601_MYCS2 60 kDa chaperonin 1 OS=Mycobacterium smegmatis (strain ATCC 700084 / mc(2)155) GN=groL1 PE=1 SV=1	1	57.0474	0.00856769	57.047	31.488	57.047	1	K	VAAGANPLGLKRGIEKAVEKVTETLLKSAKE	GIEK(1)AVEK	GIEK(57.05)AVEK(-57.05)	4	2	-0.36111	3.4614	3.4614	?????????	?????????	3.7753	3.7753	?????????	?????????	?????????	+	1	?????????	1	0	Median	254500	77285	177210	30	121	121	348	348	444	544	444	544	ZHAILEI_PRO_IP_F01	11294	444	544
I7G357;A0QRL6	6;6	I7G357	I7G357	>tr|I7G357|I7G357_MYCS2 Putative ABC transporter component B OS=Mycobacterium smegmatis (strain ATCC 700084 / mc(2)155) GN=MSMEI_1128 PE=4 SV=1;>tr|A0QRL6|A0QRL6_MYCS2 ABC-type nitrate/sulfonate/bicarbonate transport system ATPase component OS=Mycobacteriu	1	41.4482	0.0157819	41.448	9.0334	41.448	1	K	__________MSTQPKLRLRNVTKQFEIRGE	MSTQPK(1)LR	MSTQPK(41.45)LR	6	2	-2.1296																0	0	0	44	6	6	609	613	780	948	780	948	ZHAILEI_PRO_IP_F02	6904	780	948
A0QSY1;I7G4H0	261;264	A0QSY1	A0QSY1	>tr|A0QSY1|A0QSY1_MYCS2 ABC transporter, ATP-binding protein OS=Mycobacterium smegmatis (strain ATCC 700084 / mc(2)155) GN=MSMEG_1642 PE=4 SV=1;>tr|I7G4H0|I7G4H0_MYCS2 Conserved transmembrane ATP-binding protein ABC transporter OS=Mycobacterium smegmatis (	1	40.4755	0.00999383	40.475	16.799	40.475	1	K	ILRPGRSAPAPAGAVKIGRATDNDIVIPDVL	SAPAPAGAVK(1)IGR	SAPAPAGAVK(40.48)IGR	10	2	0.15156																514970	0	514970	96	261	261	671	675	855	1039	855	1039	ZHAILEI_PRO_IP_F01	10789	855	1039
A0QWW2	200	A0QWW2	A0QWW2	>sp|A0QWW2|G3P_MYCS2 Glyceraldehyde-3-phosphate dehydrogenase OS=Mycobacterium smegmatis (strain ATCC 700084 / mc(2)155) GN=gapA PE=1 SV=1	1	42.9077	6.56e-30	62.589	62.589	42.908	1	K	IHAYTQDQNLQDGPHKDLRRARAAALNIVPT	GLMTTIHAYTQDQNLQDGPHK(1)DLR	GLMTTIHAYTQDQNLQDGPHK(42.91)DLR	21	4	0.23715	4.3708	4.3708	?????????	?????????	5.4246	5.4246	?????????	?????????	?????????	+	1	?????????	1	0	Median	1486400	202020	1284400	165	200	200	372	373;374	482;483	592;593	483	593	ZHAILEI_PRO_IP_F02	24279	482	592
I7FDP6;A0QXC8	239;239	I7FDP6	I7FDP6	>tr|I7FDP6|I7FDP6_MYCS2 DoxX OS=Mycobacterium smegmatis (strain ATCC 700084 / mc(2)155) GN=MSMEI_3172 PE=4 SV=1;>tr|A0QXC8|A0QXC8_MYCS2 DoxX subfamily protein, putative OS=Mycobacterium smegmatis (strain ATCC 700084 / mc(2)155) GN=MSMEG_3255 PE=4 SV=1	1	43.4185	0.00913902	43.419	27.498	43.419	1	K	DVARERGLEFADVAQKRGLEFADVARGRGAE	GLEFADVAQK(1)R	GLEFADVAQK(43.42)R	10	2	0.85159	1.7717	1.7717	?????????	?????????	1.8489	1.8489	?????????	?????????	?????????	+	1	?????????	1	0	Median	272370	85182	187190	183	239	239	361	361	466	575	466	575	ZHAILEI_PRO_IP_F02	24469	466	575
I7GBD2;A0QZQ6	533;544	I7GBD2	I7GBD2	>tr|I7GBD2|I7GBD2_MYCS2 2,3-dihydroxybenzoate-AMP ligase OS=Mycobacterium smegmatis (strain ATCC 700084 / mc(2)155) GN=MSMEI_4013 PE=4 SV=1;>tr|A0QZQ6|A0QZQ6_MYCS2 Cyclohexanecarboxylate-CoA ligase OS=Mycobacterium smegmatis (strain ATCC 700084 / mc(2)155)	1	54.2806	9.68e-15	54.281	50.745	54.281	1	K	EKVVHLDELPMTPSGKIQKFKLREQYS____	VVHLDELPMTPSGK(1)IQK	VVHLDELPMTPSGK(54.28)IQK(-54.28)	14	3	1.2088	4.4598	4.4598	?????????	?????????	4.4416	4.4416	?????????	?????????	?????????	+	1	?????????	1	0	Median	1022500	238650	783850	212	533	533	869	874	1109	1330	1109	1330	ZHAILEI_PRO_IP_F02	25342	1109	1330
A0QZZ6	104	A0QZZ6	A0QZZ6	>sp|A0QZZ6|Y4207_MYCS2 Universal stress protein MSMEG_4207 OS=Mycobacterium smegmatis (strain ATCC 700084 / mc(2)155) GN=MSMEG_4207 PE=1 SV=1	1	133.482	0	133.48	122.11	133.48	1	K	AELLVIGIRHRNPVGKLLLGSVAQRLLLECP	NPVGK(1)LLLGSVAQR	NPVGK(133.48)LLLGSVAQR	5	2	0.069033	15.486	15.486	?????????	?????????	22.574	22.574	?????????	?????????	?????????	+	1	0.11534	2	0	Median	26735000	1728300	25006000	213	104	104	625	629	799;800	968;969;970;971;972;973	800	972	ZHAILEI_PRO_IP_F01	36858	800	972
I7FS83;A0R3A6	586;586	I7FS83	I7FS83	>tr|I7FS83|I7FS83_MYCS2 AMP-dependent synthetase and ligase OS=Mycobacterium smegmatis (strain ATCC 700084 / mc(2)155) GN=MSMEI_5255 PE=4 SV=1;>tr|A0R3A6|A0R3A6_MYCS2 Propionate--CoA ligase OS=Mycobacterium smegmatis (strain ATCC 700084 / mc(2)155) GN=MSME	1	89.9028	2.14e-59	104.11	25.495	89.903	1	K	KSVDVVSALPKTRSGKILRKTMRGIADGKDE	SGK(1)ILR	SGK(89.9)ILR	3	2	-0.73128	8.7077	8.7077	?????????	?????????	12.856	12.856	?????????	?????????	?????????	+	1	66.176	3	0	Median	242050000	25197000	216850000	283	586	586	688	692	880;881;882	1067;1068;1069	882	1069	ZHAILEI_PRO_IP_F03	9340	881	1068
I7GFK9;A0R3Z4	519;519	I7GFK9	I7GFK9	>tr|I7GFK9|I7GFK9_MYCS2 Fatty-acid-CoA ligase FadD35 OS=Mycobacterium smegmatis (strain ATCC 700084 / mc(2)155) GN=fadD35 PE=4 SV=1;>tr|A0R3Z4|A0R3Z4_MYCS2 Acyl-CoA synthase OS=Mycobacterium smegmatis (strain ATCC 700084 / mc(2)155) GN=MSMEG_5649 PE=4 SV=1	1	46.8917	5.2e-07	46.892	40.975	46.892	1	K	RYVHVVDEFPMTVTGKIRKVQMREETVALLG	YVHVVDEFPMTVTGK(1)IR	YVHVVDEFPMTVTGK(46.89)IR	15	3	0.41458	5.0849	5.0849	?????????	?????????	4.8124	4.8124	?????????	?????????	?????????	+	1	?????????	1	0	Median	1544100	213790	1330300	297	519	519	899	904	1144	1372	1144	1372	ZHAILEI_PRO_IP_F02	32770	1144	1372
I7FKX6;A0R3Z5	531;531	I7FKX6	I7FKX6	>tr|I7FKX6|I7FKX6_MYCS2 AMP-dependent synthetase and ligase OS=Mycobacterium smegmatis (strain ATCC 700084 / mc(2)155) GN=MSMEI_5500 PE=4 SV=1;>tr|A0R3Z5|A0R3Z5_MYCS2 AMP-dependent synthetase and ligase OS=Mycobacterium smegmatis (strain ATCC 700084 / mc(2	1	94.0064	7.18e-25	94.006	20.39	94.006	1	K	VRRVEFFDLPKTISGKIRRVELRKREDEAHQ	TISGK(1)IR	TISGK(94.01)IR	5	2	0.040281	7.4856	7.4856	?????????	?????????	10.993	10.993	?????????	?????????	?????????	+	1	?????????	1	0	Median	54097000	6472100	47625000	298	531	531	759	763	967	1165	967	1165	ZHAILEI_PRO_IP_F01	11922	967	1165
A0R5G1	906	A0R5G1	A0R5G1	>sp|A0R5G1|ACSA_MYCS2 Acetyl-coenzyme A synthetase OS=Mycobacterium smegmatis (strain ATCC 700084 / mc(2)155) GN=acsA PE=3 SV=1	1	137.505	0	137.5	62.673	137.5	1	K	REIHIVPELPKTRSGKIMRRLLRDVAEGREL	SGK(1)IMR	SGK(137.5)IMR	3	2	3.062																0	0	0	339	906	906	689	693	883;884	1070;1071	884	1071	ZHAILEI_PRO_IP_F02	8626	884	1071
I7GAD7;A0R5M3	380;380	I7GAD7	I7GAD7	>tr|I7GAD7|I7GAD7_MYCS2 Iron-containing alcohol dehydrogenase OS=Mycobacterium smegmatis (strain ATCC 700084 / mc(2)155) GN=MSMEI_6081 PE=4 SV=1;>tr|A0R5M3|A0R5M3_MYCS2 Alcohol dehydrogenase, iron-containing OS=Mycobacterium smegmatis (strain ATCC 700084 /	1	83.8686	1.68e-42	83.869	65.197	83.869	1	K	NQMNTGKYAGKGEVIKGDDKTIRAISEHIQD	GEVIK(1)GDDK	GEVIK(83.87)GDDK(-83.87)	5	2	0.19055																4353300	0	4353300	345	380	380	323	323	413;414	504;505	414	505	ZHAILEI_PRO_IP_F02	8685	414	505
A0R652;I7GGK9;A0R6Q7	46;46;46	A0R652	A0R652	>sp|A0R652|SODM_MYCS2 Superoxide dismutase [Mn] OS=Mycobacterium smegmatis (strain ATCC 700084 / mc(2)155) GN=sodA PE=1 SV=1;>tr|I7GGK9|I7GGK9_MYCS2 Superoxide dismutase Fe OS=Mycobacterium smegmatis (strain ATCC 700084 / mc(2)155) GN=sodB PE=4 SV=1;>tr|A0	1	42.2418	0.0112014	42.242	31.393	42.242	1	K	KHHATYVKGVNDAIAKLEEARANGDHAAIFL	GVNDAIAK(1)LEEAR	GVNDAIAK(42.24)LEEAR	8	2	0.72921	3.4948	3.4948	?????????	?????????	3.6201	3.6201	?????????	?????????	?????????	+	1	?????????	1	0	Median	815400	210720	604670	354	46	46	421	423	547	665	547	665	ZHAILEI_PRO_IP_F02	29763	547	665
Data Set S2D. List of propionylated substrates identified in M. smegmatis (R2).
Proteins	Positions within proteins	Leading proteins	Protein	Fasta headers	Localization prob	Score diff	PEP	Score	Delta score	Score for localization	Number of Lysine Propionylation	Amino acid	Sequence window	Lysine Propionylation Probabilities	Lysine Propionylation Score diffs	Position in peptide	Charge	Mass error [ppm]	Ratio H/L	Ratio H/L___1	Ratio H/L___2	Ratio H/L___3	Ratio H/L normalized	Ratio H/L normalized___1	Ratio H/L normalized___2	Ratio H/L normalized___3	Ratio H/L unmod. pep.	Ratio H/L localized	Ratio H/L nmods	Ratio H/L variability [%]	Ratio H/L count	Ratio H/L iso-count	Ratio H/L type	Intensity	Intensity L	Intensity H	Protein group IDs	Positions	Position	Peptide IDs	Mod. peptide IDs	Evidence IDs	MS/MS IDs	Best localization evidence ID	Best localization MS/MS ID	Best localization raw file	Best localization scan number	Best score evidence ID	Best score MS/MS ID
I7G1C8;A0QNX7	747;747	I7G1C8	I7G1C8	>tr|I7G1C8|I7G1C8_MYCS2 AAA ATPase containing von Willebrand factor type A (VWA) domain-like protein OS=Mycobacterium smegmatis (strain ATCC 700084 / mc(2)155) GN=MSMEI_0195 PE=4 SV=1;>tr|A0QNX7|A0QNX7_MYCS2 Uncharacterized protein OS=Mycobacterium smegmat	1	60.7599	0.0105809	60.76	8.9727	60.76		K	KTTVPEPTKKVGGEVKKVVADIDEARAEIEA	VGGEVK(1)K	VGGEVK(60.76)K(-60.76)	6	2	-0.1316	0.6893	0.6893	?????????	?????????	0.83119	0.83119	?????????	?????????	?????????	+	1	?????????	1	0	Median	573300	342590	230710	8	747	747	1061	1069	1348	1693	1348	1693	ZHAILEI_PRO_IP_F01_171123043516	11810	1348	1693
I7G1Z1;A0QPV3	158;158	I7G1Z1	I7G1Z1	>tr|I7G1Z1|I7G1Z1_MYCS2 Short-chain dehydrogenase/reductase SDR OS=Mycobacterium smegmatis (strain ATCC 700084 / mc(2)155) GN=MSMEI_0515 PE=4 SV=1;>tr|A0QPV3|A0QPV3_MYCS2 Short chain dehydrogenase OS=Mycobacterium smegmatis (strain ATCC 700084 / mc(2)155)	1	63.0734	2.27e-05	63.073	30.075	63.073	1	K	PHKAVPKGYGPIAASKRAGETALYAMRPEFD	GYGPIAASK(1)R	GYGPIAASK(63.07)R	9	2	0.1644	4.7594	4.7594	?????????	?????????	5.8427	5.8427	?????????	?????????	?????????	+	1	?????????	1	0	Median	706580	136470	570110	23	158	158	557	557	703	910	703	910	ZHAILEI_PRO_IP_F01_171123043516	15388	703	910
I7FE09;A0QQB0	850;850	I7FE09	I7FE09	>tr|I7FE09|I7FE09_MYCS2 Putative iron-sulfur-binding reductase OS=Mycobacterium smegmatis (strain ATCC 700084 / mc(2)155) GN=MSMEI_0673 PE=4 SV=1;>tr|A0QQB0|A0QQB0_MYCS2 Iron-sulfur cluster-binding protein OS=Mycobacterium smegmatis (strain ATCC 700084 / m	1	42.1905	0.00874108	42.19	11.798	42.19	1	K	AAPAPAKGLGLAGGAKRPGAKKAAAPAAEAP	GLGLAGGAK(1)R	GLGLAGGAK(42.19)R	9	2	-0.11309	0.16396	0.16396	?????????	?????????	0.18099	0.18099	?????????	?????????	?????????	+	1	?????????	1	0	Median	1165300	989500	175820	29	850	850	476	476	602	776	602	776	ZHAILEI_PRO_IP_F02_171123015949	9914	602	776
A0QQU5	270	A0QQU5	A0QQU5	>sp|A0QQU5|CH601_MYCS2 60 kDa chaperonin 1 OS=Mycobacterium smegmatis (strain ATCC 700084 / mc(2)155) GN=groL1 PE=1 SV=1	1	50.7912	0.0178428	50.791	37.98	50.791	1	K	EALSTLVVNKIRGTFKSVAVKAPGFGDRRKA	GTFK(1)SVAVK	GTFK(50.79)SVAVK(-50.79)	4	2	-0.063604																196670	0	196670	43	270	270	519	519	654	848	654	848	ZHAILEI_PRO_IP_F01_171123043516	18577	654	848
A0QQU5	275	A0QQU5	A0QQU5	>sp|A0QQU5|CH601_MYCS2 60 kDa chaperonin 1 OS=Mycobacterium smegmatis (strain ATCC 700084 / mc(2)155) GN=groL1 PE=1 SV=1	1	43.7611	0.00392483	43.761	32.815	43.761	1	K	LVVNKIRGTFKSVAVKAPGFGDRRKAMLQDM	SVAVK(1)APGFGDR	SVAVK(43.76)APGFGDR	5	2	-0.38379	2.6162	2.6162	?????????	?????????	3.0496	3.0496	?????????	?????????	?????????	+	1	?????????	1	0	Median	374800	98908	275890	43	275	275	519;900	519;905	1148	1463	1148	1463	ZHAILEI_PRO_IP_F01_171123043516	20704	1148	1463
I7FXE9;A0QR64	377;377	I7FXE9	I7FXE9	>tr|I7FXE9|I7FXE9_MYCS2 Conserved integral membrane protein OS=Mycobacterium smegmatis (strain ATCC 700084 / mc(2)155) GN=MSMEI_0972 PE=4 SV=1;>tr|A0QR64|A0QR64_MYCS2 Integral membrane protein OS=Mycobacterium smegmatis (strain ATCC 700084 / mc(2)155) GN=M	1	46.0157	0.00924022	46.016	20.457	46.016		K	IGLGSVAGIGRVFDIKAARRNPGLPMLVIGA	VFDIK(1)AAR	VFDIK(46.02)AAR	5	2	-0.525	0.65588	0.65588	?????????	?????????	0.70932	0.70932	?????????	?????????	?????????	+	1	?????????	1	0	Median	174150	125040	49107	53	377	377	1058	1066	1345	1690	1345	1690	ZHAILEI_PRO_IP_F01_171123043516	10315	1345	1690
A0QVX5	315	A0QVX5	A0QVX5	>sp|A0QVX5|MIAB_MYCS2 tRNA-2-methylthio-N(6)-dimethylallyladenosine synthase OS=Mycobacterium smegmatis (strain ATCC 700084 / mc(2)155) GN=miaB PE=3 SV=1	1	51.0662	0.0163719	51.066	27.747	51.066	1	K	MRRSYRAERFLGIIDKVRAAIPHAAITTDLI	FLGIIDK(1)VR	FLGIIDK(51.07)VR	7	2	-2.8183																59018	59018	0	176	315	315	375	375	473	604	473	604	ZHAILEI_PRO_IP_F02_171123015949	24975	473	604
A0QWW2	200	A0QWW2	A0QWW2	>sp|A0QWW2|G3P_MYCS2 Glyceraldehyde-3-phosphate dehydrogenase OS=Mycobacterium smegmatis (strain ATCC 700084 / mc(2)155) GN=gapA PE=1 SV=1	1	47.75	1.65e-13	47.75	39.54	47.75	1	K	IHAYTQDQNLQDGPHKDLRRARAAALNIVPT	GLMTTIHAYTQDQNLQDGPHK(1)DLR	GLMTTIHAYTQDQNLQDGPHK(47.75)DLR	21	4	0.72277																862650	0	862650	195	200	200	488	488	617	796	617	796	ZHAILEI_PRO_IP_F02_171123015949	24434	617	796
A0QWX4	121	A0QWX4	A0QWX4	>sp|A0QWX4|CAPP_MYCS2 Phosphoenolpyruvate carboxylase OS=Mycobacterium smegmatis (strain ATCC 700084 / mc(2)155) GN=ppc PE=1 SV=1	1	45.2373	1.25e-05	45.237	34.739	45.237	1	K	DIHRERRRAVHVAAGKPPQDSSLAATYRKLD	AVHVAAGK(1)PPQDSSLAATYR	AVHVAAGK(45.24)PPQDSSLAATYR	8	3	-0.19185	3.1469	3.1469	?????????	?????????	4.5073	4.5073	?????????	?????????	?????????	+	1	?????????	1	0	Median	3780500	836800	2943700	198	121	121	200	200	263	347	263	347	ZHAILEI_PRO_IP_F01_171123043516	18809	263	347
I7FEW5;A0QYE7	48;48	I7FEW5	I7FEW5	>tr|I7FEW5|I7FEW5_MYCS2 6-phosphogluconate dehydrogenase, decarboxylating OS=Mycobacterium smegmatis (strain ATCC 700084 / mc(2)155) GN=gnd PE=4 SV=1;>tr|A0QYE7|A0QYE7_MYCS2 6-phosphogluconate dehydrogenase, decarboxylating OS=Mycobacterium smegmatis (stra	1	45.2206	7.69e-05	45.221	38.372	45.221	1	K	ARHGYTVALHNRSIAKTDALLAEHGSEGKFV	SIAK(1)TDALLAEHGSEGK	SIAK(45.22)TDALLAEHGSEGK(-45.22)	4	3	0.5652	1.6128	1.6128	?????????	?????????	1.5504	1.5504	?????????	?????????	?????????	+	1	?????????	1	0	Median	514710	186560	328150	227	48	48	868	873	1110	1419	1110	1419	ZHAILEI_PRO_IP_F02_171123015949	19416	1110	1419
I7GBD2;A0QZQ6	533;544	I7GBD2	I7GBD2	>tr|I7GBD2|I7GBD2_MYCS2 2,3-dihydroxybenzoate-AMP ligase OS=Mycobacterium smegmatis (strain ATCC 700084 / mc(2)155) GN=MSMEI_4013 PE=4 SV=1;>tr|A0QZQ6|A0QZQ6_MYCS2 Cyclohexanecarboxylate-CoA ligase OS=Mycobacterium smegmatis (strain ATCC 700084 / mc(2)155)	1	88.311	1.38e-62	88.311	86.693	88.311	1	K	EKVVHLDELPMTPSGKIQKFKLREQYS____	VVHLDELPMTPSGK(1)IQK	VVHLDELPMTPSGK(88.31)IQK(-88.31)	14	3	0.9372	4.3603	4.3603	?????????	?????????	4.9939	4.9939	?????????	?????????	?????????	+	1	9.6841	2	0	Median	1484700	269810	1214900	255	533	533	1124	1133;1134	1424;1425	1785;1786	1425	1786	ZHAILEI_PRO_IP_F02_171123015949	25657	1425	1786
A0QZZ6	104	A0QZZ6	A0QZZ6	>sp|A0QZZ6|Y4207_MYCS2 Universal stress protein MSMEG_4207 OS=Mycobacterium smegmatis (strain ATCC 700084 / mc(2)155) GN=MSMEG_4207 PE=1 SV=1	1	77.7756	4.33e-196	114.21	101.29	77.776	1	K	AELLVIGIRHRNPVGKLLLGSVAQRLLLECP	NPVGK(1)LLLGSVAQR	NPVGK(77.78)LLLGSVAQR	5	3	0.32788	15.559	15.559	?????????	?????????	23.002	23.002	?????????	?????????	?????????	+	1	13.048	3	0	Median	36771000	2356000	34415000	256	104	104	799	804	1018;1019;1020	1294;1295;1296;1297;1298;1299;1300;1301;1302	1020	1301	ZHAILEI_PRO_IP_F02_171123015949	34349	1018	1297
A0R2B1	504	A0R2B1	A0R2B1	>sp|A0R2B1|KGD_MYCS2 Multifunctional 2-oxoglutarate metabolism enzyme OS=Mycobacterium smegmatis (strain ATCC 700084 / mc(2)155) GN=kgd PE=1 SV=1	1	67.3765	0.00884957	67.377	28.558	67.377	1	K	AEAFETFLQTKYVGQKRFSLEGAETVIPMMD	YVGQK(1)R	YVGQK(67.38)R	5	2	-0.46258																804710	0	804710	314	504	504	1159	1169	1465	1837	1465	1837	ZHAILEI_PRO_IP_F01_171123043516	4600	1465	1837
I7FS83;A0R3A6	586;586	I7FS83	I7FS83	>tr|I7FS83|I7FS83_MYCS2 AMP-dependent synthetase and ligase OS=Mycobacterium smegmatis (strain ATCC 700084 / mc(2)155) GN=MSMEI_5255 PE=4 SV=1;>tr|A0R3A6|A0R3A6_MYCS2 Propionate--CoA ligase OS=Mycobacterium smegmatis (strain ATCC 700084 / mc(2)155) GN=MSME	1	111.687	5.47e-93	111.69	17.524	111.69	1	K	KSVDVVSALPKTRSGKILRKTMRGIADGKDE	SGK(1)ILR	SGK(111.69)ILR	3	2	-0.72236	8.561	8.561	?????????	?????????	20.853	20.853	?????????	?????????	?????????	+	1	65.678	2	0	Median	223220000	23544000	199670000	334	586	586	862	867	1100;1101	1407;1408	1101	1408	ZHAILEI_PRO_IP_F02_171123015949	10758	1101	1408
I7GFK9;A0R3Z4	519;519	I7GFK9	I7GFK9	>tr|I7GFK9|I7GFK9_MYCS2 Fatty-acid-CoA ligase FadD35 OS=Mycobacterium smegmatis (strain ATCC 700084 / mc(2)155) GN=fadD35 PE=4 SV=1;>tr|A0R3Z4|A0R3Z4_MYCS2 Acyl-CoA synthase OS=Mycobacterium smegmatis (strain ATCC 700084 / mc(2)155) GN=MSMEG_5649 PE=4 SV=1	1	46.2485	6.66e-05	46.249	42.048	46.249	1	K	RYVHVVDEFPMTVTGKIRKVQMREETVALLG	YVHVVDEFPMTVTGK(1)IR	YVHVVDEFPMTVTGK(46.25)IR	15	3	-0.51733	4.0054	4.0054	?????????	?????????	5.5932	5.5932	?????????	?????????	?????????	+	1	?????????	1	0	Median	2721300	637720	2083600	347	519	519	1161	1171	1467	1839	1467	1839	ZHAILEI_PRO_IP_F01_171123043516	36518	1467	1839
A0R5G1	906	A0R5G1	A0R5G1	>sp|A0R5G1|ACSA_MYCS2 Acetyl-coenzyme A synthetase OS=Mycobacterium smegmatis (strain ATCC 700084 / mc(2)155) GN=acsA PE=3 SV=1	1	89.9028	3.95e-103	106.76	54.53	89.903	1	K	REIHIVPELPKTRSGKIMRRLLRDVAEGREL	SGK(1)IMR	SGK(89.9)IMR	3	2	2.9082																0	0	0	388	906	906	863	868	1102;1103	1409;1410	1103	1410	ZHAILEI_PRO_IP_F02_171123015949	8795	1102	1409
I7GAD7;A0R5M3	384;384	I7GAD7	I7GAD7	>tr|I7GAD7|I7GAD7_MYCS2 Iron-containing alcohol dehydrogenase OS=Mycobacterium smegmatis (strain ATCC 700084 / mc(2)155) GN=MSMEI_6081 PE=4 SV=1;>tr|A0R5M3|A0R5M3_MYCS2 Alcohol dehydrogenase, iron-containing OS=Mycobacterium smegmatis (strain ATCC 700084 /	1	72.1384	0.000202717	72.138	34.58	72.138	1	K	TGKYAGKGEVIKGDDKTIRAISEHIQDDWCT	GDDK(1)TIR	GDDK(72.14)TIR	4	2	-0.40467																3656900	0	3656900	393	384	384	411;428	411;428	518	663	518	663	ZHAILEI_PRO_IP_F02_171123015949	7099	518	663
I7GAD7;A0R5M3	380;380	I7GAD7	I7GAD7	>tr|I7GAD7|I7GAD7_MYCS2 Iron-containing alcohol dehydrogenase OS=Mycobacterium smegmatis (strain ATCC 700084 / mc(2)155) GN=MSMEI_6081 PE=4 SV=1;>tr|A0R5M3|A0R5M3_MYCS2 Alcohol dehydrogenase, iron-containing OS=Mycobacterium smegmatis (strain ATCC 700084 /	1	72.3251	2.71e-05	73.885	59.206	72.325	1	K	NQMNTGKYAGKGEVIKGDDKTIRAISEHIQD	GEVIK(1)GDDK	GEVIK(72.33)GDDK(-72.33)	5	2	0.81947																1874800	0	1874800	393	380	380	428	428	537;538	684;685	538	685	ZHAILEI_PRO_IP_F03_171122211732	8622	537	684
A0R652;I7GGK9;A0R6Q7	46;46;46	A0R652	A0R652	>sp|A0R652|SODM_MYCS2 Superoxide dismutase [Mn] OS=Mycobacterium smegmatis (strain ATCC 700084 / mc(2)155) GN=sodA PE=1 SV=1;>tr|I7GGK9|I7GGK9_MYCS2 Superoxide dismutase Fe OS=Mycobacterium smegmatis (strain ATCC 700084 / mc(2)155) GN=sodB PE=4 SV=1;>tr|A0	1	83.087	1.49e-21	83.087	74.491	83.087	1	K	KHHATYVKGVNDAIAKLEEARANGDHAAIFL	GVNDAIAK(1)LEEAR	GVNDAIAK(83.09)LEEAR	8	2	1.0364	3.603	3.603	?????????	?????????	4.0029	4.0029	?????????	?????????	?????????	+	1	7.8688	2	0	Median	1190700	269440	921310	407	46	46	540;567	540;567	683;684	884;885	684	885	ZHAILEI_PRO_IP_F02_171123015949	30106	684	885
A0R652;I7GGK9;A0R6Q7	38;38;38	A0R652	A0R652	>sp|A0R652|SODM_MYCS2 Superoxide dismutase [Mn] OS=Mycobacterium smegmatis (strain ATCC 700084 / mc(2)155) GN=sodA PE=1 SV=1;>tr|I7GGK9|I7GGK9_MYCS2 Superoxide dismutase Fe OS=Mycobacterium smegmatis (strain ATCC 700084 / mc(2)155) GN=sodB PE=4 SV=1;>tr|A0	1	54.8118	0.000244512	54.812	35.98	54.812	1	K	QINELHHSKHHATYVKGVNDAIAKLEEARAN	HHATYVK(1)GVNDAIAK	HHATYVK(54.81)GVNDAIAK(-54.81)	7	3	1.2859																521060	0	521060	407	38	38	567	567	717	927	717	927	ZHAILEI_PRO_IP_F03_171122211732	11117	717	927
A0R652;I7GGK9;A0R6Q7	174;174;174	A0R652	A0R652	>sp|A0R652|SODM_MYCS2 Superoxide dismutase [Mn] OS=Mycobacterium smegmatis (strain ATCC 700084 / mc(2)155) GN=sodA PE=1 SV=1;>tr|I7GGK9|I7GGK9_MYCS2 Superoxide dismutase Fe OS=Mycobacterium smegmatis (strain ATCC 700084 / mc(2)155) GN=sodB PE=4 SV=1;>tr|A0	1	68.0161	0.00177052	68.016	47.729	68.016		K	VDMWEHAFYLQYKNVKADYVKAFWNVVNWDD	NVK(1)ADYVK	NVK(68.02)ADYVK(-68.02)	3	2	0.2227	3.8834	3.8834	?????????	?????????	4.9161	4.9161	?????????	?????????	?????????	+	1	?????????	1	0	Median	2100600	451540	1649100	407	174	174	806	811	1029	1314	1029	1314	ZHAILEI_PRO_IP_F02_171123015949	13419	1029	1314
Data Set S2D. List of propionylated substrates identified in M. smegmatis (R3).
Proteins	Positions within proteins	Leading proteins	Protein	Fasta headers	Localization prob	Score diff	PEP	Score	Delta score	Score for localization	Number of Lysine Propionylation	Amino acid	Sequence window	Lysine Propionylation Probabilities	Lysine Propionylation Score diffs	Position in peptide	Charge	Mass error [ppm]	Ratio H/L	Ratio H/L___1	Ratio H/L___2	Ratio H/L___3	Ratio H/L normalized	Ratio H/L normalized___1	Ratio H/L normalized___2	Ratio H/L normalized___3	Ratio H/L unmod. pep.	Ratio H/L localized	Ratio H/L nmods	Ratio H/L variability [%]	Ratio H/L count	Ratio H/L iso-count	Ratio H/L type	Intensity	Intensity L	Intensity H	Protein group IDs	Positions	Position	Peptide IDs	Mod. peptide IDs	Evidence IDs	MS/MS IDs	Best localization evidence ID	Best localization MS/MS ID	Best localization raw file	Best localization scan number	Best score evidence ID	Best score MS/MS ID
I7G7T9;A0QR89	35;35	I7G7T9	I7G7T9	>tr|I7G7T9|I7G7T9_MYCS2 Geranylgeranyl reductase OS=Mycobacterium smegmatis (strain ATCC 700084 / mc(2)155) GN=MSMEI_0998 PE=4 SV=1;>tr|A0QR89|A0QR89_MYCS2 Geranylgeranyl reductase OS=Mycobacterium smegmatis (strain ATCC 700084 / mc(2)155) GN=MSMEG_1028 PE	1	62.3383	0.000269045	62.338	62.338	62.338	1	K	AWQAAQTGAKVVVLDKAEFPRDKPCGDGLTA	VVVLDK(1)AEFPR	VVVLDK(62.34)AEFPR	6	2	-0.65772	2.3406	2.3406	?????????	?????????	2.8035	2.8035	?????????	?????????	?????????	+	1	?????????	1	0	Median	925390	251620	673770	37	35	35	826	833	1081	1329	1081	1329	ZHAILEI_PRO_IP_F01_1711230435888	34269	1081	1329
A0QWW2	231	A0QWW2	A0QWW2	>sp|A0QWW2|G3P_MYCS2 Glyceraldehyde-3-phosphate dehydrogenase OS=Mycobacterium smegmatis (strain ATCC 700084 / mc(2)155) GN=gapA PE=1 SV=1	1	43.5023	0.00569188	43.502	39.925	43.502	1	K	STGAAKAIGLVLPELKGKLDGYALRVPIPTG	AIGLVLPELK(1)GK	AIGLVLPELK(43.5)GK(-43.5)	10	2	-0.58872																398860	398860	0	151	231	231	90	90	124	158	124	158	ZHAILEI_PRO_IP_F01_1711230435888	42402	124	158
A0QWX4	121	A0QWX4	A0QWX4	>sp|A0QWX4|CAPP_MYCS2 Phosphoenolpyruvate carboxylase OS=Mycobacterium smegmatis (strain ATCC 700084 / mc(2)155) GN=ppc PE=1 SV=1	1	50.3582	7.31e-13	50.358	36.934	50.358	1	K	DIHRERRRAVHVAAGKPPQDSSLAATYRKLD	AVHVAAGK(1)PPQDSSLAATYR	AVHVAAGK(50.36)PPQDSSLAATYR	8	3	0.18867	3.1487	3.1487	?????????	?????????	5.7643	5.7643	?????????	?????????	?????????	+	1	?????????	1	0	Median	3925400	914720	3010600	154	121	121	152	154	202	246	202	246	ZHAILEI_PRO_IP_F02_171123064212	16159	202	246
A0QZZ6	104	A0QZZ6	A0QZZ6	>sp|A0QZZ6|Y4207_MYCS2 Universal stress protein MSMEG_4207 OS=Mycobacterium smegmatis (strain ATCC 700084 / mc(2)155) GN=MSMEG_4207 PE=1 SV=1	1	53.1362	0	139.19	130.88	53.136	1	K	AELLVIGIRHRNPVGKLLLGSVAQRLLLECP	NPVGK(1)LLLGSVAQR	NPVGK(53.14)LLLGSVAQR	5	3	0.35336	15.638	15.638	?????????	?????????	24.684	24.684	?????????	?????????	?????????	+	1	15.214	3	0	Median	27497000	1730600	25767000	193	104	104	590	595	777;778;779;780	950;951;952;953;954;955;956;957;958;959;960	780	960	ZHAILEI_PRO_IP_F03_171123091736	27069	778	957
I7FS83;A0R3A6	586;586	I7FS83	I7FS83	>tr|I7FS83|I7FS83_MYCS2 AMP-dependent synthetase and ligase OS=Mycobacterium smegmatis (strain ATCC 700084 / mc(2)155) GN=MSMEI_5255 PE=4 SV=1;>tr|A0R3A6|A0R3A6_MYCS2 Propionate--CoA ligase OS=Mycobacterium smegmatis (strain ATCC 700084 / mc(2)155) GN=MSME	1	82.2626	3.49e-33	101.21	32.727	82.263	1	K	KSVDVVSALPKTRSGKILRKTMRGIADGKDE	SGK(1)ILR	SGK(82.26)ILR	3	2	-0.35032	8.7342	8.7342	?????????	?????????	14.347	14.347	?????????	?????????	?????????	+	1	6.2778	2	0	Median	132520000	13902000	118620000	256	586	586	646	651	848;849	1053;1054	849	1054	ZHAILEI_PRO_IP_F03_171123091736	9025	848	1053
I7GFK9;A0R3Z4	519;519	I7GFK9	I7GFK9	>tr|I7GFK9|I7GFK9_MYCS2 Fatty-acid-CoA ligase FadD35 OS=Mycobacterium smegmatis (strain ATCC 700084 / mc(2)155) GN=fadD35 PE=4 SV=1;>tr|A0R3Z4|A0R3Z4_MYCS2 Acyl-CoA synthase OS=Mycobacterium smegmatis (strain ATCC 700084 / mc(2)155) GN=MSMEG_5649 PE=4 SV=1	1	41.0881	0.000250304	41.088	37.46	41.088	1	K	RYVHVVDEFPMTVTGKIRKVQMREETVALLG	YVHVVDEFPMTVTGK(1)IR	YVHVVDEFPMTVTGK(41.09)IR	15	3	0.17174	3.6014	3.6014	?????????	?????????	5.4171	5.4171	?????????	?????????	?????????	+	1	?????????	1	0	Median	3388700	624860	2763900	266	519	519	854	862	1117	1374	1117	1374	ZHAILEI_PRO_IP_F01_1711230435888	37525	1117	1374
I7FKX6;A0R3Z5	531;531	I7FKX6	I7FKX6	>tr|I7FKX6|I7FKX6_MYCS2 AMP-dependent synthetase and ligase OS=Mycobacterium smegmatis (strain ATCC 700084 / mc(2)155) GN=MSMEI_5500 PE=4 SV=1;>tr|A0R3Z5|A0R3Z5_MYCS2 AMP-dependent synthetase and ligase OS=Mycobacterium smegmatis (strain ATCC 700084 / mc(2	1	97.6019	1.73e-27	97.602	33.395	97.602	1	K	VRRVEFFDLPKTISGKIRRVELRKREDEAHQ	TISGK(1)IR	TISGK(97.6)IR	5	2	-1.3661	7.6683	7.6683	?????????	?????????	24.942	24.942	?????????	?????????	?????????	+	1	?????????	1	0	Median	49948000	6197700	43751000	267	531	531	712	718	938	1162	938	1162	ZHAILEI_PRO_IP_F02_171123064212	11578	938	1162
A0R5G1	906	A0R5G1	A0R5G1	>sp|A0R5G1|ACSA_MYCS2 Acetyl-coenzyme A synthetase OS=Mycobacterium smegmatis (strain ATCC 700084 / mc(2)155) GN=acsA PE=3 SV=1	1	106.761	1.06e-195	121.68	49.689	106.76	1	K	REIHIVPELPKTRSGKIMRRLLRDVAEGREL	SGK(1)IMR	SGK(106.76)IMR	3	2	-2.3201	17.629	17.629	?????????	?????????	29.018	29.018	?????????	?????????	?????????	+	1	?????????	1	0	Median	202180000	11127000	191060000	294	906	906	647	652	850;851;852	1055;1056;1057	852	1057	ZHAILEI_PRO_IP_F03_171123091736	7374	850	1055
A0R652;I7GGK9;A0R6Q7	46;46;46	A0R652	A0R652	>sp|A0R652|SODM_MYCS2 Superoxide dismutase [Mn] OS=Mycobacterium smegmatis (strain ATCC 700084 / mc(2)155) GN=sodA PE=1 SV=1;>tr|I7GGK9|I7GGK9_MYCS2 Superoxide dismutase Fe OS=Mycobacterium smegmatis (strain ATCC 700084 / mc(2)155) GN=sodB PE=4 SV=1;>tr|A0	1	58.8852	0.000370944	58.885	42.112	58.885	1	K	KHHATYVKGVNDAIAKLEEARANGDHAAIFL	GVNDAIAK(1)LEEAR	GVNDAIAK(58.89)LEEAR	8	2	0.58709	3.6509	3.6509	?????????	?????????	4.0429	4.0429	?????????	?????????	?????????	+	1	?????????	1	0	Median	896700	214510	682190	313	46	46	402;424	405;427	523	635	523	635	ZHAILEI_PRO_IP_F02_171123064212	30290	523	635
A0R652;I7GGK9;A0R6Q7	38;38;38	A0R652	A0R652	>sp|A0R652|SODM_MYCS2 Superoxide dismutase [Mn] OS=Mycobacterium smegmatis (strain ATCC 700084 / mc(2)155) GN=sodA PE=1 SV=1;>tr|I7GGK9|I7GGK9_MYCS2 Superoxide dismutase Fe OS=Mycobacterium smegmatis (strain ATCC 700084 / mc(2)155) GN=sodB PE=4 SV=1;>tr|A0	1	43.6903	7.32e-05	43.69	29.651	43.69	1	K	QINELHHSKHHATYVKGVNDAIAKLEEARAN	HHATYVK(1)GVNDAIAK	HHATYVK(43.69)GVNDAIAK(-43.69)	7	3	-0.74298																649350	0	649350	313	38	38	424	427	549	663	549	663	ZHAILEI_PRO_IP_F01_1711230435888	13792	549	663
[truncated: 6 more columns]

## Sheet: Data Set S2E
Data Set S2E. List of quantitative propionylated substrates in three replicates with p-value and list of up-regulated and down-regulated propionylated substrates.
Protein Name_Site	Fasta header	E1	E2	E3	Lysine.Propionylation.Probabilities	Protein Name	GeneName	P value	Fold of change	Profiling Ratio	E1_Norm	E2_Norm	E3_Norm	P value	Fold of change (Normalization to Protein Level)
I7G1G2_493	>tr|I7G1G2|I7G1G2_MYCS2 Fatty-acid-CoA ligase FadD4 OS=Mycobacterium smegmatis (strain ATCC 700084 / mc(2)155) GN=fadD4 PE=4 SV=1;>tr|A0QP34|A0QP34_MYCS2 Acyl-CoA synthase OS=Mycobacterium smegmatis (strain ATCC 700084 / mc(2)155) GN=MSMEG_0257 PE=4 SV=1	Honly	NA	NA	TDTGK(1)LYK	I7G1G2	fadD4	NA	#DIV/0!	1.02303	Honly	NA	NA	NA	NA
I7G1Z1_158	>tr|I7G1Z1|I7G1Z1_MYCS2 Short-chain dehydrogenase/reductase SDR OS=Mycobacterium smegmatis (strain ATCC 700084 / mc(2)155) GN=MSMEI_0515 PE=4 SV=1;>tr|A0QPV3|A0QPV3_MYCS2 Short chain dehydrogenase OS=Mycobacterium smegmatis (strain ATCC 700084 / mc(2)155)	5.1845	5.8427	NA	GYGPIAASK(1)R	I7G1Z1	MSMEG_0530	0.0463358	5.5136	1.42353	3.64199	4.10436	NA	0.0511144	3.87318
A0QQ22_537	>tr|A0QQ22|A0QQ22_MYCS2 Acyl-CoA synthase OS=Mycobacterium smegmatis (strain ATCC 700084 / mc(2)155) GN=MSMEG_0599 PE=4 SV=1;>tr|I7G3K8|I7G3K8_MYCS2 Fatty-acid-CoA ligase FadD2 OS=Mycobacterium smegmatis (strain ATCC 700084 / mc(2)155) GN=fadD2 PE=4 SV=1	9.0517	NA	NA	NPTGK(1)ILK	A0QQ22	MSMEG_0599	NA	9.0517	0.940815	9.62113	NA	NA	NA	NA
A0QQU5_121	>sp|A0QQU5|CH601_MYCS2 60 kDa chaperonin 1 OS=Mycobacterium smegmatis (strain ATCC 700084 / mc(2)155) GN=groL1 PE=1 SV=1	3.7753	NA	NA	GIEK(1)AVEK	A0QQU5	groL1	NA	3.7753	0.68964	5.47431	NA	NA	NA	5.47431
I7G357_6	>tr|I7G357|I7G357_MYCS2 Putative ABC transporter component B OS=Mycobacterium smegmatis (strain ATCC 700084 / mc(2)155) GN=MSMEI_1128 PE=4 SV=1;>tr|A0QRL6|A0QRL6_MYCS2 ABC-type nitrate/sulfonate/bicarbonate transport system ATPase component OS=Mycobacteriu	NA	NA	NA	MSTQPK(1)LR	I7G357	MSMEG_1160	NA	#DIV/0!	NA	NA	NA	NA	NA	NA
A0QWW2_200	>sp|A0QWW2|G3P_MYCS2 Glyceraldehyde-3-phosphate dehydrogenase OS=Mycobacterium smegmatis (strain ATCC 700084 / mc(2)155) GN=gapA PE=1 SV=1	5.4246	Honly	NA	GLMTTIHAYTQDQNLQDGPHK(1)DLR	A0QWW2	gapA	NA	5.4246	1.21077	4.4803	Honly	NA	NA	4.4803
I7GBD2_533	>tr|I7GBD2|I7GBD2_MYCS2 2,3-dihydroxybenzoate-AMP ligase OS=Mycobacterium smegmatis (strain ATCC 700084 / mc(2)155) GN=MSMEI_4013 PE=4 SV=1;>tr|A0QZQ6|A0QZQ6_MYCS2 Cyclohexanecarboxylate-CoA ligase OS=Mycobacterium smegmatis (strain ATCC 700084 / mc(2)155)	4.4416	4.9939	NA	VVHLDELPMTPSGK(1)IQK	I7GBD2	MSMEI_4013	0.0472007	4.71775	0.878607	5.05528	5.68389	NA	0.0457134	5.36958
A0QZZ6_104	>sp|A0QZZ6|Y4207_MYCS2 Universal stress protein MSMEG_4207 OS=Mycobacterium smegmatis (strain ATCC 700084 / mc(2)155) GN=MSMEG_4207 PE=1 SV=1	22.574	23.002	24.684	NPVGK(1)LLLGSVAQR	A0QZZ6	MSMEG_4207	0.000823976	23.42	6.1559	3.66705	3.73658	4.00981	0.00138845	3.80448
I7FS83_586	>tr|I7FS83|I7FS83_MYCS2 AMP-dependent synthetase and ligase OS=Mycobacterium smegmatis (strain ATCC 700084 / mc(2)155) GN=MSMEI_5255 PE=4 SV=1;>tr|A0R3A6|A0R3A6_MYCS2 Propionate--CoA ligase OS=Mycobacterium smegmatis (strain ATCC 700084 / mc(2)155) GN=MSME	12.856	20.853	14.347	SGK(1)ILR	I7FS83	MSMEG_5404	0.0256986	16.0187	4.19483	3.06472	4.97112	3.42016	0.0405152	3.81867
I7GFK9_519	>tr|I7GFK9|I7GFK9_MYCS2 Fatty-acid-CoA ligase FadD35 OS=Mycobacterium smegmatis (strain ATCC 700084 / mc(2)155) GN=fadD35 PE=4 SV=1;>tr|A0R3Z4|A0R3Z4_MYCS2 Acyl-CoA synthase OS=Mycobacterium smegmatis (strain ATCC 700084 / mc(2)155) GN=MSMEG_5649 PE=4 SV=1	4.8124	5.5932	5.4171	YVHVVDEFPMTVTGK(1)IR	I7GFK9	fadD35	0.00304621	5.27423	2.04137	2.35744	2.73993	2.65366	0.00530666	2.58368
I7FKX6_531	>tr|I7FKX6|I7FKX6_MYCS2 AMP-dependent synthetase and ligase OS=Mycobacterium smegmatis (strain ATCC 700084 / mc(2)155) GN=MSMEI_5500 PE=4 SV=1;>tr|A0R3Z5|A0R3Z5_MYCS2 AMP-dependent synthetase and ligase OS=Mycobacterium smegmatis (strain ATCC 700084 / mc(2	10.993	NA	24.942	TISGK(1)IR	I7FKX6	MSMEG_5650	0.248279	17.9675	2.55107	4.30918	NA	9.77709	0.27047	7.04313
A0R5G1_906	>sp|A0R5G1|ACSA_MYCS2 Acetyl-coenzyme A synthetase OS=Mycobacterium smegmatis (strain ATCC 700084 / mc(2)155) GN=acsA PE=3 SV=1	NA	NA	29.018	SGK(1)IMR	A0R5G1	acsA	NA	29.018	9.9757	NA	NA	2.90887	NA	2.90887
A0R652_46	>sp|A0R652|SODM_MYCS2 Superoxide dismutase [Mn] OS=Mycobacterium smegmatis (strain ATCC 700084 / mc(2)155) GN=sodA PE=1 SV=1;>tr|I7GGK9|I7GGK9_MYCS2 Superoxide dismutase Fe OS=Mycobacterium smegmatis (strain ATCC 700084 / mc(2)155) GN=sodB PE=4 SV=1;>tr|A0	3.6201	4.0029	4.0429	GVNDAIAK(1)LEEAR	A0R652	sodA	0.00216939	3.88863	0.858667	4.21595	4.66176	4.70835	0.00197231	4.52869
A0QWX4_121	>sp|A0QWX4|CAPP_MYCS2 Phosphoenolpyruvate carboxylase OS=Mycobacterium smegmatis (strain ATCC 700084 / mc(2)155) GN=ppc PE=1 SV=1	NA	4.5073	5.7643	AVHVAAGK(1)PPQDSSLAATYR	A0QWX4	ppc	0.0960098	5.1358	1.4697	NA	3.06682	3.92209	0.108089	3.49445
I7FEW5_48	>tr|I7FEW5|I7FEW5_MYCS2 6-phosphogluconate dehydrogenase, decarboxylating OS=Mycobacterium smegmatis (strain ATCC 700084 / mc(2)155) GN=gnd PE=4 SV=1;>tr|A0QYE7|A0QYE7_MYCS2 6-phosphogluconate dehydrogenase, decarboxylating OS=Mycobacterium smegmatis (stra	NA	1.5504	NA	SIAK(1)TDALLAEHGSEGK	I7FEW5	gnd	NA	1.5504	1.0053	NA	1.54222	NA	NA	1.54222
A0R2B1_504	>sp|A0R2B1|KGD_MYCS2 Multifunctional 2-oxoglutarate metabolism enzyme OS=Mycobacterium smegmatis (strain ATCC 700084 / mc(2)155) GN=kgd PE=1 SV=1	NA	Honly	NA	YVGQK(1)R	A0R2B1	kgd	NA	#DIV/0!	0.963813	NA	Honly	NA	NA	NA
I7GAD7_384	>tr|I7GAD7|I7GAD7_MYCS2 Iron-containing alcohol dehydrogenase OS=Mycobacterium smegmatis (strain ATCC 700084 / mc(2)155) GN=MSMEI_6081 PE=4 SV=1;>tr|A0R5M3|A0R5M3_MYCS2 Alcohol dehydrogenase, iron-containing OS=Mycobacterium smegmatis (strain ATCC 700084 /	NA	Honly	NA	GDDK(1)TIR	I7GAD7	MSMEG_6242	NA	#DIV/0!	23.6203	NA	Honly	NA	NA	NA
I7G7T9_35	>tr|I7G7T9|I7G7T9_MYCS2 Geranylgeranyl reductase OS=Mycobacterium smegmatis (strain ATCC 700084 / mc(2)155) GN=MSMEI_0998 PE=4 SV=1;>tr|A0QR89|A0QR89_MYCS2 Geranylgeranyl reductase OS=Mycobacterium smegmatis (strain ATCC 700084 / mc(2)155) GN=MSMEG_1028 PE	NA	NA	2.8035	VVVLDK(1)AEFPR	I7G7T9	MSMEG_1028;MSMEG_2308	NA	2.8035	0.80253	NA	NA	3.49333	NA	3.49333
A0QWW2_231	>sp|A0QWW2|G3P_MYCS2 Glyceraldehyde-3-phosphate dehydrogenase OS=Mycobacterium smegmatis (strain ATCC 700084 / mc(2)155) GN=gapA PE=1 SV=1	NA	NA	Lonly	AIGLVLPELK(1)GK	A0QWW2	gapA	NA	#DIV/0!	1.21077	NA	NA	Lonly	NA	NA
Up regulated propionylated proteins
Protein Name_Site	Fasta header	E1	E2	E3	Lysine.Propionylation.Probabilities	Protein Name	GeneName	P value	Fold of change	Profiling Ratio	E1_Norm	E2_Norm	E3_Norm	P value	Fold of change (Normalization to Protein Level)
I7GBD2_533	>tr|I7GBD2|I7GBD2_MYCS2 2,3-dihydroxybenzoate-AMP ligase OS=Mycobacterium smegmatis (strain ATCC 700084 / mc(2)155) GN=MSMEI_4013 PE=4 SV=1;>tr|A0QZQ6|A0QZQ6_MYCS2 Cyclohexanecarboxylate-CoA ligase OS=Mycobacterium smegmatis (strain ATCC 700084 / mc(2)155)	4.44	4.99	NA	VVHLDELPMTPSGK(1)IQK	I7GBD2	MSMEI_4013	0.0472	4.72	0.88	5.05528	5.68389	NA	0.0457134	5.36958
A0QZZ6_104	>sp|A0QZZ6|Y4207_MYCS2 Universal stress protein MSMEG_4207 OS=Mycobacterium smegmatis (strain ATCC 700084 / mc(2)155) GN=MSMEG_4207 PE=1 SV=1	22.57	23	24.68	NPVGK(1)LLLGSVAQR	A0QZZ6	MSMEG_4207	0.0008	23.42	6.16	3.66705	3.73658	4.00981	0.00138845	3.80448
I7FS83_586	>tr|I7FS83|I7FS83_MYCS2 AMP-dependent synthetase and ligase OS=Mycobacterium smegmatis (strain ATCC 700084 / mc(2)155) GN=MSMEI_5255 PE=4 SV=1;>tr|A0R3A6|A0R3A6_MYCS2 Propionate--CoA ligase OS=Mycobacterium smegmatis (strain ATCC 700084 / mc(2)155) GN=MSME	12.86	20.85	14.35	SGK(1)ILR	I7FS83	MSMEG_5404	0.0257	16.02	4.19	3.06472	4.97112	3.42016	0.0405152	3.81867
I7GFK9_519	>tr|I7GFK9|I7GFK9_MYCS2 Fatty-acid-CoA ligase FadD35 OS=Mycobacterium smegmatis (strain ATCC 700084 / mc(2)155) GN=fadD35 PE=4 SV=1;>tr|A0R3Z4|A0R3Z4_MYCS2 Acyl-CoA synthase OS=Mycobacterium smegmatis (strain ATCC 700084 / mc(2)155) GN=MSMEG_5649 PE=4 SV=1	4.81	5.59	5.42	YVHVVDEFPMTVTGK(1)IR	I7GFK9	fadD35	0.003	5.27	2.04	2.35744	2.73993	2.65366	0.00530666	2.58368
A0R652_46	>sp|A0R652|SODM_MYCS2 Superoxide dismutase [Mn] OS=Mycobacterium smegmatis (strain ATCC 700084 / mc(2)155) GN=sodA PE=1 SV=1;>tr|I7GGK9|I7GGK9_MYCS2 Superoxide dismutase Fe OS=Mycobacterium smegmatis (strain ATCC 700084 / mc(2)155) GN=sodB PE=4 SV=1;>tr|A0	3.62	4	4.04	GVNDAIAK(1)LEEAR	A0R652	sodA	0.0022	3.89	0.86	4.21595	4.66176	4.70835	0.00197231	4.52869
A0QWW2_200	>sp|A0QWW2|G3P_MYCS2 Glyceraldehyde-3-phosphate dehydrogenase OS=Mycobacterium smegmatis (strain ATCC 700084 / mc(2)155) GN=gapA PE=1 SV=1	5.42	Honly	NA	GLMTTIHAYTQDQNLQDGPHK(1)DLR	A0QWW2	gapA	NA	5.42	1.21	4.4803	Honly	NA	NA	4.4803
I7G1Z1_158	>tr|I7G1Z1|I7G1Z1_MYCS2 Short-chain dehydrogenase/reductase SDR OS=Mycobacterium smegmatis (strain ATCC 700084 / mc(2)155) GN=MSMEI_0515 PE=4 SV=1;>tr|A0QPV3|A0QPV3_MYCS2 Short chain dehydrogenase OS=Mycobacterium smegmatis (strain ATCC 700084 / mc(2)155)	5.18	5.84	NA	GYGPIAASK(1)R	I7G1Z1	MSMEG_0530	0.0463	5.51	1.42	3.64199	4.10436	NA	0.0511144	3.87318
I7FKX6_531	>tr|I7FKX6|I7FKX6_MYCS2 AMP-dependent synthetase and ligase OS=Mycobacterium smegmatis (strain ATCC 700084 / mc(2)155) GN=MSMEI_5500 PE=4 SV=1;>tr|A0R3Z5|A0R3Z5_MYCS2 AMP-dependent synthetase and ligase OS=Mycobacterium smegmatis (strain ATCC 700084 / mc(2	10.99	NA	24.94	TISGK(1)IR	I7FKX6	MSMEG_5650	0.2483	17.97	2.55	4.30918	NA	9.77709	0.27047	7.04313
A0QWX4_121	>sp|A0QWX4|CAPP_MYCS2 Phosphoenolpyruvate carboxylase OS=Mycobacterium smegmatis (strain ATCC 700084 / mc(2)155) GN=ppc PE=1 SV=1	NA	4.51	5.76	AVHVAAGK(1)PPQDSSLAATYR	A0QWX4	ppc	0.096	5.14	1.47	NA	3.06682	3.92209	0.108089	3.49445
A0QQU5_121	>sp|A0QQU5|CH601_MYCS2 60 kDa chaperonin 1 OS=Mycobacterium smegmatis (strain ATCC 700084 / mc(2)155) GN=groL1 PE=1 SV=1	3.78	NA	NA	GIEK(1)AVEK	A0QQU5	groL1	NA	3.78	0.69	5.47431	NA	NA	NA	5.47431
I7G1G2_493	>tr|I7G1G2|I7G1G2_MYCS2 Fatty-acid-CoA ligase FadD4 OS=Mycobacterium smegmatis (strain ATCC 700084 / mc(2)155) GN=fadD4 PE=4 SV=1;>tr|A0QP34|A0QP34_MYCS2 Acyl-CoA synthase OS=Mycobacterium smegmatis (strain ATCC 700084 / mc(2)155) GN=MSMEG_0257 PE=4 SV=1	Honly	NA	NA	TDTGK(1)LYK	I7G1G2	fadD4	NA	#DIV/0!	1.02	Honly	NA	NA	NA	NA
A0QQ22_537	>tr|A0QQ22|A0QQ22_MYCS2 Acyl-CoA synthase OS=Mycobacterium smegmatis (strain ATCC 700084 / mc(2)155) GN=MSMEG_0599 PE=4 SV=1;>tr|I7G3K8|I7G3K8_MYCS2 Fatty-acid-CoA ligase FadD2 OS=Mycobacterium smegmatis (strain ATCC 700084 / mc(2)155) GN=fadD2 PE=4 SV=1	9.0517	NA	NA	NPTGK(1)ILK	A0QQ22	MSMEG_0599	NA	9.0517	0.940815	9.62113	NA	NA	NA	NA
A0R2B1_504	>sp|A0R2B1|KGD_MYCS2 Multifunctional 2-oxoglutarate metabolism enzyme OS=Mycobacterium smegmatis (strain ATCC 700084 / mc(2)155) GN=kgd PE=1 SV=1	NA	Honly	NA	YVGQK(1)R	A0R2B1	kgd	NA	#DIV/0!	0.96	NA	Honly	NA	NA	NA
I7GAD7_384	>tr|I7GAD7|I7GAD7_MYCS2 Iron-containing alcohol dehydrogenase OS=Mycobacterium smegmatis (strain ATCC 700084 / mc(2)155) GN=MSMEI_6081 PE=4 SV=1;>tr|A0R5M3|A0R5M3_MYCS2 Alcohol dehydrogenase, iron-containing OS=Mycobacterium smegmatis (strain ATCC 700084 /	NA	Honly	NA	GDDK(1)TIR	I7GAD7	MSMEG_6242	NA	#DIV/0!	23.62	NA	Honly	NA	NA	NA
Down regulated propionylated proteins
A0QWW2_231	>sp|A0QWW2|G3P_MYCS2 Glyceraldehyde-3-phosphate dehydrogenase OS=Mycobacterium smegmatis (strain ATCC 700084 / mc(2)155) GN=gapA PE=1 SV=1	NA	NA	Lonly	AIGLVLPELK(1)GK	A0QWW2	gapA	NA	#DIV/0!	1.21	NA	NA	Lonly	NA	NA
