# Supplementary material for: Dynamic Characterization of Protein and Posttranslational Modification Levels in Mycobacterial Cholesterol Catabolism
Source: mSystems. 2020 Jan 7;5(1):e00424-19. doi: 10.1128/mSystems.00424-19 (PMC6946793; doi:10.1128/mSystems.00424-19)
Supplement: DATA SET S3 [file mSystems.00424-19-sd003.xlsx]

## Sheet: Data Set S3A
Data Set S3A. List of phosphorylated substrates identified in M. smegmatis (R1).
Proteins	Positions within proteins	Leading proteins	Protein	Fasta headers	Localization prob	Score diff	PEP	Score	Delta score	Score for localization	Number of Phospho (STY)	Amino acid	Sequence window	Phospho (STY) Probabilities	Phospho (STY) Score diffs	Position in peptide	Charge	Mass error [ppm]	Ratio H/L	Ratio H/L___1	Ratio H/L___2	Ratio H/L___3	Ratio H/L normalized	Ratio H/L normalized___1	Ratio H/L normalized___2	Ratio H/L normalized___3	Ratio H/L unmod. pep.	Ratio H/L localized	Ratio H/L nmods	Ratio H/L variability [%]	Ratio H/L count	Ratio H/L iso-count	Ratio H/L type	Intensity	Intensity L	Intensity H	Protein group IDs	Positions	Position	Peptide IDs	Mod. peptide IDs	Evidence IDs	MS/MS IDs	Best localization evidence ID	Best localization MS/MS ID	Best localization raw file	Best localization scan number	Best score evidence ID	Best score MS/MS ID
I7G2B0;A0QND7	237;237	I7G2B0	I7G2B0	>tr|I7G2B0|I7G2B0_MYCS2 6-phosphogluconate dehydrogenase OS=Mycobacterium smegmatis (strain ATCC 700084 / mc(2)155) GN=MSMEI_0004 PE=4 SV=1;>tr|A0QND7|A0QND7_MYCS2 6-phosphogluconate dehydrogenase, decarboxylating OS=Mycobacterium smegmatis (strain ATCC 70	0.836356	10.1221	1.32448e-16	73.796	61.516	73.796	1	S	KEDPGFAEISGYTEDSGEGRWTVEEAIAHRV	ALKEDPGFAEIS(0.011)GY(0.072)T(0.081)EDS(0.836)GEGR	ALKEDPGFAEIS(-18.94)GY(-10.67)T(-10.12)EDS(10.12)GEGR	18	3	0.25364																1245500	1245500	0	0	237	237	93	98	147	223;224	147	224	MSM_PHO_F02_R1	30923	147	224
I7G2B3;A0QNE2	105;105	I7G2B3	I7G2B3	>tr|I7G2B3|I7G2B3_MYCS2 Putative conserved membrane protein OS=Mycobacterium smegmatis (strain ATCC 700084 / mc(2)155) GN=MSMEI_0009 PE=4 SV=1;>tr|A0QNE2|A0QNE2_MYCS2 Uncharacterized protein OS=Mycobacterium smegmatis (strain ATCC 700084 / mc(2)155) GN=MSM	0.999263	31.3346	5.8851e-05	70.994	62.041	70.994	1	S	PEHRTEAYASELPDLSGPVPRSPQRKTGADA	TEAYAS(0.001)ELPDLS(0.999)GPVPR	T(-66.47)EAY(-57.36)AS(-31.33)ELPDLS(31.33)GPVPR	12	2	0.25345	1.6994	1.6994	NaN	NaN	1.7103	1.7103	NaN	NaN	NaN	+	1	3.2243	2	0	Median	29023000	10780000	18243000	1	105	105	686	738	1025;1026	1484;1485;1486;1487;1488	1025	1484	MSM_PHO_F02_R1	35257	1025	1484
I7G127;A0QNE4	4;4	I7G127	I7G127	>tr|I7G127|I7G127_MYCS2 Siderophore-interacting protein OS=Mycobacterium smegmatis (strain ATCC 700084 / mc(2)155) GN=MSMEI_0013 PE=4 SV=1;>tr|A0QNE4|A0QNE4_MYCS2 FAD-binding 9, siderophore-interacting OS=Mycobacterium smegmatis (strain ATCC 700084 / mc(2)	0.540836	0.78552	0.00943529	45.992	8.6399	45.992	1	S	____________MSFSYASVIETKALNPRMV	MS(0.451)FS(0.541)Y(0.002)AS(0.006)VIETK	MS(-0.79)FS(0.79)Y(-25.25)AS(-19.44)VIET(-39.98)K	4	2	4.1451																577750	577750	0	2	4	4	522	564	794	1169	794	1169	MSM_PHO_F03_R1	16958	794	1169
I7F4E4;A0QNG2	299;299	I7F4E4	I7F4E4	>tr|I7F4E4|I7F4E4_MYCS2 Serine/threonine-protein kinases pknA OS=Mycobacterium smegmatis (strain ATCC 700084 / mc(2)155) GN=pknA PE=4 SV=1;>tr|A0QNG2|A0QNG2_MYCS2 Serine/threonine protein kinase PknA OS=Mycobacterium smegmatis (strain ATCC 700084 / mc(2)15	1	57.9357	0.00125863	57.936	30.222	57.936	1	S	NQAPTLGRAAPAAVPSAAQARASADLTGRAP	AAPAAVPS(1)AAQAR	AAPAAVPS(57.94)AAQAR	8	2	0.031991	3.636	3.636	NaN	NaN	4.5523	4.5523	NaN	NaN	NaN	+	1	NaN	1	0	Median	4957700	1011900	3945900	8	299	299	22	23	40;41	69;70	41	70	MSM_PHO_F03_R1	14680	41	70
I7FCA8;A0QNG5	152;152	I7FCA8	I7FCA8	>tr|I7FCA8|I7FCA8_MYCS2 Serine/threonine phosphatase PPP OS=Mycobacterium smegmatis (strain ATCC 700084 / mc(2)155) GN=ppp PE=4 SV=1;>tr|A0QNG5|A0QNG5_MYCS2 Protein phosphatase 2C OS=Mycobacterium smegmatis (strain ATCC 700084 / mc(2)155) GN=MSMEG_0033 PE=	0.999918	40.8745	5.05191e-05	71.08	52.748	71.08	1	S	QTLVDEGRITAEEAHSHPQRSLIMRALTGHE	ITAEEAHS(1)HPQR	IT(-40.87)AEEAHS(40.87)HPQR	8	3	0.24677	1.066	1.066	NaN	NaN	1.2512	1.2512	NaN	NaN	NaN	+	1	NaN	1	0	Median	18684000	8904100	9779400	9	152	152	417	449	650	948;949	650	949	MSM_PHO_F03_R1	7386	650	949
A0QNH4	437	A0QNH4	A0QNH4	>sp|A0QNH4|SAEA_MYCS2 Putative ESX-1 scaffolding and assembly protein SaeA OS=Mycobacterium smegmatis (strain ATCC 700084 / mc(2)155) GN=saeA PE=4 SV=1	0.929794	12.1375	0.0131183	43.914	15.618	43.914	1	S	RRRARLTGVTWPSEWSRAYFTPVTLMGERAM	LT(0.011)GVT(0.003)WPS(0.057)EWS(0.93)R	LT(-19.38)GVT(-25.45)WPS(-12.14)EWS(12.14)R	11	2	-0.30275																554590	0	554590	11	437	437	489	529	758	1123	758	1123	MSM_PHO_F02_R1	42588	758	1123
I7F4I6;A0QNJ7	140;140	I7F4I6	I7F4I6	>tr|I7F4I6|I7F4I6_MYCS2 Conserved hypothetical proline and alanine rich protein OS=Mycobacterium smegmatis (strain ATCC 700084 / mc(2)155) GN=MSMEI_0068 PE=4 SV=1;>tr|A0QNJ7|A0QNJ7_MYCS2 Uncharacterized protein OS=Mycobacterium smegmatis (strain ATCC 70008	0.999992	50.8119	3.55858e-103	114.2	101.59	114.2	1	S	PGPAPSQLSDIDPEISGAWRAGQAVPAPAQP	LAPGPAPSQLSDIDPEIS(1)GAWR	LAPGPAPS(-87.81)QLS(-50.81)DIDPEIS(50.81)GAWR	18	3	0.20781	4.3467	4.3467	NaN	NaN	4.1752	4.1752	NaN	NaN	NaN	+	1	27.669	2	0	Median	250020000	41527000	208500000	14	140	140	438	472	673;674	984;985;986	673	985	MSM_PHO_F02_R1	46058	673	985
I7F4I6;A0QNJ7	52;52	I7F4I6	I7F4I6	>tr|I7F4I6|I7F4I6_MYCS2 Conserved hypothetical proline and alanine rich protein OS=Mycobacterium smegmatis (strain ATCC 700084 / mc(2)155) GN=MSMEI_0068 PE=4 SV=1;>tr|A0QNJ7|A0QNJ7_MYCS2 Uncharacterized protein OS=Mycobacterium smegmatis (strain ATCC 70008	0.999947	45.4036	7.58088e-20	70.57	52.096	56.57	1	S	TPRVPAGEKPPADAPSGAMPVAPTQTQSAAT	VPAGEKPPADAPS(1)GAMPVAPTQTQSAATPSR	VPAGEKPPADAPS(45.4)GAMPVAPT(-45.4)QT(-49.79)QS(-51.38)AAT(-54.62)PS(-55.38)R	13	4	-0.080715	3.7132	3.7132	NaN	NaN	3.5426	3.5426	NaN	NaN	NaN	+	1	1.2221	2	0	Median	133060000	29321000	103740000	14	52	52	805	867;868	1193;1194	1712;1713	1194	1713	MSM_PHO_F02_R1	15960	1193	1712
I7G1A0;A0QNS1	8;8	I7G1A0	I7G1A0	>tr|I7G1A0|I7G1A0_MYCS2 Conserved MCE associated membrane protein OS=Mycobacterium smegmatis (strain ATCC 700084 / mc(2)155) GN=MSMEI_0140 PE=4 SV=1;>tr|A0QNS1|A0QNS1_MYCS2 Probable conserved mce associated membrane protein OS=Mycobacterium smegmatis (stra	0.969289	18.0019	0.000171504	55.575	30.849	55.575	1	S	________MEDQPADSGDLTTPARRRRWGFP	MEDQPADS(0.969)GDLT(0.015)T(0.015)PAR	MEDQPADS(18)GDLT(-18)T(-18)PAR	8	2	0.33971	1.2953	1.2953	NaN	NaN	1.5036	1.5036	NaN	NaN	NaN	+	1	NaN	1	0	Median	1651800	494180	1157600	18	8	8	512	553	783	1158	783	1158	MSM_PHO_F03_R1	17823	783	1158
I7F4Z3;A0QNZ3	101;107	I7F4Z3	I7F4Z3	>tr|I7F4Z3|I7F4Z3_MYCS2 Short-chain dehydrogenase/reductase SDR OS=Mycobacterium smegmatis (strain ATCC 700084 / mc(2)155) GN=MSMEI_0209 PE=4 SV=1;>tr|A0QNZ3|A0QNZ3_MYCS2 3-hydroxyacyl-CoA dehydrogenase OS=Mycobacterium smegmatis (strain ATCC 700084 / mc(2	0.99405	22.3643	0.000133757	54.898	29.933	53.453	1	S	IGWAQRTIGKDGEYASAHNLDVYKKVLAINL	DGEY(0.006)AS(0.994)AHNLDVYK	DGEY(-22.36)AS(22.36)AHNLDVY(-37.35)K	6	2	1.0406	0.37987	0.37987	NaN	NaN	0.44093	0.44093	NaN	NaN	NaN	+	1	31.129	3	0	Median	4750000	3023600	1726400	20	101	101	170;171	181;182	250;251;252	369;370;371	250	369	MSM_PHO_F03_R1	24269	252	371
I7G2R2;A0QP27	810;810	I7G2R2	I7G2R2	>tr|I7G2R2|I7G2R2_MYCS2 Drug exporters of the RND superfamily-like protein OS=Mycobacterium smegmatis (strain ATCC 700084 / mc(2)155) GN=mmpL3 PE=4 SV=1;>tr|A0QP27|A0QP27_MYCS2 Membrane protein, MmpL family protein OS=Mycobacterium smegmatis (strain ATCC 7	0.672575	3.13036	0.000665488	58.885	38.097	58.885	1	S	PEPVRPMPPMRSNAPSAAGTARISTPPQPPQ	SNAPS(0.673)AAGT(0.327)AR	S(-33.41)NAPS(3.13)AAGT(-3.13)AR	5	2	0.21428	3.5071	3.5071	NaN	NaN	3.6809	3.6809	NaN	NaN	NaN		1	NaN	1	0	Median	1085300	308060	777270	24	810	810	642	690	953	1379	953	1379	MSM_PHO_F03_R1	4192	953	1379
A0QP32	271	A0QP32	A0QP32	>sp|A0QP32|PCKG_MYCS2 Phosphoenolpyruvate carboxykinase [GTP] OS=Mycobacterium smegmatis (strain ATCC 700084 / mc(2)155) GN=pckG PE=1 SV=1	1	87.8196	4.83942e-32	95.954	79.689	91.592	1	S	ISPENKAYFIAAAFPSACGKTNLAMLQPTIE	AYFIAAAFPS(1)ACGK	AY(-87.82)FIAAAFPS(87.82)ACGK	10	3	-0.4648	4.048	4.048	NaN	NaN	4.2296	4.2296	NaN	NaN	NaN	+	1	9.3513	2	0	Median	6294900	1143600	5151300	25	271	271	147	158	220;221	328;329;330	221	330	MSM_PHO_F02_R1	42775	220	329
I7G1H3;A0QP49	73;73	I7G1H3	I7G1H3	>tr|I7G1H3|I7G1H3_MYCS2 Microcompartments protein OS=Mycobacterium smegmatis (strain ATCC 700084 / mc(2)155) GN=MSMEI_0265 PE=1 SV=1;>tr|A0QP49|A0QP49_MYCS2 Propanediol utilization protein PduA OS=Mycobacterium smegmatis (strain ATCC 700084 / mc(2)155) GN=	0.999123	29.3861	0.0122105	41.615	31.86	41.615	3	S	TEAGAETASQVGELVSVHVIPRPHSELGAHF	AAT(0.994)EAGAET(0.768)AS(0.239)QVGELVS(0.999)VHVIPR	AAT(21.01)EAGAET(5.16)AS(-5.16)QVGELVS(29.39)VHVIPR	18	3	2.6238																0	0	0	27	73	73	25	26	44	73	44	73	MSM_PHO_F01_R1	11059	44	73
I7G2T4;A0QP57	150;150	I7G2T4	I7G2T4	>tr|I7G2T4|I7G2T4_MYCS2 Alpha/beta hydrolase fold-3 OS=Mycobacterium smegmatis (strain ATCC 700084 / mc(2)155) GN=MSMEI_0273 PE=4 SV=1;>tr|A0QP57|A0QP57_MYCS2 Alpha/beta hydrolase fold OS=Mycobacterium smegmatis (strain ATCC 700084 / mc(2)155) GN=MSMEG_028	0.999865	38.6806	0.000467151	46.356	35.558	46.356	1	S	ALPSVDPARVAIGGASAGGGLAASLALLARD	VAIGGAS(1)AGGGLAASLALLAR	VAIGGAS(38.68)AGGGLAAS(-38.68)LALLAR	7	3	-0.47405	0.76928	0.76928	NaN	NaN	0.88674	0.88674	NaN	NaN	NaN	+	1	NaN	1	0	Median	1274900	856900	418010	28	150	150	753	810	1120	1612;1613	1120	1613	MSM_PHO_F02_R1	60431	1120	1613
A0QPG2;Q2YHI2;I7G1S0	20;78;78	A0QPG2	A0QPG2	>tr|A0QPG2|A0QPG2_MYCS2 Rmt2 protein OS=Mycobacterium smegmatis (strain ATCC 700084 / mc(2)155) GN=MSMEG_0387 PE=4 SV=1;>tr|Q2YHI2|Q2YHI2_MYCS2 Rmt2 OS=Mycobacterium smegmatis (strain ATCC 700084 / mc(2)155) GN=rmt2 PE=4 SV=1;>tr|I7G1S0|I7G1S0_MYCS2 Rmt2 p	0.466254	2.42424	0.000434557	61.963	37.045	61.963		S	LGPDLSRSVTMTADDSVPEETSIGRIFEGTH	SVTMTADDS(0.466)VPEET(0.267)S(0.267)IGR	S(-49.67)VT(-41.93)MT(-36.88)ADDS(2.42)VPEET(-2.42)S(-2.42)IGR	9	2	0.56489																0	0	0	35	20	20	660	708			974	1407	MSM_PHO_F03_R1	20539	974	1407
I7F5P7;A0QPM7	248;248	I7F5P7	I7F5P7	>tr|I7F5P7|I7F5P7_MYCS2 Gluconate permease OS=Mycobacterium smegmatis (strain ATCC 700084 / mc(2)155) GN=MSMEI_0439 PE=4 SV=1;>tr|A0QPM7|A0QPM7_MYCS2 Inner membrane permease YgbN OS=Mycobacterium smegmatis (strain ATCC 700084 / mc(2)155) GN=MSMEG_0452 PE=4	0.793366	5.85555	2.25542e-06	56.799	40.442	56.799	1	S	TGTEADADGAGATGASRTATRATPSFLTVLG	DIDATGTEADADGAGAT(0.206)GAS(0.793)R	DIDAT(-33.77)GT(-34.57)EADADGAGAT(-5.86)GAS(5.86)R	20	3	-0.22088	0.80722	0.80722	NaN	NaN	0.95286	0.95286	NaN	NaN	NaN	+	1	NaN	1	0	Median	2447400	1315600	1131800	38	248	248	180	192	265	391	265	391	MSM_PHO_F03_R1	15214	265	391
A0QQ38	562	A0QQ38	A0QQ38	>sp|A0QQ38|ECCA3_MYCS2 ESX-3 secretion system protein EccA3 OS=Mycobacterium smegmatis (strain ATCC 700084 / mc(2)155) GN=eccA3 PE=3 SV=2	1	64.7115	0.00384716	64.711	46.074	64.711	2	S	DIAGNARFVRNLVERSEEEREYRLDHSDQED	S(1)EEEREY(1)R	S(64.71)EEEREY(64.71)R	1	2	-4.4817																0	0	0	49	562	562	616	663	924	1342	924	1342	MSM_PHO_F01_R1	12278	924	1342
I7G3N5;A0QQ61	336;336	I7G3N5	I7G3N5	>tr|I7G3N5|I7G3N5_MYCS2 ABC transporter ATP-binding protein OS=Mycobacterium smegmatis (strain ATCC 700084 / mc(2)155) GN=MSMEI_0623 PE=4 SV=1;>tr|A0QQ61|A0QQ61_MYCS2 Oligopeptide transport ATP-binding protein AppF OS=Mycobacterium smegmatis (strain ATCC 7	0.912407	10.1788	6.06472e-68	106.55	77.925	106.55	1	S	FHPRNVETVTPEAAHS_______________	NVETVT(0.088)PEAAHS(0.912)	NVET(-44.51)VT(-10.18)PEAAHS(10.18)	12	2	-0.21676	2.1468	2.1468	NaN	NaN	2.6792	2.6792	NaN	NaN	NaN	+	1	NaN	1	0	Median	4119800	1483100	2636700	50	336	336	550	596	834	1226	834	1226	MSM_PHO_F03_R1	14574	834	1226
I7FWX6;A0QQH1	73;73	I7FWX6	I7FWX6	>tr|I7FWX6|I7FWX6_MYCS2 Uncharacterized protein OS=Mycobacterium smegmatis (strain ATCC 700084 / mc(2)155) GN=MSMEI_0737 PE=4 SV=1;>tr|A0QQH1|A0QQH1_MYCS2 Uncharacterized protein OS=Mycobacterium smegmatis (strain ATCC 700084 / mc(2)155) GN=MSMEG_0753 PE=4	0.400765	0	2.02572e-14	83.37	60.485	83.37		S	QGDERRFTAPSSFDGSTQKIDTPPDPETEVF	FTAPS(0.089)S(0.11)FDGS(0.401)T(0.401)QK	FT(-69.38)APS(-6.55)S(-5.62)FDGS(0)T(0)QK	10	2	0.28381																0	0	0	56	73	73	283;581	302;627			413	604	MSM_PHO_F01_R1	13692	413	604
I7F6R1;A0QQP0	107;107	I7F6R1	I7F6R1	>tr|I7F6R1|I7F6R1_MYCS2 Uncharacterized protein OS=Mycobacterium smegmatis (strain ATCC 700084 / mc(2)155) GN=MSMEI_0805 PE=4 SV=1;>tr|A0QQP0|A0QQP0_MYCS2 Uncharacterized protein OS=Mycobacterium smegmatis (strain ATCC 700084 / mc(2)155) GN=MSMEG_0824 PE=4	0.974814	15.8776	1.83874e-298	146.15	133.63	146.15	1	S	FARGLTDGPVLAGGHSYGGRMTSMVAAEHGG	GLTDGPVLAGGHS(0.975)Y(0.025)GGR	GLT(-102.23)DGPVLAGGHS(15.88)Y(-15.88)GGR	13	3	-0.21456	0.30613	0.30613	NaN	NaN	0.35446	0.35446	NaN	NaN	NaN	+	1	12.113	3	0	Median	91890000	70738000	21152000	62	107	107	335	358	490;491;492	707;708;709;710	491	709	MSM_PHO_F03_R1	25360	491	709
I7F6R7;A0QQP5	106;106	I7F6R7	I7F6R7	>tr|I7F6R7|I7F6R7_MYCS2 Exodeoxyribonuclease III protein XthA OS=Mycobacterium smegmatis (strain ATCC 700084 / mc(2)155) GN=xthA PE=4 SV=1;>tr|A0QQP5|A0QQP5_MYCS2 Exodeoxyribonuclease III OS=Mycobacterium smegmatis (strain ATCC 700084 / mc(2)155) GN=xth PE	0.998381	32.0657	0.00818546	47.726	12.101	47.726	2	S	EARALAATCGGVRVWSLYVPNGRTVDSPHYA	VWS(0.998)LY(0.999)VPNGRT(0.002)VDS(0.001)PHY(0.001)AYK	VWS(32.07)LY(32.07)VPNGRT(-32.07)VDS(-35.53)PHY(-39.51)AY(-40.31)K	3	3	-1.9802																0	0	0	64	106	106	834	897	1226	1759	1226	1759	MSM_PHO_F02_R1	46797	1226	1759
A0QQU5	54	A0QQU5	A0QQU5	>sp|A0QQU5|CH601_MYCS2 60 kDa chaperonin 1 OS=Mycobacterium smegmatis (strain ATCC 700084 / mc(2)155) GN=groL1 PE=1 SV=1	0.976032	16.0998	5.44999e-32	94.325	73.075	94.325	1	S	LEKKWGAPTITNDGVSIAKEIELEDPYEKIG	WGAPTIT(0.024)NDGVS(0.976)IAK	WGAPT(-51)IT(-16.1)NDGVS(16.1)IAK	12	2	0.55121	0.9285	0.9285	NaN	NaN	0.92092	0.92092	NaN	NaN	NaN	+	1	NaN	1	0	Median	6911200	3683300	3227900	69	54	54	836	899	1228	1761	1228	1761	MSM_PHO_F02_R1	32654	1228	1761
I7FX91;A0QQW3	205;205	I7FX91	I7FX91	>tr|I7FX91|I7FX91_MYCS2 Ketose-bisphosphate aldolase OS=Mycobacterium smegmatis (strain ATCC 700084 / mc(2)155) GN=MSMEI_0877 PE=4 SV=1;>tr|A0QQW3|A0QQW3_MYCS2 Tagatose-1,6-bisphosphate aldolase GatY OS=Mycobacterium smegmatis (strain ATCC 700084 / mc(2)15	0.469163	0	5.691e-06	63.372	38.523	63.372		S	RIVEELPVAVSLHGTSGLPAEDRRRAQQLGV	IVEELPVAVS(0.062)LHGT(0.469)S(0.469)GLPAEDR	IVEELPVAVS(-8.81)LHGT(0)S(0)GLPAEDR	15	3	-0.18405																0	0	0	71	205	205	421	453			654	955	MSM_PHO_F02_R1	40656	654	955
I7G4E1;A0QQX6	315;315	I7G4E1	I7G4E1	>tr|I7G4E1|I7G4E1_MYCS2 Isocitrate lyase OS=Mycobacterium smegmatis (strain ATCC 700084 / mc(2)155) GN=icl PE=4 SV=1;>tr|A0QQX6|A0QQX6_MYCS2 Isocitrate lyase OS=Mycobacterium smegmatis (strain ATCC 700084 / mc(2)155) GN=aceA PE=4 SV=1	0.771675	5.6336	0.00423187	46.065	27.919	46.065	1	S	GVKAEFPDQMLAYNCSPSFNWKKHLDDATIA	AEFPDQMLAY(0.017)NCS(0.772)PS(0.211)FNWK	AEFPDQMLAY(-16.46)NCS(5.63)PS(-5.63)FNWK	13	3	-0.57207																2967500	0	2967500	73	315	315	46	48	75	117	75	117	MSM_PHO_F02_R1	41992	75	117
I7F734;A0QQX7	119;119	I7F734	I7F734	>tr|I7F734|I7F734_MYCS2 3-hydroxybutyryl-CoA dehydrogenase FadB2 OS=Mycobacterium smegmatis (strain ATCC 700084 / mc(2)155) GN=fadB2 PE=4 SV=1;>tr|A0QQX7|A0QQX7_MYCS2 3-hydroxybutyryl-CoA dehydrogenase OS=Mycobacterium smegmatis (strain ATCC 700084 / mc(2)	0.567304	2.04911	2.66212e-65	104.97	87.154	104.97	1	S	AELDRVITDPDAVLASNTSSIPIMKIAASTE	VITDPDAVLAS(0.567)NT(0.354)S(0.074)S(0.004)IPIMK	VIT(-73.5)DPDAVLAS(2.05)NT(-2.05)S(-8.82)S(-21.18)IPIMK	11	3	0.088668	2.8102	2.8102	NaN	NaN	2.7573	2.7573	NaN	NaN	NaN		1	NaN	1	0	Median	22412000	6505400	15906000	74	119	119	789	849;850	1173	1684;1685	1173	1684	MSM_PHO_F02_R1	32215	1173	1684
I7F734;A0QQX7	122;122	I7F734	I7F734	>tr|I7F734|I7F734_MYCS2 3-hydroxybutyryl-CoA dehydrogenase FadB2 OS=Mycobacterium smegmatis (strain ATCC 700084 / mc(2)155) GN=fadB2 PE=4 SV=1;>tr|A0QQX7|A0QQX7_MYCS2 3-hydroxybutyryl-CoA dehydrogenase OS=Mycobacterium smegmatis (strain ATCC 700084 / mc(2)	0.426574	0	0.000110492	69.071	57.896	69.071		S	DRVITDPDAVLASNTSSIPIMKIAASTENPE	VITDPDAVLAS(0.032)NT(0.427)S(0.427)S(0.115)IPIMK	VIT(-40.32)DPDAVLAS(-11.27)NT(0)S(0)S(-5.69)IPIMK	14	3	-0.22962																0	0	0	74	122	122	789	849;850			1174	1686	MSM_PHO_F02_R1	41490	1174	1686
A0QR04;I7G2R8	221;225	A0QR04	A0QR04	>tr|A0QR04|A0QR04_MYCS2 Ppx/GppA phosphatase family protein OS=Mycobacterium smegmatis (strain ATCC 700084 / mc(2)155) GN=MSMEG_0939 PE=4 SV=1;>tr|I7G2R8|I7G2R8_MYCS2 Exopolyphosphatase OS=Mycobacterium smegmatis (strain ATCC 700084 / mc(2)155) GN=MSMEI_09	0.999974	45.8405	3.34667e-07	68.168	31.786	68.168	1	S	SKTFRSLARLTGAAPSGAGPRVKRTLTATGL	LTGAAPS(1)GAGPR	LT(-45.84)GAAPS(45.84)GAGPR	7	2	0.0096388																1251300	0	1251300	76	221	221	488	528	757	1122	757	1122	MSM_PHO_F03_R1	12611	757	1122
I7G4I1;A0QR39	431;431	I7G4I1	I7G4I1	>tr|I7G4I1|I7G4I1_MYCS2 ATPases involved in chromosome partitioning OS=Mycobacterium smegmatis (strain ATCC 700084 / mc(2)155) GN=MSMEI_0949 PE=4 SV=1;>tr|A0QR39|A0QR39_MYCS2 Uncharacterized protein OS=Mycobacterium smegmatis (strain ATCC 700084 / mc(2)155	0.640289	2.50431	0.00141416	69.331	23.262	69.331	1	S	GDFGSDRTGALGGADSAGSRRIADPRV____	TGALGGADS(0.64)AGS(0.36)R	T(-49.15)GALGGADS(2.5)AGS(-2.5)R	9	2	-0.4603	1.3311	1.3311	NaN	NaN	1.0118	1.0118	NaN	NaN	NaN		1	NaN	1	0	Median	1957300	788190	1169100	79	431	431	696	749	1040	1512	1040	1512	MSM_PHO_F01_R1	8193	1040	1512
I7G2U0;A0QR52	73;73	I7G2U0	I7G2U0	>tr|I7G2U0|I7G2U0_MYCS2 1,4-dihydroxy-2-naphthoate octaprenyltransferase menA OS=Mycobacterium smegmatis (strain ATCC 700084 / mc(2)155) GN=menA PE=3 SV=1;>tr|A0QR52|A0QR52_MYCS2 1,4-dihydroxy-2-naphthoate octaprenyltransferase OS=Mycobacterium smegmatis (	0.998192	27.4195	0.00632508	42.21	19.633	42.21	1	S	ANDYSDGIRGTDDVRSGPLRLVGSKLASPRA	GT(0.002)DDVRS(0.998)GPLR	GT(-27.42)DDVRS(27.42)GPLR	7	3	-0.33445	2.7173	2.7173	NaN	NaN	3.2822	3.2822	NaN	NaN	NaN	+	1	7.5971	2	0	Median	17544000	4834600	12709000	80	73	73	351	375	520;521	749;750	521	750	MSM_PHO_F03_R1	14176	521	750
I7FF26;A0QR75	130;130	I7FF26	I7FF26	>tr|I7FF26|I7FF26_MYCS2 Alkaline phosphatase OS=Mycobacterium smegmatis (strain ATCC 700084 / mc(2)155) GN=MSMEI_0983 PE=4 SV=1;>tr|A0QR75|A0QR75_MYCS2 Alkaline phosphatase OS=Mycobacterium smegmatis (strain ATCC 700084 / mc(2)155) GN=MSMEG_1012 PE=3 SV=1	0.917097	11.7717	5.48675e-08	69.578	50.258	69.578	1	S	TYALNKDGKPNYVTDSAASATGWTTGTKTYN	DGKPNY(0.001)VT(0.019)DS(0.917)AAS(0.061)AT(0.002)GWTTGTK	DGKPNY(-32.04)VT(-16.86)DS(11.77)AAS(-11.77)AT(-26.69)GWT(-35.17)T(-40.24)GT(-39.56)K	10	3	0.14529	0.03554	0.03554	NaN	NaN	0.036171	0.036171	NaN	NaN	NaN	+	1	NaN	1	0	Median	9579800	9077200	502610	81	130	130	173	184	254	373	254	373	MSM_PHO_F02_R1	20962	254	373
A0QRH1	91	A0QRH1	A0QRH1	>sp|A0QRH1|MENG_MYCS2 Demethylmenaquinone methyltransferase OS=Mycobacterium smegmatis (strain ATCC 700084 / mc(2)155) GN=menG PE=3 SV=1	0.99237	21.1794	0.000351593	47.68	23.213	47.68	1	S	CVAADFSVGMLAAGASRQVPKVAGDATRLPF	SGAWCVAADFS(0.008)VGMLAAGAS(0.992)R	S(-41.77)GAWCVAADFS(-21.18)VGMLAAGAS(21.18)R	20	3	-3.2503	1.9979	1.9979	NaN	NaN	2.2028	2.2028	NaN	NaN	NaN	+	1	NaN	1	0	Median	2053600	629260	1424300	84	91	91	629	677	940	1363	940	1363	MSM_PHO_F02_R1	21656	940	1363
I7F853;A0QS44	181;181	I7F853	I7F853	>tr|I7F853|I7F853_MYCS2 Transcription antitermination protein nusG OS=Mycobacterium smegmatis (strain ATCC 700084 / mc(2)155) GN=nusG PE=3 SV=1;>tr|A0QS44|A0QS44_MYCS2 Transcription termination/antitermination protein NusG OS=Mycobacterium smegmatis (strai	0.886809	10.3128	8.44353e-10	68.42	55.29	68.42	1	S	NTPGVTGFVGATSRPSPLSLDDVVKFLLPQG	NTPGVTGFVGAT(0.015)S(0.015)RPS(0.887)PLS(0.083)LDDVVK	NT(-59.5)PGVT(-37.58)GFVGAT(-17.64)S(-17.64)RPS(10.31)PLS(-10.31)LDDVVK	16	3	0.1244	0.48439	0.48439	NaN	NaN	0.49212	0.49212	NaN	NaN	NaN	+	1	NaN	1	0	Median	10711000	6966700	3744100	93	181	181	548	594	832	1223;1224	832	1224	MSM_PHO_F02_R1	44194	832	1224
I7FFZ0;A0QS52	80;80	I7FFZ0	I7FFZ0	>tr|I7FFZ0|I7FFZ0_MYCS2 Bbc-1 OS=Mycobacterium smegmatis (strain ATCC 700084 / mc(2)155) GN=MSMEI_1315 PE=4 SV=1;>tr|A0QS52|A0QS52_MYCS2 ABC1 family protein OS=Mycobacterium smegmatis (strain ATCC 700084 / mc(2)155) GN=MSMEG_1353 PE=4 SV=1	0.989654	19.8071	8.8914e-268	143.25	95.881	143.25	1	S	SDLGPTYVKFGQIIASSPGAFGEPLSREFRG	FGQIIAS(0.99)S(0.01)PGAFGEPLSR	FGQIIAS(19.81)S(-19.81)PGAFGEPLS(-87.62)R	7	2	0.14963	1.2316	1.2316	NaN	NaN	1.1781	1.1781	NaN	NaN	NaN	+	1	NaN	1	0	Median	44856000	22088000	22768000	95	80	80	277	295	403;405	593;594;596	403	594	MSM_PHO_F02_R1	41007	403	594
I7FFZ0;A0QS52	81;81	I7FFZ0	I7FFZ0	>tr|I7FFZ0|I7FFZ0_MYCS2 Bbc-1 OS=Mycobacterium smegmatis (strain ATCC 700084 / mc(2)155) GN=MSMEI_1315 PE=4 SV=1;>tr|A0QS52|A0QS52_MYCS2 ABC1 family protein OS=Mycobacterium smegmatis (strain ATCC 700084 / mc(2)155) GN=MSMEG_1353 PE=4 SV=1	0.894725	9.29529	7.26579e-149	124.66	98.167	124.66	1	S	DLGPTYVKFGQIIASSPGAFGEPLSREFRGL	FGQIIAS(0.105)S(0.895)PGAFGEPLSR	FGQIIAS(-9.3)S(9.3)PGAFGEPLS(-43.51)R	8	2	0.40746	0.74561	0.74561	NaN	NaN	0.75541	0.75541	NaN	NaN	NaN	+	1	NaN	1	0	Median	37054000	17736000	19318000	95	81	81	277	295	404;406	595;597	406	597	MSM_PHO_F02_R1	41594	406	597
I7G5J6;A0QSB1	120;120	I7G5J6	I7G5J6	>tr|I7G5J6|I7G5J6_MYCS2 FAD-dependent pyridine nucleotide-disulfide oxidoreductase OS=Mycobacterium smegmatis (strain ATCC 700084 / mc(2)155) GN=MSMEI_1381 PE=4 SV=1;>tr|A0QSB1|A0QSB1_MYCS2 Pyridine nucleotide-disulphide oxidoreductase OS=Mycobacterium sme	1	54.8591	1.38437e-06	73.834	42.487	54.859	1	S	DELVIATGLVPKRIGSFPDLQGIRVLRTYDE	RIGS(1)FPDLQGIR	RIGS(54.86)FPDLQGIR	4	3	-0.53169	0.17279	0.17279	NaN	NaN	0.17244	0.17244	NaN	NaN	NaN	+	1	NaN	1	0	Median	19180000	16140000	3040600	102	120	120	401;586	430;632	623;876	898;899;1285	876	1285	MSM_PHO_F02_R1	38414	623	898
A0QSD7	275	A0QSD7	A0QSD7	>sp|A0QSD7|RS3_MYCS2 30S ribosomal protein S3 OS=Mycobacterium smegmatis (strain ATCC 700084 / mc(2)155) GN=rpsC PE=3 SV=1	0.988859	21.0625	1.84491e-09	71.427	55.912	71.427	1	S	AGTAAAAEAPAESTES_______________	AATSDAPAAGTAAAAEAPAES(0.003)T(0.008)ES(0.989)	AAT(-68.11)S(-68.18)DAPAAGT(-60.72)AAAAEAPAES(-24.64)T(-21.06)ES(21.06)	24	3	0.089119	1.0325	1.0325	NaN	NaN	1.2304	1.2304	NaN	NaN	0.43494	+	1	NaN	1	0	Median	11334000	5652400	5681800	109	275	275	26	28	47	77	47	77	MSM_PHO_F03_R1	15705	47	77
A0QSD7	221	A0QSD7	A0QSD7	>sp|A0QSD7|RS3_MYCS2 30S ribosomal protein S3 OS=Mycobacterium smegmatis (strain ATCC 700084 / mc(2)155) GN=rpsC PE=3 SV=1	1	78.95	2.23497e-09	78.95	50.983	78.95	1	S	DIVGGKRELAAAAPASDRPRRERPSGTRPRR	ELAAAAPAS(1)DRPR	ELAAAAPAS(78.95)DRPR	9	2	0.045192	0.74834	0.74834	NaN	NaN	0.87935	0.87935	NaN	NaN	NaN	+	1	NaN	1	0	Median	1801500	1114900	686590	109	221	221	242	258	348	510	348	510	MSM_PHO_F03_R1	13618	348	510
I7FGG0;A0QSJ0	119;119	I7FGG0	I7FGG0	>tr|I7FGG0|I7FGG0_MYCS2 3-hydroxyisobutyrate dehydrogenase MmsB OS=Mycobacterium smegmatis (strain ATCC 700084 / mc(2)155) GN=mmsB PE=4 SV=1;>tr|A0QSJ0|A0QSJ0_MYCS2 3-hydroxyisobutyrate dehydrogenase OS=Mycobacterium smegmatis (strain ATCC 700084 / mc(2)15	1	42.7845	0.00282624	54.004	33.167	42.785	1	S	TQALEKGHAQLDAPVSGGVKGATAGTLAFMV	GHAQLDAPVS(1)GGVK	GHAQLDAPVS(42.78)GGVK	10	3	-0.18653	3.0293	3.0293	NaN	NaN	3.3611	3.3611	NaN	NaN	NaN	+	1	22.088	2	0	Median	2708100	674860	2033200	117	119	119	317	339	463;464	673;674	464	674	MSM_PHO_F03_R1	16948	463	673
A0QSL3	38	A0QSL3	A0QSL3	>sp|A0QSL3|IF1_MYCS2 Translation initiation factor IF-1 OS=Mycobacterium smegmatis (strain ATCC 700084 / mc(2)155) GN=infA PE=1 SV=1	1	61.5934	0.00960297	61.593	42.987	61.593	1	S	FRIELENGHKVLAHISGKMRQHYIRILPEDR	VLAHIS(1)GK	VLAHIS(61.59)GK	6	2	0.29139	0.62351	0.62351	NaN	NaN	0.64473	0.64473	NaN	NaN	NaN	+	1	NaN	1	0	Median	2440200	1283500	1156700	121	38	38	794	855	1180	1693	1180	1693	MSM_PHO_F02_R1	11455	1180	1693
A0QSL3	64	A0QSL3	A0QSL3	>sp|A0QSL3|IF1_MYCS2 Translation initiation factor IF-1 OS=Mycobacterium smegmatis (strain ATCC 700084 / mc(2)155) GN=infA PE=1 SV=1	0.899016	9.60185	0.00181935	55.98	32.141	55.98	1	S	LPEDRVVVELSPYDLSRGRIVYRYK______	VVVELS(0.002)PY(0.099)DLS(0.899)R	VVVELS(-25.64)PY(-9.6)DLS(9.6)R	11	2	-2.5675e-06	0.84917	0.84917	NaN	NaN	0.94909	0.94909	NaN	NaN	NaN	+	1	NaN	1	0	Median	1936700	1154100	782610	121	64	64	830	893	1221	1748;1749	1221	1748	MSM_PHO_F02_R1	33793	1221	1748
I7F8U3;A0QSN8	7;7	I7F8U3	I7F8U3	>tr|I7F8U3|I7F8U3_MYCS2 Protein glcG OS=Mycobacterium smegmatis (strain ATCC 700084 / mc(2)155) GN=MSMEI_1507 PE=4 SV=1;>tr|A0QSN8|A0QSN8_MYCS2 PduO protein OS=Mycobacterium smegmatis (strain ATCC 700084 / mc(2)155) GN=MSMEG_1544 PE=4 SV=1	0.811882	8.403	3.46887e-17	81.676	60.005	81.676	1	S	_________MGALSLSTAQKVVDAAIEKANE	GALS(0.071)LS(0.812)T(0.117)AQK	GALS(-10.59)LS(8.4)T(-8.4)AQK	6	2	-0.45553																707390	0	707390	126	7	7	298	318	437	637	437	637	MSM_PHO_F03_R1	18458	437	637
A0QSS3	26	A0QSS3	A0QSS3	>sp|A0QSS3|CH10_MYCS2 10 kDa chaperonin OS=Mycobacterium smegmatis (strain ATCC 700084 / mc(2)155) GN=groS PE=1 SV=1	0.46474	2.12608	0.000205707	46.709	27.321	46.709		S	DKILVQANEAETTTASGLVIPDTAKEKPQEG	ILVQANEAET(0.125)T(0.285)T(0.118)AS(0.465)GLVIPDT(0.007)AK	ILVQANEAET(-5.69)T(-2.13)T(-5.96)AS(2.13)GLVIPDT(-18.12)AK	14	3	-0.021527																0	0	0	131	26	26	411	442			638	923	MSM_PHO_F02_R1	31810	638	923
A0QST0;I7G5Z2	19;113	A0QST0	A0QST0	>tr|A0QST0|A0QST0_MYCS2 Uncharacterized protein OS=Mycobacterium smegmatis (strain ATCC 700084 / mc(2)155) GN=MSMEG_1589 PE=4 SV=1;>tr|I7G5Z2|I7G5Z2_MYCS2 Uncharacterized protein OS=Mycobacterium smegmatis (strain ATCC 700084 / mc(2)155) GN=MSMEI_1551 PE=4	0.769278	6.45036	0.0141133	41.542	28.175	41.542	4	S	TSGGTADDDRPVTTVSAQTNTSVTKPKTTDA	PVT(0.048)T(0.771)VS(0.769)AQT(0.323)NT(0.294)S(0.822)VT(0.974)KPK	PVT(-15.22)T(6.45)VS(6.45)AQT(-6.45)NT(-6.45)S(6.45)VT(16.09)KPK	6	2	-1.6866	1.4608	NaN	NaN	1.4608	1.7982	NaN	NaN	1.7982	NaN	+	3	NaN	1	0	Median	744830	285450	459380	133	19	19	558	604	842	1236	842	1236	MSM_PHO_F03_R1	26665	842	1236
A0QST0;I7G5Z2	25;119	A0QST0	A0QST0	>tr|A0QST0|A0QST0_MYCS2 Uncharacterized protein OS=Mycobacterium smegmatis (strain ATCC 700084 / mc(2)155) GN=MSMEG_1589 PE=4 SV=1;>tr|I7G5Z2|I7G5Z2_MYCS2 Uncharacterized protein OS=Mycobacterium smegmatis (strain ATCC 700084 / mc(2)155) GN=MSMEI_1551 PE=4	0.821527	6.45036	0.0141133	41.542	28.175	41.542	4	S	DDDRPVTTVSAQTNTSVTKPKTTDADSAVVV	PVT(0.048)T(0.771)VS(0.769)AQT(0.323)NT(0.294)S(0.822)VT(0.974)KPK	PVT(-15.22)T(6.45)VS(6.45)AQT(-6.45)NT(-6.45)S(6.45)VT(16.09)KPK	12	2	-1.6866	1.4608	NaN	NaN	1.4608	1.7982	NaN	NaN	1.7982	NaN	+	3	NaN	1	0	Median	744830	285450	459380	133	25	25	558	604	842	1236	842	1236	MSM_PHO_F03_R1	26665	842	1236
A0QSY1;I7G4H0	242;245	A0QSY1	A0QSY1	>tr|A0QSY1|A0QSY1_MYCS2 ABC transporter, ATP-binding protein OS=Mycobacterium smegmatis (strain ATCC 700084 / mc(2)155) GN=MSMEG_1642 PE=4 SV=1;>tr|I7G4H0|I7G4H0_MYCS2 Conserved transmembrane ATP-binding protein ABC transporter OS=Mycobacterium smegmatis (	0.49849	0	2.32787e-10	81.157	66.426	81.157		S	AAPRGGAEPASNLATSMLKILRPGRSAPAPA	GGAEPAS(0.003)NLAT(0.498)S(0.498)MLK	GGAEPAS(-22.18)NLAT(0)S(0)MLK	12	2	0.16765																0	0	0	135	242	242	311	333			453	658	MSM_PHO_F01_R1	12397	453	658
I7FYJ4;A0QSZ3	382;382	I7FYJ4	I7FYJ4	>tr|I7FYJ4|I7FYJ4_MYCS2 Isocitrate dehydrogenase (NADP) Icd2 OS=Mycobacterium smegmatis (strain ATCC 700084 / mc(2)155) GN=icd2 PE=1 SV=1;>tr|A0QSZ3|A0QSZ3_MYCS2 Isocitrate dehydrogenase, NADP-dependent OS=Mycobacterium smegmatis (strain ATCC 700084 / mc(2	0.710536	5.84482	8.85659e-11	82.202	60.953	82.202	1	S	GADGRTKDTKAVNPESTFSRMYQEMINFCKT	AVNPES(0.711)T(0.104)FS(0.185)R	AVNPES(5.84)T(-8.33)FS(-5.84)R	6	2	0.096175	0.54532	0.54532	NaN	NaN	0.67326	0.67326	NaN	NaN	0.73166		1	NaN	1	0	Median	3809500	2403700	1405800	137	382	382	143	154	215	321	215	321	MSM_PHO_F03_R1	16011	215	321
I7F965;A0QT17	4;4	I7F965	I7F965	>tr|I7F965|I7F965_MYCS2 Amidohydrolase AmiB1 OS=Mycobacterium smegmatis (strain ATCC 700084 / mc(2)155) GN=amiB1 PE=4 SV=1;>tr|A0QT17|A0QT17_MYCS2 AmiB OS=Mycobacterium smegmatis (strain ATCC 700084 / mc(2)155) GN=MSMEG_1679 PE=4 SV=1	0.809117	8.06594	0.00141416	69.331	39.751	69.331	1	S	____________MSTSDTAVAETVTRHHPHL	ST(0.001)S(0.809)DT(0.126)AVAET(0.003)VT(0.061)R	S(-44.85)T(-27.64)S(8.07)DT(-8.07)AVAET(-25.08)VT(-11.25)R	3	2	-1.6252	1.5313	1.5313	NaN	NaN	1.8313	1.8313	NaN	NaN	NaN	+	1	NaN	1	0	Median	714200	307170	407030	139	4	4	651	699	964	1395	964	1395	MSM_PHO_F03_R1	19221	964	1395
I7G662;A0QT21	481;481	I7G662	I7G662	>tr|I7G662|I7G662_MYCS2 Permease for cytosine/purines uracil thiamine allantoin OS=Mycobacterium smegmatis (strain ATCC 700084 / mc(2)155) GN=MSMEI_1642 PE=4 SV=1;>tr|A0QT21|A0QT21_MYCS2 Cytosine/purine/uracil/thiamine/allantoin permease family protein OS=	0.561178	1.07031	0.00132056	57.53	50.251	57.53	1	S	PETEVRNAESDLAAHSES_____________	NAESDLAAHS(0.561)ES(0.439)	NAES(-34.04)DLAAHS(1.07)ES(-1.07)	10	2	-0.72131	2.4239	2.4239	NaN	NaN	2.3904	2.3904	NaN	NaN	NaN		1	NaN	1	0	Median	4294800	1216500	3078300	141	481	481	534	578	811	1191	811	1191	MSM_PHO_F02_R1	10209	811	1191
I7FYM1;A0QT33	142;142	I7FYM1	I7FYM1	>tr|I7FYM1|I7FYM1_MYCS2 Phosphoglucomutase/phosphomannomutase alpha/beta/alpha domain I OS=Mycobacterium smegmatis (strain ATCC 700084 / mc(2)155) GN=pmmB PE=4 SV=1;>tr|A0QT33|A0QT33_MYCS2 Phosphoglucomutase/phosphomannomutase OS=Mycobacterium smegmatis (s	0.991354	20.594	0	186.13	186.13	186.13	1	S	AVRHMPAVAGIQITASHNPKTDNGYKVFVDG	HMPAVAGIQIT(0.009)AS(0.991)HNPK	HMPAVAGIQIT(-20.59)AS(20.59)HNPK	13	2	0.16872	0.35191	0.35191	NaN	NaN	0.34104	0.34104	NaN	NaN	NaN	+	1	5.8359	6	0	Median	595330000	435820000	159500000	142	142	142	376	402;403	574;575;576;578;582;583;584;585;588;589;590	818;819;820;821;822;823;824;825;826;827;829;833;834;835;836;839;840;841;842;843;844;845;846;847;848;849;850;851;852;853;854;855;856	589	852	MSM_PHO_F02_R1	23317	589	852
A0QTB7	76	A0QTB7	A0QTB7	>tr|A0QTB7|A0QTB7_MYCS2 Uncharacterized protein OS=Mycobacterium smegmatis (strain ATCC 700084 / mc(2)155) GN=MSMEG_1783 PE=4 SV=1	0.999999	59.712	0.000687521	63.462	43.882	63.462	1	S	EQRETVEFDPDDDRES_______________	ETVEFDPDDDRES(1)	ET(-59.71)VEFDPDDDRES(59.71)	13	2	0.21673	1.1383	1.1383	NaN	NaN	1.1632	1.1632	NaN	NaN	0.78853	+	1	NaN	1	0	Median	875000	451940	423050	146	76	76	265	282	384	568;569	384	568	MSM_PHO_F02_R1	17950	384	568
I7G4Y0;A0QTD8	24;24	I7G4Y0	I7G4Y0	>tr|I7G4Y0|I7G4Y0_MYCS2 Alternate RNA polymerase sigma factor Sigf OS=Mycobacterium smegmatis (strain ATCC 700084 / mc(2)155) GN=sigF PE=4 SV=1;>tr|A0QTD8|A0QTD8_MYCS2 RNA polymerase sigma-F factor OS=Mycobacterium smegmatis (strain ATCC 700084 / mc(2)155)	0.952711	13.0568	0	178.22	143.29	178.22	1	S	LDMFRELAGTTEGSPSYVRQREKIVERCLPL	ELAGTTEGS(0.047)PS(0.953)YVR	ELAGT(-59.67)T(-37.76)EGS(-13.06)PS(13.06)Y(-73.02)VR	11	2	0.092344	0.59981	0.59981	NaN	NaN	0.73531	0.73531	NaN	NaN	NaN	+	1	NaN	1	0	Median	10308000	6555300	3753200	147	24	24	244	260	350;351	512;513;514	351	514	MSM_PHO_F03_R1	19597	351	514
A0QTF9;I7F9K4	279;286	A0QTF9	A0QTF9	>tr|A0QTF9|A0QTF9_MYCS2 dTDP-RhA:a-D-GlcNAc-diphosphoryl polyprenol, a-3-L-rhamnosyl transferase OS=Mycobacterium smegmatis (strain ATCC 700084 / mc(2)155) GN=MSMEG_1826 PE=4 SV=1;>tr|I7F9K4|I7F9K4_MYCS2 dTDP-RHA:A-D-GlcNAc-diphosphoryl polyprenol-A-3-L-rh	1	45.8906	0.0119488	45.891	15.327	45.891	1	S	IRGALAVRAGLVVGNSRRKRANKGAW_____	AGLVVGNS(1)RR	AGLVVGNS(45.89)RR	8	2	-0.94214																507170	0	507170	150	279	279	73	77	118	179	118	179	MSM_PHO_F02_R1	28849	118	179
A0QTI1;I7G6L5	268;271	A0QTI1	A0QTI1	>tr|A0QTI1|A0QTI1_MYCS2 Selenide, water dikinase OS=Mycobacterium smegmatis (strain ATCC 700084 / mc(2)155) GN=selD PE=3 SV=1;>tr|I7G6L5|I7G6L5_MYCS2 Selenide, water dikinase OS=Mycobacterium smegmatis (strain ATCC 700084 / mc(2)155) GN=selD PE=3 SV=1	0.747248	4.70771	0.0116313	47.916	16.827	47.916	1	S	PYLEGAREAIAAGFVSGGSRRNLEWVSPHID	EAIAAGFVS(0.747)GGS(0.253)R	EAIAAGFVS(4.71)GGS(-4.71)R	9	2	0.38193	0.55473	0.55473	NaN	NaN	0.64355	0.64355	NaN	NaN	NaN		1	NaN	1	0	Median	1676400	1124700	551790	151	268	268	220	236	318	462	318	462	MSM_PHO_F03_R1	25431	318	462
I7FHP8;A0QTM9	727;727	I7FHP8	I7FHP8	>tr|I7FHP8|I7FHP8_MYCS2 Transcriptional regulator, LuxR family OS=Mycobacterium smegmatis (strain ATCC 700084 / mc(2)155) GN=MSMEI_1861 PE=4 SV=1;>tr|A0QTM9|A0QTM9_MYCS2 DNA-binding HTH domain containing protein, putative OS=Mycobacterium smegmatis (strain	1	50.9502	0.0154226	50.95	27.196	50.95	2	S	FLRPHEEVARERGHRSAMARLGYARGRLLGA	S(1)AMARLGY(1)ARGR	S(50.95)AMARLGY(50.95)ARGR	1	2	1.8424																0	0	0	154	727	727	603	650	901	1315	901	1315	MSM_PHO_F02_R1	9241	901	1315
A0QTS0;I7FZ56	964;972	A0QTS0	A0QTS0	>tr|A0QTS0|A0QTS0_MYCS2 ATP-dependent DNA helicase OS=Mycobacterium smegmatis (strain ATCC 700084 / mc(2)155) GN=MSMEG_1943 PE=3 SV=1;>tr|I7FZ56|I7FZ56_MYCS2 UvrD/REP helicase OS=Mycobacterium smegmatis (strain ATCC 700084 / mc(2)155) GN=MSMEI_1900 PE=3 SV	0.999965	44.5006	0.00167946	47.058	29.586	47.058	2	S	AVEESLAELQDAFVKSPWAARTPVEVEVPFD	S(1)PWAART(1)PVEVEVPFDMVLGETVVRGR	S(44.5)PWAART(37.42)PVEVEVPFDMVLGET(-37.42)VVRGR	1	3	0.48614																0	0	0	155	964	964	646	694	959	1390	959	1390	MSM_PHO_F02_R1	62693	959	1390
I7FZ91;A0QTY7	5;5	I7FZ91	I7FZ91	>tr|I7FZ91|I7FZ91_MYCS2 Transcriptional regulator LacI family OS=Mycobacterium smegmatis (strain ATCC 700084 / mc(2)155) GN=MSMEI_1966 PE=4 SV=1;>tr|A0QTY7|A0QTY7_MYCS2 Transcriptional regulator, LacI family protein OS=Mycobacterium smegmatis (strain ATCC	0.833027	6.54687	0.00545307	44.662	25.932	44.662	2	S	___________MARRSVTSFDVAKKAGVSQP	MARRS(0.833)VT(0.246)S(0.921)FDVAK	MARRS(6.55)VT(-6.55)S(9.79)FDVAK	5	2	2.469																0	0	0	161	5	5	511	552	782	1157	782	1157	MSM_PHO_F03_R1	15847	782	1157
I7FZ91;A0QTY7	8;8	I7FZ91	I7FZ91	>tr|I7FZ91|I7FZ91_MYCS2 Transcriptional regulator LacI family OS=Mycobacterium smegmatis (strain ATCC 700084 / mc(2)155) GN=MSMEI_1966 PE=4 SV=1;>tr|A0QTY7|A0QTY7_MYCS2 Transcriptional regulator, LacI family protein OS=Mycobacterium smegmatis (strain ATCC	0.920906	9.79189	0.00545307	44.662	25.932	44.662	2	S	________MARRSVTSFDVAKKAGVSQPTVS	MARRS(0.833)VT(0.246)S(0.921)FDVAK	MARRS(6.55)VT(-6.55)S(9.79)FDVAK	8	2	2.469																0	0	0	161	8	8	511	552	782	1157	782	1157	MSM_PHO_F03_R1	15847	782	1157
I7FAG1;A0QU87	26;26	I7FAG1	I7FAG1	>tr|I7FAG1|I7FAG1_MYCS2 PTS system sugar phosphotransferase component IIA OS=Mycobacterium smegmatis (strain ATCC 700084 / mc(2)155) GN=MSMEI_2069 PE=4 SV=1;>tr|A0QU87|A0QU87_MYCS2 Beta-glucoside-specific EII permease OS=Mycobacterium smegmatis (strain ATC	0.994632	23.1752	4.70423e-13	49.825	41.007	49.825	1	S	GGRAVALSEIPDPVFSAGMVGHGAAVDPPHE	AVALS(0.005)EIPDPVFS(0.995)AGMVGHGAAVDPPHEVVQAVAPVS(0.001)GK	AVALS(-23.18)EIPDPVFS(23.18)AGMVGHGAAVDPPHEVVQAVAPVS(-32.34)GK	13	4	0.30633	0.24273	0.24273	NaN	NaN	0.24305	0.24305	NaN	NaN	NaN	+	1	NaN	1	0	Median	7207300	5125400	2081800	170	26	26	134	144	202	300	202	300	MSM_PHO_F02_R1	46092	202	300
I7FIE8;A0QUA6	147;147	I7FIE8	I7FIE8	>tr|I7FIE8|I7FIE8_MYCS2 Phosphoglucomutase PgmA OS=Mycobacterium smegmatis (strain ATCC 700084 / mc(2)155) GN=pgmA PE=4 SV=1;>tr|A0QUA6|A0QUA6_MYCS2 Phosphoglucomutase, alpha-D-glucose phosphate-specific OS=Mycobacterium smegmatis (strain ATCC 700084 / mc(	0.996815	24.9555	0	186.88	176.75	136.61	1	S	RGREGDLADGIVVTPSHNPPRDGGFKYNPPN	GREGDLADGIVVT(0.003)PS(0.997)HNPPR	GREGDLADGIVVT(-24.96)PS(24.96)HNPPR	15	3	-0.072893	0.42506	0.42506	NaN	NaN	0.47529	0.47529	NaN	NaN	NaN	+	1	39.667	11	0	Median	364970000	247590000	117370000	172	147	147	231;344	247;367	330;331;332;333;334;335;336;337;505;506;507;508	477;478;479;480;481;482;483;484;485;486;487;488;489;490;491;492;493;494;495;728;729;730;731;732;733;734;735;736	508	735	MSM_PHO_F03_R1	24911	336	491
I7FJ29;A0QUY2	51;51	I7FJ29	I7FJ29	>tr|I7FJ29|I7FJ29_MYCS2 D-3-phosphoglycerate dehydrogenase OS=Mycobacterium smegmatis (strain ATCC 700084 / mc(2)155) GN=serA PE=4 SV=1;>tr|A0QUY2|A0QUY2_MYCS2 D-3-phosphoglycerate dehydrogenase OS=Mycobacterium smegmatis (strain ATCC 700084 / mc(2)155) GN	0.663877	5.9662	4.03978e-32	94.845	79.638	44.662	1	S	KLLAAVPEADALLVRSATTVDAEVIAAAPKL	S(0.664)AT(0.168)T(0.168)VDAEVIAAAPK	S(5.97)AT(-5.97)T(-5.97)VDAEVIAAAPK	1	3	0.1721	1.1507	1.1507	NaN	NaN	1.2586	1.2586	NaN	NaN	NaN		1	NaN	1	0	Median	2129200	1026300	1102900	180	51	51	609	656	909	1324	909	1324	MSM_PHO_F02_R1	25846	910	1325
A0QV09	283	A0QV09	A0QV09	>sp|A0QV09|Y2407_MYCS2 Uncharacterized oxidoreductase MSMEG_2407/MSMEI_2346 OS=Mycobacterium smegmatis (strain ATCC 700084 / mc(2)155) GN=MSMEG_2407 PE=1 SV=1	0.975985	16.3372	0.00369607	47.242	13.156	47.242	1	S	DDGTRFRPDPATYTGS_______________	FRPDPATY(0.001)T(0.023)GS(0.976)	FRPDPAT(-38.68)Y(-29.11)T(-16.34)GS(16.34)	11	2	-0.20244	1.2628	1.2628	NaN	NaN	1.4625	1.4625	NaN	NaN	NaN	+	1	NaN	1	0	Median	1466100	766960	699120	181	283	283	281	300	411	602	411	602	MSM_PHO_F03_R1	20439	411	602
A0QV37	156	A0QV37	A0QV37	>sp|A0QV37|RS16_MYCS2 30S ribosomal protein S16 OS=Mycobacterium smegmatis (strain ATCC 700084 / mc(2)155) GN=rpsP PE=1 SV=1	0.911036	10.1032	8.65682e-27	85.157	74.33	85.157	1	S	EAAEAPAEAADAASES_______________	KDEAAEAPAEAAEAPAEAADAAS(0.089)ES(0.911)	KDEAAEAPAEAAEAPAEAADAAS(-10.1)ES(10.1)	25	3	0.47864	0.77547	0.77547	NaN	NaN	0.96144	0.96144	NaN	NaN	0.58432	+	1	NaN	1	0	Median	5347400	2922800	2424500	186	156	156	425	458	659	962;963	659	963	MSM_PHO_F03_R1	20365	659	963
I7G6S7;A0QVC1	6;6	I7G6S7	I7G6S7	>tr|I7G6S7|I7G6S7_MYCS2 Uncharacterized protein OS=Mycobacterium smegmatis (strain ATCC 700084 / mc(2)155) GN=MSMEI_2463 PE=4 SV=1;>tr|A0QVC1|A0QVC1_MYCS2 Efflux ABC transporter, permease protein OS=Mycobacterium smegmatis (strain ATCC 700084 / mc(2)155) G	0.787135	8.83136	0.0146606	40.983	23.438	40.983	3	S	__________METAESVSPSPTSTPPRSPQI	ET(0.787)AES(0.787)VS(0.251)PS(0.136)PT(0.05)S(0.215)T(0.774)PPR	ET(8.83)AES(8.83)VS(-8.83)PS(-13.72)PT(-19.32)S(-8.83)T(8.83)PPR	5	3	-2.6331																0	0	0	190	6	6	262	278	379	561	379	561	MSM_PHO_F02_R1	27719	379	561
I7FJP7;A0QVF9	111;111	I7FJP7	I7FJP7	>tr|I7FJP7|I7FJP7_MYCS2 Uncharacterized protein OS=Mycobacterium smegmatis (strain ATCC 700084 / mc(2)155) GN=MSMEI_2500 PE=4 SV=1;>tr|A0QVF9|A0QVF9_MYCS2 Uncharacterized protein OS=Mycobacterium smegmatis (strain ATCC 700084 / mc(2)155) GN=MSMEG_2560 PE=4	0.993048	21.5484	0.0113043	41.689	8.9387	41.689	1	S	LATGPDGEPRTVARASGWRMLTLDTSTLQHT	T(0.007)VARAS(0.993)GWR	T(-21.55)VARAS(21.55)GWR	6	2	-1.6654	0.66103	0.66103	NaN	NaN	0.77531	0.77531	NaN	NaN	NaN	+	1	NaN	1	0	Median	2069100	1311800	757340	193	111	111	733	789	1093	1576	1093	1576	MSM_PHO_F03_R1	15856	1093	1576
I7G0H9;A0QVT6	310;360	I7G0H9	I7G0H9	>tr|I7G0H9|I7G0H9_MYCS2 Cell division FtsK/SpoIIIE OS=Mycobacterium smegmatis (strain ATCC 700084 / mc(2)155) GN=ftsK PE=3 SV=1;>tr|A0QVT6|A0QVT6_MYCS2 DNA translocase FtsK OS=Mycobacterium smegmatis (strain ATCC 700084 / mc(2)155) GN=MSMEG_2690 PE=3 SV=1	1	77.2255	2.20147e-102	115.91	78.724	104.45	1	S	YDAEVPDEAAKTWPGSGPMAAIEAPKAPAGT	TWPGS(1)GPMAAIEAPK	T(-77.23)WPGS(77.23)GPMAAIEAPK	5	2	-0.097914	0.32318	0.32318	NaN	NaN	0.3269	0.3269	NaN	NaN	NaN	+	1	4.4761	2	0	Median	17791000	13544000	4247000	204	310	310	745	801;802	1109;1110;1111	1597;1598;1599;1600;1601;1602;1603	1111	1603	MSM_PHO_F02_R1	40627	1109	1600
I7G0I2;A0QVU2	170;170	I7G0I2	I7G0I2	>tr|I7G0I2|I7G0I2_MYCS2 Phage shock protein A, PspA OS=Mycobacterium smegmatis (strain ATCC 700084 / mc(2)155) GN=MSMEI_2629 PE=4 SV=1;>tr|A0QVU2|A0QVU2_MYCS2 35 kDa protein OS=Mycobacterium smegmatis (strain ATCC 700084 / mc(2)155) GN=MSMEG_2695 PE=4 SV=1	0.818596	7.83047	0.012393	43.604	15.923	43.604	1	S	LSQLEQAKMQEQVSSSLRSMSELAAPGTTPS	MQEQVS(0.047)S(0.135)S(0.819)LR	MQEQVS(-12.46)S(-7.83)S(7.83)LR	8	2	-0.77305	1.7034	1.7034	NaN	NaN	2.0812	2.0812	NaN	NaN	NaN	+	1	NaN	1	0	Median	835660	358810	476850	205	170	170	517	559	789	1164	789	1164	MSM_PHO_F03_R1	14000	789	1164
I7G9D5;A0QW03	29;29	I7G9D5	I7G9D5	>tr|I7G9D5|I7G9D5_MYCS2 Polyphosphate glucokinase PpgK OS=Mycobacterium smegmatis (strain ATCC 700084 / mc(2)155) GN=ppgK PE=4 SV=1;>tr|A0QW03|A0QW03_MYCS2 Polyphosphate glucokinase OS=Mycobacterium smegmatis (strain ATCC 700084 / mc(2)155) GN=MSMEG_2760 P	1	84.7594	9.62316e-15	84.759	70.128	84.759	1	S	AGTTGRRGFGVDVGGSGVKGGIVDLDTGKLV	GFGVDVGGS(1)GVK	GFGVDVGGS(84.76)GVK	9	2	0.30807	0.79299	0.79299	NaN	NaN	0.91074	0.91074	NaN	NaN	NaN	+	1	NaN	1	0	Median	1505200	850770	654470	209	29	29	310	332	452	657	452	657	MSM_PHO_F02_R1	22721	452	657
I7G9T6;A0QWC6	106;106	I7G9T6	I7G9T6	>tr|I7G9T6|I7G9T6_MYCS2 Cyclohexanone monooxygenase OS=Mycobacterium smegmatis (strain ATCC 700084 / mc(2)155) GN=MSMEI_2820 PE=4 SV=1;>tr|A0QWC6|A0QWC6_MYCS2 Steroid monooxygenase OS=Mycobacterium smegmatis (strain ATCC 700084 / mc(2)155) GN=MSMEG_2894 PE	0.988961	18.6083	0.00789008	43.794	25.779	43.794	3	S	ILRYINWVADKLDLRSGITFNTRVVSAVLDE	S(0.989)GIT(0.843)FNT(0.303)RVVS(0.801)AVLDET(0.058)T(0.006)LR	S(18.61)GIT(6.64)FNT(-6.64)RVVS(6.64)AVLDET(-11.91)T(-22.49)LR	1	2	3.6172																0	0	0	213	106	106	633	681	944	1368	944	1368	MSM_PHO_F01_R1	6953	944	1368
I7G9T6;A0QWC6	116;116	I7G9T6	I7G9T6	>tr|I7G9T6|I7G9T6_MYCS2 Cyclohexanone monooxygenase OS=Mycobacterium smegmatis (strain ATCC 700084 / mc(2)155) GN=MSMEI_2820 PE=4 SV=1;>tr|A0QWC6|A0QWC6_MYCS2 Steroid monooxygenase OS=Mycobacterium smegmatis (strain ATCC 700084 / mc(2)155) GN=MSMEG_2894 PE	0.800629	6.63671	0.00789008	43.794	25.779	43.794	3	S	KLDLRSGITFNTRVVSAVLDETTLRWRVETD	S(0.989)GIT(0.843)FNT(0.303)RVVS(0.801)AVLDET(0.058)T(0.006)LR	S(18.61)GIT(6.64)FNT(-6.64)RVVS(6.64)AVLDET(-11.91)T(-22.49)LR	11	2	3.6172																0	0	0	213	116	116	633	681	944	1368	944	1368	MSM_PHO_F01_R1	6953	944	1368
A0QWD3;I7G7R3	104;116	A0QWD3	A0QWD3	>tr|A0QWD3|A0QWD3_MYCS2 2-hydroxy-6-oxo-6-phenylhexa-2,4-dienoate hydrolase OS=Mycobacterium smegmatis (strain ATCC 700084 / mc(2)155) GN=MSMEG_2900 PE=4 SV=1;>tr|I7G7R3|I7G7R3_MYCS2 Alpha/beta-fold C-C bond hydrolase OS=Mycobacterium smegmatis (strain ATC	1	49.6616	0.0002254	49.662	13.211	49.662	1	S	FADALGLDRVDIIGNSMGGGVGINFAINHPD	VDIIGNS(1)MGGGVGINFAINHPDR	VDIIGNS(49.66)MGGGVGINFAINHPDR	7	3	-0.027925	1.6739	1.6739	NaN	NaN	1.5979	1.5979	NaN	NaN	NaN	+	1	NaN	1	0	Median	5917800	2354500	3563300	214	104	104	762	820	1130	1625	1130	1625	MSM_PHO_F02_R1	41039	1130	1625
I7FKQ9;A0QWG9	26;26	I7FKQ9	I7FKQ9	>tr|I7FKQ9|I7FKQ9_MYCS2 Acyl-CoA thioesterase II tesB2 OS=Mycobacterium smegmatis (strain ATCC 700084 / mc(2)155) GN=tesB2 PE=4 SV=1;>tr|A0QWG9|A0QWG9_MYCS2 Acyl-CoA thioesterase II OS=Mycobacterium smegmatis (strain ATCC 700084 / mc(2)155) GN=tesB PE=4 SV	0.940169	11.9628	0.00229882	55.724	39.195	55.724	1	S	QLEVNIYRGRVFSPESGFLQRTFGGHVAGQS	VFS(0.06)PES(0.94)GFLQR	VFS(-11.96)PES(11.96)GFLQR	6	2	-0.0056455	1.6699	1.6699	NaN	NaN	1.7391	1.7391	NaN	NaN	NaN	+	1	NaN	1	0	Median	2398200	953690	1444500	218	26	26	778	838	1157	1661	1157	1661	MSM_PHO_F02_R1	34429	1157	1661
A0QWQ9	398	A0QWQ9	A0QWQ9	>sp|A0QWQ9|AROC_MYCS2 Chorismate synthase OS=Mycobacterium smegmatis (strain ATCC 700084 / mc(2)155) GN=aroC PE=3 SV=1	0.569078	1.20774	0.000322242	55.98	29.226	55.98	1	S	SYLRAVAEREPAAQASS______________	AVAEREPAAQAS(0.569)S(0.431)	AVAEREPAAQAS(1.21)S(-1.21)	12	2	0.46192	2.4652	2.4652	NaN	NaN	2.7819	2.7819	NaN	NaN	NaN		1	NaN	1	0	Median	1304500	383860	920640	221	398	398	133	143	201	299	201	299	MSM_PHO_F03_R1	8522	201	299
I7FD64;A0QWR8	34;59	I7FD64	I7FD64	>tr|I7FD64|I7FD64_MYCS2 Beta-lactamase OS=Mycobacterium smegmatis (strain ATCC 700084 / mc(2)155) GN=MSMEI_2966 PE=4 SV=1;>tr|A0QWR8|A0QWR8_MYCS2 Beta-lactamase OS=Mycobacterium smegmatis (strain ATCC 700084 / mc(2)155) GN=MSMEG_3040 PE=4 SV=1	0.507031	0.763679	1.09996e-13	80.171	57.603	80.171	1	S	EARLPMQRDTIFRIASMTKPVTVAAAMALAE	IAS(0.507)MT(0.425)KPVT(0.068)VAAAMALAEEGK	IAS(0.76)MT(-0.76)KPVT(-8.74)VAAAMALAEEGK	3	3	-0.32683	0.95495	0.95495	NaN	NaN	0.97071	0.97071	NaN	NaN	NaN		1	NaN	1	0	Median	10350000	5378400	4971500	222	34	34	385	413;414	602	870;871	602	871	MSM_PHO_F02_R1	31688	602	871
I7FD71;A0QWS9	27;27	I7FD71	I7FD71	>tr|I7FD71|I7FD71_MYCS2 Guanylate kinase Gmk OS=Mycobacterium smegmatis (strain ATCC 700084 / mc(2)155) GN=gmk PE=3 SV=1;>tr|A0QWS9|A0QWS9_MYCS2 Guanylate kinase OS=Mycobacterium smegmatis (strain ATCC 700084 / mc(2)155) GN=gmk PE=3 SV=1	0.999843	38.045	1.57708e-222	141.34	91.239	141.34	1	S	TDGPARARVVVLSGPSAVGKSTVVRCLRERL	VVVLSGPS(1)AVGK	VVVLS(-38.04)GPS(38.04)AVGK	8	2	0.28442	1.1433	1.1433	NaN	NaN	1.1394	1.1394	NaN	NaN	NaN	+	1	NaN	1	0	Median	18471000	9077400	9393700	224	27	27	831	894	1222	1750;1751;1752	1222	1751	MSM_PHO_F02_R1	21707	1222	1751
I7FD75;A0QWT5	245;245	I7FD75	I7FD75	>tr|I7FD75|I7FD75_MYCS2 Putative D-methionine ABC transporter, permease protein OS=Mycobacterium smegmatis (strain ATCC 700084 / mc(2)155) GN=MSMEI_2981 PE=4 SV=1;>tr|A0QWT5|A0QWT5_MYCS2 ABC-type metal ion transport system, permease component OS=Mycobacter	0.999978	46.646	0.000670109	58.564	25.022	58.564	1	S	RSAGGAGDAGEAQRLSA______________	SAGGAGDAGEAQRLS(1)A	S(-46.65)AGGAGDAGEAQRLS(46.65)A	15	2	-0.27847	0.3724	0.3724	NaN	NaN	0.39508	0.39508	NaN	NaN	NaN	+	1	NaN	1	0	Median	986040	596860	389180	227	245	245	599	646	897	1311	897	1311	MSM_PHO_F03_R1	13872	897	1311
I7GAD8;A0QWT9	208;226	I7GAD8	I7GAD8	>tr|I7GAD8|I7GAD8_MYCS2 Probable primosomal protein N' OS=Mycobacterium smegmatis (strain ATCC 700084 / mc(2)155) GN=priA PE=3 SV=1;>tr|A0QWT9|A0QWT9_MYCS2 Probable primosomal protein N' OS=Mycobacterium smegmatis (strain ATCC 700084 / mc(2)155) GN=priA PE	0.999948	42.8577	0.00122198	48.527	38.26	48.527	2	S	VPESRVVALSAGLGPSARYRRWLAALRGHAR	VVALSAGLGPS(1)ARY(1)R	VVALS(-42.86)AGLGPS(42.86)ARY(43.77)R	11	3	-0.39922	0.81293	NaN	0.81293	NaN	0.81104	NaN	0.81104	NaN	NaN	+	2	NaN	1	0	Median	2823500	1645000	1178500	228	208	208	820	883	1211	1734	1211	1734	MSM_PHO_F02_R1	19080	1211	1734
A0QWW2	216	A0QWW2	A0QWW2	>sp|A0QWW2|G3P_MYCS2 Glyceraldehyde-3-phosphate dehydrogenase OS=Mycobacterium smegmatis (strain ATCC 700084 / mc(2)155) GN=gapA PE=1 SV=1	0.633672	5.39025	1.10082e-173	130.38	111.09	130.38	1	S	DLRRARAAALNIVPTSTGAAKAIGLVLPELK	AAALNIVPT(0.183)S(0.634)T(0.183)GAAK	AAALNIVPT(-5.39)S(5.39)T(-5.39)GAAK	10	2	-0.052163	1.8214	1.8214	NaN	NaN	1.7176	1.7176	NaN	NaN	1.2524		1	NaN	1	0	Median	5644900	2092700	3552100	233	216	216	2	2	4	5;6;7;8	4	8	MSM_PHO_F02_R1	22282	4	8
A0QWX9	49	A0QWX9	A0QWX9	>sp|A0QWX9|TAL_MYCS2 Transaldolase OS=Mycobacterium smegmatis (strain ATCC 700084 / mc(2)155) GN=tal PE=1 SV=1	0.995607	23.9249	1.10008e-76	108.94	83.092	108.94	1	S	ELINTRSVVGVTTNPSIFQAALSKGTAYDAQ	SVVGVTTNPS(0.996)IFQAALS(0.004)K	S(-96.41)VVGVT(-50.14)T(-34.53)NPS(23.92)IFQAALS(-23.92)K	10	2	0.23849	3.5918	3.5918	NaN	NaN	3.5722	3.5722	NaN	NaN	NaN	+	1	NaN	1	0	Median	6994400	1900400	5094100	236	49	49	663	711	977	1411;1412	977	1412	MSM_PHO_F02_R1	44055	977	1412
I7G8G0;A0QWY3	170;186	I7G8G0	I7G8G0	>tr|I7G8G0|I7G8G0_MYCS2 Quinone reductase qor (NADPH:quinone reductase) (Zeta-crystallin protein) OS=Mycobacterium smegmatis (strain ATCC 700084 / mc(2)155) GN=MSMEI_3027 PE=4 SV=1;>tr|A0QWY3|A0QWY3_MYCS2 Quinone oxidoreductase OS=Mycobacterium smegmatis (	0.481756	0	0.00656362	43.651	30.217	43.651		S	TQWATSLGTRVITTASTPEKAELSRQAGAVE	VIT(0.987)T(0.049)AS(0.482)T(0.482)PEK	VIT(19.42)T(-10.9)AS(0)T(0)PEK	6	3	-0.74091																0	0	0	238	170	170	790	851			1175	1687	MSM_PHO_F03_R1	22042	1175	1687
I7GAI9;A0QX01	151;151	I7GAI9	I7GAI9	>tr|I7GAI9|I7GAI9_MYCS2 FeS assembly ATPase SufC OS=Mycobacterium smegmatis (strain ATCC 700084 / mc(2)155) GN=MSMEI_3045 PE=4 SV=1;>tr|A0QX01|A0QX01_MYCS2 FeS assembly ATPase SufC OS=Mycobacterium smegmatis (strain ATCC 700084 / mc(2)155) GN=sufC PE=4 SV=	0.99915	30.7018	0.012626	44.511	8.1931	44.511	1	S	EIDPAFGERSVNEGFSGGEKKRHEILQLSLL	S(0.001)VNEGFS(0.999)GGEK	S(-30.7)VNEGFS(30.7)GGEK	7	2	0.99908																481190	481190	0	239	151	151	657	705	971	1403	971	1403	MSM_PHO_F03_R1	15246	971	1403
I7FLE2;A0QX37	93;93	I7FLE2	I7FLE2	>tr|I7FLE2|I7FLE2_MYCS2 LAO/AO transport system ATPase OS=Mycobacterium smegmatis (strain ATCC 700084 / mc(2)155) GN=MSMEI_3079 PE=1 SV=1;>tr|A0QX37|A0QX37_MYCS2 LAO/AO transport system ATPase OS=Mycobacterium smegmatis (strain ATCC 700084 / mc(2)155) GN=M	0.762597	7.00654	0.0011548	62.104	32.636	62.104	1	S	IEAGHRVAVLAVDPSSTRTGGSILGDKTRMA	VAVLAVDPS(0.085)S(0.763)T(0.152)R	VAVLAVDPS(-9.5)S(7.01)T(-7.01)R	10	2	0.49822	0.60704	0.60704	NaN	NaN	0.65549	0.65549	NaN	NaN	NaN	+	1	NaN	1	0	Median	468130	225440	242690	243	93	93	759	817	1127	1622	1127	1622	MSM_PHO_F03_R1	26861	1127	1622
A0QX95	2	A0QX95	A0QX95	>sp|A0QX95|TRPC_MYCS2 Indole-3-glycerol phosphate synthase OS=Mycobacterium smegmatis (strain ATCC 700084 / mc(2)155) GN=trpC PE=1 SV=1	0.837201	7.14667	0.00377339	68.243	48.036	68.243	1	S	______________MSSATVLDSIIEGVRAD	S(0.837)S(0.161)AT(0.001)VLDSIIEGVR	S(7.15)S(-7.15)AT(-29.25)VLDS(-34.37)IIEGVR	1	2	-0.089754	1.405	1.405	NaN	NaN	1.3709	1.3709	NaN	NaN	NaN	+	1	NaN	1	0	Median	4414900	2108100	2306800	245	2	2	649	697	962	1393	962	1393	MSM_PHO_F02_R1	55383	962	1393
I7FLJ2;A0QX97	188;188	I7FLJ2	I7FLJ2	>tr|I7FLJ2|I7FLJ2_MYCS2 Tryptophan synthase alpha chain OS=Mycobacterium smegmatis (strain ATCC 700084 / mc(2)155) GN=trpA PE=3 SV=1;>tr|A0QX97|A0QX97_MYCS2 Tryptophan synthase alpha chain OS=Mycobacterium smegmatis (strain ATCC 700084 / mc(2)155) GN=trpA	0.788898	5.93006	1.01547e-14	84.62	63.813	84.62	1	S	YAASTMGVTGARDAVSSSAPELVRRIREVSD	DAVS(0.789)S(0.201)S(0.01)APELVR	DAVS(5.93)S(-5.93)S(-19.09)APELVR	4	2	0.27146	1.3451	1.3451	NaN	NaN	1.5665	1.5665	NaN	NaN	NaN	+	1	NaN	1	0	Median	1518500	689180	829350	246	188	188	157	168	233	346	233	346	MSM_PHO_F03_R1	23401	233	346
I7FLJ2;A0QX97	189;189	I7FLJ2	I7FLJ2	>tr|I7FLJ2|I7FLJ2_MYCS2 Tryptophan synthase alpha chain OS=Mycobacterium smegmatis (strain ATCC 700084 / mc(2)155) GN=trpA PE=3 SV=1;>tr|A0QX97|A0QX97_MYCS2 Tryptophan synthase alpha chain OS=Mycobacterium smegmatis (strain ATCC 700084 / mc(2)155) GN=trpA	0.487018	1.10703	2.46616e-05	73.722	48.734	73.722		S	AASTMGVTGARDAVSSSAPELVRRIREVSDI	DAVS(0.377)S(0.487)S(0.136)APELVR	DAVS(-1.11)S(1.11)S(-5.55)APELVR	5	2	0.010595																0	0	0	246	189	189	157	168			232	345	MSM_PHO_F01_R1	13671	232	345
I7G8T9;A0QXA5	41;41	I7G8T9	I7G8T9	>tr|I7G8T9|I7G8T9_MYCS2 Uncharacterized protein OS=Mycobacterium smegmatis (strain ATCC 700084 / mc(2)155) GN=MSMEI_3147 PE=4 SV=1;>tr|A0QXA5|A0QXA5_MYCS2 Uncharacterized protein OS=Mycobacterium smegmatis (strain ATCC 700084 / mc(2)155) GN=MSMEG_3229 PE=4	0.821773	9.26383	3.51446e-11	55.662	37.49	55.662	1	S	PGSDRPEPTESSGQPSDPGQTPPPTRSGEST	AGEPGSDRPEPTES(0.001)S(0.001)GQPS(0.822)DPGQT(0.079)PPPT(0.097)R	AGEPGS(-45.24)DRPEPT(-34.37)ES(-30.46)S(-29.84)GQPS(9.26)DPGQT(-10.17)PPPT(-9.26)R	19	3	0.35347	2.7702	2.7702	NaN	NaN	3.2794	3.2794	NaN	NaN	NaN	+	1	NaN	1	0	Median	14089000	3940800	10148000	248	41	41	66	70	111	171	111	171	MSM_PHO_F03_R1	13681	111	171
I7G8V5;A0QXB9	144;144	I7G8V5	I7G8V5	>tr|I7G8V5|I7G8V5_MYCS2 Two-component system response regulator OS=Mycobacterium smegmatis (strain ATCC 700084 / mc(2)155) GN=MSMEI_3163 PE=4 SV=1;>tr|A0QXB9|A0QXB9_MYCS2 Response regulator OS=Mycobacterium smegmatis (strain ATCC 700084 / mc(2)155) GN=MSME	0.842827	7.29425	0.000448363	66.448	32.607	66.448	1	S	RFAELSALETEVATLSERLETRKLVERAKGL	FAELSALETEVAT(0.157)LS(0.843)ER	FAELS(-52.56)ALET(-46.69)EVAT(-7.29)LS(7.29)ER	15	3	-0.11449	1.2906	1.2906	NaN	NaN	1.4141	1.4141	NaN	NaN	NaN	+	1	NaN	1	0	Median	2111800	938400	1173400	249	144	144	273	291	398;399	587;588;589	398	587	MSM_PHO_F02_R1	50809	398	587
I7FLP7;A0QXE7	223;223	I7FLP7	I7FLP7	>tr|I7FLP7|I7FLP7_MYCS2 Transcriptional regulator, MerR family OS=Mycobacterium smegmatis (strain ATCC 700084 / mc(2)155) GN=MSMEI_3190 PE=4 SV=1;>tr|A0QXE7|A0QXE7_MYCS2 MerR-family protein transcriptional regulator OS=Mycobacterium smegmatis (strain ATCC	0.956004	13.5619	0.00448058	43.38	8.9046	43.38	2	S	LAVLVHPGSQAGIDRSYGELGAYVYDHLISH	S(0.956)Y(0.141)GELGAY(0.8)VY(0.102)DHLIS(0.001)HQGPIR	S(13.56)Y(-8.7)GELGAY(8.7)VY(-9.19)DHLIS(-35.5)HQGPIR	1	3	0.50525																45100000	45100000	0	253	223	223	664	712	978	1413	978	1413	MSM_PHO_F02_R1	51294	978	1413
I7G943;A0QXJ8	82;82	I7G943	I7G943	>tr|I7G943|I7G943_MYCS2 Uncharacterized protein OS=Mycobacterium smegmatis (strain ATCC 700084 / mc(2)155) GN=MSMEI_3243 PE=4 SV=1;>tr|A0QXJ8|A0QXJ8_MYCS2 Uncharacterized protein OS=Mycobacterium smegmatis (strain ATCC 700084 / mc(2)155) GN=MSMEG_3328 PE=4	1	63.8437	6.24216e-102	115.57	87.603	115.57	1	S	ARAAQAESNVKAAQASGLQQQAVAYRSEAET	AAQAS(1)GLQQQAVAYR	AAQAS(63.84)GLQQQAVAY(-63.84)R	5	2	0.62109	0.60082	0.60082	NaN	NaN	0.69711	0.69711	NaN	NaN	NaN	+	1	NaN	1	0	Median	1670900	1120700	550180	256	82	82	24	25	43	72	43	72	MSM_PHO_F03_R1	20480	43	72
I7GB58;A0QXQ9	355;355	I7GB58	I7GB58	>tr|I7GB58|I7GB58_MYCS2 L-carnitine dehydratase/bile acid-inducible protein F OS=Mycobacterium smegmatis (strain ATCC 700084 / mc(2)155) GN=MSMEI_3311 PE=4 SV=1;>tr|A0QXQ9|A0QXQ9_MYCS2 L-carnitine dehydratase/bile acid-inducible protein F OS=Mycobacterium	0.992306	21.0101	0.0130052	43.501	18.682	43.501	2	S	PTEGDYFSALTPLRMSGSPVSLRRHAPILGA	MS(0.992)GS(0.979)PVS(0.029)LR	MS(21.01)GS(16.56)PVS(-16.56)LR	2	2	-0.73853																342790	0	342790	258	355	355	523	565	795	1170	795	1170	MSM_PHO_F02_R1	20275	795	1170
I7GB58;A0QXQ9	357;357	I7GB58	I7GB58	>tr|I7GB58|I7GB58_MYCS2 L-carnitine dehydratase/bile acid-inducible protein F OS=Mycobacterium smegmatis (strain ATCC 700084 / mc(2)155) GN=MSMEI_3311 PE=4 SV=1;>tr|A0QXQ9|A0QXQ9_MYCS2 L-carnitine dehydratase/bile acid-inducible protein F OS=Mycobacterium	0.978558	16.5588	0.0130052	43.501	18.682	43.501	2	S	EGDYFSALTPLRMSGSPVSLRRHAPILGAHT	MS(0.992)GS(0.979)PVS(0.029)LR	MS(21.01)GS(16.56)PVS(-16.56)LR	4	2	-0.73853																342790	0	342790	258	357	357	523	565	795	1170	795	1170	MSM_PHO_F02_R1	20275	795	1170
A0QXR7;I7GB64	8;17	A0QXR7	A0QXR7	>tr|A0QXR7|A0QXR7_MYCS2 Glutamyl-tRNA(Gln) amidotransferase subunit A OS=Mycobacterium smegmatis (strain ATCC 700084 / mc(2)155) GN=MSMEG_3400 PE=4 SV=1;>tr|I7GB64|I7GB64_MYCS2 Glutamyl-tRNA(Gln) amidotransferase subunit A OS=Mycobacterium smegmatis (strai	0.998484	29.363	0.0137401	45.207	26.794	45.207	3	S	________MVSHSKDSAETPTLAESVYQRIR	DS(0.998)AET(0.998)PT(0.998)LAES(0.004)VY(0.001)QRIR	DS(29.36)AET(28.84)PT(28.84)LAES(-28.84)VY(-37.56)QRIR	2	3	1.775																0	0	0	259	8	8	203	217	293	427	293	427	MSM_PHO_F03_R1	18176	293	427
I7FEK8;A0QY23	263;263	I7FEK8	I7FEK8	>tr|I7FEK8|I7FEK8_MYCS2 Fructose-bisphosphate aldolase OS=Mycobacterium smegmatis (strain ATCC 700084 / mc(2)155) GN=MSMEI_3427 PE=4 SV=1;>tr|A0QY23|A0QY23_MYCS2 Fructose-bisphosphate aldolase class-I OS=Mycobacterium smegmatis (strain ATCC 700084 / mc(2)1	0.991689	20.7674	0	171	126.86	171	1	S	ANKLLAQNTGVIASFSRALTEGLSAQQSDEE	LLAQNTGVIAS(0.008)FS(0.992)R	LLAQNT(-89.65)GVIAS(-20.77)FS(20.77)R	13	2	-0.08099	3.3014	3.3014	NaN	NaN	3.1239	3.1239	NaN	NaN	NaN	+	1	2.7372	2	0	Median	143390000	34938000	108450000	267	263	263	466	505	725;726;727;728;729	1072;1073;1074;1075;1076;1077;1078;1079;1080;1081	725	1074	MSM_PHO_F02_R1	30960	725	1074
I7FEK8;A0QY23	23;23	I7FEK8	I7FEK8	>tr|I7FEK8|I7FEK8_MYCS2 Fructose-bisphosphate aldolase OS=Mycobacterium smegmatis (strain ATCC 700084 / mc(2)155) GN=MSMEI_3427 PE=4 SV=1;>tr|A0QY23|A0QY23_MYCS2 Fructose-bisphosphate aldolase class-I OS=Mycobacterium smegmatis (strain ATCC 700084 / mc(2)1	0.479449	2.65317	1.24195e-19	84.602	84.602	54.419		S	DKMTSGQGFIAALDQSGGSTPKALRLYGVEE	MTSGQGFIAALDQS(0.479)GGS(0.26)T(0.26)PK	MT(-51.21)S(-49.35)GQGFIAALDQS(2.65)GGS(-2.65)T(-2.65)PK	14	2	0.4623																0	0	0	267	23	23	529	571;573			802	1179	MSM_PHO_F02_R1	30752	801	1177
I7FEK8;A0QY23	26;26	I7FEK8	I7FEK8	>tr|I7FEK8|I7FEK8_MYCS2 Fructose-bisphosphate aldolase OS=Mycobacterium smegmatis (strain ATCC 700084 / mc(2)155) GN=MSMEI_3427 PE=4 SV=1;>tr|A0QY23|A0QY23_MYCS2 Fructose-bisphosphate aldolase class-I OS=Mycobacterium smegmatis (strain ATCC 700084 / mc(2)1	0.562566	3.74434	2.17863e-27	87.958	68.703	87.958	1	S	TSGQGFIAALDQSGGSTPKALRLYGVEESAY	MTSGQGFIAALDQS(0.238)GGS(0.563)T(0.2)PK	MT(-83.26)S(-82.46)GQGFIAALDQS(-3.74)GGS(3.74)T(-4.49)PK	17	2	0.60609	1.9311	1.9311	NaN	NaN	1.99	1.99	NaN	NaN	1.1037		1	NaN	1	0	Median	3855600	1401100	2454500	267	26	26	529	571;573	806	1186	806	1186	MSM_PHO_F02_R1	34673	806	1186
I7FEK8;A0QY23	244;244	I7FEK8	I7FEK8	>tr|I7FEK8|I7FEK8_MYCS2 Fructose-bisphosphate aldolase OS=Mycobacterium smegmatis (strain ATCC 700084 / mc(2)155) GN=MSMEI_3427 PE=4 SV=1;>tr|A0QY23|A0QY23_MYCS2 Fructose-bisphosphate aldolase class-I OS=Mycobacterium smegmatis (strain ATCC 700084 / mc(2)1	0.772287	5.34401	0.00444018	56.956	27.406	56.956	1	S	DHPKVMRVVALSGGYSRDEANKLLAQNTGVI	VVALS(0.226)GGY(0.002)S(0.772)R	VVALS(-5.34)GGY(-25.67)S(5.34)R	9	2	-0.25796	1.8546	1.8546	NaN	NaN	2.1422	2.1422	NaN	NaN	NaN	+	1	NaN	1	0	Median	31588000	11364000	20224000	267	244	244	821	884	1212	1735	1212	1735	MSM_PHO_F03_R1	20066	1212	1735
I7G9Z4;A0QY94	455;455	I7G9Z4	I7G9Z4	>tr|I7G9Z4|I7G9Z4_MYCS2 Conserved transmembrane protein OS=Mycobacterium smegmatis (strain ATCC 700084 / mc(2)155) GN=MSMEI_3498 PE=4 SV=1;>tr|A0QY94|A0QY94_MYCS2 Probable conserved transmembrane protein OS=Mycobacterium smegmatis (strain ATCC 700084 / mc(	1	43.3077	0.0150844	43.308	18.343	43.308	1	S	PLLLLELSRIIDDRRSAARAALTAD______	IIDDRRS(1)AAR	IIDDRRS(43.31)AAR	7	2	2.2498																264300	264300	0	269	455	455	404	433	626	903	626	903	MSM_PHO_F03_R1	29243	626	903
I7GA39;A0QYE8	415;415	I7GA39	I7GA39	>tr|I7GA39|I7GA39_MYCS2 Inosine-5-monophosphate dehydrogenase guaB1 OS=Mycobacterium smegmatis (strain ATCC 700084 / mc(2)155) GN=MSMEI_3548 PE=4 SV=1;>tr|A0QYE8|A0QYE8_MYCS2 IMP dehydrogenase family protein OS=Mycobacterium smegmatis (strain ATCC 700084 /	0.455887	0	2.79579e-05	68.033	55.537	68.033		S	SSFDRARKGLFEEGISTSRMSLDPARGGVED	GLFEEGIS(0.456)T(0.456)S(0.088)R	GLFEEGIS(0)T(0)S(-7.13)R	8	2	0.17546																0	0	0	277	415	415	330	352			481	696	MSM_PHO_F03_R1	30223	481	696
A0QYG2	13	A0QYG2	A0QYG2	>sp|A0QYG2|GARA_MYCS2 Glycogen accumulation regulator GarA OS=Mycobacterium smegmatis (strain ATCC 700084 / mc(2)155) GN=garA PE=1 SV=2	0.497004	1.23182	0.0116707	41.017	13.546	41.017		S	___MTDKDSNLGADQSEDVTVETTSVFRADF	T(0.002)DKDS(0.003)NLGADQS(0.497)EDVT(0.374)VET(0.079)T(0.037)S(0.007)VFR	T(-24.85)DKDS(-21.87)NLGADQS(1.23)EDVT(-1.23)VET(-7.99)T(-11.23)S(-18.26)VFR	12	3	0.53163																0	0	0	281	13	13	204;683	218;733;734;735			1019	1477	MSM_PHO_F02_R1	45573	1019	1477
A0QYG2	22	A0QYG2	A0QYG2	>sp|A0QYG2|GARA_MYCS2 Glycogen accumulation regulator GarA OS=Mycobacterium smegmatis (strain ATCC 700084 / mc(2)155) GN=garA PE=1 SV=2	0.368692	0.879337	1.58172e-141	119.01	100.94	49.967		S	NLGADQSEDVTVETTSVFRADFLNELDAPAA	TDKDSNLGADQSEDVT(0.029)VET(0.301)T(0.301)S(0.369)VFR	T(-48.48)DKDS(-48.53)NLGADQS(-37.85)EDVT(-11.04)VET(-0.88)T(-0.88)S(0.88)VFR	21	3	-2.133																0	0	0	281	22	22	204;683	218;733;734;735			1018	1476	MSM_PHO_F02_R1	40816	1015	1473
I7G3H1;A0QYN9	35;35	I7G3H1	I7G3H1	>tr|I7G3H1|I7G3H1_MYCS2 Uncharacterized protein OS=Mycobacterium smegmatis (strain ATCC 700084 / mc(2)155) GN=MSMEI_3639 PE=4 SV=1;>tr|A0QYN9|A0QYN9_MYCS2 Uncharacterized protein OS=Mycobacterium smegmatis (strain ATCC 700084 / mc(2)155) GN=MSMEG_3727 PE=4	0.499539	0	0.011831	40.137	24.327	40.137		S	DKQNHAALGRVLGTGSIATATERADGTMEAT	VLGT(0.5)GS(0.5)IAT(0.497)AT(0.497)ERADGT(0.005)MEAT(0.001)IRIK	VLGT(0)GS(0)IAT(0)AT(0)ERADGT(-20.14)MEAT(-31.63)IRIK	6	3	-2.8779																0	0	0	285	35	35	796	857			1182	1695	MSM_PHO_F02_R1	58753	1182	1695
I7G3J3;A0QYR3	108;108	I7G3J3	I7G3J3	>tr|I7G3J3|I7G3J3_MYCS2 Tetratricopeptide TPR_4 OS=Mycobacterium smegmatis (strain ATCC 700084 / mc(2)155) GN=MSMEI_3665 PE=4 SV=1;>tr|A0QYR3|A0QYR3_MYCS2 TPR-repeat-containing protein OS=Mycobacterium smegmatis (strain ATCC 700084 / mc(2)155) GN=MSMEG_375	0.967579	14.7723	0.000244343	57.39	42.816	57.39	1	S	GPGRARPAQPESAEDSQDSAPRLSADIEARQ	ARPAQPESAEDS(0.968)QDS(0.032)APR	ARPAQPES(-37.4)AEDS(14.77)QDS(-14.77)APR	12	3	-0.16507	2.4177	2.4177	NaN	NaN	2.7528	2.7528	NaN	NaN	1.1393	+	1	NaN	1	0	Median	1748800	554080	1194700	287	108	108	112	121	174;175	264;265	175	265	MSM_PHO_F02_R1	8730	175	265
I7G3J3;A0QYR3	111;111	I7G3J3	I7G3J3	>tr|I7G3J3|I7G3J3_MYCS2 Tetratricopeptide TPR_4 OS=Mycobacterium smegmatis (strain ATCC 700084 / mc(2)155) GN=MSMEI_3665 PE=4 SV=1;>tr|A0QYR3|A0QYR3_MYCS2 TPR-repeat-containing protein OS=Mycobacterium smegmatis (strain ATCC 700084 / mc(2)155) GN=MSMEG_375	0.498443	0	0.015668	40.622	34.02	40.622		S	RARPAQPESAEDSQDSAPRLSADIEARQLAP	ARPAQPES(0.003)AEDS(0.498)QDS(0.498)APR	ARPAQPES(-22.04)AEDS(0)QDS(0)APR	15	3	0.3041																0	0	0	287	111	111	112	121			176	266	MSM_PHO_F03_R1	9811	176	266
I7FN52;A0QYS4	287;333	I7FN52	I7FN52	>tr|I7FN52|I7FN52_MYCS2 ABC transporter ATP-binding protein OS=Mycobacterium smegmatis (strain ATCC 700084 / mc(2)155) GN=MSMEI_3679 PE=4 SV=1;>tr|A0QYS4|A0QYS4_MYCS2 Macrolide-transport ATP-binding protein abc transporter OS=Mycobacterium smegmatis (strai	0.603787	4.08839	0.0148986	40.044	24.972	40.044	3	S	LGANGAGKSTLLGLISGTVAPTTGRVKRGKT	IAPGERT(0.008)GILGANGAGKS(0.249)T(0.097)LLGLIS(0.604)GT(0.105)VAPT(0.962)T(0.974)GR	IAPGERT(-20.05)GILGANGAGKS(-4.09)T(-8.67)LLGLIS(4.09)GT(-9.47)VAPT(16.73)T(17.66)GR	25	3	-2.353																0	0	0	288	287	287	383	411	600	867	600	867	MSM_PHO_F02_R1	68204	600	867
I7GAK0;A0QYW6	48;48	I7GAK0	I7GAK0	>tr|I7GAK0|I7GAK0_MYCS2 UspA domain protein OS=Mycobacterium smegmatis (strain ATCC 700084 / mc(2)155) GN=MSMEI_3722 PE=1 SV=1;>tr|A0QYW6|A0QYW6_MYCS2 Universal stress protein family protein, putative OS=Mycobacterium smegmatis (strain ATCC 700084 / mc(2)1	0.801394	6.05924	1.18748e-289	146.81	102.57	104.45	1	S	AKLIIATAYFPQSEDSRAADVLKDEGYKMAG	LIIATAYFPQS(0.199)EDS(0.801)R	LIIAT(-44.95)AY(-51.07)FPQS(-6.06)EDS(6.06)R	14	2	0.53293	0.97692	0.97692	NaN	NaN	0.93848	0.93848	NaN	NaN	1.2289	+	1	2.9876	2	0	Median	12836000	5936900	6899400	292	48	48	458	494	709;710;711	1046;1047;1048	710	1047	MSM_PHO_F02_R1	40585	709	1046
A0QYY6	458	A0QYY6	A0QYY6	>sp|A0QYY6|RS1_MYCS2 30S ribosomal protein S1 OS=Mycobacterium smegmatis (strain ATCC 700084 / mc(2)155) GN=rpsA PE=1 SV=1	0.688872	4.52534	0.000123966	55.302	35.98	55.302	1	S	ANAPVSNGSSRSEESSGGTLASDAQLAALRE	S(0.003)EES(0.243)S(0.689)GGT(0.062)LAS(0.003)DAQLAALR	S(-23.9)EES(-4.53)S(4.53)GGT(-10.44)LAS(-23.53)DAQLAALR	5	2	0.3365	0.63745	0.63745	NaN	NaN	0.69959	0.69959	NaN	NaN	NaN		1	NaN	1	0	Median	950200	574530	375680	294	458	458	617	664	925	1343	925	1343	MSM_PHO_F03_R1	33871	925	1343
A0QZ40	75	A0QZ40	A0QZ40	>sp|A0QZ40|TATA_MYCS2 Sec-independent protein translocase protein TatA OS=Mycobacterium smegmatis (strain ATCC 700084 / mc(2)155) GN=tatA PE=3 SV=1	0.499808	0	8.59239e-34	94.023	76.957	57.936		S	PIASERVDTTAPEQQSTDRHTA_________	VDTTAPEQQS(0.5)T(0.5)DR	VDT(-43.99)T(-31.39)APEQQS(0)T(0)DR	10	2	0.88047																0	0	0	296	75	75	766;767	824;826			1134	1629	MSM_PHO_F01_R1	7266	1141	1637
A0R6S4;A0QZS1;I7GG12	205;205;220	A0R6S4	A0R6S4	>tr|A0R6S4|A0R6S4_MYCS2 TnpC protein OS=Mycobacterium smegmatis (strain ATCC 700084 / mc(2)155) GN=MSMEG_6654 PE=4 SV=1;>tr|A0QZS1|A0QZS1_MYCS2 TnpC protein OS=Mycobacterium smegmatis (strain ATCC 700084 / mc(2)155) GN=MSMEG_4127 PE=4 SV=1;>tr|I7GG12|I7GG1	1	50.3537	0.00320955	50.354	8.0368	50.354	2	S	APMITGARLRAGKTNSGKGAARMIAQAVTTA	AGKT(1)NS(1)GKGAAR	AGKT(50.35)NS(50.35)GKGAAR	6	2	-0.49457	0.30404	NaN	0.30404	NaN	0.36085	NaN	0.36085	NaN	NaN	+	2	NaN	1	0	Median	12955000	9683300	3271900	303	205	205	70	74	115	175	115	175	MSM_PHO_F03_R1	17876	115	175
A0QZX2	28	A0QZX2	A0QZX2	>sp|A0QZX2|HIS2_MYCS2 Phosphoribosyl-ATP pyrophosphatase OS=Mycobacterium smegmatis (strain ATCC 700084 / mc(2)155) GN=hisE PE=3 SV=1	0.678207	4.85375	0.00292702	45.237	28.815	45.237	1	S	LFAELSDKARTRPAGSGTVAALDAGVHGIGK	T(0.1)RPAGS(0.678)GT(0.222)VAALDAGVHGIGK	T(-8.31)RPAGS(4.85)GT(-4.85)VAALDAGVHGIGK	6	3	0.41099	0.79821	0.79821	NaN	NaN	0.86235	0.86235	NaN	NaN	NaN		1	NaN	1	0	Median	1010800	612810	397970	304	28	28	720	775	1075	1557	1075	1557	MSM_PHO_F02_R1	26115	1075	1557
A0QZX8;I7G4J4	157;158	A0QZX8	A0QZX8	>tr|A0QZX8|A0QZX8_MYCS2 Uncharacterized protein OS=Mycobacterium smegmatis (strain ATCC 700084 / mc(2)155) GN=MSMEG_4187 PE=4 SV=1;>tr|I7G4J4|I7G4J4_MYCS2 Uncharacterized protein OS=Mycobacterium smegmatis (strain ATCC 700084 / mc(2)155) GN=MSMEI_4089 PE=4	0.994273	24.9244	0.00707346	43.241	22.774	43.241	3	S	LQFVDGYTYNVAYVGSRTTGNGGGRYLLAGP	Y(0.004)FS(0.002)LQFVDGY(0.404)T(0.205)Y(0.404)NVAY(0.988)VGS(0.994)R	Y(-21.59)FS(-25.62)LQFVDGY(0)T(-3.03)Y(0)NVAY(19.66)VGS(24.92)R	19	3	-1.6123																0	0	0	305	157	157	843	906	1235	1769	1235	1769	MSM_PHO_F02_R1	48876	1235	1769
A0R006	262	A0R006	A0R006	>sp|A0R006|WAG31_MYCS2 Cell wall synthesis protein Wag31 OS=Mycobacterium smegmatis (strain ATCC 700084 / mc(2)155) GN=wag31 PE=1 SV=1	0.889793	9.27655	1.76066e-08	72.935	55.039	41.047	1	S	RGSAAPVDSSANSDASGFGQFNRGNN_____	GSAAPVDS(0.002)S(0.003)ANS(0.105)DAS(0.89)GFGQFNR	GS(-36.85)AAPVDS(-27.68)S(-24.18)ANS(-9.28)DAS(9.28)GFGQFNR	15	2	0.14265	1.835	1.835	NaN	NaN	2.1387	2.1387	NaN	NaN	1.734		1	NaN	1	0	Median	1729800	563700	1166100	306	262	262	346	370	512;513	741;742	512	741	MSM_PHO_F02_R1	20489	513	742
I7G4Q8;A0R049	14;14	I7G4Q8	I7G4Q8	>tr|I7G4Q8|I7G4Q8_MYCS2 Cytochrome c oxidase subunit 3 OS=Mycobacterium smegmatis (strain ATCC 700084 / mc(2)155) GN=ctaE PE=4 SV=1;>tr|A0R049|A0R049_MYCS2 Cytochrome c oxidase subunit 3 OS=Mycobacterium smegmatis (strain ATCC 700084 / mc(2)155) GN=MSMEG_4	0.892482	10.9935	0.0030237	67.418	40.155	67.418	1	S	__MTSAVGTSGTAITSRVHSLNRPNMVSVGT	TSAVGT(0.004)S(0.009)GT(0.024)AIT(0.071)S(0.892)R	T(-60.38)S(-57.42)AVGT(-24.05)S(-20.19)GT(-15.62)AIT(-10.99)S(10.99)R	13	2	0.91063																0	0	0	311	14	14	721	776	1078	1560	1078	1560	MSM_PHO_F01_R1	10991	1078	1560
I7GD73;A0R072	267;267	I7GD73	I7GD73	>tr|I7GD73|I7GD73_MYCS2 DlaT, dihydrolipoamide acyltransferase, E2 component of pyruvate dehydrogenase OS=Mycobacterium smegmatis (strain ATCC 700084 / mc(2)155) GN=sucB PE=4 SV=1;>tr|A0R072|A0R072_MYCS2 Dihydrolipoamide acetyltransferase component of pyru	0.489704	0	0.0018832	48.5	32.779	40.047		S	PEPKPEPKAEPAPAASSDGSPYVTPLVRKLA	AEPAPAAS(0.49)S(0.49)DGS(0.019)PY(0.001)VT(0.001)PLVR	AEPAPAAS(0)S(0)DGS(-14.17)PY(-26.46)VT(-28.18)PLVR	8	3	-0.35528																0	0	0	316	267	267	52	56			88	138	MSM_PHO_F03_R1	31973	89	139
I7GD73;A0R072	268;268	I7GD73	I7GD73	>tr|I7GD73|I7GD73_MYCS2 DlaT, dihydrolipoamide acyltransferase, E2 component of pyruvate dehydrogenase OS=Mycobacterium smegmatis (strain ATCC 700084 / mc(2)155) GN=sucB PE=4 SV=1;>tr|A0R072|A0R072_MYCS2 Dihydrolipoamide acetyltransferase component of pyru	0.489704	0	0.0018832	48.5	32.779	40.047		S	EPKPEPKAEPAPAASSDGSPYVTPLVRKLAA	AEPAPAAS(0.49)S(0.49)DGS(0.019)PY(0.001)VT(0.001)PLVR	AEPAPAAS(0)S(0)DGS(-14.17)PY(-26.46)VT(-28.18)PLVR	9	3	-0.35528																0	0	0	316	268	268	52	56			88	138	MSM_PHO_F03_R1	31973	89	139
I7GD73;A0R072	336;336	I7GD73	I7GD73	>tr|I7GD73|I7GD73_MYCS2 DlaT, dihydrolipoamide acyltransferase, E2 component of pyruvate dehydrogenase OS=Mycobacterium smegmatis (strain ATCC 700084 / mc(2)155) GN=sucB PE=4 SV=1;>tr|A0R072|A0R072_MYCS2 Dihydrolipoamide acetyltransferase component of pyru	0.745333	4.66562	7.08268e-05	57.339	39.845	57.339	1	S	AASPAAAAPAAPAAASATPAPALAHLRGTTQ	QAPAASPAAAAPAAPAAAS(0.745)AT(0.255)PAPALAHLR	QAPAAS(-38.37)PAAAAPAAPAAAS(4.67)AT(-4.67)PAPALAHLR	19	3	-0.28287																753060	753060	0	316	336	336	560	606	844	1238	844	1238	MSM_PHO_F02_R1	26514	844	1238
A0R082	227	A0R082	A0R082	>sp|A0R082|GLNE_MYCS2 Bifunctional glutamine synthetase adenylyltransferase/adenylyl-removing enzyme OS=Mycobacterium smegmatis (strain ATCC 700084 / mc(2)155) GN=glnE PE=3 SV=1	0.99874	28.9908	0	182	166.19	109.23	1	S	VIAMGKCGARELNYVSDVDVIFVGEDIEKDG	ELNY(0.001)VS(0.999)DVDVIFVGEDIEK	ELNY(-28.99)VS(28.99)DVDVIFVGEDIEK	6	3	0.015082	0.92522	0.92522	NaN	NaN	1.0645	1.0645	NaN	NaN	NaN	+	1	30.266	3	0	Median	239450000	118350000	121100000	318	227	227	250;251	266;267	361;362;363;364	526;527;528;529;530;531;532;533;534;535;536;537;538;539;540;541;542	361	532	MSM_PHO_F02_R1	60787	364	540
A0R0B3	41	A0R0B3	A0R0B3	>sp|A0R0B3|ACPM_MYCS2 Meromycolate extension acyl carrier protein OS=Mycobacterium smegmatis (strain ATCC 700084 / mc(2)155) GN=acpM PE=1 SV=1	0.559736	3.4008	0.00406471	52.898	30.667	52.898	1	S	EVTPEKSFVDDLDIDSLSMVEIAVQTEDKYG	S(0.256)FVDDLDIDS(0.56)LS(0.184)MVEIAVQTEDK	S(-3.4)FVDDLDIDS(3.4)LS(-4.82)MVEIAVQT(-47.07)EDK	10	3	-0.40651																1697500	1697500	0	323	41	41	627	675	938	1361	938	1361	MSM_PHO_F02_R1	63137	938	1361
A0R0E2	3	A0R0E2	A0R0E2	>tr|A0R0E2|A0R0E2_MYCS2 Peptide ABC transporter, permease protein OS=Mycobacterium smegmatis (strain ATCC 700084 / mc(2)155) GN=MSMEG_4355 PE=3 SV=1	0.582411	0.546018	0.00758404	47.499	27.587	47.499	2	S	_____________MTSTRLLGNHPIVRFLAQ	MT(0.891)S(0.582)T(0.526)RLLGNHPIVRFLAQR	MT(6.38)S(0.55)T(-0.55)RLLGNHPIVRFLAQR	3	3	-1.8454																0	0	0	324	3	3	530	574	807	1187	807	1187	MSM_PHO_F02_R1	39557	807	1187
I7GDL2;A0R0U1	52;52	I7GDL2	I7GDL2	>tr|I7GDL2|I7GDL2_MYCS2 Uncharacterized protein OS=Mycobacterium smegmatis (strain ATCC 700084 / mc(2)155) GN=MSMEI_4395 PE=4 SV=1;>tr|A0R0U1|A0R0U1_MYCS2 Uncharacterized protein OS=Mycobacterium smegmatis (strain ATCC 700084 / mc(2)155) GN=MSMEG_4507 PE=4	0.46184	0.693767	0.000205922	59.857	37.422	59.857		S	TTTTVLALDRLLSEDSTFYGDLFPHAVRWRG	LLS(0.14)EDS(0.462)T(0.394)FY(0.005)GDLFPHAVR	LLS(-5.19)EDS(0.69)T(-0.69)FY(-19.95)GDLFPHAVR	6	3	-0.18913																0	0	0	331	52	52	470	509			733	1086	MSM_PHO_F02_R1	53744	733	1086
I7GDM5;A0R0U6	96;97	I7GDM5	I7GDM5	>tr|I7GDM5|I7GDM5_MYCS2 Polyketide synthase MbtD OS=Mycobacterium smegmatis (strain ATCC 700084 / mc(2)155) GN=mbtD PE=4 SV=1;>tr|A0R0U6|A0R0U6_MYCS2 Polyketide synthetase mbtd OS=Mycobacterium smegmatis (strain ATCC 700084 / mc(2)155) GN=MSMEG_4512 PE=4 S	1	90.4338	2.88117e-23	90.434	56.558	90.434	1	S	DDHPLVTRAAAPQPGSRRRVAFVFPGQGSQW	AAAPQPGS(1)R	AAAPQPGS(90.43)R	8	2	-1.6366	0.33288	0.33288	NaN	NaN	0.39663	0.39663	NaN	NaN	NaN	+	1	NaN	1	0	Median	11398000	8711900	2686000	332	96	96	4	5	8	13	8	13	MSM_PHO_F03_R1	5175	8	13
A0R193;I7FQI9	418;421	A0R193	A0R193	>tr|A0R193|A0R193_MYCS2 Oxidoreductase alpha (Molybdopterin) subunit OS=Mycobacterium smegmatis (strain ATCC 700084 / mc(2)155) GN=MSMEG_4668 PE=3 SV=1;>tr|I7FQI9|I7FQI9_MYCS2 Oxidoreductase alpha (Molybdopterin) subunit OS=Mycobacterium smegmatis (strain	1	56.2952	0.00846083	56.295	32.773	56.295	1	S	MIGKPGAGVCPVRGHSNVQGDRTMGIWEKAP	GHS(1)NVQGDR	GHS(56.3)NVQGDR	3	2	-0.045818	0.62951	0.62951	NaN	NaN	0.61151	0.61151	NaN	NaN	NaN	+	1	NaN	1	0	Median	631800	393620	238180	337	418	418	319	341	466	676	466	676	MSM_PHO_F02_R1	520	466	676
I7GDX1;A0R197	27;27	I7GDX1	I7GDX1	>tr|I7GDX1|I7GDX1_MYCS2 ATP-dependent Clp protease proteolytic subunit OS=Mycobacterium smegmatis (strain ATCC 700084 / mc(2)155) GN=MSMEI_4555 PE=3 SV=1;>tr|A0R197|A0R197_MYCS2 ATP-dependent Clp protease proteolytic subunit OS=Mycobacterium smegmatis (str	0.48483	0	0.00371026	41.996	24.1	41.996		S	LQPQARYILPSFIEHSSFGVKESNPYNKLFE	YILPS(0.03)FIEHS(0.485)S(0.485)FGVK	Y(-34.78)ILPS(-12.06)FIEHS(0)S(0)FGVK	10	3	-0.35111																0	0	0	338	27	27	850	913			1242	1776	MSM_PHO_F02_R1	49863	1242	1776
I7GDX1;A0R197	28;28	I7GDX1	I7GDX1	>tr|I7GDX1|I7GDX1_MYCS2 ATP-dependent Clp protease proteolytic subunit OS=Mycobacterium smegmatis (strain ATCC 700084 / mc(2)155) GN=MSMEI_4555 PE=3 SV=1;>tr|A0R197|A0R197_MYCS2 ATP-dependent Clp protease proteolytic subunit OS=Mycobacterium smegmatis (str	0.48483	0	0.00371026	41.996	24.1	41.996		S	QPQARYILPSFIEHSSFGVKESNPYNKLFEE	YILPS(0.03)FIEHS(0.485)S(0.485)FGVK	Y(-34.78)ILPS(-12.06)FIEHS(0)S(0)FGVK	11	3	-0.35111																0	0	0	338	28	28	850	913			1242	1776	MSM_PHO_F02_R1	49863	1242	1776
I7FI17;A0R1B3	465;465	I7FI17	I7FI17	>tr|I7FI17|I7FI17_MYCS2 Aminopeptidase G Metallo peptidase MEROPS family M01 OS=Mycobacterium smegmatis (strain ATCC 700084 / mc(2)155) GN=MSMEI_4573 PE=4 SV=1;>tr|A0R1B3|A0R1B3_MYCS2 Aminopeptidase N OS=Mycobacterium smegmatis (strain ATCC 700084 / mc(2)1	0.479383	0	0.00303352	54.953	39.791	54.953		S	KTTGLNKLRADFDVDSSGAFTRFTVAQSGAA	ADFDVDS(0.479)S(0.479)GAFT(0.041)R	ADFDVDS(0)S(0)GAFT(-10.65)R	7	2	-0.24412																0	0	0	342	465	465	34	36			57	87	MSM_PHO_F03_R1	31350	57	87
I7FI17;A0R1B3	466;466	I7FI17	I7FI17	>tr|I7FI17|I7FI17_MYCS2 Aminopeptidase G Metallo peptidase MEROPS family M01 OS=Mycobacterium smegmatis (strain ATCC 700084 / mc(2)155) GN=MSMEI_4573 PE=4 SV=1;>tr|A0R1B3|A0R1B3_MYCS2 Aminopeptidase N OS=Mycobacterium smegmatis (strain ATCC 700084 / mc(2)1	0.479383	0	0.00303352	54.953	39.791	54.953		S	TTGLNKLRADFDVDSSGAFTRFTVAQSGAAP	ADFDVDS(0.479)S(0.479)GAFT(0.041)R	ADFDVDS(0)S(0)GAFT(-10.65)R	8	2	-0.24412																0	0	0	342	466	466	34	36			57	87	MSM_PHO_F03_R1	31350	57	87
A0R1B5	25	A0R1B5	A0R1B5	>sp|A0R1B5|Y4692_MYCS2 Uncharacterized protein MSMEG_4692/MSMEI_4575 OS=Mycobacterium smegmatis (strain ATCC 700084 / mc(2)155) GN=MSMEG_4692 PE=1 SV=1	0.505272	4.20584	4.13454e-130	116.46	86.616	116.46	1	S	ANAELDLPYGSALTSSGRISAVTEPGELSVH	ASGDIATVANAELDLPY(0.003)GS(0.108)ALT(0.192)S(0.192)S(0.505)GR	AS(-112.14)GDIAT(-104.53)VANAELDLPY(-22.83)GS(-6.68)ALT(-4.21)S(-4.21)S(4.21)GR	24	3	0.027732	1.9837	1.9837	NaN	NaN	1.8992	1.8992	NaN	NaN	NaN		1	NaN	1	0	Median	33312000	11160000	22152000	343	25	25	117	127	183	273;274	183	273	MSM_PHO_F02_R1	44357	183	273
A0R1B5	133	A0R1B5	A0R1B5	>sp|A0R1B5|Y4692_MYCS2 Uncharacterized protein MSMEG_4692/MSMEI_4575 OS=Mycobacterium smegmatis (strain ATCC 700084 / mc(2)155) GN=MSMEG_4692 PE=1 SV=1	0.946213	12.6396	0.0119079	42.639	25.499	42.639	1	S	GIESAAPLGVSAAAASFKEGNLIDGLISAVR	GIES(0.002)AAPLGVS(0.052)AAAAS(0.946)FK	GIES(-26.22)AAPLGVS(-12.64)AAAAS(12.64)FK	16	3	-0.54517																0	0	0	343	133	133	323	345	473	684	473	684	MSM_PHO_F02_R1	37134	473	684
I7GCU8;A0R1H7	1828;1828	I7GCU8	I7GCU8	>tr|I7GCU8|I7GCU8_MYCS2 Fatty acid synthase OS=Mycobacterium smegmatis (strain ATCC 700084 / mc(2)155) GN=MSMEI_4637 PE=1 SV=1;>tr|A0R1H7|A0R1H7_MYCS2 Fatty acid synthase OS=Mycobacterium smegmatis (strain ATCC 700084 / mc(2)155) GN=MSMEG_4757 PE=1 SV=1	0.49638	0	7.50857e-09	75.044	56.691	75.044		S	QIEALDSIESITDGASSRRNQLLVDLGSELN	IDQIEALDSIES(0.003)IT(0.004)DGAS(0.496)S(0.496)R	IDQIEALDS(-50.42)IES(-22.12)IT(-20.74)DGAS(0)S(0)R	18	3	0.027289																0	0	0	346	1828	1828	391	420			611	883	MSM_PHO_F02_R1	48129	611	883
I7GCU8;A0R1H7	1829;1829	I7GCU8	I7GCU8	>tr|I7GCU8|I7GCU8_MYCS2 Fatty acid synthase OS=Mycobacterium smegmatis (strain ATCC 700084 / mc(2)155) GN=MSMEI_4637 PE=1 SV=1;>tr|A0R1H7|A0R1H7_MYCS2 Fatty acid synthase OS=Mycobacterium smegmatis (strain ATCC 700084 / mc(2)155) GN=MSMEG_4757 PE=1 SV=1	0.49638	0	7.50857e-09	75.044	56.691	75.044		S	IEALDSIESITDGASSRRNQLLVDLGSELNL	IDQIEALDSIES(0.003)IT(0.004)DGAS(0.496)S(0.496)R	IDQIEALDS(-50.42)IES(-22.12)IT(-20.74)DGAS(0)S(0)R	19	3	0.027289																0	0	0	346	1829	1829	391	420			611	883	MSM_PHO_F02_R1	48129	611	883
I7G649;A0R1Q0	27;27	I7G649	I7G649	>tr|I7G649|I7G649_MYCS2 Acyl-CoA dehydrogenase domain protein OS=Mycobacterium smegmatis (strain ATCC 700084 / mc(2)155) GN=MSMEI_4708 PE=4 SV=1;>tr|A0R1Q0|A0R1Q0_MYCS2 Acyl-CoA dehydrogenase OS=Mycobacterium smegmatis (strain ATCC 700084 / mc(2)155) GN=MS	1	44.5774	0.0116534	44.577	23.522	44.577	2	S	AFRTLARDFIEKEVVSAYPEWEKAGRMPRDV	EVVS(1)AY(1)PEWEKAGRMPR	EVVS(44.58)AY(44.58)PEWEKAGRMPR	4	3	-0.93069																0	0	0	348	27	27	270	288	392	580	392	580	MSM_PHO_F02_R1	45188	392	580
I7G6I0;A0R248	19;19	I7G6I0	I7G6I0	>tr|I7G6I0|I7G6I0_MYCS2 Carbonic anhydrase OS=Mycobacterium smegmatis (strain ATCC 700084 / mc(2)155) GN=MSMEI_4858 PE=4 SV=1;>tr|A0R248|A0R248_MYCS2 Carbonic anhydrase OS=Mycobacterium smegmatis (strain ATCC 700084 / mc(2)155) GN=MSMEG_4985 PE=3 SV=1	0.999767	36.3237	2.73318e-26	89.624	33.419	89.624	1	S	TDQYLANNEEYAKTFSGPLPLPPSKHVAVVA	TFS(1)GPLPLPPSK	T(-36.32)FS(36.32)GPLPLPPS(-68.79)K	3	2	0.038971	1.2727	1.2727	NaN	NaN	1.2438	1.2438	NaN	NaN	NaN	+	1	NaN	1	0	Median	4398000	1764300	2633600	358	19	19	695	748	1038;1039	1506;1507;1508;1509;1510;1511	1039	1511	MSM_PHO_F02_R1	32684	1039	1511
I7FIX9;A0R261	421;421	I7FIX9	I7FIX9	>tr|I7FIX9|I7FIX9_MYCS2 Uncharacterized protein OS=Mycobacterium smegmatis (strain ATCC 700084 / mc(2)155) GN=MSMEI_4871 PE=4 SV=1;>tr|A0R261|A0R261_MYCS2 Bacterial extracellular solute-binding protein, family protein 5 OS=Mycobacterium smegmatis (strain A	0.785119	6.1029	0.0110329	44.44	24.27	44.44	2	S	EKDGKRLTIRDVLYDSQSTRQIATIAQNSLA	LT(0.998)IRDVLY(0.194)DS(0.785)QS(0.017)T(0.006)R	LT(27.3)IRDVLY(-6.1)DS(6.1)QS(-16.67)T(-21.58)R	10	2	-2.6181																2383600	0	2383600	360	421	421	491	531	760	1126	760	1126	MSM_PHO_F02_R1	32264	760	1126
I7FJ82;A0R2C0	167;167	I7FJ82	I7FJ82	>tr|I7FJ82|I7FJ82_MYCS2 Sugar-transport ATP-binding protein ABC transporter sugC OS=Mycobacterium smegmatis (strain ATCC 700084 / mc(2)155) GN=sugC PE=4 SV=1;>tr|A0R2C0|A0R2C0_MYCS2 ABC transporter, ATP-binding protein SugC OS=Mycobacterium smegmatis (stra	1	56.0394	0.000448981	56.039	22.1	56.039	1	S	AIVRSPKAFLMDEPLSNLDAKLRVQMRAEIS	AFLMDEPLS(1)NLDAK	AFLMDEPLS(56.04)NLDAK	9	2	0.63922	0.42828	0.42828	NaN	NaN	0.43008	0.43008	NaN	NaN	NaN	+	1	NaN	1	0	Median	4106300	2742600	1363700	366	167	167	61	65	105	164;165	105	164	MSM_PHO_F02_R1	36579	105	164
I7G729;A0R2S8	161;161	I7G729	I7G729	>tr|I7G729|I7G729_MYCS2 Alpha/beta hydrolase fold-3 domain protein OS=Mycobacterium smegmatis (strain ATCC 700084 / mc(2)155) GN=MSMEI_5083 PE=4 SV=1;>tr|A0R2S8|A0R2S8_MYCS2 Esterase/lipase/thioesterase OS=Mycobacterium smegmatis (strain ATCC 700084 / mc(2	0.576854	1.35122	0.00026925	64.749	47.394	64.749	1	S	AEQRFGTTRLVMTGLSAGSTLVTTTLVRLRD	LVMT(0.423)GLS(0.577)AGSTLVTTTLVR	LVMT(-1.35)GLS(1.35)AGS(-30.95)T(-39.59)LVT(-51.4)T(-56.93)T(-58.96)LVR	7	3	-0.19682	0.67348	0.67348	NaN	NaN	0.6756	0.6756	NaN	NaN	NaN		1	NaN	1	0	Median	16081000	9099800	6981200	376	161	161	499	539	769	1139;1140	769	1140	MSM_PHO_F02_R1	45426	769	1140
I7GEZ2;A0R2T0	81;81	I7GEZ2	I7GEZ2	>tr|I7GEZ2|I7GEZ2_MYCS2 GTP-binding protein YchF OS=Mycobacterium smegmatis (strain ATCC 700084 / mc(2)155) GN=MSMEI_5085 PE=3 SV=1;>tr|A0R2T0|A0R2T0_MYCS2 Ribosome-binding ATPase YchF OS=Mycobacterium smegmatis (strain ATCC 700084 / mc(2)155) GN=ychF PE=3	1	83.5305	8.11205e-15	83.53	61.68	83.53	1	S	APVTFVDIAGIVKGASEGAGLGNKFLANIRE	GAS(1)EGAGLGNK	GAS(83.53)EGAGLGNK	3	2	0.23427	0.48875	0.48875	NaN	NaN	0.56752	0.56752	NaN	NaN	NaN	+	1	NaN	1	0	Median	2205000	1519900	685090	377	81	81	300	320	439	639;640	439	639	MSM_PHO_F03_R1	10316	439	639
I7GDS9;A0R2W3	298;298	I7GDS9	I7GDS9	>tr|I7GDS9|I7GDS9_MYCS2 Conserved hypothetical transmembrane protein OS=Mycobacterium smegmatis (strain ATCC 700084 / mc(2)155) GN=MSMEI_5117 PE=4 SV=1;>tr|A0R2W3|A0R2W3_MYCS2 Uncharacterized protein OS=Mycobacterium smegmatis (strain ATCC 700084 / mc(2)15	1	51.5244	0.0112648	51.524	16.436	51.524	2	S	DREALRATEAALPLRSRSPLDDLDDGAFARL	EALRAT(1)EAALPLRS(1)R	EALRAT(51.52)EAALPLRS(51.52)R	14	3	2.9665																7398700	0	7398700	380	298	298	222	238	320	464	320	464	MSM_PHO_F03_R1	17729	320	464
A0R377;I7FK16	607;629	A0R377	A0R377	>tr|A0R377|A0R377_MYCS2 Sensor protein KdpD OS=Mycobacterium smegmatis (strain ATCC 700084 / mc(2)155) GN=MSMEG_5372 PE=4 SV=1;>tr|I7FK16|I7FK16_MYCS2 Sensor protein kdpD OS=Mycobacterium smegmatis (strain ATCC 700084 / mc(2)155) GN=kdpD PE=4 SV=1	0.975822	15.4627	0.0103787	46.352	22.598	46.352	2	S	ADEAIKFDTEAEKLRSSIQSAITHNLRTPLV	S(0.976)S(0.853)IQS(0.169)AIT(0.002)HNLR	S(15.46)S(7.57)IQS(-7.57)AIT(-28.22)HNLR	1	2	-1.0668																627640	0	627640	388	607	607	650	698	963	1394	963	1394	MSM_PHO_F02_R1	62134	963	1394
A0R377;I7FK16	608;630	A0R377	A0R377	>tr|A0R377|A0R377_MYCS2 Sensor protein KdpD OS=Mycobacterium smegmatis (strain ATCC 700084 / mc(2)155) GN=MSMEG_5372 PE=4 SV=1;>tr|I7FK16|I7FK16_MYCS2 Sensor protein kdpD OS=Mycobacterium smegmatis (strain ATCC 700084 / mc(2)155) GN=kdpD PE=4 SV=1	0.853323	7.56958	0.0103787	46.352	22.598	46.352	2	S	DEAIKFDTEAEKLRSSIQSAITHNLRTPLVT	S(0.976)S(0.853)IQS(0.169)AIT(0.002)HNLR	S(15.46)S(7.57)IQS(-7.57)AIT(-28.22)HNLR	2	2	-1.0668																627640	0	627640	388	608	608	650	698	963	1394	963	1394	MSM_PHO_F02_R1	62134	963	1394
I7G7H0;A0R379	364;364	I7G7H0	I7G7H0	>tr|I7G7H0|I7G7H0_MYCS2 L-glutamine synthetase OS=Mycobacterium smegmatis (strain ATCC 700084 / mc(2)155) GN=MSMEI_5228 PE=4 SV=1;>tr|A0R379|A0R379_MYCS2 Glutamate--ammonia ligase OS=Mycobacterium smegmatis (strain ATCC 700084 / mc(2)155) GN=MSMEG_5374 PE=	0.999804	36.8989	0.00346665	46.133	27.555	46.133	2	S	RIAWAEENRGAMIRISGARGDNSTHLENRIG	GAMIRIS(1)GARGDNS(0.962)T(0.038)HLENR	GAMIRIS(36.9)GARGDNS(14.04)T(-14.04)HLENR	7	3	1.7506																3683500	3683500	0	389	364	364	299	319	438	638	438	638	MSM_PHO_F03_R1	5575	438	638
I7G7H0;A0R379	371;371	I7G7H0	I7G7H0	>tr|I7G7H0|I7G7H0_MYCS2 L-glutamine synthetase OS=Mycobacterium smegmatis (strain ATCC 700084 / mc(2)155) GN=MSMEI_5228 PE=4 SV=1;>tr|A0R379|A0R379_MYCS2 Glutamate--ammonia ligase OS=Mycobacterium smegmatis (strain ATCC 700084 / mc(2)155) GN=MSMEG_5374 PE=	0.962075	14.042	0.00346665	46.133	27.555	46.133	2	S	NRGAMIRISGARGDNSTHLENRIGEPAANPY	GAMIRIS(1)GARGDNS(0.962)T(0.038)HLENR	GAMIRIS(36.9)GARGDNS(14.04)T(-14.04)HLENR	14	3	1.7506																3683500	3683500	0	389	371	371	299	319	438	638	438	638	MSM_PHO_F03_R1	5575	438	638
I7FS73;A0R396	683;683	I7FS73	I7FS73	>tr|I7FS73|I7FS73_MYCS2 Putative Potassium-transporting P-type ATPase B chain kdpB OS=Mycobacterium smegmatis (strain ATCC 700084 / mc(2)155) GN=kdpB PE=3 SV=1;>tr|A0R396|A0R396_MYCS2 Potassium-transporting ATPase ATP-binding subunit OS=Mycobacterium smegm	0.932749	12.3144	0.015882	55.261	32.435	55.261	3	S	LKGVRYTPSSAAKLLSRNLYIYGLGGIIAPF	Y(0.999)T(0.992)PS(0.02)S(0.056)AAKLLS(0.933)R	Y(33.71)T(21.67)PS(-18.66)S(-12.31)AAKLLS(12.31)R	11	2	-0.25599																0	0	0	390	683	683	856	919	1248	1782	1248	1782	MSM_PHO_F03_R1	14232	1248	1782
A0R3D7	322	A0R3D7	A0R3D7	>sp|A0R3D7|ISPE_MYCS2 4-diphosphocytidyl-2-C-methyl-D-erythritol kinase OS=Mycobacterium smegmatis (strain ATCC 700084 / mc(2)155) GN=ispE PE=3 SV=1	0.983397	17.7255	8.17662e-13	78.552	52.965	78.552	1	S	SGPVHGAHVVPAPSAS_______________	VASGPVHGAHVVPAPS(0.017)AS(0.983)	VAS(-73.55)GPVHGAHVVPAPS(-17.73)AS(17.73)	18	3	0.45642	1.1237	1.1237	NaN	NaN	1.1693	1.1693	NaN	NaN	NaN	+	1	NaN	1	0	Median	3700100	1836000	1864200	394	322	322	755	812	1122	1615;1616	1122	1615	MSM_PHO_F02_R1	13514	1122	1615
A0R3L2;I7G7W9	221;253	A0R3L2	A0R3L2	>tr|A0R3L2|A0R3L2_MYCS2 Serine/threonine-protein kinase PknE OS=Mycobacterium smegmatis (strain ATCC 700084 / mc(2)155) GN=MSMEG_5513 PE=4 SV=1;>tr|I7G7W9|I7G7W9_MYCS2 LpqN OS=Mycobacterium smegmatis (strain ATCC 700084 / mc(2)155) GN=MSMEI_5361 PE=4 SV=1	0.551064	0.890956	5.11607e-131	118.51	118.51	118.51	1	S	ATAYRLLTGAPPFSHSNPAVVISHHLNSPPP	LLTGAPPFS(0.449)HS(0.551)NPAVVISHHLNSPPPK	LLT(-38.41)GAPPFS(-0.89)HS(0.89)NPAVVIS(-58.18)HHLNS(-89.02)PPPK	11	4	-0.10166	0.97203	0.97203	NaN	NaN	0.95867	0.95867	NaN	NaN	NaN		1	NaN	1	0	Median	21024000	11591000	9433300	399	221	221	471	510	734	1087;1088;1089	734	1089	MSM_PHO_F02_R1	35971	734	1089
I7FSI8;A0R3M3	264;264	I7FSI8	I7FSI8	>tr|I7FSI8|I7FSI8_MYCS2 Succinyl-CoA ligase ADP-forming subunit alpha OS=Mycobacterium smegmatis (strain ATCC 700084 / mc(2)155) GN=sucD PE=3 SV=1;>tr|A0R3M3|A0R3M3_MYCS2 Succinate--CoA ligase [ADP-forming] subunit alpha OS=Mycobacterium smegmatis (strain	0.352665	0.259591	7.23217e-28	90.062	72.998	90.062		S	PEGKTMGHAGAIVSGSSGTAAAKKEALEAAG	TMGHAGAIVS(0.332)GS(0.353)S(0.248)GT(0.067)AAAK	T(-81.65)MGHAGAIVS(-0.26)GS(0.26)S(-1.52)GT(-7.23)AAAK	12	2	0.27134																0	0	0	400	264	264	713	766;767			1063	1543	MSM_PHO_F03_R1	12471	1063	1543
I7FSI8;A0R3M3	265;265	I7FSI8	I7FSI8	>tr|I7FSI8|I7FSI8_MYCS2 Succinyl-CoA ligase ADP-forming subunit alpha OS=Mycobacterium smegmatis (strain ATCC 700084 / mc(2)155) GN=sucD PE=3 SV=1;>tr|A0R3M3|A0R3M3_MYCS2 Succinate--CoA ligase [ADP-forming] subunit alpha OS=Mycobacterium smegmatis (strain	0.582322	2.27512	5.29605e-64	101	88.263	101	1	S	EGKTMGHAGAIVSGSSGTAAAKKEALEAAGV	TMGHAGAIVSGS(0.073)S(0.582)GT(0.345)AAAK	T(-81.42)MGHAGAIVS(-36.46)GS(-9.04)S(2.28)GT(-2.28)AAAK	13	3	-0.10815	1.0332	1.0332	NaN	NaN	1.1997	1.1997	NaN	NaN	NaN		1	NaN	1	0	Median	26613000	13539000	13074000	400	265	265	713	766;767	1062	1541;1542	1062	1542	MSM_PHO_F03_R1	12457	1062	1542
I7GEB7;A0R3M6	27;27	I7GEB7	I7GEB7	>tr|I7GEB7|I7GEB7_MYCS2 Uncharacterized protein OS=Mycobacterium smegmatis (strain ATCC 700084 / mc(2)155) GN=MSMEI_5375 PE=4 SV=1;>tr|A0R3M6|A0R3M6_MYCS2 Uncharacterized protein OS=Mycobacterium smegmatis (strain ATCC 700084 / mc(2)155) GN=MSMEG_5527 PE=4	0.634035	4.39103	2.27354e-17	80.109	66.979	80.109	1	S	SGEDDRTRIIRRQPSSPLSGPVPTSDPLSDD	RQPS(0.135)S(0.634)PLS(0.231)GPVPTSDPLSDDVPK	RQPS(-6.73)S(4.39)PLS(-4.39)GPVPT(-34.37)S(-33.14)DPLS(-53.65)DDVPK	5	3	0.29102	0.57042	0.57042	NaN	NaN	0.56963	0.56963	NaN	NaN	NaN		1	NaN	1	0	Median	17703000	11241000	6461200	402	27	27	593	640	887	1300	887	1300	MSM_PHO_F02_R1	32094	887	1300
I7GFP6;A0R493	174;174	I7GFP6	I7GFP6	>tr|I7GFP6|I7GFP6_MYCS2 Uncharacterized protein OS=Mycobacterium smegmatis (strain ATCC 700084 / mc(2)155) GN=MSMEI_5594 PE=4 SV=1;>tr|A0R493|A0R493_MYCS2 Uncharacterized protein OS=Mycobacterium smegmatis (strain ATCC 700084 / mc(2)155) GN=MSMEG_5748 PE=4	0.92183	10.3097	0.0131768	40.533	20.607	40.533	3	S	GFYGGKREVGNLTLDSVEVYLSFAQQLWEHG	EVGNLT(0.161)LDS(0.922)VEVY(0.974)LS(0.944)FAQQLWEHGQK	EVGNLT(-10.31)LDS(10.31)VEVY(15.05)LS(11.75)FAQQLWEHGQK	9	4	1.307																7968200	7968200	0	412	174	174	266	283	385	570	385	570	MSM_PHO_F03_R1	5299	385	570
I7GFP6;A0R493	180;180	I7GFP6	I7GFP6	>tr|I7GFP6|I7GFP6_MYCS2 Uncharacterized protein OS=Mycobacterium smegmatis (strain ATCC 700084 / mc(2)155) GN=MSMEI_5594 PE=4 SV=1;>tr|A0R493|A0R493_MYCS2 Uncharacterized protein OS=Mycobacterium smegmatis (strain ATCC 700084 / mc(2)155) GN=MSMEG_5748 PE=4	0.943907	11.751	0.0131768	40.533	20.607	40.533	3	S	REVGNLTLDSVEVYLSFAQQLWEHGQKNGPG	EVGNLT(0.161)LDS(0.922)VEVY(0.974)LS(0.944)FAQQLWEHGQK	EVGNLT(-10.31)LDS(10.31)VEVY(15.05)LS(11.75)FAQQLWEHGQK	15	4	1.307																7968200	7968200	0	412	180	180	266	283	385	570	385	570	MSM_PHO_F03_R1	5299	385	570
I7G8T7;A0R4C1	7;7	I7G8T7	I7G8T7	>tr|I7G8T7|I7G8T7_MYCS2 Phosphate ABC transporter permease protein PstA1 OS=Mycobacterium smegmatis (strain ATCC 700084 / mc(2)155) GN=MSMEI_5627 PE=4 SV=1;>tr|A0R4C1|A0R4C1_MYCS2 Phosphate transport system permease protein PstA OS=Mycobacterium smegmatis	0.670618	0.745116	0.0161335	40.475	20.351	40.475	2	S	_________MTTSMTSTLEQPVKAPAFQGVS	MT(0.015)T(0.015)S(0.015)MT(0.671)S(0.671)T(0.613)LEQPVK	MT(-20.35)T(-20.35)S(-20.35)MT(0.75)S(0.75)T(-0.75)LEQPVK	7	3	2.9735																0	0	0	416	7	7	531	575	808	1188	808	1188	MSM_PHO_F02_R1	36399	808	1188
A0R4I0	113	A0R4I0	A0R4I0	>sp|A0R4I0|PUR7_MYCS2 Phosphoribosylaminoimidazole-succinocarboxamide synthase OS=Mycobacterium smegmatis (strain ATCC 700084 / mc(2)155) GN=purC PE=1 SV=1	0.942321	12.2121	0.0021271	67.994	51.644	67.994	1	S	DMLPVECVARGYLTGSGLIDYEKTGTVCGIA	GYLT(0.057)GS(0.942)GLIDY(0.001)EK	GY(-49.66)LT(-12.21)GS(12.21)GLIDY(-29.55)EK	6	2	0.21502	2.1513	2.1513	NaN	NaN	2.1468	2.1468	NaN	NaN	NaN	+	1	NaN	1	0	Median	3039400	1061900	1977500	421	113	113	369	395	565	807;808	565	807	MSM_PHO_F02_R1	37209	565	807
I7GF10;A0R4L9	218;218	I7GF10	I7GF10	>tr|I7GF10|I7GF10_MYCS2 Carbon monoxide dehydrogenase subunit G OS=Mycobacterium smegmatis (strain ATCC 700084 / mc(2)155) GN=MSMEI_5722 PE=4 SV=1;>tr|A0R4L9|A0R4L9_MYCS2 Putative carbon monoxide dehydrogenase subunit G OS=Mycobacterium smegmatis (strain A	1	45.8756	0.00453778	45.876	18.651	45.876	2	S	AAGLIGYLAGRRRSKSQAGLRPEDLQAALLR	S(1)QAGLRPEDLQAALLRLVS(1)	S(45.88)QAGLRPEDLQAALLRLVS(45.88)	1	3	-2.27																3992800	0	3992800	424	218	218	647	695	960	1391	960	1391	MSM_PHO_F02_R1	48326	960	1391
I7GF10;A0R4L9	236;236	I7GF10	I7GF10	>tr|I7GF10|I7GF10_MYCS2 Carbon monoxide dehydrogenase subunit G OS=Mycobacterium smegmatis (strain ATCC 700084 / mc(2)155) GN=MSMEI_5722 PE=4 SV=1;>tr|A0R4L9|A0R4L9_MYCS2 Putative carbon monoxide dehydrogenase subunit G OS=Mycobacterium smegmatis (strain A	1	45.8756	0.00453778	45.876	18.651	45.876	2	S	GLRPEDLQAALLRLVS_______________	S(1)QAGLRPEDLQAALLRLVS(1)	S(45.88)QAGLRPEDLQAALLRLVS(45.88)	19	3	-2.27																3992800	0	3992800	424	236	236	647	695	960	1391	960	1391	MSM_PHO_F02_R1	48326	960	1391
I7G970;A0R4P1	307;307	I7G970	I7G970	>tr|I7G970|I7G970_MYCS2 Short-chain dehydrogenase/reductase SDR OS=Mycobacterium smegmatis (strain ATCC 700084 / mc(2)155) GN=MSMEI_5743 PE=1 SV=1;>tr|A0R4P1|A0R4P1_MYCS2 Oxidoreductase, short chain dehydrogenase/reductase family protein OS=Mycobacterium s	1	42.9578	0.0135609	42.958	22.434	42.958	3	S	TLRDYFADRDPERGFSATALMESRD______	DPERGFS(1)AT(1)ALMES(1)R	DPERGFS(42.96)AT(42.96)ALMES(42.96)R	7	2	-4.4575																0	0	0	426	307	307	199	212	286	418	286	418	MSM_PHO_F02_R1	48321	286	418
I7G970;A0R4P1	314;314	I7G970	I7G970	>tr|I7G970|I7G970_MYCS2 Short-chain dehydrogenase/reductase SDR OS=Mycobacterium smegmatis (strain ATCC 700084 / mc(2)155) GN=MSMEI_5743 PE=1 SV=1;>tr|A0R4P1|A0R4P1_MYCS2 Oxidoreductase, short chain dehydrogenase/reductase family protein OS=Mycobacterium s	1	42.9578	0.0135609	42.958	22.434	42.958	3	S	DRDPERGFSATALMESRD_____________	DPERGFS(1)AT(1)ALMES(1)R	DPERGFS(42.96)AT(42.96)ALMES(42.96)R	14	2	-4.4575																0	0	0	426	314	314	199	212	286	418	286	418	MSM_PHO_F02_R1	48321	286	418
A0R4T8	2	A0R4T8	A0R4T8	>tr|A0R4T8|A0R4T8_MYCS2 Putative colanic acid biosynthesis acetyltransferase WcaF OS=Mycobacterium smegmatis (strain ATCC 700084 / mc(2)155) GN=MSMEG_5950 PE=4 SV=1	0.999243	31.2099	0.0119318	63.091	39.135	63.091	1	S	______________MSITQPNRSLAARRGRS	MS(0.999)IT(0.001)QPNRSLAAR	MS(31.21)IT(-31.21)QPNRS(-59.38)LAAR	2	2	2.5754																0	0	0	429	2	2	525	567	797	1172	797	1172	MSM_PHO_F03_R1	27438	797	1172
A0R4V2;I7G9F7	69;71	A0R4V2	A0R4V2	>tr|A0R4V2|A0R4V2_MYCS2 Glycosyl transferase, group 1, putative OS=Mycobacterium smegmatis (strain ATCC 700084 / mc(2)155) GN=MSMEG_5964 PE=4 SV=1;>tr|I7G9F7|I7G9F7_MYCS2 Putative colanic acid biosynthesis glycosyl transferase wcaI OS=Mycobacterium smegmat	1	40.8801	0.0111204	40.88	6.6886	40.88	2	S	FRWNEQIDGVPVFRLSHPVPQRLSWRGRAAM	LS(1)HPVPQRLS(1)WRGR	LS(40.88)HPVPQRLS(40.88)WRGR	2	3	-1.6514																998730	998730	0	430	69	69	485	525	753	1117	753	1117	MSM_PHO_F02_R1	26339	753	1117
A0R4V2;I7G9F7	77;79	A0R4V2	A0R4V2	>tr|A0R4V2|A0R4V2_MYCS2 Glycosyl transferase, group 1, putative OS=Mycobacterium smegmatis (strain ATCC 700084 / mc(2)155) GN=MSMEG_5964 PE=4 SV=1;>tr|I7G9F7|I7G9F7_MYCS2 Putative colanic acid biosynthesis glycosyl transferase wcaI OS=Mycobacterium smegmat	1	40.8801	0.0111204	40.88	6.6886	40.88	2	S	GVPVFRLSHPVPQRLSWRGRAAMEITFGLQL	LS(1)HPVPQRLS(1)WRGR	LS(40.88)HPVPQRLS(40.88)WRGR	10	3	-1.6514																998730	998730	0	430	77	77	485	525	753	1117	753	1117	MSM_PHO_F02_R1	26339	753	1117
A0R4Y3	417	A0R4Y3	A0R4Y3	>sp|A0R4Y3|CP125_MYCS2 Steroid C26-monooxygenase OS=Mycobacterium smegmatis (strain ATCC 700084 / mc(2)155) GN=cyp125 PE=1 SV=1	0.835622	7.12986	0.0058722	57.288	32.593	57.288	1	S	KHWQVDYTGAGKASVSGAPGTCPVAH_____	AS(0.162)VS(0.836)GAPGT(0.003)CPVAH	AS(-7.13)VS(7.13)GAPGT(-25.14)CPVAH	4	2	-0.55421																585020	0	585020	431	417	417	120	130	187	279	187	279	MSM_PHO_F03_R1	14081	187	279
I7GFA3;A0R504	181;192	I7GFA3	I7GFA3	>tr|I7GFA3|I7GFA3_MYCS2 Inner-membrane translocator OS=Mycobacterium smegmatis (strain ATCC 700084 / mc(2)155) GN=MSMEI_5858 PE=3 SV=1;>tr|A0R504|A0R504_MYCS2 Xylose transport system permease protein XylH OS=Mycobacterium smegmatis (strain ATCC 700084 / mc	1	55.0637	0.00932238	55.064	18.617	55.064	1	S	LGLQGVTLKLIGEGGSVRVDNPVIRGLTIAN	LIGEGGS(1)VR	LIGEGGS(55.06)VR	7	2	0.50452																1445700	1445700	0	435	181	181	457	493	708	1045	708	1045	MSM_PHO_F01_R1	7671	708	1045
I7GFZ8;A0R523	116;117	I7GFZ8	I7GFZ8	>tr|I7GFZ8|I7GFZ8_MYCS2 Alpha/beta hydrolase fold protein OS=Mycobacterium smegmatis (strain ATCC 700084 / mc(2)155) GN=bphD PE=4 SV=1;>tr|A0R523|A0R523_MYCS2 2-hydroxy-6-ketonona-2,4-dienedioic acid hydrolase OS=Mycobacterium smegmatis (strain ATCC 700084	0.975746	16.0455	0.00950508	62.556	46.484	40.759	1	S	LDHLGVEGRVPLLGNSLGGGTAVRFALDYPD	VPLLGNS(0.976)LGGGT(0.024)AVR	VPLLGNS(16.05)LGGGT(-16.05)AVR	7	3	-0.42484	8.4758	8.4758	NaN	NaN	8.6251	8.6251	NaN	NaN	NaN	+	1	NaN	1	0	Median	10418000	1247900	9170500	437	116	116	808	871	1197;1198	1718;1719	1198	1719	MSM_PHO_F02_R1	31384	1197	1718
A0R535;I7GFC0	285;298	A0R535	A0R535	>tr|A0R535|A0R535_MYCS2 Secreted protein OS=Mycobacterium smegmatis (strain ATCC 700084 / mc(2)155) GN=MSMEG_6049 PE=4 SV=1;>tr|I7GFC0|I7GFC0_MYCS2 Putative secreted protein OS=Mycobacterium smegmatis (strain ATCC 700084 / mc(2)155) GN=MSMEI_5888 PE=4 SV=1	0.714656	7.63505	0.0110858	40.493	17.864	40.493	3	S	GNRLQLVTLPPSVSYSFRSLARGPHAEALIL	LQLVT(0.922)LPPS(0.08)VS(0.179)Y(0.164)S(0.715)FRS(0.941)LAR	LQLVT(12.78)LPPS(-12.78)VS(-7.64)Y(-8.13)S(7.64)FRS(13.22)LAR	13	2	2.9156																0	0	0	440	285	285	480	519	744	1105	744	1105	MSM_PHO_F02_R1	24505	744	1105
A0R535;I7GFC0	288;301	A0R535	A0R535	>tr|A0R535|A0R535_MYCS2 Secreted protein OS=Mycobacterium smegmatis (strain ATCC 700084 / mc(2)155) GN=MSMEG_6049 PE=4 SV=1;>tr|I7GFC0|I7GFC0_MYCS2 Putative secreted protein OS=Mycobacterium smegmatis (strain ATCC 700084 / mc(2)155) GN=MSMEI_5888 PE=4 SV=1	0.940757	13.2222	0.0110858	40.493	17.864	40.493	3	S	LQLVTLPPSVSYSFRSLARGPHAEALILGTD	LQLVT(0.922)LPPS(0.08)VS(0.179)Y(0.164)S(0.715)FRS(0.941)LAR	LQLVT(12.78)LPPS(-12.78)VS(-7.64)Y(-8.13)S(7.64)FRS(13.22)LAR	16	2	2.9156																0	0	0	440	288	288	480	519	744	1105	744	1105	MSM_PHO_F02_R1	24505	744	1105
A0R557	174	A0R557	A0R557	>sp|A0R557|Y6073_MYCS2 Uncharacterized tRNA/rRNA methyltransferase MSMEG_6073/MSMEI_5913 OS=Mycobacterium smegmatis (strain ATCC 700084 / mc(2)155) GN=MSMEG_6073 PE=3 SV=1	1	55.2081	0.00130245	55.208	33.532	55.208	1	S	RADAAPALLVALDNISDPRNLGAIVRSVAAF	ADAAPALLVALDNIS(1)DPR	ADAAPALLVALDNIS(55.21)DPR	15	3	-0.18423																691410	691410	0	442	174	174	31	33	54	84	54	84	MSM_PHO_F02_R1	51836	54	84
A0R566	124	A0R566	A0R566	>sp|A0R566|CYNT_MYCS2 Carbonic anhydrase OS=Mycobacterium smegmatis (strain ATCC 700084 / mc(2)155) GN=cynT PE=1 SV=1	0.999994	53.0354	0.00360039	66.889	47.955	66.889	1	S	AVKATLSALDEGEVPSGFVRDIVERVTPSIL	ATLSALDEGEVPS(1)GFVR	AT(-62.36)LS(-53.04)ALDEGEVPS(53.04)GFVR	13	2	1.0602	2.0167	2.0167	NaN	NaN	2.2239	2.2239	NaN	NaN	NaN	+	1	NaN	1	0	Median	2052100	789850	1262200	444	124	124	128	138	195	290	195	290	MSM_PHO_F02_R1	38915	195	290
A0R567	2	A0R567	A0R567	>sp|A0R567|MUTY_MYCS2 Adenine DNA glycosylase OS=Mycobacterium smegmatis (strain ATCC 700084 / mc(2)155) GN=mutY PE=3 SV=1	0.937038	12.1438	0.00653882	42.633	10.331	42.633	2	S	______________MSISPVELLSWYDHARR	MS(0.937)IS(0.058)PVELLS(0.009)WY(0.997)DHAR	MS(12.14)IS(-12.14)PVELLS(-22.19)WY(25.38)DHAR	2	3	-1.3931																61446000	61446000	0	445	2	2	524	566	796	1171	796	1171	MSM_PHO_F03_R1	18263	796	1171
I7GA37;A0R5A1	224;224	I7GA37	I7GA37	>tr|I7GA37|I7GA37_MYCS2 IclR-family transcriptional regulator OS=Mycobacterium smegmatis (strain ATCC 700084 / mc(2)155) GN=MSMEI_5959 PE=4 SV=1;>tr|A0R5A1|A0R5A1_MYCS2 IclR-family protein transcriptional regulator OS=Mycobacterium smegmatis (strain ATCC 7	0.500083	0	0.00125097	47.037	22.108	47.037	2	S	FAVALRYRQPAQDAISASVPLSRLTPEHERE	QPAQDAIS(0.5)AS(0.5)VPLS(1)R	QPAQDAIS(0)AS(0)VPLS(34.81)R	8	2	-1.6128	0.85225	NaN	0.85225	NaN	0.99062	NaN	0.99062	NaN	NaN		2	NaN	1	0	Median	1595500	756880	838620	448	224	224	573	619	858	1259	858	1259	MSM_PHO_F03_R1	15864	858	1259
I7GA37;A0R5A1	226;226	I7GA37	I7GA37	>tr|I7GA37|I7GA37_MYCS2 IclR-family transcriptional regulator OS=Mycobacterium smegmatis (strain ATCC 700084 / mc(2)155) GN=MSMEI_5959 PE=4 SV=1;>tr|A0R5A1|A0R5A1_MYCS2 IclR-family protein transcriptional regulator OS=Mycobacterium smegmatis (strain ATCC 7	0.500083	0	0.00125097	47.037	22.108	47.037	2	S	VALRYRQPAQDAISASVPLSRLTPEHEREIV	QPAQDAIS(0.5)AS(0.5)VPLS(1)R	QPAQDAIS(0)AS(0)VPLS(34.81)R	10	2	-1.6128	0.85225	NaN	0.85225	NaN	0.99062	NaN	0.99062	NaN	NaN		2	NaN	1	0	Median	1595500	756880	838620	448	226	226	573	619	858	1259	858	1259	MSM_PHO_F03_R1	15864	858	1259
I7GA37;A0R5A1	230;230	I7GA37	I7GA37	>tr|I7GA37|I7GA37_MYCS2 IclR-family transcriptional regulator OS=Mycobacterium smegmatis (strain ATCC 700084 / mc(2)155) GN=MSMEI_5959 PE=4 SV=1;>tr|A0R5A1|A0R5A1_MYCS2 IclR-family protein transcriptional regulator OS=Mycobacterium smegmatis (strain ATCC 7	0.999835	34.8084	0.00125097	47.037	22.108	47.037	2	S	YRQPAQDAISASVPLSRLTPEHEREIVDALR	QPAQDAIS(0.5)AS(0.5)VPLS(1)R	QPAQDAIS(0)AS(0)VPLS(34.81)R	14	2	-1.6128	0.85225	NaN	0.85225	NaN	0.99062	NaN	0.99062	NaN	NaN	+	2	NaN	1	0	Median	1595500	756880	838620	448	230	230	573	619	858	1259	858	1259	MSM_PHO_F03_R1	15864	858	1259
I7GFG2;A0R5B0	56;56	I7GFG2	I7GFG2	>tr|I7GFG2|I7GFG2_MYCS2 Anti-anti-sigma factor Rsfb OS=Mycobacterium smegmatis (strain ATCC 700084 / mc(2)155) GN=rsfB PE=4 SV=1;>tr|A0R5B0|A0R5B0_MYCS2 Anti-sigma factor antagonist OS=Mycobacterium smegmatis (strain ATCC 700084 / mc(2)155) GN=MSMEG_6127 P	0.498301	0	1.39622e-16	51.425	31.355	51.425		S	GSAAKSEPSAVVVDLSAVDFLASAGMGVLVA	S(0.001)EPS(0.003)AVVVDLS(0.498)AVDFLAS(0.498)AGMGVLVAAHGELAPAVR	S(-29.93)EPS(-22.37)AVVVDLS(0)AVDFLAS(0)AGMGVLVAAHGELAPAVR	11	4	0.068094																0	0	0	450	56	56	622	669;670			932	1350	MSM_PHO_F02_R1	74704	932	1350
I7GFG2;A0R5B0	63;63	I7GFG2	I7GFG2	>tr|I7GFG2|I7GFG2_MYCS2 Anti-anti-sigma factor Rsfb OS=Mycobacterium smegmatis (strain ATCC 700084 / mc(2)155) GN=rsfB PE=4 SV=1;>tr|A0R5B0|A0R5B0_MYCS2 Anti-sigma factor antagonist OS=Mycobacterium smegmatis (strain ATCC 700084 / mc(2)155) GN=MSMEG_6127 P	0.997804	26.7382	7.78315e-17	53.28	43.458	53.28	1	S	PSAVVVDLSAVDFLASAGMGVLVAAHGELAP	SEPSAVVVDLS(0.002)AVDFLAS(0.998)AGMGVLVAAHGELAPAVR	S(-43.82)EPS(-43.98)AVVVDLS(-26.74)AVDFLAS(26.74)AGMGVLVAAHGELAPAVR	18	4	0.054524	0.98862	0.98862	NaN	NaN	0.99014	0.99014	NaN	NaN	NaN	+	1	4.2432	3	0	Median	14742000	7454200	7287400	450	63	63	622	669;670	930;931;933	1348;1349;1351	930	1348	MSM_PHO_F02_R1	73249	930	1348
I7GG49;A0R5B3	468;468	I7GG49	I7GG49	>tr|I7GG49|I7GG49_MYCS2 Putative two-component system sensor kinase OS=Mycobacterium smegmatis (strain ATCC 700084 / mc(2)155) GN=MSMEI_5971 PE=4 SV=1;>tr|A0R5B3|A0R5B3_MYCS2 Two-component sensor protein OS=Mycobacterium smegmatis (strain ATCC 700084 / mc(	0.87693	9.59624	7.19145e-09	78.441	48.861	78.441	1	S	KVFVIFQRLHGRDSYSGTGIGLALCKKIIEH	DS(0.096)Y(0.011)S(0.877)GT(0.016)GIGLALCK	DS(-9.6)Y(-19.19)S(9.6)GT(-17.31)GIGLALCK	4	2	0.53428	0.97219	0.97219	NaN	NaN	0.98862	0.98862	NaN	NaN	NaN	+	1	NaN	1	0	Median	2547600	1286300	1261300	451	468	468	205	219	295	429	295	429	MSM_PHO_F02_R1	32655	295	429
I7FME3;A0R5H5	167;167	I7FME3	I7FME3	>tr|I7FME3|I7FME3_MYCS2 Anion-transporting ATPase OS=Mycobacterium smegmatis (strain ATCC 700084 / mc(2)155) GN=MSMEI_6033 PE=4 SV=1;>tr|A0R5H5|A0R5H5_MYCS2 Anion-transporting ATPase OS=Mycobacterium smegmatis (strain ATCC 700084 / mc(2)155) GN=MSMEG_6193	0.975471	16.0215	0.00311138	58.01	34.639	58.01	1	S	DEKHKRSGYDAVVVDSPPTGRISRFLDVTKA	SGYDAVVVDS(0.975)PPT(0.024)GR	S(-43.25)GY(-39.83)DAVVVDS(16.02)PPT(-16.02)GR	10	2	0.25125	2.0581	2.0581	NaN	NaN	2.3871	2.3871	NaN	NaN	NaN	+	1	NaN	1	0	Median	686700	337390	349310	457	167	167	636	684	947	1372	947	1372	MSM_PHO_F03_R1	22840	947	1372
I7FUC4;A0R5I4	306;321	I7FUC4	I7FUC4	>tr|I7FUC4|I7FUC4_MYCS2 Metallophosphoesterase OS=Mycobacterium smegmatis (strain ATCC 700084 / mc(2)155) GN=MSMEI_6041 PE=4 SV=1;>tr|A0R5I4|A0R5I4_MYCS2 Secreted protein OS=Mycobacterium smegmatis (strain ATCC 700084 / mc(2)155) GN=MSMEG_6202 PE=4 SV=1	0.661783	5.57438	1.71444e-05	70.373	50.266	70.373	1	S	AAPTGGGNAGTRAGTSSPSVSAR________	AGT(0.009)S(0.662)S(0.183)PS(0.056)VS(0.089)AR	AGT(-18.43)S(5.57)S(-5.57)PS(-10.69)VS(-8.72)AR	4	2	0.83813	0.96638	0.96638	NaN	NaN	1.1753	1.1753	NaN	NaN	NaN		1	NaN	1	0	Median	840540	512930	327610	458	306	306	77	81	122	183	122	183	MSM_PHO_F03_R1	8693	122	183
I7GFK4;A0R5N8	12;12	I7GFK4	I7GFK4	>tr|I7GFK4|I7GFK4_MYCS2 Aspartokinase OS=Mycobacterium smegmatis (strain ATCC 700084 / mc(2)155) GN=ask PE=4 SV=1;>tr|A0R5N8|A0R5N8_MYCS2 Aspartokinase OS=Mycobacterium smegmatis (strain ATCC 700084 / mc(2)155) GN=MSMEG_6257 PE=3 SV=1	0.655434	2.96044	0.00683657	49.62	25.803	49.62	1	S	____MALVVQKYGGSSVADAERIRRVAERIV	Y(0.013)GGS(0.332)S(0.655)VADAER	Y(-17)GGS(-2.96)S(2.96)VADAER	5	2	-0.68246																988050	988050	0	464	12	12	846	909	1238	1772	1238	1772	MSM_PHO_F01_R1	9588	1238	1772
I7GGA4;A0R5R4	29;29	I7GGA4	I7GGA4	>tr|I7GGA4|I7GGA4_MYCS2 FAD linked oxidase-like protein OS=Mycobacterium smegmatis (strain ATCC 700084 / mc(2)155) GN=MSMEI_6118 PE=4 SV=1;>tr|A0R5R4|A0R5R4_MYCS2 FAD binding domain protein OS=Mycobacterium smegmatis (strain ATCC 700084 / mc(2)155) GN=MSME	0.798017	5.76731	0.016318	47.916	15.214	47.916	2	S	AGVSRLLASYRAIPPSATVRLAKPTSNLFRA	LLAS(0.111)Y(0.85)RAIPPS(0.798)AT(0.241)VR	LLAS(-8.92)Y(8.92)RAIPPS(5.77)AT(-5.77)VR	11	2	-3.0379																0	0	0	467	29	29	467	506	730	1082	730	1082	MSM_PHO_F02_R1	26237	730	1082
A0R5T4;I7GGB1	173;183	A0R5T4	A0R5T4	>tr|A0R5T4|A0R5T4_MYCS2 Carboxylic ester hydrolase OS=Mycobacterium smegmatis (strain ATCC 700084 / mc(2)155) GN=MSMEG_6303 PE=3 SV=1;>tr|I7GGB1|I7GGB1_MYCS2 Carboxylic ester hydrolase OS=Mycobacterium smegmatis (strain ATCC 700084 / mc(2)155) GN=MSMEI_613	0.992558	21.26	4.28022e-79	103.1	86.229	103.1	1	S	SAFGGDPGNVTVFGQSAGGDSVVKLMLAEEA	DNISAFGGDPGNVTVFGQS(0.993)AGGDS(0.007)VVK	DNIS(-71.33)AFGGDPGNVT(-47.95)VFGQS(21.26)AGGDS(-21.26)VVK	19	3	0.16104	0.92119	0.92119	NaN	NaN	0.90548	0.90548	NaN	NaN	NaN	+	1	NaN	1	0	Median	21915000	11742000	10173000	469	173	173	194	207	281	411;412	281	412	MSM_PHO_F02_R1	39828	281	412
I7FUK0;A0R5T8	179;179	I7FUK0	I7FUK0	>tr|I7FUK0|I7FUK0_MYCS2 ABC amino acid transporter, ATP-binding component OS=Mycobacterium smegmatis (strain ATCC 700084 / mc(2)155) GN=MSMEI_6143 PE=4 SV=1;>tr|A0R5T8|A0R5T8_MYCS2 ABC transporter, ATP-binding protein OS=Mycobacterium smegmatis (strain ATC	0.5	0	7.91283e-17	74.364	65.413	74.364	1	S	ALAMRPKVVLFDEPTSALDPELVGEVLAVIK	VVLFDEPT(0.5)S(0.5)ALDPELVGEVLAVIK	VVLFDEPT(0)S(0)ALDPELVGEVLAVIK	9	3	0.3801																1803400	1803400	0	470	179	179	825	888	1216	1741	1216	1741	MSM_PHO_F02_R1	72832	1216	1741
I7GFQ6;A0R618	546;546	I7GFQ6	I7GFQ6	>tr|I7GFQ6|I7GFQ6_MYCS2 Fatty-acid-CoA ligase FadD32 OS=Mycobacterium smegmatis (strain ATCC 700084 / mc(2)155) GN=fadD32 PE=1 SV=1;>tr|A0R618|A0R618_MYCS2 Acyl-CoA synthase OS=Mycobacterium smegmatis (strain ATCC 700084 / mc(2)155) GN=MSMEG_6393 PE=1 SV=1	0.5	0	1.6051e-07	77.959	63.337	77.959	1	S	FENAHSGIKRDPDDTSEQLVIVAERAPGAHK	RDPDDT(0.5)S(0.5)EQLVIVAER	RDPDDT(0)S(0)EQLVIVAER	7	3	0.052703	3.1325	3.1325	NaN	NaN	3.7713	3.7713	NaN	NaN	NaN		1	NaN	1	0	Median	3121300	797290	2324000	476	546	546	579	625	865	1267	865	1267	MSM_PHO_F03_R1	29619	865	1267
I7FN17;A0R678	211;213	I7FN17	I7FN17	>tr|I7FN17|I7FN17_MYCS2 6-oxohexanoate dehydrogenase, succinate-semialdehyde dehydrogenase (NADP+) OS=Mycobacterium smegmatis (strain ATCC 700084 / mc(2)155) GN=MSMEI_6284 PE=4 SV=1;>tr|A0R678|A0R678_MYCS2 [NADP+] succinate-semialdehyde dehydrogenase OS=My	0.642108	3.75998	7.65832e-12	74.649	46.766	74.649	1	S	NIIADPRVAAVSLTGSERAGAAVAEIAGRNL	VAAVS(0.088)LT(0.27)GS(0.642)ER	VAAVS(-8.64)LT(-3.76)GS(3.76)ER	9	2	-0.43818																1192200	0	1192200	481	211	211	751	808	1117	1609	1117	1609	MSM_PHO_F01_R1	12370	1117	1609
I7GFV6;A0R6E4	143;143	I7GFV6	I7GFV6	>tr|I7GFV6|I7GFV6_MYCS2 Pyridoxamine 5'-phosphate oxidase-related, FMN-binding protein OS=Mycobacterium smegmatis (strain ATCC 700084 / mc(2)155) GN=MSMEI_6345 PE=1 SV=1;>tr|A0R6E4|A0R6E4_MYCS2 Pyridoxamine 5'-phosphate oxidase family protein OS=Mycobacter	0.643683	6.98354	0.00502641	40.211	21.798	40.211	2	S	AHLDAVAAAKYYIDYSDFSVWVLRVQRVRWV	Y(0.268)Y(0.268)IDY(0.771)S(0.644)DFS(0.05)VWVLR	Y(-6.98)Y(-6.98)IDY(6.98)S(6.98)DFS(-12.16)VWVLR	6	3	0.95291	0.96672	NaN	0.96672	NaN	0.26772	NaN	0.26772	NaN	NaN		2	NaN	1	0	Median	6799400	3324400	3475000	487	143	143	859	922	1252	1787	1252	1787	MSM_PHO_F01_R1	16969	1252	1787
I7GB17;A0R6G6	61;61	I7GB17	I7GB17	>tr|I7GB17|I7GB17_MYCS2 Anti-sigma factor antagonist OS=Mycobacterium smegmatis (strain ATCC 700084 / mc(2)155) GN=MSMEI_6366 PE=4 SV=1;>tr|A0R6G6|A0R6G6_MYCS2 Anti-sigma factor antagonist OS=Mycobacterium smegmatis (strain ATCC 700084 / mc(2)155) GN=MSMEG	0.999997	57.589	0	162.91	162.91	162.91	1	S	LDDLRLDCADLTFCDSAGLSGLLNIHRQTSP	LDCADLTFCDS(1)AGLSGLLNIHR	LDCADLT(-57.59)FCDS(57.59)AGLS(-58.14)GLLNIHR	11	3	0.21557	1.3519	1.3519	NaN	NaN	1.3027	1.3027	NaN	NaN	NaN	+	1	NaN	1	0	Median	30522000	14208000	16314000	489	61	61	440	474	677;678	989;990;991;992;993;994;995	677	990	MSM_PHO_F02_R1	56086	677	990
I7GB95;A0R6N7	31;31	I7GB95	I7GB95	>tr|I7GB95|I7GB95_MYCS2 Metallophosphoesterase OS=Mycobacterium smegmatis (strain ATCC 700084 / mc(2)155) GN=MSMEI_6436 PE=4 SV=1;>tr|A0R6N7|A0R6N7_MYCS2 Integral membrane protein OS=Mycobacterium smegmatis (strain ATCC 700084 / mc(2)155) GN=MSMEG_6614 PE=	0.99572	22.3712	0.00116004	60.549	45.649	60.549	3	S	YVWTRLAKNTTTPGRSRRVATVLFLIPTALL	NT(0.837)T(0.906)T(0.261)PGRS(0.996)RR	NT(6.57)T(8.96)T(-6.57)PGRS(22.37)RR	8	2	-0.58579																9206000	0	9206000	493	31	31	549	595	833	1225	833	1225	MSM_PHO_F03_R1	18380	833	1225
I7GGN1;A0R6Z6	9;9	I7GGN1	I7GGN1	>tr|I7GGN1|I7GGN1_MYCS2 ABC transporter, permease protein OS=Mycobacterium smegmatis (strain ATCC 700084 / mc(2)155) GN=MSMEI_6543 PE=4 SV=1;>tr|A0R6Z6|A0R6Z6_MYCS2 ABC transporter, permease protein OS=Mycobacterium smegmatis (strain ATCC 700084 / mc(2)155	0.942806	12.1707	0.0156636	41.242	41.242	41.242	1	S	_______MTDVSRSDSGPFVPQDRPRTYRWR	S(0.057)DS(0.943)GPFVPQDRPR	S(-12.17)DS(12.17)GPFVPQDRPR	3	3	-0.42439	0.51501	0.51501	NaN	NaN	0.6382	0.6382	NaN	NaN	NaN	+	1	NaN	1	0	Median	5403800	3602400	1801500	500	9	9	615	662	923	1341	923	1341	MSM_PHO_F03_R1	19906	923	1341
I7FPA1;A0R7D6	17;17	I7FPA1	I7FPA1	>tr|I7FPA1|I7FPA1_MYCS2 Mandelate racemase/muconate lactonizing enzyme OS=Mycobacterium smegmatis (strain ATCC 700084 / mc(2)155) GN=MSMEI_6689 PE=4 SV=1;>tr|A0R7D6|A0R7D6_MYCS2 Isomerase OS=Mycobacterium smegmatis (strain ATCC 700084 / mc(2)155) GN=MSMEG_	0.730561	4.33126	0.00600707	41.047	12.692	41.047	2	S	IITGVDVHVVNLPLTSPFRSSFETKTGETRT	MIIT(1)GVDVHVVNLPLT(0.27)S(0.731)PFR	MIIT(37.93)GVDVHVVNLPLT(-4.33)S(4.33)PFR	17	3	-3.618																1843600	0	1843600	509	17	17	514	555	785	1160	785	1160	MSM_PHO_F02_R1	50991	785	1160
I7GG99;A0R7G1	540;540	I7GG99	I7GG99	>tr|I7GG99|I7GG99_MYCS2 Conserved transmembrane protein OS=Mycobacterium smegmatis (strain ATCC 700084 / mc(2)155) GN=MSMEI_6715 PE=4 SV=1;>tr|A0R7G1|A0R7G1_MYCS2 Uncharacterized protein OS=Mycobacterium smegmatis (strain ATCC 700084 / mc(2)155) GN=MSMEG_6	0.903394	11.4436	0.00458368	43.955	31.534	43.955	1	S	TASRVRAERASAAGISDQTRPQRTVDDRLA_	AS(0.032)AAGIS(0.903)DQT(0.065)RPQR	AS(-14.53)AAGIS(11.44)DQT(-11.44)RPQR	7	2	0.33166	2.5092	2.5092	NaN	NaN	3.0519	3.0519	NaN	NaN	NaN	+	1	NaN	1	0	Median	7638800	2576900	5061900	512	540	540	113	123	178	268	178	268	MSM_PHO_F03_R1	10262	178	268
I7GBY1;A0R7G7	127;127	I7GBY1	I7GBY1	>tr|I7GBY1|I7GBY1_MYCS2 Alpha/beta hydrolase fold protein OS=Mycobacterium smegmatis (strain ATCC 700084 / mc(2)155) GN=MSMEI_6721 PE=4 SV=1;>tr|A0R7G7|A0R7G7_MYCS2 Putative hydrolase OS=Mycobacterium smegmatis (strain ATCC 700084 / mc(2)155) GN=MSMEG_6906	0.980933	17.1137	5.78941e-26	83.252	65.623	51.535	1	S	VLRDLAPEPRLVVGMSLGGLTALRIAATEPA	LVVGMS(0.981)LGGLT(0.019)ALR	LVVGMS(17.11)LGGLT(-17.11)ALR	6	2	-0.25018																1303400	1303400	0	514	127	127	505	545;546	775;776	1149;1150	776	1150	MSM_PHO_F02_R1	43462	775	1149
A0R7J1;I7FPF9	34;44	A0R7J1	A0R7J1	>tr|A0R7J1|A0R7J1_MYCS2 N-acetylmuramoyl-L-alanine amidase OS=Mycobacterium smegmatis (strain ATCC 700084 / mc(2)155) GN=MSMEG_6935 PE=4 SV=1;>tr|I7FPF9|I7FPF9_MYCS2 Uncharacterized protein OS=Mycobacterium smegmatis (strain ATCC 700084 / mc(2)155) GN=MSME	0.499946	0	0	177.29	165.7	177.29	1	S	ALAALGLIENPDTDLSTGRHVALDVFDDELD	AALAALGLIENPDTDLS(0.5)T(0.5)GR	AALAALGLIENPDT(-36.67)DLS(0)T(0)GR	17	3	-0.075595	0.93875	0.93875	NaN	NaN	0.87298	0.87298	NaN	NaN	NaN		1	NaN	1	0	Median	158150000	84685000	73463000	515	34	34	14	15	22	32;33;34;35	22	33	MSM_PHO_F02_R1	48164	22	33
A0R7J1;I7FPF9	234;244	A0R7J1	A0R7J1	>tr|A0R7J1|A0R7J1_MYCS2 N-acetylmuramoyl-L-alanine amidase OS=Mycobacterium smegmatis (strain ATCC 700084 / mc(2)155) GN=MSMEG_6935 PE=4 SV=1;>tr|I7FPF9|I7FPF9_MYCS2 Uncharacterized protein OS=Mycobacterium smegmatis (strain ATCC 700084 / mc(2)155) GN=MSME	0.992184	21.9302	0.0156905	46.206	8.549	46.206	1	S	RLEGRMTAIGMDTVLSRPPNRSPSDAERAQT	MT(0.001)AIGMDT(0.006)VLS(0.992)R	MT(-28.34)AIGMDT(-21.93)VLS(21.93)R	11	2	2.7508																0	0	0	515	234	234	526	568	798	1173	798	1173	MSM_PHO_F03_R1	23690	798	1173
A4ZHS2	8	A4ZHS2	A4ZHS2	>tr|A4ZHS2|A4ZHS2_MYCS2 Putative ferredoxin-NADP reductase OS=Mycobacterium smegmatis (strain ATCC 700084 / mc(2)155) GN=MSMEG2086 PE=4 SV=1	0.837761	8.12573	0.0080242	44.543	16.11	44.543	1	S	________MTEGLLSSSVRHRMRPYHVAIVG	T(0.002)EGLLS(0.031)S(0.838)S(0.129)VRHR	T(-25.44)EGLLS(-14.34)S(8.13)S(-8.13)VRHR	7	2	-3.351																0	0	0	520	8	8	687	739	1027	1489	1027	1489	MSM_PHO_F01_R1	15970	1027	1489
Q3L886;I7FDA8	14;14	Q3L886	Q3L886	>tr|Q3L886|Q3L886_MYCS2 Uncharacterized protein OS=Mycobacterium smegmatis (strain ATCC 700084 / mc(2)155) GN=Rv0926c PE=4 SV=1;>tr|I7FDA8|I7FDA8_MYCS2 Dihydrodipicolinate reductase OS=Mycobacterium smegmatis (strain ATCC 700084 / mc(2)155) GN=MSMEI_0397 P	0.797028	5.95179	0.00735868	48.899	22.607	48.899	1	S	__MRRIAVWGTGNMGSTAIRSAVAFPGLELA	MRRIAVWGT(0.001)GNMGS(0.797)T(0.202)AIR	MRRIAVWGT(-31.75)GNMGS(5.95)T(-5.95)AIR	14	2	4.007																0	0	0	534	14	14	520	562	792	1167	792	1167	MSM_PHO_F02_R1	11996	792	1167
I7FJV9	36	I7FJV9	I7FJV9	>tr|I7FJV9|I7FJV9_MYCS2 Translation initiation factor IF-2 OS=Mycobacterium smegmatis (strain ATCC 700084 / mc(2)155) GN=infB PE=3 SV=1	0.96072	15.5458	0.00022931	73.722	50.349	51.073	1	S	LLATLKEQGEFVKSASSTVEAPVARRLRETF	S(0.003)AS(0.961)S(0.027)T(0.009)VEAPVAR	S(-24.86)AS(15.55)S(-15.55)T(-20.12)VEAPVAR	3	2	0.2265																0	0	0	535	36	36	607	654	905;906	1320;1321	906	1321	MSM_PHO_F03_R1	15209	905	1320
I7FX00	9	I7FX00	I7FX00	>tr|I7FX00|I7FX00_MYCS2 Conserved membrane protein OS=Mycobacterium smegmatis (strain ATCC 700084 / mc(2)155) GN=MSMEI_0772 PE=4 SV=1	0.762272	6.16978	7.95549e-12	71.592	50.859	71.592	1	S	_______MTVELAHPSTEPLASRSPTTPAHP	TVELAHPS(0.762)T(0.184)EPLAS(0.054)R	T(-63.58)VELAHPS(6.17)T(-6.17)EPLAS(-11.53)R	8	2	1.5851																0	0	0	538	9	9	735	791	1096	1579	1096	1579	MSM_PHO_F03_R1	28680	1096	1579
Q3I5Q7;I7FXA5	153;153	Q3I5Q7	Q3I5Q7	>tr|Q3I5Q7|Q3I5Q7_MYCS2 HBHA-like protein OS=Mycobacterium smegmatis (strain ATCC 700084 / mc(2)155) GN=MSMEG_0919 PE=4 SV=1;>tr|I7FXA5|I7FXA5_MYCS2 Uncharacterized protein OS=Mycobacterium smegmatis (strain ATCC 700084 / mc(2)155) GN=MSMEI_0897 PE=4 SV=1	0.471313	0	7.94107e-08	65.766	45.775	65.766		S	DQAVELTQEALGTVASQTRAVGERAAKLVGV	VETYTDQAVELT(0.003)QEALGT(0.054)VAS(0.471)QT(0.471)R	VET(-62.01)Y(-62.11)T(-62.01)DQAVELT(-21.6)QEALGT(-9.4)VAS(0)QT(0)R	21	3	-0.79683																0	0	0	539	153	153	776	835			1154	1654	MSM_PHO_F02_R1	53059	1154	1654
I7FY36	113	I7FY36	I7FY36	>tr|I7FY36|I7FY36_MYCS2 Uncharacterized protein OS=Mycobacterium smegmatis (strain ATCC 700084 / mc(2)155) GN=MSMEI_1364 PE=4 SV=1	0.787074	8.03144	0.0142642	40.352	8.8577	40.352	1	S	HAGVAVDGAHTGRGTSCRSQRRTGRHLHGAR	GT(0.124)S(0.787)CRS(0.089)QRR	GT(-8.03)S(8.03)CRS(-9.46)QRR	3	2	-3.5761																286470	286470	0	540	113	113	353	377	523	754	523	754	MSM_PHO_F02_R1	16767	523	754
I7G163	504	I7G163	I7G163	>tr|I7G163|I7G163_MYCS2 Regulatory protein, LuxR OS=Mycobacterium smegmatis (strain ATCC 700084 / mc(2)155) GN=MSMEI_2963 PE=4 SV=1	0.839606	7.18886	0.0102958	41.621	21.589	41.621	1	S	LPRAIAFAMRGVADESTLIDVDQHRHPGWRY	GVADES(0.84)T(0.16)LIDVDQHR	GVADES(7.19)T(-7.19)LIDVDQHR	6	2	0.00048147																428250	428250	0	542	504	504	356	382	540	774	540	774	MSM_PHO_F02_R1	24006	540	774
I7G1I7	9	I7G1I7	I7G1I7	>tr|I7G1I7|I7G1I7_MYCS2 Xylulokinase OS=Mycobacterium smegmatis (strain ATCC 700084 / mc(2)155) GN=MSMEI_3174 PE=4 SV=1	0.380914	1.31735	0.00710999	51.495	34.315	51.495		S	_______MTLVAGIDSSTQSCKIVVCDADSG	TLVAGIDS(0.381)S(0.281)T(0.281)QS(0.057)CK	T(-36.89)LVAGIDS(1.32)S(-1.32)T(-1.32)QS(-8.29)CK	8	2	-0.94305																0	0	0	543	9	9	712	765			1060	1537	MSM_PHO_F03_R1	21898	1060	1537
I7G1I7	10	I7G1I7	I7G1I7	>tr|I7G1I7|I7G1I7_MYCS2 Xylulokinase OS=Mycobacterium smegmatis (strain ATCC 700084 / mc(2)155) GN=MSMEI_3174 PE=4 SV=1	0.313399	0	0.00495374	52.93	37.9	52.93		S	______MTLVAGIDSSTQSCKIVVCDADSGS	TLVAGIDS(0.254)S(0.313)T(0.119)QS(0.313)CK	T(-43.01)LVAGIDS(-0.91)S(0)T(-4.2)QS(0)CK	9	2	-0.12885																0	0	0	543	10	10	712	765			1059	1534	MSM_PHO_F02_R1	16779	1059	1534
I7G1I7	13	I7G1I7	I7G1I7	>tr|I7G1I7|I7G1I7_MYCS2 Xylulokinase OS=Mycobacterium smegmatis (strain ATCC 700084 / mc(2)155) GN=MSMEI_3174 PE=4 SV=1	0.313399	0	0.00495374	52.93	37.9	52.93		S	___MTLVAGIDSSTQSCKIVVCDADSGSVVR	TLVAGIDS(0.254)S(0.313)T(0.119)QS(0.313)CK	T(-43.01)LVAGIDS(-0.91)S(0)T(-4.2)QS(0)CK	12	2	-0.12885																0	0	0	543	13	13	712	765			1059	1534	MSM_PHO_F02_R1	16779	1059	1534
Q3L885;I7G359	3411;3411	Q3L885	Q3L885	>tr|Q3L885|Q3L885_MYCS2 Polyketide synthase OS=Mycobacterium smegmatis (strain ATCC 700084 / mc(2)155) GN=pks PE=4 SV=1;>tr|I7G359|I7G359_MYCS2 Type I polyketide synthase OS=Mycobacterium smegmatis (strain ATCC 700084 / mc(2)155) GN=pks PE=4 SV=1	0.999355	35.6381	0.0117252	42.052	20.233	42.052	2	S	PERFRTTLAPKAYGASHLDRLTRDDDLDFFI	FRT(0.004)T(0.004)LAPKAY(0.993)GAS(0.999)HLDR	FRT(-24.31)T(-24.31)LAPKAY(24.31)GAS(35.64)HLDR	13	3	2.2829																0	0	0	544	3411	3411	282	301	412	603	412	603	MSM_PHO_F02_R1	37437	412	603
I7G406	4	I7G406	I7G406	>tr|I7G406|I7G406_MYCS2 Phenylacetic acid degradation-like protein OS=Mycobacterium smegmatis (strain ATCC 700084 / mc(2)155) GN=MSMEI_1398 PE=4 SV=1	0.474432	0	0.0154799	46.426	16.682	46.426		S	____________MTLSTSTYRAWQRLAGIPL	T(0.047)LS(0.474)T(0.474)S(0.002)T(0.002)YR	T(-10.03)LS(0)T(0)S(-23.78)T(-23.78)Y(-39.21)R	3	2	2.9774																0	0	0	545	4	4	711	764			1058	1533	MSM_PHO_F03_R1	15697	1058	1533
I7G8K2	24	I7G8K2	I7G8K2	>tr|I7G8K2|I7G8K2_MYCS2 Major facilitator superfamily MFS_1 OS=Mycobacterium smegmatis (strain ATCC 700084 / mc(2)155) GN=MSMEI_5542 PE=4 SV=1	0.810378	6.3092	1.72085e-19	76.329	52.894	76.329	1	S	PGDRGAEHPGMANYPSDETHRRPRRSSMPSS	GAEHPGMANYPS(0.81)DET(0.19)HR	GAEHPGMANY(-41.84)PS(6.31)DET(-6.31)HR	12	3	0.68485																3109900	3109900	0	547	24	24	292	311	427	625	427	625	MSM_PHO_F02_R1	9049	427	625
O85501	119	O85501	O85501	>sp|O85501|NDK_MYCS2 Nucleoside diphosphate kinase OS=Mycobacterium smegmatis (strain ATCC 700084 / mc(2)155) GN=ndk PE=3 SV=1	0.49744	2.77877	2.14867e-57	99.836	88.41	99.836		S	RGDFALITQDNLVHGSDSPESAAREIALWFP	GDFALIT(0.217)QDNLVHGS(0.497)DS(0.262)PES(0.023)AAR	GDFALIT(-3.6)QDNLVHGS(2.78)DS(-2.78)PES(-13.32)AAR	15	3	-0.45268																0	0	0	553	119	119	303	324			443	646	MSM_PHO_F02_R1	37062	443	646
Q9AFI5	132	Q9AFI5	Q9AFI5	>sp|Q9AFI5|SSB_MYCS2 Single-stranded DNA-binding protein OS=Mycobacterium smegmatis (strain ATCC 700084 / mc(2)155) GN=ssb PE=1 SV=1	0.58616	1.51514	0.0023178	51.688	27.188	51.688	1	S	VNKASRSGGGGGGFGSGGGGSRQSEPKDDPW	SGGGGGGFGS(0.586)GGGGS(0.414)R	S(-32.7)GGGGGGFGS(1.52)GGGGS(-1.52)R	10	2	-0.27973	0.67094	0.67094	NaN	NaN	0.57054	0.57054	NaN	NaN	NaN		1	NaN	1	0	Median	1080500	643260	437220	556	132	132	632	680	943	1367	943	1367	MSM_PHO_F01_R1	6535	943	1367
I7G2B3;A0QNE2	69;69	I7G2B3	I7G2B3	>tr|I7G2B3|I7G2B3_MYCS2 Putative conserved membrane protein OS=Mycobacterium smegmatis (strain ATCC 700084 / mc(2)155) GN=MSMEI_0009 PE=4 SV=1;>tr|A0QNE2|A0QNE2_MYCS2 Uncharacterized protein OS=Mycobacterium smegmatis (strain ATCC 700084 / mc(2)155) GN=MSM	0.999785	36.6831	0.00215799	57.39	28.936	47.058	1	T	GVSRTAQQPGQPLGDTEQQPRPAPRPEPRET	TAQQPGQPLGDT(1)EQQPR	T(-36.68)AQQPGQPLGDT(36.68)EQQPR	12	2	0.11359	1.5594	1.5594	NaN	NaN	1.8591	1.8591	NaN	NaN	NaN	+	1	11.009	2	0	Median	5342100	2019700	3322400	1	69	69	672	720	987;988	1422;1423	988	1423	MSM_PHO_F03_R1	14058	987	1422
I7G2C2;A0QNF6	2;2	I7G2C2	I7G2C2	>tr|I7G2C2|I7G2C2_MYCS2 Putative peptidyl-prolyl cis-trans isomerase A OS=Mycobacterium smegmatis (strain ATCC 700084 / mc(2)155) GN=ppiA PE=4 SV=1;>tr|A0QNF6|A0QNF6_MYCS2 Peptidyl-prolyl cis-trans isomerase OS=Mycobacterium smegmatis (strain ATCC 700084 /	0.611499	1.97003	8.98378e-63	97.384	73.273	97.384	1	T	______________MTSPIQTATATLHTNRG	T(0.611)S(0.389)PIQTATATLHTNR	T(1.97)S(-1.97)PIQT(-73.98)AT(-81.31)AT(-78.43)LHT(-84.1)NR	1	2	0.45872																0	0	0	6	2	2	724	779	1082	1564	1082	1564	MSM_PHO_F02_R1	27460	1082	1564
A0QNG1	309	A0QNG1	A0QNG1	>sp|A0QNG1|PKNB_MYCS2 Serine/threonine-protein kinase PknB OS=Mycobacterium smegmatis (strain ATCC 700084 / mc(2)155) GN=pknB PE=1 SV=1	1	40.8568	0.00665894	40.857	27.457	40.857	1	T	TSMLAAPPADRAGAATQDMPVPRPAGYSKQR	AGAAT(1)QDMPVPR	AGAAT(40.86)QDMPVPR	5	2	-0.19377	3.9744	3.9744	NaN	NaN	4.5697	4.5697	NaN	NaN	NaN	+	1	NaN	1	0	Median	1441600	357860	1083700	7	309	309	63	67	108	168	108	168	MSM_PHO_F02_R1	9387	108	168
A0QNG1	171	A0QNG1	A0QNG1	>sp|A0QNG1|PKNB_MYCS2 Serine/threonine-protein kinase PknB OS=Mycobacterium smegmatis (strain ATCC 700084 / mc(2)155) GN=pknB PE=1 SV=1	0.473312	0.899163	3.42408e-11	68.211	56.379	45.941		T	DFGIARALADTGNSVTQTAAVIGTAQYLSPE	ALADT(0.052)GNS(0.052)VT(0.473)QT(0.385)AAVIGT(0.036)AQY(0.002)LSPEQAR	ALADT(-9.62)GNS(-9.62)VT(0.9)QT(-0.9)AAVIGT(-11.16)AQY(-23.35)LS(-33.98)PEQAR	10	3	-0.20997																0	0	0	7	171	171	88	93			140	209	MSM_PHO_F02_R1	35316	139	208
A0QNG1	173	A0QNG1	A0QNG1	>sp|A0QNG1|PKNB_MYCS2 Serine/threonine-protein kinase PknB OS=Mycobacterium smegmatis (strain ATCC 700084 / mc(2)155) GN=pknB PE=1 SV=1	0.395122	0	3.42408e-11	68.211	56.379	68.211		T	GIARALADTGNSVTQTAAVIGTAQYLSPEQA	ALADT(0.111)GNS(0.098)VT(0.395)QT(0.395)AAVIGTAQYLSPEQAR	ALADT(-5.5)GNS(-6.04)VT(0)QT(0)AAVIGT(-37.01)AQY(-52.4)LS(-58.93)PEQAR	12	3	-0.93288																0	0	0	7	173	173	88	93			139	208	MSM_PHO_F02_R1	41502	139	208
I7F4E4;A0QNG2	310;310	I7F4E4	I7F4E4	>tr|I7F4E4|I7F4E4_MYCS2 Serine/threonine-protein kinases pknA OS=Mycobacterium smegmatis (strain ATCC 700084 / mc(2)155) GN=pknA PE=4 SV=1;>tr|A0QNG2|A0QNG2_MYCS2 Serine/threonine protein kinase PknA OS=Mycobacterium smegmatis (strain ATCC 700084 / mc(2)15	0.999561	33.5749	2.10924e-05	72.289	16.568	72.289	1	T	AAVPSAAQARASADLTGRAPVTAARARPTAT	ASADLT(1)GR	AS(-33.57)ADLT(33.57)GR	6	2	-0.35989	4.0548	4.0548	NaN	NaN	1.8364	1.8364	NaN	NaN	NaN	+	1	116.69	2	0	Median	24666000	4865100	19800000	8	310	310	114	124	179;180	269;270	180	270	MSM_PHO_F02_R1	8659	180	270
I7F4E4;A0QNG2	224;224	I7F4E4	I7F4E4	>tr|I7F4E4|I7F4E4_MYCS2 Serine/threonine-protein kinases pknA OS=Mycobacterium smegmatis (strain ATCC 700084 / mc(2)155) GN=pknA PE=4 SV=1;>tr|A0QNG2|A0QNG2_MYCS2 Serine/threonine protein kinase PknA OS=Mycobacterium smegmatis (strain ATCC 700084 / mc(2)15	0.999699	35.2187	0.00288222	66.636	47.193	51.225	1	T	ESVSGKRPFTGDGALTVAMKHIKETPPPLPA	RPFTGDGALT(1)VAMK	RPFT(-35.22)GDGALT(35.22)VAMK	10	3	0.23397	2.4821	2.4821	NaN	NaN	2.5571	2.5571	NaN	NaN	NaN	+	1	3.1268	3	0	Median	24487000	7152200	17335000	8	224	224	591	637;638	881;882;883	1291;1292;1293;1294	882	1293	MSM_PHO_F02_R1	18464	881	1291
A0QNH4	417	A0QNH4	A0QNH4	>sp|A0QNH4|SAEA_MYCS2 Putative ESX-1 scaffolding and assembly protein SaeA OS=Mycobacterium smegmatis (strain ATCC 700084 / mc(2)155) GN=saeA PE=4 SV=1	0.698617	5.29806	9.73077e-06	77.505	48.434	77.505	1	T	GLTPELRVTQDLTEETGSDGRRRARLTGVTW	VTQDLT(0.095)EET(0.699)GS(0.206)DGR	VT(-51.14)QDLT(-8.66)EET(5.3)GS(-5.3)DGR	9	2	-0.52042	1.4574	1.4574	NaN	NaN	1.424	1.424	NaN	NaN	NaN		1	NaN	1	0	Median	4400000	1927400	2472600	11	417	417	819	882	1210	1733	1210	1733	MSM_PHO_F02_R1	10442	1210	1733
A0QNI2	10	A0QNI2	A0QNI2	>tr|A0QNI2|A0QNI2_MYCS2 Uncharacterized protein OS=Mycobacterium smegmatis (strain ATCC 700084 / mc(2)155) GN=MSMEG_0052 PE=4 SV=1	0.999735	35.762	0.000498082	56.684	32.203	56.684	1	T	______MTDAEFDLATGEFDVGLVRAGAAAA	TDAEFDLAT(1)GEFDVGLVR	T(-35.76)DAEFDLAT(35.76)GEFDVGLVR	9	2	0.63789																0	0	0	12	10	10	680	728	997;998	1433;1434;1435	998	1435	MSM_PHO_F02_R1	53965	998	1435
I7F4I6;A0QNJ7	22;22	I7F4I6	I7F4I6	>tr|I7F4I6|I7F4I6_MYCS2 Conserved hypothetical proline and alanine rich protein OS=Mycobacterium smegmatis (strain ATCC 700084 / mc(2)155) GN=MSMEI_0068 PE=4 SV=1;>tr|A0QNJ7|A0QNJ7_MYCS2 Uncharacterized protein OS=Mycobacterium smegmatis (strain ATCC 70008	0.996029	24.1164	7.76991e-96	113.51	100.22	113.51	1	T	RLFHSSEPGKPVDDATITVDRDAILKATAAT	LFHSSEPGKPVDDAT(0.996)IT(0.004)VDR	LFHS(-47.44)S(-40.34)EPGKPVDDAT(24.12)IT(-24.12)VDR	15	3	0.14496	3.4852	3.4852	NaN	NaN	3.3576	3.3576	NaN	NaN	NaN	+	1	NaN	1	0	Median	28098000	6359000	21739000	14	22	22	451	486	697	1021;1022	697	1022	MSM_PHO_F02_R1	19039	697	1022
A0QP18	727	A0QP18	A0QP18	>sp|A0QP18|MMPLB_MYCS2 Mycolic acid-containing lipids exporter MmpL11 OS=Mycobacterium smegmatis (strain ATCC 700084 / mc(2)155) GN=mmpL11 PE=3 SV=1	0.999903	43.1566	0.00800001	43.841	21.892	43.841	1	T	LPEVDFEKPLPKIEVTDLVIIPDNIAALGPS	IEVT(1)DLVIIPDNIAALGPSGSDLR	IEVT(43.16)DLVIIPDNIAALGPS(-43.16)GS(-43.16)DLR	4	3	-0.85351																603370	0	603370	22	727	727	396	425	618	892	618	892	MSM_PHO_F02_R1	62506	618	892
I7G2R2;A0QP27	979;979	I7G2R2	I7G2R2	>tr|I7G2R2|I7G2R2_MYCS2 Drug exporters of the RND superfamily-like protein OS=Mycobacterium smegmatis (strain ATCC 700084 / mc(2)155) GN=mmpL3 PE=4 SV=1;>tr|A0QP27|A0QP27_MYCS2 Membrane protein, MmpL family protein OS=Mycobacterium smegmatis (strain ATCC 7	0.86189	8.13612	7.007e-11	82.663	54.312	57.434	1	T	TTAIPTPPQREQEPSTEKLNTREDAPEDPET	EQEPS(0.132)T(0.862)EKLNT(0.006)R	EQEPS(-8.14)T(8.14)EKLNT(-21.78)R	6	3	0.091365	1.0959	1.0959	NaN	NaN	1.3531	1.3531	NaN	NaN	NaN	+	1	NaN	1	0	Median	10118000	4942100	5175800	24	979	979	257	273	370;371	548;549;550;551	371	551	MSM_PHO_F03_R1	11107	370	548
I7G2R2;A0QP27	840;840	I7G2R2	I7G2R2	>tr|I7G2R2|I7G2R2_MYCS2 Drug exporters of the RND superfamily-like protein OS=Mycobacterium smegmatis (strain ATCC 700084 / mc(2)155) GN=mmpL3 PE=4 SV=1;>tr|A0QP27|A0QP27_MYCS2 Membrane protein, MmpL family protein OS=Mycobacterium smegmatis (strain ATCC 7	0.761508	5.04202	1.13659e-128	114.88	102.41	85.596	1	T	QPPQAPAQQAGDEPATTRFAMARNAVRNAVN	ISTPPQPPQPPQAPAQQAGDEPAT(0.762)T(0.238)R	IS(-69.13)T(-69.37)PPQPPQPPQAPAQQAGDEPAT(5.04)T(-5.04)R	24	3	-0.766	1.4038	1.4038	NaN	NaN	1.4243	1.4243	NaN	NaN	NaN	+	1	NaN	1	0	Median	69914000	29194000	40720000	24	840	840	416	448	646;647;648;649	941;942;943;944;945;946;947	648	945	MSM_PHO_F02_R1	15483	646	941
I7G2R2;A0QP27	922;922	I7G2R2	I7G2R2	>tr|I7G2R2|I7G2R2_MYCS2 Drug exporters of the RND superfamily-like protein OS=Mycobacterium smegmatis (strain ATCC 700084 / mc(2)155) GN=mmpL3 PE=4 SV=1;>tr|A0QP27|A0QP27_MYCS2 Membrane protein, MmpL family protein OS=Mycobacterium smegmatis (strain ATCC 7	0.398726	0	0.000966361	48.899	26.847	48.899		T	NVPQPPAQPQRPSTDTTRAMPPQGRPPAGPA	NVPQPPAQPQRPS(0.101)T(0.101)DT(0.399)T(0.399)R	NVPQPPAQPQRPS(-5.95)T(-5.95)DT(0)T(0)R	16	3	0.14838																0	0	0	24	922	922	551	597			835	1227	MSM_PHO_F03_R1	15386	835	1227
I7G2R2;A0QP27	923;923	I7G2R2	I7G2R2	>tr|I7G2R2|I7G2R2_MYCS2 Drug exporters of the RND superfamily-like protein OS=Mycobacterium smegmatis (strain ATCC 700084 / mc(2)155) GN=mmpL3 PE=4 SV=1;>tr|A0QP27|A0QP27_MYCS2 Membrane protein, MmpL family protein OS=Mycobacterium smegmatis (strain ATCC 7	0.398726	0	0.000966361	48.899	26.847	48.899		T	VPQPPAQPQRPSTDTTRAMPPQGRPPAGPAD	NVPQPPAQPQRPS(0.101)T(0.101)DT(0.399)T(0.399)R	NVPQPPAQPQRPS(-5.95)T(-5.95)DT(0)T(0)R	17	3	0.14838																0	0	0	24	923	923	551	597			835	1227	MSM_PHO_F03_R1	15386	835	1227
I7G1H3;A0QP49	58;58	I7G1H3	I7G1H3	>tr|I7G1H3|I7G1H3_MYCS2 Microcompartments protein OS=Mycobacterium smegmatis (strain ATCC 700084 / mc(2)155) GN=MSMEI_0265 PE=1 SV=1;>tr|A0QP49|A0QP49_MYCS2 Propanediol utilization protein PduA OS=Mycobacterium smegmatis (strain ATCC 700084 / mc(2)155) GN=	0.993966	21.0089	0.0122105	41.615	31.86	41.615	3	T	VAVIVTGEVGAVKAATEAGAETASQVGELVS	AAT(0.994)EAGAET(0.768)AS(0.239)QVGELVS(0.999)VHVIPR	AAT(21.01)EAGAET(5.16)AS(-5.16)QVGELVS(29.39)VHVIPR	3	3	2.6238																0	0	0	27	58	58	25	26	44	73	44	73	MSM_PHO_F01_R1	11059	44	73
I7G1H3;A0QP49	64;64	I7G1H3	I7G1H3	>tr|I7G1H3|I7G1H3_MYCS2 Microcompartments protein OS=Mycobacterium smegmatis (strain ATCC 700084 / mc(2)155) GN=MSMEI_0265 PE=1 SV=1;>tr|A0QP49|A0QP49_MYCS2 Propanediol utilization protein PduA OS=Mycobacterium smegmatis (strain ATCC 700084 / mc(2)155) GN=	0.768075	5.16132	0.0122105	41.615	31.86	41.615	3	T	GEVGAVKAATEAGAETASQVGELVSVHVIPR	AAT(0.994)EAGAET(0.768)AS(0.239)QVGELVS(0.999)VHVIPR	AAT(21.01)EAGAET(5.16)AS(-5.16)QVGELVS(29.39)VHVIPR	9	3	2.6238																0	0	0	27	64	64	25	26	44	73	44	73	MSM_PHO_F01_R1	11059	44	73
I7G1K3;A0QP93	357;361	I7G1K3	I7G1K3	>tr|I7G1K3|I7G1K3_MYCS2 Conserved membrane protein OS=Mycobacterium smegmatis (strain ATCC 700084 / mc(2)155) GN=MSMEI_0310 PE=4 SV=1;>tr|A0QP93|A0QP93_MYCS2 Uncharacterized protein OS=Mycobacterium smegmatis (strain ATCC 700084 / mc(2)155) GN=MSMEG_0317 P	0.530176	0.526411	2.73163e-19	68.96	60.069	68.96	2	T	FALRTESTLIDPGLDTADHGFFDTQGIQVPG	TESTLIDPGLDT(0.53)ADHGFFDT(0.47)QGIQVPGAEAKT(1)EK	T(-43.71)ES(-37.11)T(-37.11)LIDPGLDT(0.53)ADHGFFDT(-0.53)QGIQVPGAEAKT(39.01)EK	12	4	0.019909	1.353	NaN	1.353	NaN	1.2602	NaN	1.2602	NaN	NaN		2	NaN	1	0	Median	144940000	60720000	84221000	29	357	357	690;691	742;743;744	1031	1494;1495	1031	1495	MSM_PHO_F02_R1	47077	1031	1495
I7G1K3;A0QP93	365;369	I7G1K3	I7G1K3	>tr|I7G1K3|I7G1K3_MYCS2 Conserved membrane protein OS=Mycobacterium smegmatis (strain ATCC 700084 / mc(2)155) GN=MSMEI_0310 PE=4 SV=1;>tr|A0QP93|A0QP93_MYCS2 Uncharacterized protein OS=Mycobacterium smegmatis (strain ATCC 700084 / mc(2)155) GN=MSMEG_0317 P	0.625217	2.22281	1.07998e-15	63.761	48.676	63.761	1	T	LIDPGLDTADHGFFDTQGIQVPGAEAKTEKL	TESTLIDPGLDT(0.375)ADHGFFDT(0.625)QGIQVPGAEAK	T(-52.41)ES(-49.44)T(-46.14)LIDPGLDT(-2.22)ADHGFFDT(2.22)QGIQVPGAEAK	20	3	0.43482	1.2089	1.2089	NaN	NaN	1.1178	1.1178	NaN	NaN	NaN		1	NaN	1	0	Median	214820000	93711000	121110000	29	365	365	690;691	742;743;744	1030	1492;1493	1030	1493	MSM_PHO_F02_R1	48693	1030	1493
I7G1K3;A0QP93	377;381	I7G1K3	I7G1K3	>tr|I7G1K3|I7G1K3_MYCS2 Conserved membrane protein OS=Mycobacterium smegmatis (strain ATCC 700084 / mc(2)155) GN=MSMEI_0310 PE=4 SV=1;>tr|A0QP93|A0QP93_MYCS2 Uncharacterized protein OS=Mycobacterium smegmatis (strain ATCC 700084 / mc(2)155) GN=MSMEG_0317 P	0.999944	42.5683	1.58187e-104	107.15	97.63	107.15	1;2	T	FFDTQGIQVPGAEAKTEKLPAQRPTDLPPDR	TESTLIDPGLDTADHGFFDTQGIQVPGAEAKT(1)EK	T(-102.36)ES(-98.53)T(-98.53)LIDPGLDT(-59.5)ADHGFFDT(-42.57)QGIQVPGAEAKT(42.57)EK	32	4	0.0042289	1.0039	1.0039	1.353	NaN	0.9363	0.9363	1.2602	NaN	NaN	+	1	NaN	1	0	Median	280040000	128560000	151480000	29	377	377	691	743;744	1031;1032	1494;1495;1496;1497;1498;1499	1032	1498	MSM_PHO_F02_R1	47862	1032	1498
I7F5F7;A0QPE6	4;4	I7F5F7	I7F5F7	>tr|I7F5F7|I7F5F7_MYCS2 MaoC-like dehydratase OS=Mycobacterium smegmatis (strain ATCC 700084 / mc(2)155) GN=MSMEI_0364 PE=4 SV=1;>tr|A0QPE6|A0QPE6_MYCS2 MaoC like domain protein OS=Mycobacterium smegmatis (strain ATCC 700084 / mc(2)155) GN=MSMEG_0371 PE=4	0.92851	14.6762	0.0110324	40.968	15.603	40.968	1	T	____________MADTQTTQPSGLKNMARAV	MADT(0.929)QT(0.032)T(0.032)QPS(0.008)GLKNMAR	MADT(14.68)QT(-14.68)T(-14.68)QPS(-20.53)GLKNMAR	4	3	-1.7207																0	0	0	30	4	4	509	550	780	1155	780	1155	MSM_PHO_F01_R1	15236	780	1155
I7G1R8;A0QPF7	988;988	I7G1R8	I7G1R8	>tr|I7G1R8|I7G1R8_MYCS2 Transmembrane protein OS=Mycobacterium smegmatis (strain ATCC 700084 / mc(2)155) GN=mmpL4b PE=4 SV=1;>tr|A0QPF7|A0QPF7_MYCS2 Mmpl4b OS=Mycobacterium smegmatis (strain ATCC 700084 / mc(2)155) GN=mmpL4b PE=4 SV=1	0.907745	10.0507	5.80606e-282	146.2	118.23	54.898	1	T	SPGGPGGRLSDDDTPTGPMRTR_________	LS(0.003)DDDT(0.09)PT(0.908)GPMR	LS(-25.54)DDDT(-10.05)PT(10.05)GPMR	8	3	-0.089716	1.1605	1.1605	NaN	NaN	1.2742	1.2742	NaN	NaN	NaN	+	1	15.367	3	0	Median	123190000	58059000	65127000	34	988	988	483	522;523	748;749;750;751	1110;1111;1112;1113;1114;1115	750	1113	MSM_PHO_F03_R1	13103	751	1115
I7F5P7;A0QPM7	235;235	I7F5P7	I7F5P7	>tr|I7F5P7|I7F5P7_MYCS2 Gluconate permease OS=Mycobacterium smegmatis (strain ATCC 700084 / mc(2)155) GN=MSMEI_0439 PE=4 SV=1;>tr|A0QPM7|A0QPM7_MYCS2 Inner membrane permease YgbN OS=Mycobacterium smegmatis (strain ATCC 700084 / mc(2)155) GN=MSMEG_0452 PE=4	0.588326	4.55122	5.13423e-05	57.735	40.425	57.735	1	T	LFGEINGGRDIDATGTEADADGAGATGASRT	DIDAT(0.026)GT(0.588)EADADGAGAT(0.206)GAS(0.179)R	DIDAT(-13.55)GT(4.55)EADADGAGAT(-4.55)GAS(-5.16)R	7	2	0.58968	0.84942	0.84942	NaN	NaN	0.85793	0.85793	NaN	NaN	NaN		1	NaN	1	0	Median	3207400	1510500	1696800	38	235	235	180	192	263	389	263	389	MSM_PHO_F02_R1	11532	263	389
I7F5P7;A0QPM7	245;245	I7F5P7	I7F5P7	>tr|I7F5P7|I7F5P7_MYCS2 Gluconate permease OS=Mycobacterium smegmatis (strain ATCC 700084 / mc(2)155) GN=MSMEI_0439 PE=4 SV=1;>tr|A0QPM7|A0QPM7_MYCS2 Inner membrane permease YgbN OS=Mycobacterium smegmatis (strain ATCC 700084 / mc(2)155) GN=MSMEG_0452 PE=4	0.846449	7.51442	0.00931972	43.848	34.468	43.848	1	T	IDATGTEADADGAGATGASRTATRATPSFLT	DIDATGT(0.003)EADADGAGAT(0.846)GAS(0.15)R	DIDAT(-34.44)GT(-24.19)EADADGAGAT(7.51)GAS(-7.51)R	17	2	0.62687	0.81206	0.81206	NaN	NaN	1.014	1.014	NaN	NaN	NaN	+	1	NaN	1	0	Median	4134400	2177100	1957400	38	245	245	180	192	264	390	264	390	MSM_PHO_F03_R1	15181	264	390
I7F5V7;A0QPT6	213;216	I7F5V7	I7F5V7	>tr|I7F5V7|I7F5V7_MYCS2 ATPase BadF/BadG/BcrA/BcrD type OS=Mycobacterium smegmatis (strain ATCC 700084 / mc(2)155) GN=MSMEI_0499 PE=4 SV=1;>tr|A0QPT6|A0QPT6_MYCS2 BadF/BadG/BcrA/BcrD ATPase family protein OS=Mycobacterium smegmatis (strain ATCC 700084 / mc	1	44.9984	0.0102842	44.998	24.265	44.998	2	T	IEKWSGNRSKIAALATTVCDAARDGDEAAAQ	IAALAT(1)T(1)VCDAAR	IAALAT(45)T(45)VCDAAR	6	2	-0.79729																1201600000	1201600000	0	39	213	213	380	407	595	861	595	861	MSM_PHO_F03_R1	19853	595	861
I7F5V7;A0QPT6	214;217	I7F5V7	I7F5V7	>tr|I7F5V7|I7F5V7_MYCS2 ATPase BadF/BadG/BcrA/BcrD type OS=Mycobacterium smegmatis (strain ATCC 700084 / mc(2)155) GN=MSMEI_0499 PE=4 SV=1;>tr|A0QPT6|A0QPT6_MYCS2 BadF/BadG/BcrA/BcrD ATPase family protein OS=Mycobacterium smegmatis (strain ATCC 700084 / mc	1	44.9984	0.0102842	44.998	24.265	44.998	2	T	EKWSGNRSKIAALATTVCDAARDGDEAAAQI	IAALAT(1)T(1)VCDAAR	IAALAT(45)T(45)VCDAAR	7	2	-0.79729																1201600000	1201600000	0	39	214	214	380	407	595	861	595	861	MSM_PHO_F03_R1	19853	595	861
I7F5X1;A0QPV2	571;571	I7F5X1	I7F5X1	>tr|I7F5X1|I7F5X1_MYCS2 Serine/threonine-protein kinase transcriptional regulatory protein PknK OS=Mycobacterium smegmatis (strain ATCC 700084 / mc(2)155) GN=pknK PE=4 SV=1;>tr|A0QPV2|A0QPV2_MYCS2 Probable serine/threonine-protein kinase PknK OS=Mycobacter	0.789239	5.73417	1.4573e-71	107.72	87.127	40.384	1	T	SLTLRDRDDPVQLIETMTGRHHVISEFLAEN	DRDDPVQLIET(0.789)MT(0.211)GR	DRDDPVQLIET(5.73)MT(-5.73)GR	11	3	-0.51917	4.1161	4.1161	NaN	NaN	4.4121	4.4121	NaN	NaN	NaN	+	1	NaN	1	0	Median	14485000	3222600	11262000	42	571	571	202	215;216	290;291;292	423;424;425;426	292	426	MSM_PHO_F03_R1	35175	290	424
I7F5X1;A0QPV2	9;9	I7F5X1	I7F5X1	>tr|I7F5X1|I7F5X1_MYCS2 Serine/threonine-protein kinase transcriptional regulatory protein PknK OS=Mycobacterium smegmatis (strain ATCC 700084 / mc(2)155) GN=pknK PE=4 SV=1;>tr|A0QPV2|A0QPV2_MYCS2 Probable serine/threonine-protein kinase PknK OS=Mycobacter	1	73.8341	7.27799e-27	89.561	44.697	73.834	1	T	_______MVRNDPLPTQRDLPAGIPAELVAA	VRNDPLPT(1)QR	VRNDPLPT(73.83)QR	8	2	0.18215	8.3519	8.3519	NaN	NaN	10.289	10.289	NaN	NaN	NaN	+	1	NaN	1	0	Median	6088100	912080	5176100	42	9	9	537;810	581;873	815;1200	1196;1722	1200	1722	MSM_PHO_F03_R1	15140	815	1196
I7G3L5;A0QQ32	2;2	I7G3L5	I7G3L5	>tr|I7G3L5|I7G3L5_MYCS2 Transcriptional regulator, XRE family OS=Mycobacterium smegmatis (strain ATCC 700084 / mc(2)155) GN=MSMEI_0593 PE=4 SV=1;>tr|A0QQ32|A0QQ32_MYCS2 Helix-turn-helix domain protein OS=Mycobacterium smegmatis (strain ATCC 700084 / mc(2)1	0.943619	12.2366	0.0110136	52.391	19.391	52.391	1	T	______________MTSERLGEFLRARRAQL	MT(0.944)S(0.056)ERLGEFLR	MT(12.24)S(-12.24)ERLGEFLR	2	2	-0.92104																667970	0	667970	48	2	2	528	570	800	1175	800	1175	MSM_PHO_F02_R1	32126	800	1175
I7FE35;A0QQC9	13;13	I7FE35	I7FE35	>tr|I7FE35|I7FE35_MYCS2 Co-chaperone GrpE OS=Mycobacterium smegmatis (strain ATCC 700084 / mc(2)155) GN=grpE PE=3 SV=1;>tr|A0QQC9|A0QQC9_MYCS2 Protein GrpE OS=Mycobacterium smegmatis (strain ATCC 700084 / mc(2)155) GN=grpE PE=3 SV=1	0.708891	3.87173	0.00710302	45.357	22.807	45.357	1	T	___MTQDDSHEPVTITDKRRIDPETGEVREP	TQDDSHEPVT(0.291)IT(0.709)DK	T(-37.05)QDDS(-33.81)HEPVT(-3.87)IT(3.87)DK	12	2	0.57237																1270900	0	1270900	55	13	13	717	772	1070	1552	1070	1552	MSM_PHO_F02_R1	13731	1070	1552
I7FWX6;A0QQH1	74;74	I7FWX6	I7FWX6	>tr|I7FWX6|I7FWX6_MYCS2 Uncharacterized protein OS=Mycobacterium smegmatis (strain ATCC 700084 / mc(2)155) GN=MSMEI_0737 PE=4 SV=1;>tr|A0QQH1|A0QQH1_MYCS2 Uncharacterized protein OS=Mycobacterium smegmatis (strain ATCC 700084 / mc(2)155) GN=MSMEG_0753 PE=4	0.981653	17.3749	0	225.37	225.37	67.415	1	T	GDERRFTAPSSFDGSTQKIDTPPDPETEVFA	FTAPSSFDGS(0.018)T(0.982)QK	FT(-43.95)APS(-37.61)S(-37.61)FDGS(-17.37)T(17.37)QK	11	3	0.38031	1.0612	1.0612	NaN	NaN	1.1048	1.1048	NaN	NaN	NaN	+	1	17.333	5	0	Median	87628000	42608000	45019000	56	74	74	283;581	302;627	414;415;416;417;867;868	605;606;607;608;609;610;611;1269;1270;1271;1272	414	605	MSM_PHO_F02_R1	18071	417	610
I7FWX6;A0QQH1	43;43	I7FWX6	I7FWX6	>tr|I7FWX6|I7FWX6_MYCS2 Uncharacterized protein OS=Mycobacterium smegmatis (strain ATCC 700084 / mc(2)155) GN=MSMEI_0737 PE=4 SV=1;>tr|A0QQH1|A0QQH1_MYCS2 Uncharacterized protein OS=Mycobacterium smegmatis (strain ATCC 700084 / mc(2)155) GN=MSMEG_0753 PE=4	0.975355	20.7021	0.00590378	45.941	31.335	45.941	1	T	APTEKVTLSSEHEPATEVFGLPTEPGQATPQ	VT(0.001)LS(0.003)S(0.003)EHEPAT(0.975)EVFGLPT(0.008)EPGQAT(0.008)PQGDERR	VT(-28.56)LS(-24.65)S(-24.65)EHEPAT(20.7)EVFGLPT(-20.7)EPGQAT(-20.7)PQGDERR	11	4	0.84661																8703500	0	8703500	56	43	43	818	881	1209	1732	1209	1732	MSM_PHO_F02_R1	34702	1209	1732
A0QQH7	300	A0QQH7	A0QQH7	>sp|A0QQH7|PURA_MYCS2 Adenylosuccinate synthetase OS=Mycobacterium smegmatis (strain ATCC 700084 / mc(2)155) GN=purA PE=1 SV=1	0.81292	6.38175	0.0132179	51.073	35.152	51.073	1	T	EHGAYLAKTGGEVGVTTGRARRCGWFDAVIA	TGGEVGVT(0.813)T(0.187)GR	T(-40.88)GGEVGVT(6.38)T(-6.38)GR	8	2	-1.0288																709340	709340	0	57	300	300	698	751	1042	1514	1042	1514	MSM_PHO_F01_R1	7811	1042	1514
A0QQK3	72	A0QQK3	A0QQK3	>sp|A0QQK3|PKNG_MYCS2 Serine/threonine-protein kinase PknG OS=Mycobacterium smegmatis (strain ATCC 700084 / mc(2)155) GN=pknG PE=1 SV=1	1	122.89	0	258.2	245.03	258.2	1;2	T	GTSRGTVVTEAYDQVTMATRALSPMRRLGGG	GTVVTEAYDQVT(1)MAT(1)R	GT(-206.43)VVT(-122.89)EAY(-131.1)DQVT(122.89)MAT(124.28)R	12	2	0.2808	1.8518	1.8518	3.6618	NaN	2.1095	2.1095	4.4282	NaN	NaN	+	1	38.656	5	0	Median	53142000	12944000	40198000	60	72	72	354	378;379;380	524;525;526;527;528;529;534;535;536;537	755;756;757;758;759;760;761;768;769;770;771	526	758	MSM_PHO_F03_R1	25445	526	758
A0QQK3	75	A0QQK3	A0QQK3	>sp|A0QQK3|PKNG_MYCS2 Serine/threonine-protein kinase PknG OS=Mycobacterium smegmatis (strain ATCC 700084 / mc(2)155) GN=pknG PE=1 SV=1	1	79.1363	0	258.2	245.03	138	1;2	T	RGTVVTEAYDQVTMATRALSPMRRLGGGLVE	GTVVTEAYDQVT(1)MAT(1)R	GT(-120.84)VVT(-98.76)EAY(-67.09)DQVT(67.09)MAT(79.14)R	15	3	0.16883	1.976	1.976	3.6618	NaN	2.0109	2.0109	4.4282	NaN	NaN	+	1	2.8858	3	0	Median	65962000	18128000	47834000	60	75	75	354	378;379;380	524;525;526;527;530;531;532;533;538	755;756;757;758;759;762;763;764;765;766;767;772	527	759	MSM_PHO_F03_R1	25426	526	758
I7G2K2;A0QQT1	42;42	I7G2K2	I7G2K2	>tr|I7G2K2|I7G2K2_MYCS2 HAD-superfamily hydrolase, subfamily IIA OS=Mycobacterium smegmatis (strain ATCC 700084 / mc(2)155) GN=MSMEI_0846 PE=4 SV=1;>tr|A0QQT1|A0QQT1_MYCS2 Hydrolase OS=Mycobacterium smegmatis (strain ATCC 700084 / mc(2)155) GN=MSMEG_0867 P	0.417903	2.79327	0.0152145	55.04	38.568	55.04		T	TLRVLADNQIARSYLTNTTTKTRVQIAELLT	SYLT(0.418)NT(0.142)T(0.22)T(0.22)K	S(-30.2)Y(-30.95)LT(2.79)NT(-4.69)T(-2.79)T(-2.79)K	4	2	-0.096979																0	0	0	67	42	42	665	713			979	1414	MSM_PHO_F03_R1	14844	979	1414
I7FX91;A0QQW3	204;204	I7FX91	I7FX91	>tr|I7FX91|I7FX91_MYCS2 Ketose-bisphosphate aldolase OS=Mycobacterium smegmatis (strain ATCC 700084 / mc(2)155) GN=MSMEI_0877 PE=4 SV=1;>tr|A0QQW3|A0QQW3_MYCS2 Tagatose-1,6-bisphosphate aldolase GatY OS=Mycobacterium smegmatis (strain ATCC 700084 / mc(2)15	0.469163	0	5.691e-06	63.372	38.523	63.372		T	ARIVEELPVAVSLHGTSGLPAEDRRRAQQLG	IVEELPVAVS(0.062)LHGT(0.469)S(0.469)GLPAEDR	IVEELPVAVS(-8.81)LHGT(0)S(0)GLPAEDR	14	3	-0.18405																0	0	0	71	204	204	421	453			654	955	MSM_PHO_F02_R1	40656	654	955
I7F734;A0QQX7	121;121	I7F734	I7F734	>tr|I7F734|I7F734_MYCS2 3-hydroxybutyryl-CoA dehydrogenase FadB2 OS=Mycobacterium smegmatis (strain ATCC 700084 / mc(2)155) GN=fadB2 PE=4 SV=1;>tr|A0QQX7|A0QQX7_MYCS2 3-hydroxybutyryl-CoA dehydrogenase OS=Mycobacterium smegmatis (strain ATCC 700084 / mc(2)	0.426574	0	0.000110492	69.071	57.896	69.071		T	LDRVITDPDAVLASNTSSIPIMKIAASTENP	VITDPDAVLAS(0.032)NT(0.427)S(0.427)S(0.115)IPIMK	VIT(-40.32)DPDAVLAS(-11.27)NT(0)S(0)S(-5.69)IPIMK	13	3	-0.22962																0	0	0	74	121	121	789	849;850			1174	1686	MSM_PHO_F02_R1	41490	1174	1686
I7FXB8;A0QR05	51;51	I7FXB8	I7FXB8	>tr|I7FXB8|I7FXB8_MYCS2 Uncharacterized protein OS=Mycobacterium smegmatis (strain ATCC 700084 / mc(2)155) GN=MSMEI_0917 PE=4 SV=1;>tr|A0QR05|A0QR05_MYCS2 Uncharacterized protein OS=Mycobacterium smegmatis (strain ATCC 700084 / mc(2)155) GN=MSMEG_0940 PE=4	0.942363	13.3887	6.33598e-05	44.31	37.377	44.31	1	T	RRRRGNADAVTVAELTGEIPVITDDDSAPQT	GNADAVT(0.043)VAELT(0.942)GEIPVIT(0.003)DDDS(0.004)APQT(0.005)S(0.003)R	GNADAVT(-13.39)VAELT(13.39)GEIPVIT(-24.62)DDDS(-24.03)APQT(-22.78)S(-25.76)R	12	3	0.071508	2.0612	2.0612	NaN	NaN	2.0978	2.0978	NaN	NaN	NaN	+	1	NaN	1	0	Median	9562400	3358700	6203700	77	51	51	336	359	493	711	493	711	MSM_PHO_F02_R1	40936	493	711
I7FXI0;A0QRB8	36;36	I7FXI0	I7FXI0	>tr|I7FXI0|I7FXI0_MYCS2 Uncharacterized protein OS=Mycobacterium smegmatis (strain ATCC 700084 / mc(2)155) GN=MSMEI_1027 PE=4 SV=1;>tr|A0QRB8|A0QRB8_MYCS2 Putative Lsr2 protein OS=Mycobacterium smegmatis (strain ATCC 700084 / mc(2)155) GN=MSMEG_1060 PE=4 S	0.972651	18.7222	0.0118645	46.66	19.874	46.66	1	T	KDVDTVEFSYRGEDYTLVLTTKNGAQFNKDI	GEDY(0.001)T(0.973)LVLT(0.013)T(0.013)K	GEDY(-28.94)T(18.72)LVLT(-18.72)T(-18.72)K	5	2	0.15009																211290	211290	0	82	36	36	308	329	449	654	449	654	MSM_PHO_F01_R1	18231	449	654
A0QRD4;I7G4Q7	65;78	A0QRD4	A0QRD4	>tr|A0QRD4|A0QRD4_MYCS2 Uncharacterized protein OS=Mycobacterium smegmatis (strain ATCC 700084 / mc(2)155) GN=MSMEG_1076 PE=4 SV=1;>tr|I7G4Q7|I7G4Q7_MYCS2 Uncharacterized protein OS=Mycobacterium smegmatis (strain ATCC 700084 / mc(2)155) GN=MSMEI_1044 PE=4	0.957634	13.5419	9.81006e-289	148.36	148.36	105.06	1	T	MLKDEKGTDAAQLEITGTRVAVQAFCQTAGK	GTDAAQLEIT(0.958)GT(0.042)R	GT(-77.08)DAAQLEIT(13.54)GT(-13.54)R	10	2	0.15545	2.3043	2.3043	NaN	NaN	1.9248	1.9248	NaN	NaN	NaN	+	1	NaN	1	0	Median	25230000	7829700	17400000	83	65	65	350	374	517;518;519	746;747;748	517	746	MSM_PHO_F01_R1	12433	518	747
A0QRD4;I7G4Q7	67;80	A0QRD4	A0QRD4	>tr|A0QRD4|A0QRD4_MYCS2 Uncharacterized protein OS=Mycobacterium smegmatis (strain ATCC 700084 / mc(2)155) GN=MSMEG_1076 PE=4 SV=1;>tr|I7G4Q7|I7G4Q7_MYCS2 Uncharacterized protein OS=Mycobacterium smegmatis (strain ATCC 700084 / mc(2)155) GN=MSMEI_1044 PE=4	0.5	0	0.00523052	66.809	37.506	66.809	1	T	KDEKGTDAAQLEITGTRVAVQAFCQTAGKQD	GTDAAQLEIT(0.5)GT(0.5)R	GT(-58.76)DAAQLEIT(0)GT(0)R	12	3	-0.01765	2.2756	2.2756	NaN	NaN	2.6417	2.6417	NaN	NaN	NaN		1	NaN	1	0	Median	2195500	710140	1485300	83	67	67	350	374	519	748	519	748	MSM_PHO_F03_R1	20652	519	748
I7G4W2;A0QRJ9	165;165	I7G4W2	I7G4W2	>tr|I7G4W2|I7G4W2_MYCS2 MCE-family protein Mce6A OS=Mycobacterium smegmatis (strain ATCC 700084 / mc(2)155) GN=MSMEI_1111 PE=4 SV=1;>tr|A0QRJ9|A0QRJ9_MYCS2 Mce related protein OS=Mycobacterium smegmatis (strain ATCC 700084 / mc(2)155) GN=MSMEG_1143 PE=4 SV	1	46.0627	0.00427413	46.063	6.7245	46.063	1	T	LFQTTISKLRDILAATGRGREDRTVGVLAAV	DILAAT(1)GRGREDR	DILAAT(46.06)GRGREDR	6	2	-3.0248	0.86954	0.86954	NaN	NaN	0.92889	0.92889	NaN	NaN	NaN	+	1	NaN	1	0	Median	596450	317200	279240	85	165	165	183	195	268	394	268	394	MSM_PHO_F03_R1	12077	268	394
I7G4Z7;A0QRP3	518;531	I7G4Z7	I7G4Z7	>tr|I7G4Z7|I7G4Z7_MYCS2 Uncharacterized protein OS=Mycobacterium smegmatis (strain ATCC 700084 / mc(2)155) GN=MSMEI_1157 PE=4 SV=1;>tr|A0QRP3|A0QRP3_MYCS2 Uncharacterized protein OS=Mycobacterium smegmatis (strain ATCC 700084 / mc(2)155) GN=MSMEG_1189 PE=4	0.786802	5.67402	0	149.41	137.78	149.41	1;2	T	VRLKEDSTTVLPAPPTTELQVPTTTLRIQRR	LKEDSTTVLPAPPT(0.787)T(0.213)ELQVPTTTLR	LKEDS(-105.61)T(-100.74)T(-102.95)VLPAPPT(5.67)T(-5.67)ELQVPT(-41.46)T(-39.8)T(-46.37)LR	14	3	0.12879	0.66683	0.66683	0.35497	NaN	0.64001	0.64001	0.36002	NaN	NaN	+	1	NaN	1	0	Median	41399000	26655000	14745000	87	518	518	462	500;501	718;720	1060;1061;1063;1064;1065;1066	720	1065	MSM_PHO_F02_R1	38388	720	1065
I7G4Z7;A0QRP3	519;532	I7G4Z7	I7G4Z7	>tr|I7G4Z7|I7G4Z7_MYCS2 Uncharacterized protein OS=Mycobacterium smegmatis (strain ATCC 700084 / mc(2)155) GN=MSMEI_1157 PE=4 SV=1;>tr|A0QRP3|A0QRP3_MYCS2 Uncharacterized protein OS=Mycobacterium smegmatis (strain ATCC 700084 / mc(2)155) GN=MSMEG_1189 PE=4	0.505995	0	1.21735e-87	107.07	81.537	107.07	2	T	RLKEDSTTVLPAPPTTELQVPTTTLRIQRRP	LKEDSTTVLPAPPT(0.506)T(0.506)ELQVPT(0.69)T(0.224)T(0.074)LR	LKEDS(-72.4)T(-75.54)T(-75.54)VLPAPPT(0)T(0)ELQVPT(4.88)T(-4.88)T(-9.72)LR	15	3	0.62366	0.35497	NaN	0.35497	NaN	0.36002	NaN	0.36002	NaN	NaN		2	NaN	1	0	Median	11962000	9062900	2898900	87	519	519	462	500;501	718	1060;1061	718	1061	MSM_PHO_F02_R1	36438	718	1061
I7G4Z7;A0QRP3	525;538	I7G4Z7	I7G4Z7	>tr|I7G4Z7|I7G4Z7_MYCS2 Uncharacterized protein OS=Mycobacterium smegmatis (strain ATCC 700084 / mc(2)155) GN=MSMEI_1157 PE=4 SV=1;>tr|A0QRP3|A0QRP3_MYCS2 Uncharacterized protein OS=Mycobacterium smegmatis (strain ATCC 700084 / mc(2)155) GN=MSMEG_1189 PE=4	0.689962	4.87972	1.21735e-87	107.07	81.537	107.07	2	T	TTVLPAPPTTELQVPTTTLRIQRRPSSGFTP	LKEDSTTVLPAPPT(0.506)T(0.506)ELQVPT(0.69)T(0.224)T(0.074)LR	LKEDS(-72.4)T(-75.54)T(-75.54)VLPAPPT(0)T(0)ELQVPT(4.88)T(-4.88)T(-9.72)LR	21	3	0.62366	0.35497	NaN	0.35497	NaN	0.36002	NaN	0.36002	NaN	NaN		2	NaN	1	0	Median	11962000	9062900	2898900	87	525	525	462	500;501	718	1060;1061	718	1061	MSM_PHO_F02_R1	36438	718	1061
I7G4Z7;A0QRP3	526;539	I7G4Z7	I7G4Z7	>tr|I7G4Z7|I7G4Z7_MYCS2 Uncharacterized protein OS=Mycobacterium smegmatis (strain ATCC 700084 / mc(2)155) GN=MSMEI_1157 PE=4 SV=1;>tr|A0QRP3|A0QRP3_MYCS2 Uncharacterized protein OS=Mycobacterium smegmatis (strain ATCC 700084 / mc(2)155) GN=MSMEG_1189 PE=4	0.418124	0	0.0026808	40.402	18.345	40.402		T	TVLPAPPTTELQVPTTTLRIQRRPSSGFTPR	LKEDSTTVLPAPPT(0.491)T(0.491)ELQVPT(0.418)T(0.418)T(0.182)LR	LKEDS(-34.53)T(-34.44)T(-34.34)VLPAPPT(0)T(0)ELQVPT(0)T(0)T(-3.75)LR	22	4	0.27399																0	0	0	87	526	526	462	500;501			719	1062	MSM_PHO_F02_R1	36460	719	1062
A0QRQ2	29	A0QRQ2	A0QRQ2	>tr|A0QRQ2|A0QRQ2_MYCS2 Uncharacterized protein OS=Mycobacterium smegmatis (strain ATCC 700084 / mc(2)155) GN=MSMEG_1198 PE=4 SV=1	0.876356	8.5349	0.0116381	42.191	15.449	42.191	1	T	GRIVAPAIKSELPAATVEFAENSDAVRRQIL	S(0.123)ELPAAT(0.876)VEFAENS(0.001)DAVR	S(-8.53)ELPAAT(8.53)VEFAENS(-30.15)DAVR	7	2	2.4418																361080	361080	0	88	29	29	620	667	928	1346	928	1346	MSM_PHO_F02_R1	27601	928	1346
I7FXT2;A0QRU9	133;133	I7FXT2	I7FXT2	>tr|I7FXT2|I7FXT2_MYCS2 Uncharacterized protein OS=Mycobacterium smegmatis (strain ATCC 700084 / mc(2)155) GN=MSMEI_1211 PE=4 SV=1;>tr|A0QRU9|A0QRU9_MYCS2 Uncharacterized protein OS=Mycobacterium smegmatis (strain ATCC 700084 / mc(2)155) GN=MSMEG_1246 PE=4	0.85692	7.77363	3.22399e-07	58.079	30.312	58.079	1	T	EQSSVRGAELGDGIVTSRNTFQHFFKPSEMR	GAELGDGIVT(0.857)S(0.143)R	GAELGDGIVT(7.77)S(-7.77)R	10	2	0.34602																1463100	0	1463100	91	133	133	294	313	430	629	430	629	MSM_PHO_F03_R1	22555	430	629
I7G5B1;A0QS43	55;55	I7G5B1	I7G5B1	>tr|I7G5B1|I7G5B1_MYCS2 Preprotein translocase secE1 OS=Mycobacterium smegmatis (strain ATCC 700084 / mc(2)155) GN=secE PE=3 SV=1;>tr|A0QS43|A0QS43_MYCS2 Protein translocase subunit SecE OS=Mycobacterium smegmatis (strain ATCC 700084 / mc(2)155) GN=secE PE	0.859775	10.8859	0.00867433	43.841	25.218	43.841	1	T	KRARRGVAESTDEPETAAEAAAAVEAGGKAK	RGVAES(0.07)T(0.07)DEPET(0.86)AAEAAAAVEAGGK	RGVAES(-10.89)T(-10.89)DEPET(10.89)AAEAAAAVEAGGK	12	3	-0.43987																0	0	0	92	55	55	585	631	875	1284	875	1284	MSM_PHO_F03_R1	27977	875	1284
A0QS74;I7F889	36;69	A0QS74	A0QS74	>tr|A0QS74|A0QS74_MYCS2 Putative xylulose kinase OS=Mycobacterium smegmatis (strain ATCC 700084 / mc(2)155) GN=MSMEG_1376 PE=4 SV=1;>tr|I7F889|I7F889_MYCS2 Carbohydrate kinase FGGY OS=Mycobacterium smegmatis (strain ATCC 700084 / mc(2)155) GN=MSMEI_1337 PE	0.78876	5.79207	3.4975e-05	56.748	47.55	56.748	1	T	EGTVLGTGRAPMHWDTGSFGTQTDSERLCRS	APMHWDT(0.789)GS(0.208)FGT(0.003)QT(0.001)DSER	APMHWDT(5.79)GS(-5.79)FGT(-24.71)QT(-31.74)DS(-35.88)ER	7	3	0.20323	1.2415	1.2415	NaN	NaN	1.4225	1.4225	NaN	NaN	NaN	+	1	NaN	1	0	Median	1628300	772260	856020	100	36	36	102	109	160	246	160	246	MSM_PHO_F02_R1	19564	160	246
A0QS98	221	A0QS98	A0QS98	>sp|A0QS98|EFTU_MYCS2 Elongation factor Tu OS=Mycobacterium smegmatis (strain ATCC 700084 / mc(2)155) GN=tuf PE=1 SV=1	0.999675	34.8748	0.0157711	42.981	19.611	42.981	2	T	RETDKPFLMPVEDVFTITGRGTVVTGRVERG	ET(0.001)DKPFLMPVEDVFT(1)IT(1)GR	ET(-34.74)DKPFLMPVEDVFT(34.87)IT(34.74)GR	15	3	-1.5034																8051400	8051400	0	101	221	221	264	280	381	563	381	563	MSM_PHO_F03_R1	17908	381	563
A0QS98	223	A0QS98	A0QS98	>sp|A0QS98|EFTU_MYCS2 Elongation factor Tu OS=Mycobacterium smegmatis (strain ATCC 700084 / mc(2)155) GN=tuf PE=1 SV=1	0.999664	34.737	0.0157711	42.981	19.611	42.981	2	T	TDKPFLMPVEDVFTITGRGTVVTGRVERGVI	ET(0.001)DKPFLMPVEDVFT(1)IT(1)GR	ET(-34.74)DKPFLMPVEDVFT(34.87)IT(34.74)GR	17	3	-1.5034																8051400	8051400	0	101	223	223	264	280	381	563	381	563	MSM_PHO_F03_R1	17908	381	563
A0QSG4	85	A0QSG4	A0QSG4	>sp|A0QSG4|RL6_MYCS2 50S ribosomal protein L6 OS=Mycobacterium smegmatis (strain ATCC 700084 / mc(2)155) GN=rplF PE=1 SV=1	0.945541	13.1689	3.00803e-07	66.308	52.031	61.16	1	T	RTLIANLVTGVTEGYTQKMEIFGVGYRVQLK	T(0.001)LIANLVT(0.046)GVT(0.004)EGY(0.004)T(0.946)QK	T(-30.34)LIANLVT(-13.17)GVT(-23.79)EGY(-23.68)T(13.17)QK	15	3	-0.0047082																682030	682030	0	113	85	85	708	761	1053;1054	1528;1529	1054	1529	MSM_PHO_F02_R1	46798	1053	1528
A0QSH1;I7G5Q6	252;270	A0QSH1	A0QSH1	>tr|A0QSH1|A0QSH1_MYCS2 Major facilitator superfamily protein OS=Mycobacterium smegmatis (strain ATCC 700084 / mc(2)155) GN=MSMEG_1477 PE=4 SV=1;>tr|I7G5Q6|I7G5Q6_MYCS2 General substrate transporter Major facilitator superfamily OS=Mycobacterium smegmatis	0.999994	52.1774	2.37695e-59	104.68	86.496	104.68	1	T	IYRELEESGESEEHPTGEFKALVVDYWSPIL	ELEESGESEEHPT(1)GEFK	ELEES(-78.8)GES(-52.18)EEHPT(52.18)GEFK	13	3	0.014408	0.76564	0.76564	NaN	NaN	0.86315	0.86315	NaN	NaN	NaN	+	1	39.273	2	0	Median	17101000	9605400	7495700	116	252	252	246	262	354;355;356	517;518;519	356	519	MSM_PHO_F03_R1	19820	356	519
I7G5V6;A0QSN7;I7G4D2;A0QQW5	243;250;243;243	I7G5V6	I7G5V6	>tr|I7G5V6|I7G5V6_MYCS2 Aldehyde dehydrogenase (NAD+) OS=Mycobacterium smegmatis (strain ATCC 700084 / mc(2)155) GN=MSMEI_1506 PE=3 SV=1;>tr|A0QSN7|A0QSN7_MYCS2 Eptc-inducible aldehyde dehydrogenase OS=Mycobacterium smegmatis (strain ATCC 700084 / mc(2)155	0.448806	0.947779	1.30233e-21	89.747	68.959	69.92		T	LASSNRIAKIAFTGETTTGRLIMQYASQNLI	IAFT(0.095)GET(0.449)T(0.361)T(0.095)GR	IAFT(-6.73)GET(0.95)T(-0.95)T(-6.73)GR	7	2	0.52415																0	0	0	125	243	243	382	409			598	865	MSM_PHO_F03_R1	21379	597	864
I7G5V6;A0QSN7;I7G4D2;A0QQW5	244;251;244;244	I7G5V6	I7G5V6	>tr|I7G5V6|I7G5V6_MYCS2 Aldehyde dehydrogenase (NAD+) OS=Mycobacterium smegmatis (strain ATCC 700084 / mc(2)155) GN=MSMEI_1506 PE=3 SV=1;>tr|A0QSN7|A0QSN7_MYCS2 Eptc-inducible aldehyde dehydrogenase OS=Mycobacterium smegmatis (strain ATCC 700084 / mc(2)155	0.331505	0	1.30233e-21	89.747	68.959	89.747		T	ASSNRIAKIAFTGETTTGRLIMQYASQNLIP	IAFT(0.005)GET(0.332)T(0.332)T(0.332)GR	IAFT(-17.81)GET(0)T(0)T(0)GR	8	2	-0.2651																0	0	0	125	244	244	382	409			597	864	MSM_PHO_F01_R1	12951	597	864
I7G5V6;A0QSN7;I7G4D2;A0QQW5	245;252;245;245	I7G5V6	I7G5V6	>tr|I7G5V6|I7G5V6_MYCS2 Aldehyde dehydrogenase (NAD+) OS=Mycobacterium smegmatis (strain ATCC 700084 / mc(2)155) GN=MSMEI_1506 PE=3 SV=1;>tr|A0QSN7|A0QSN7_MYCS2 Eptc-inducible aldehyde dehydrogenase OS=Mycobacterium smegmatis (strain ATCC 700084 / mc(2)155	0.331505	0	1.30233e-21	89.747	68.959	89.747		T	SSNRIAKIAFTGETTTGRLIMQYASQNLIPV	IAFT(0.005)GET(0.332)T(0.332)T(0.332)GR	IAFT(-17.81)GET(0)T(0)T(0)GR	9	2	-0.2651																0	0	0	125	245	245	382	409			597	864	MSM_PHO_F01_R1	12951	597	864
I7F8U3;A0QSN8	8;8	I7F8U3	I7F8U3	>tr|I7F8U3|I7F8U3_MYCS2 Protein glcG OS=Mycobacterium smegmatis (strain ATCC 700084 / mc(2)155) GN=MSMEI_1507 PE=4 SV=1;>tr|A0QSN8|A0QSN8_MYCS2 PduO protein OS=Mycobacterium smegmatis (strain ATCC 700084 / mc(2)155) GN=MSMEG_1544 PE=4 SV=1	0.538378	1.27505	3.60324e-06	65.809	37.232	65.809	1	T	________MGALSLSTAQKVVDAAIEKANEI	GALS(0.06)LS(0.401)T(0.538)AQK	GALS(-9.51)LS(-1.28)T(1.28)AQK	7	2	0.93915																1074200	0	1074200	126	8	8	298	318	436	636	436	636	MSM_PHO_F02_R1	14135	436	636
A0QSQ1	412	A0QSQ1	A0QSQ1	>sp|A0QSQ1|GLMM_MYCS2 Phosphoglucosamine mutase OS=Mycobacterium smegmatis (strain ATCC 700084 / mc(2)155) GN=glmM PE=3 SV=1	1	138.641	0	202.95	165.34	202.95	1	T	SVRSAVAAAEAELGDTGRILLRPSGTEQVVR	SAVAAAEAELGDT(1)GR	S(-138.64)AVAAAEAELGDT(138.64)GR	13	2	-0.13679	0.87677	0.87677	NaN	NaN	1.0047	1.0047	NaN	NaN	NaN	+	1	10.3	3	0	Median	50088000	27840000	22248000	128	412	412	610	657	911;912;913	1326;1327;1328;1329	912	1328	MSM_PHO_F03_R1	25429	912	1328
A0QSQ1	437	A0QSQ1	A0QSQ1	>sp|A0QSQ1|GLMM_MYCS2 Phosphoglucosamine mutase OS=Mycobacterium smegmatis (strain ATCC 700084 / mc(2)155) GN=glmM PE=3 SV=1	1	65.5275	0.00280636	65.528	47.196	65.528	1	T	TEQVVRVMVEAADEDTARQVAARVAESVSLQ	VMVEAADEDT(1)AR	VMVEAADEDT(65.53)AR	10	2	0.30115	1.1319	1.1319	NaN	NaN	1.2227	1.2227	NaN	NaN	NaN	+	1	14.521	2	0	Median	10211000	5155900	5055200	128	437	437	801	862;863	1187;1188	1703;1704;1705	1188	1705	MSM_PHO_F02_R1	12473	1188	1705
I7F8W6;A0QSR0	89;96	I7F8W6	I7F8W6	>tr|I7F8W6|I7F8W6_MYCS2 Carboxylesterase OS=Mycobacterium smegmatis (strain ATCC 700084 / mc(2)155) GN=MSMEI_1532 PE=4 SV=1;>tr|A0QSR0|A0QSR0_MYCS2 Carboxylesterase OS=Mycobacterium smegmatis (strain ATCC 700084 / mc(2)155) GN=MSMEG_1570 PE=4 SV=1	0.981191	17.4454	0.00399738	46.938	20.577	46.938	2	T	APMYATNLTALLRHRTVYAVDLLGEAGLSVQ	T(0.981)VY(0.019)AVDLLGEAGLS(0.012)VQHT(0.988)PIR	T(17.45)VY(-17.45)AVDLLGEAGLS(-19.71)VQHT(19.71)PIR	1	3	-3.9501																1660500	0	1660500	129	89	89	744	800	1108	1596	1108	1596	MSM_PHO_F02_R1	54321	1108	1596
I7F8W6;A0QSR0	106;113	I7F8W6	I7F8W6	>tr|I7F8W6|I7F8W6_MYCS2 Carboxylesterase OS=Mycobacterium smegmatis (strain ATCC 700084 / mc(2)155) GN=MSMEI_1532 PE=4 SV=1;>tr|A0QSR0|A0QSR0_MYCS2 Carboxylesterase OS=Mycobacterium smegmatis (strain ATCC 700084 / mc(2)155) GN=MSMEG_1570 PE=4 SV=1	0.988425	19.7088	0.00399738	46.938	20.577	46.938	2	T	YAVDLLGEAGLSVQHTPIRTVEDQARWLDDA	T(0.981)VY(0.019)AVDLLGEAGLS(0.012)VQHT(0.988)PIR	T(17.45)VY(-17.45)AVDLLGEAGLS(-19.71)VQHT(19.71)PIR	18	3	-3.9501																1660500	0	1660500	129	106	106	744	800	1108	1596	1108	1596	MSM_PHO_F02_R1	54321	1108	1596
I7FGM9;A0QSR4	36;36	I7FGM9	I7FGM9	>tr|I7FGM9|I7FGM9_MYCS2 Carbohydrate kinase, YjeF related protein OS=Mycobacterium smegmatis (strain ATCC 700084 / mc(2)155) GN=MSMEI_1535 PE=3 SV=1;>tr|A0QSR4|A0QSR4_MYCS2 ADP-dependent (S)-NAD(P)H-hydrate dehydratase OS=Mycobacterium smegmatis (strain AT	0.864389	8.0507	0.0110136	47.68	24.318	47.68	1	T	LPDGALMRRAAYGLATVILRELSARTGGVAG	AAY(0.135)GLAT(0.864)VILRELSAR	AAY(-8.05)GLAT(8.05)VILRELS(-36.25)AR	7	3	1.3814																1077000	0	1077000	130	36	36	30	32	53	83	53	83	MSM_PHO_F02_R1	40884	53	83
A0QSS3	24	A0QSS3	A0QSS3	>sp|A0QSS3|CH10_MYCS2 10 kDa chaperonin OS=Mycobacterium smegmatis (strain ATCC 700084 / mc(2)155) GN=groS PE=1 SV=1	0.734173	5.1972	1.93493e-11	76.492	54.097	76.492	1	T	LEDKILVQANEAETTTASGLVIPDTAKEKPQ	ILVQANEAET(0.009)T(0.035)T(0.734)AS(0.222)GLVIPDTAK	ILVQANEAET(-19.01)T(-13.27)T(5.2)AS(-5.2)GLVIPDT(-36.94)AK	12	3	-0.33154	0.81269	0.81269	NaN	NaN	0.78231	0.78231	NaN	NaN	0.62094		1	NaN	1	0	Median	28380000	14902000	13478000	131	24	24	411	442	639	924;925;926;927	639	925	MSM_PHO_F02_R1	33154	639	925
A0QST0;I7G5Z2	17;111	A0QST0	A0QST0	>tr|A0QST0|A0QST0_MYCS2 Uncharacterized protein OS=Mycobacterium smegmatis (strain ATCC 700084 / mc(2)155) GN=MSMEG_1589 PE=4 SV=1;>tr|I7G5Z2|I7G5Z2_MYCS2 Uncharacterized protein OS=Mycobacterium smegmatis (strain ATCC 700084 / mc(2)155) GN=MSMEI_1551 PE=4	0.770965	6.45036	0.0141133	41.542	28.175	41.542	4	T	KITSGGTADDDRPVTTVSAQTNTSVTKPKTT	PVT(0.048)T(0.771)VS(0.769)AQT(0.323)NT(0.294)S(0.822)VT(0.974)KPK	PVT(-15.22)T(6.45)VS(6.45)AQT(-6.45)NT(-6.45)S(6.45)VT(16.09)KPK	4	2	-1.6866	1.4608	NaN	NaN	1.4608	1.7982	NaN	NaN	1.7982	NaN	+	3	NaN	1	0	Median	744830	285450	459380	133	17	17	558	604	842	1236	842	1236	MSM_PHO_F03_R1	26665	842	1236
A0QST0;I7G5Z2	27;121	A0QST0	A0QST0	>tr|A0QST0|A0QST0_MYCS2 Uncharacterized protein OS=Mycobacterium smegmatis (strain ATCC 700084 / mc(2)155) GN=MSMEG_1589 PE=4 SV=1;>tr|I7G5Z2|I7G5Z2_MYCS2 Uncharacterized protein OS=Mycobacterium smegmatis (strain ATCC 700084 / mc(2)155) GN=MSMEI_1551 PE=4	0.973944	16.088	0.0141133	41.542	28.175	41.542	4	T	DRPVTTVSAQTNTSVTKPKTTDADSAVVVAA	PVT(0.048)T(0.771)VS(0.769)AQT(0.323)NT(0.294)S(0.822)VT(0.974)KPK	PVT(-15.22)T(6.45)VS(6.45)AQT(-6.45)NT(-6.45)S(6.45)VT(16.09)KPK	14	2	-1.6866	1.4608	NaN	NaN	1.4608	1.7982	NaN	NaN	1.7982	NaN	+	3	NaN	1	0	Median	744830	285450	459380	133	27	27	558	604	842	1236	842	1236	MSM_PHO_F03_R1	26665	842	1236
A0QSX2	4	A0QSX2	A0QSX2	>tr|A0QSX2|A0QSX2_MYCS2 Uncharacterized protein OS=Mycobacterium smegmatis (strain ATCC 700084 / mc(2)155) GN=MSMEG_1632 PE=4 SV=1	0.999053	31.1427	0.0109525	45.876	31.648	45.876	1	T	____________MARTAPIPVTATDARPDRK	T(0.999)APIPVT(0.001)ATDARPDR	T(31.14)APIPVT(-31.14)AT(-37.46)DARPDR	1	3	-0.41282																8704700	8704700	0	134	4	4	670	718	985	1420	985	1420	MSM_PHO_F03_R1	20051	985	1420
A0QSY1;I7G4H0	241;244	A0QSY1	A0QSY1	>tr|A0QSY1|A0QSY1_MYCS2 ABC transporter, ATP-binding protein OS=Mycobacterium smegmatis (strain ATCC 700084 / mc(2)155) GN=MSMEG_1642 PE=4 SV=1;>tr|I7G4H0|I7G4H0_MYCS2 Conserved transmembrane ATP-binding protein ABC transporter OS=Mycobacterium smegmatis (	0.49849	0	2.32787e-10	81.157	66.426	81.157		T	AAAPRGGAEPASNLATSMLKILRPGRSAPAP	GGAEPAS(0.003)NLAT(0.498)S(0.498)MLK	GGAEPAS(-22.18)NLAT(0)S(0)MLK	11	2	0.16765																0	0	0	135	241	241	311	333			453	658	MSM_PHO_F01_R1	12397	453	658
A0QSY1;I7G4H0	221;224	A0QSY1	A0QSY1	>tr|A0QSY1|A0QSY1_MYCS2 ABC transporter, ATP-binding protein OS=Mycobacterium smegmatis (strain ATCC 700084 / mc(2)155) GN=MSMEG_1642 PE=4 SV=1;>tr|I7G4H0|I7G4H0_MYCS2 Conserved transmembrane ATP-binding protein ABC transporter OS=Mycobacterium smegmatis (	0.624005	2.2368	0.00182187	56.428	37.49	49.208	1	T	VRTPPPAPANSSQAPTTMGPAAAPRGGAEPA	T(0.001)PPPAPANS(0.001)S(0.001)QAPT(0.624)T(0.373)MGPAAAPR	T(-30.51)PPPAPANS(-26.45)S(-27.16)QAPT(2.24)T(-2.24)MGPAAAPR	14	3	-0.13392																3168300	0	3168300	135	221	221	716	770;771	1068	1550	1068	1550	MSM_PHO_F02_R1	14014	1069	1551
A0QSY1;I7G4H0	222;225	A0QSY1	A0QSY1	>tr|A0QSY1|A0QSY1_MYCS2 ABC transporter, ATP-binding protein OS=Mycobacterium smegmatis (strain ATCC 700084 / mc(2)155) GN=MSMEG_1642 PE=4 SV=1;>tr|I7G4H0|I7G4H0_MYCS2 Conserved transmembrane ATP-binding protein ABC transporter OS=Mycobacterium smegmatis (	0.499873	0	0.00182187	56.428	37.49	56.428		T	RTPPPAPANSSQAPTTMGPAAAPRGGAEPAS	TPPPAPANSSQAPT(0.5)T(0.5)MGPAAAPR	T(-51.81)PPPAPANS(-42.56)S(-33.49)QAPT(0)T(0)MGPAAAPR	15	3	-1.4663																0	0	0	135	222	222	716	770;771			1069	1551	MSM_PHO_F03_R1	14764	1069	1551
A0QSY1;I7G4H0	150;153	A0QSY1	A0QSY1	>tr|A0QSY1|A0QSY1_MYCS2 ABC transporter, ATP-binding protein OS=Mycobacterium smegmatis (strain ATCC 700084 / mc(2)155) GN=MSMEG_1642 PE=4 SV=1;>tr|I7G4H0|I7G4H0_MYCS2 Conserved transmembrane ATP-binding protein ABC transporter OS=Mycobacterium smegmatis (	0.730077	5.14684	6.14144e-251	143.93	122.87	135.61	1	T	WQQPYTQPPRTQYPQTTGTQQRYPSAPQHGY	TQYPQT(0.73)T(0.223)GT(0.047)QQR	T(-96.19)QY(-62.34)PQT(5.15)T(-5.15)GT(-11.94)QQR	6	2	0.20275	9.381	9.381	NaN	NaN	11.622	11.622	NaN	NaN	NaN		1	NaN	1	0	Median	5435400	487620	4947800	135	150	150	718	773	1073	1555	1073	1555	MSM_PHO_F03_R1	10439	1072	1554
A0QSY1;I7G4H0	151;154	A0QSY1	A0QSY1	>tr|A0QSY1|A0QSY1_MYCS2 ABC transporter, ATP-binding protein OS=Mycobacterium smegmatis (strain ATCC 700084 / mc(2)155) GN=MSMEG_1642 PE=4 SV=1;>tr|I7G4H0|I7G4H0_MYCS2 Conserved transmembrane ATP-binding protein ABC transporter OS=Mycobacterium smegmatis (	0.593529	2.04012	6.14144e-251	143.93	122.87	86.548	1	T	QQPYTQPPRTQYPQTTGTQQRYPSAPQHGYP	TQYPQT(0.371)T(0.594)GT(0.035)QQR	T(-68.83)QY(-38.56)PQT(-2.04)T(2.04)GT(-12.25)QQR	7	2	0.36803	11.353	11.353	NaN	NaN	6.4933	6.4933	NaN	NaN	NaN		1	NaN	1	0	Median	3699600	463030	3236600	135	151	151	718	773	1071	1553	1071	1553	MSM_PHO_F01_R1	7695	1072	1554
A0QSZ0	263	A0QSZ0	A0QSZ0	>sp|A0QSZ0|METX_MYCS2 Homoserine O-acetyltransferase OS=Mycobacterium smegmatis (strain ATCC 700084 / mc(2)155) GN=metX PE=3 SV=1	0.999945	42.6233	0.00160485	56.488	35.831	56.488	1	T	DDRFANTPQDDEDPLTGGRYAVQSYLEYQGG	FANTPQDDEDPLT(1)GGR	FANT(-42.62)PQDDEDPLT(42.62)GGR	13	2	0.78721	1.3593	1.3593	NaN	NaN	1.4399	1.4399	NaN	NaN	NaN	+	1	NaN	1	0	Median	1118300	525120	593170	136	263	263	274	292	400	590	400	590	MSM_PHO_F03_R1	25320	400	590
I7FYM1;A0QT33	140;140	I7FYM1	I7FYM1	>tr|I7FYM1|I7FYM1_MYCS2 Phosphoglucomutase/phosphomannomutase alpha/beta/alpha domain I OS=Mycobacterium smegmatis (strain ATCC 700084 / mc(2)155) GN=pmmB PE=4 SV=1;>tr|A0QT33|A0QT33_MYCS2 Phosphoglucomutase/phosphomannomutase OS=Mycobacterium smegmatis (s	0.834533	7.02732	3.4829e-05	70.837	49.584	47.75	1	T	AFAVRHMPAVAGIQITASHNPKTDNGYKVFV	HMPAVAGIQIT(0.835)AS(0.165)HNPK	HMPAVAGIQIT(7.03)AS(-7.03)HNPK	11	3	-0.1035	0.32113	0.32113	NaN	NaN	0.32072	0.32072	NaN	NaN	NaN		1	NaN	1	0	Median	7865400	5804000	2061400	142	140	140	376	402;403	577;579;580;581;586;587;591	828;830;831;832;837;838;857	581	832	MSM_PHO_F02_R1	25200	591	857
I7FH77;A0QT92	24;24	I7FH77	I7FH77	>tr|I7FH77|I7FH77_MYCS2 Uncharacterized protein OS=Mycobacterium smegmatis (strain ATCC 700084 / mc(2)155) GN=MSMEI_1716 PE=4 SV=1;>tr|A0QT92|A0QT92_MYCS2 Uncharacterized protein OS=Mycobacterium smegmatis (strain ATCC 700084 / mc(2)155) GN=MSMEG_1758 PE=4	0.952581	13.0388	1.34105e-20	82.126	73.511	82.126	1	T	DDRSEEDVDSDENVATSREGGRFVGRAAGDD	AEHPEDTDDRSEEDVDSDENVAT(0.953)S(0.047)R	AEHPEDT(-71.69)DDRS(-68.46)EEDVDS(-39.74)DENVAT(13.04)S(-13.04)R	23	4	-0.65602	4.0873	4.0873	NaN	NaN	4.1641	4.1641	NaN	NaN	0.94269	+	1	NaN	1	0	Median	8970500	1667100	7303400	144	24	24	47	49	76	118	76	118	MSM_PHO_F02_R1	10337	76	118
I7F9I1;A0QTE2	77;77	I7F9I1	I7F9I1	>tr|I7F9I1|I7F9I1_MYCS2 Fe-S metabolism associated SufE OS=Mycobacterium smegmatis (strain ATCC 700084 / mc(2)155) GN=MSMEI_1763 PE=4 SV=1;>tr|A0QTE2|A0QTE2_MYCS2 Fe-S metabolism associated SufE OS=Mycobacterium smegmatis (strain ATCC 700084 / mc(2)155) GN	0.805024	6.15867	2.78653e-55	103.66	90.862	103.66	1	T	PQAVRLYFSAPAEAPTTRGFAAILAAGLDGQ	LYFSAPAEAPT(0.805)T(0.195)R	LY(-86.41)FS(-46.51)APAEAPT(6.16)T(-6.16)R	11	2	-0.19052	1.1303	1.1303	NaN	NaN	1.3937	1.3937	NaN	NaN	NaN	+	1	NaN	1	0	Median	5987000	2727200	3259900	149	77	77	507	548	778	1152;1153	778	1153	MSM_PHO_F03_R1	31369	778	1153
A0QTS0;I7FZ56	970;978	A0QTS0	A0QTS0	>tr|A0QTS0|A0QTS0_MYCS2 ATP-dependent DNA helicase OS=Mycobacterium smegmatis (strain ATCC 700084 / mc(2)155) GN=MSMEG_1943 PE=3 SV=1;>tr|I7FZ56|I7FZ56_MYCS2 UvrD/REP helicase OS=Mycobacterium smegmatis (strain ATCC 700084 / mc(2)155) GN=MSMEI_1900 PE=3 SV	0.999819	37.4187	0.00167946	47.058	29.586	47.058	2	T	AELQDAFVKSPWAARTPVEVEVPFDMVLGET	S(1)PWAART(1)PVEVEVPFDMVLGETVVRGR	S(44.5)PWAART(37.42)PVEVEVPFDMVLGET(-37.42)VVRGR	7	3	0.48614																0	0	0	155	970	970	646	694	959	1390	959	1390	MSM_PHO_F02_R1	62693	959	1390
A0QU54;I7FZC5	50;73	A0QU54	A0QU54	>tr|A0QU54|A0QU54_MYCS2 Putative acyl-CoA dehydrogenase OS=Mycobacterium smegmatis (strain ATCC 700084 / mc(2)155) GN=MSMEG_2081 PE=3 SV=1;>tr|I7FZC5|I7FZC5_MYCS2 Acyl-CoA dehydrogenase OS=Mycobacterium smegmatis (strain ATCC 700084 / mc(2)155) GN=fadE24 P	0.798794	6.59794	0.0155425	49.924	10.393	49.924	2	T	PLNRGLKYGVKQVFSTAGATTRQFKRIQGIG	Y(0.067)GVKQVFS(0.134)T(0.799)AGAT(0.498)T(0.502)R	Y(-9.74)GVKQVFS(-6.6)T(6.6)AGAT(0.89)T(-0.89)R	9	2	1.4105																1178800	1178800	0	166	50	50	848	911	1240	1774	1240	1774	MSM_PHO_F03_R1	14354	1240	1774
A0QU54;I7FZC5	54;77	A0QU54	A0QU54	>tr|A0QU54|A0QU54_MYCS2 Putative acyl-CoA dehydrogenase OS=Mycobacterium smegmatis (strain ATCC 700084 / mc(2)155) GN=MSMEG_2081 PE=3 SV=1;>tr|I7FZC5|I7FZC5_MYCS2 Acyl-CoA dehydrogenase OS=Mycobacterium smegmatis (strain ATCC 700084 / mc(2)155) GN=fadE24 P	0.498162	0.88755	0.0155425	49.924	10.393	49.924		T	GLKYGVKQVFSTAGATTRQFKRIQGIGKAPT	Y(0.067)GVKQVFS(0.134)T(0.799)AGAT(0.498)T(0.502)R	Y(-9.74)GVKQVFS(-6.6)T(6.6)AGAT(0.89)T(-0.89)R	13	2	1.4105																0	0	0	166	54	54	848	911			1240	1774	MSM_PHO_F03_R1	14354	1240	1774
A0QU58	49	A0QU58	A0QU58	>sp|A0QU58|RF2_MYCS2 Peptide chain release factor 2 OS=Mycobacterium smegmatis (strain ATCC 700084 / mc(2)155) GN=prfB PE=1 SV=1	0.999995	52.9659	1.04496e-15	87.157	57.075	87.157	1	T	QLEKDASDPNLWDDQTRAQKVTSDLSHAQNE	DASDPNLWDDQT(1)R	DAS(-52.97)DPNLWDDQT(52.97)R	12	2	0.43932	1.3373	1.3373	NaN	NaN	1.5505	1.5505	NaN	NaN	NaN	+	1	NaN	1	0	Median	893130	392030	501100	167	49	49	155	166	230	342	230	342	MSM_PHO_F03_R1	26245	230	342
A0QU80;I7G796	45;71	A0QU80	A0QU80	>tr|A0QU80|A0QU80_MYCS2 Uncharacterized protein OS=Mycobacterium smegmatis (strain ATCC 700084 / mc(2)155) GN=MSMEG_2110 PE=4 SV=1;>tr|I7G796|I7G796_MYCS2 Uncharacterized protein OS=Mycobacterium smegmatis (strain ATCC 700084 / mc(2)155) GN=MSMEI_2063 PE=4	1	46.3244	0.00982602	46.324	16.119	46.324	1	T	DGPTEQLRAPRPEPPTEQMRARRPPLDAAAT	APRPEPPT(1)EQMR	APRPEPPT(46.32)EQMR	8	2	0.46099	1.0813	1.0813	NaN	NaN	1.2617	1.2617	NaN	NaN	NaN	+	1	NaN	1	0	Median	4977400	1127800	3849600	168	45	45	104	111;112	163;164	251;252;253	164	253	MSM_PHO_F03_R1	10216	164	253
A0QU80;I7G796	33;59	A0QU80	A0QU80	>tr|A0QU80|A0QU80_MYCS2 Uncharacterized protein OS=Mycobacterium smegmatis (strain ATCC 700084 / mc(2)155) GN=MSMEG_2110 PE=4 SV=1;>tr|I7G796|I7G796_MYCS2 Uncharacterized protein OS=Mycobacterium smegmatis (strain ATCC 700084 / mc(2)155) GN=MSMEI_2063 PE=4	0.995803	23.7519	0.00155532	42.068	27.033	42.068	1	T	PRPPRPTGPAGPDGPTEQLRAPRPEPPTEQM	LPRPPRPT(0.004)GPAGPDGPT(0.996)EQLR	LPRPPRPT(-23.75)GPAGPDGPT(23.75)EQLR	17	3	-0.57037	1.0941	1.0941	NaN	NaN	1.0274	1.0274	NaN	NaN	NaN	+	1	NaN	1	0	Median	5553500	2727800	2825800	168	33	33	475	514	738	1098	738	1098	MSM_PHO_F02_R1	16877	738	1098
A0QU80;I7G796	60;86	A0QU80	A0QU80	>tr|A0QU80|A0QU80_MYCS2 Uncharacterized protein OS=Mycobacterium smegmatis (strain ATCC 700084 / mc(2)155) GN=MSMEG_2110 PE=4 SV=1;>tr|I7G796|I7G796_MYCS2 Uncharacterized protein OS=Mycobacterium smegmatis (strain ATCC 700084 / mc(2)155) GN=MSMEI_2063 PE=4	1	81.9919	3.46834e-11	81.992	71.106	81.992	1	T	TEQMRARRPPLDAAATEKITRPRPPVAQGGP	RPPLDAAAT(1)EK	RPPLDAAAT(81.99)EK	9	3	0.071232	0.79617	0.79617	NaN	NaN	0.91867	0.91867	NaN	NaN	NaN	+	1	27.295	3	0	Median	43957000	24678000	19279000	168	60	60	592	639	884;885;886	1295;1296;1297;1298;1299	886	1298	MSM_PHO_F03_R1	13728	886	1298
A0QUX1	154	A0QUX1	A0QUX1	>sp|A0QUX1|GATB_MYCS2 Aspartyl/glutamyl-tRNA(Asn/Gln) amidotransferase subunit B OS=Mycobacterium smegmatis (strain ATCC 700084 / mc(2)155) GN=gatB PE=3 SV=1	0.994335	22.4438	9.51135e-41	96.371	75.339	96.371	1	T	HMEEDTGKLTHLGSDTGRIAGATTSLADYNR	LTHLGS(0.006)DT(0.994)GR	LT(-66.57)HLGS(-22.44)DT(22.44)GR	8	2	0.028856	1.3439	1.3439	NaN	NaN	1.6505	1.6505	NaN	NaN	NaN	+	1	NaN	1	0	Median	6430900	2769600	3661400	177	154	154	490	530	759	1124;1125	759	1125	MSM_PHO_F03_R1	11631	759	1125
I7FJ29;A0QUY2	53;53	I7FJ29	I7FJ29	>tr|I7FJ29|I7FJ29_MYCS2 D-3-phosphoglycerate dehydrogenase OS=Mycobacterium smegmatis (strain ATCC 700084 / mc(2)155) GN=serA PE=4 SV=1;>tr|A0QUY2|A0QUY2_MYCS2 D-3-phosphoglycerate dehydrogenase OS=Mycobacterium smegmatis (strain ATCC 700084 / mc(2)155) GN	0.788398	6.12678	5.12712e-56	102.57	79.748	102.57	1	T	LAAVPEADALLVRSATTVDAEVIAAAPKLKI	S(0.019)AT(0.788)T(0.192)VDAEVIAAAPK	S(-16.12)AT(6.13)T(-6.13)VDAEVIAAAPK	3	2	0.45454	1.1506	1.1506	NaN	NaN	1.148	1.148	NaN	NaN	NaN	+	1	NaN	1	0	Median	7094100	3361600	3732600	180	53	53	609	656	908	1323	908	1323	MSM_PHO_F02_R1	25744	908	1323
I7FJ29;A0QUY2	54;54	I7FJ29	I7FJ29	>tr|I7FJ29|I7FJ29_MYCS2 D-3-phosphoglycerate dehydrogenase OS=Mycobacterium smegmatis (strain ATCC 700084 / mc(2)155) GN=serA PE=4 SV=1;>tr|A0QUY2|A0QUY2_MYCS2 D-3-phosphoglycerate dehydrogenase OS=Mycobacterium smegmatis (strain ATCC 700084 / mc(2)155) GN	0.333333	0	4.03978e-32	94.845	79.638	94.845		T	AAVPEADALLVRSATTVDAEVIAAAPKLKIV	S(0.333)AT(0.333)T(0.333)VDAEVIAAAPK	S(0)AT(0)T(0)VDAEVIAAAPK	4	2	0.013237																0	0	0	180	54	54	609	656			910	1325	MSM_PHO_F03_R1	30728	910	1325
I7FJ70;A0QV18	236;236	I7FJ70	I7FJ70	>tr|I7FJ70|I7FJ70_MYCS2 Uncharacterized protein OS=Mycobacterium smegmatis (strain ATCC 700084 / mc(2)155) GN=MSMEI_2355 PE=4 SV=1;>tr|A0QV18|A0QV18_MYCS2 Uncharacterized protein OS=Mycobacterium smegmatis (strain ATCC 700084 / mc(2)155) GN=MSMEG_2416 PE=4	0.536816	0.719697	0.00659915	47.037	7.4127	47.037	2	T	GTLRSVGRGRHQLRTTAGTHDYVTR______	T(0.455)T(0.537)AGT(0.008)HDYVT(1)R	T(-0.72)T(0.72)AGT(-18.23)HDY(-33.29)VT(38.63)R	2	2	-0.22663																239450	0	239450	183	236	236	726	781	1084	1566	1084	1566	MSM_PHO_F03_R1	5999	1084	1566
I7FJ70;A0QV18	244;244	I7FJ70	I7FJ70	>tr|I7FJ70|I7FJ70_MYCS2 Uncharacterized protein OS=Mycobacterium smegmatis (strain ATCC 700084 / mc(2)155) GN=MSMEI_2355 PE=4 SV=1;>tr|A0QV18|A0QV18_MYCS2 Uncharacterized protein OS=Mycobacterium smegmatis (strain ATCC 700084 / mc(2)155) GN=MSMEG_2416 PE=4	0.99969	38.6274	0.00659915	47.037	7.4127	47.037	2	T	GRHQLRTTAGTHDYVTR______________	T(0.455)T(0.537)AGT(0.008)HDYVT(1)R	T(-0.72)T(0.72)AGT(-18.23)HDY(-33.29)VT(38.63)R	10	2	-0.22663																239450	0	239450	183	244	244	726	781	1084	1566	1084	1566	MSM_PHO_F03_R1	5999	1084	1566
A0QV26;I7G6I1	70;75	A0QV26	A0QV26	>tr|A0QV26|A0QV26_MYCS2 Signal recognition particle receptor FtsY OS=Mycobacterium smegmatis (strain ATCC 700084 / mc(2)155) GN=ftsY PE=3 SV=1;>tr|I7G6I1|I7G6I1_MYCS2 Signal recognition particle receptor FtsY OS=Mycobacterium smegmatis (strain ATCC 700084	0.998081	27.162	2.8062e-59	104.38	88.743	104.38	1	T	TFSQGGTAPPAERIDTTGLPAVGDDATIPRD	IDT(0.998)T(0.002)GLPAVGDDATIPR	IDT(27.16)T(-27.16)GLPAVGDDAT(-80.87)IPR	3	2	0.51801	1.8338	1.8338	NaN	NaN	1.8036	1.8036	NaN	NaN	NaN	+	1	3.0133	2	0	Median	10551000	3972700	6578400	184	70	70	392	421	612;613;614	885;886;887	613	886	MSM_PHO_F02_R1	29020	613	886
A0QV26;I7G6I1	71;76	A0QV26	A0QV26	>tr|A0QV26|A0QV26_MYCS2 Signal recognition particle receptor FtsY OS=Mycobacterium smegmatis (strain ATCC 700084 / mc(2)155) GN=ftsY PE=3 SV=1;>tr|I7G6I1|I7G6I1_MYCS2 Signal recognition particle receptor FtsY OS=Mycobacterium smegmatis (strain ATCC 700084	0.499931	0	0.0040607	51.127	34.241	51.127	1	T	FSQGGTAPPAERIDTTGLPAVGDDATIPRDA	IDT(0.5)T(0.5)GLPAVGDDATIPR	IDT(0)T(0)GLPAVGDDAT(-35.61)IPR	4	3	-0.067661	1.968	1.968	NaN	NaN	2.245	2.245	NaN	NaN	NaN		1	NaN	1	0	Median	1354600	457690	896860	184	71	71	392	421	614	887	614	887	MSM_PHO_F03_R1	32772	614	887
A0QV37	117	A0QV37	A0QV37	>sp|A0QV37|RS16_MYCS2 30S ribosomal protein S16 OS=Mycobacterium smegmatis (strain ATCC 700084 / mc(2)155) GN=rpsP PE=1 SV=1	0.482412	3.91414	0.0028581	47.554	26.605	47.554		T	KLDLFNAALAEAESGTTAAATTPKKKKAPKK	LDLFNAALAEAES(0.062)GT(0.482)T(0.196)AAAT(0.141)T(0.118)PK	LDLFNAALAEAES(-8.88)GT(3.91)T(-3.91)AAAT(-5.35)T(-6.1)PK	15	3	-1.8233																0	0	0	186	117	117	445	479			687	1009	MSM_PHO_F02_R1	51166	687	1009
A0QV37	122	A0QV37	A0QV37	>sp|A0QV37|RS16_MYCS2 30S ribosomal protein S16 OS=Mycobacterium smegmatis (strain ATCC 700084 / mc(2)155) GN=rpsP PE=1 SV=1	0.386799	1.05973	2.37582e-06	57.629	36.122	57.629		T	NAALAEAESGTTAAATTPKKKKAPKKDEAAE	LDLFNAALAEAES(0.06)GT(0.125)T(0.125)AAAT(0.387)T(0.303)PK	LDLFNAALAEAES(-8.07)GT(-4.91)T(-4.91)AAAT(1.06)T(-1.06)PK	20	3	0.42112																0	0	0	186	122	122	445	479			688	1010	MSM_PHO_F02_R1	53013	688	1010
I7G6S7;A0QVC1	3;3	I7G6S7	I7G6S7	>tr|I7G6S7|I7G6S7_MYCS2 Uncharacterized protein OS=Mycobacterium smegmatis (strain ATCC 700084 / mc(2)155) GN=MSMEI_2463 PE=4 SV=1;>tr|A0QVC1|A0QVC1_MYCS2 Efflux ABC transporter, permease protein OS=Mycobacterium smegmatis (strain ATCC 700084 / mc(2)155) G	0.787136	8.83136	0.0146606	40.983	23.438	40.983	3	T	_____________METAESVSPSPTSTPPRS	ET(0.787)AES(0.787)VS(0.251)PS(0.136)PT(0.05)S(0.215)T(0.774)PPR	ET(8.83)AES(8.83)VS(-8.83)PS(-13.72)PT(-19.32)S(-8.83)T(8.83)PPR	2	3	-2.6331																0	0	0	190	3	3	262	278	379	561	379	561	MSM_PHO_F02_R1	27719	379	561
I7G6S7;A0QVC1	14;14	I7G6S7	I7G6S7	>tr|I7G6S7|I7G6S7_MYCS2 Uncharacterized protein OS=Mycobacterium smegmatis (strain ATCC 700084 / mc(2)155) GN=MSMEI_2463 PE=4 SV=1;>tr|A0QVC1|A0QVC1_MYCS2 Efflux ABC transporter, permease protein OS=Mycobacterium smegmatis (strain ATCC 700084 / mc(2)155) G	0.774346	8.83136	0.0146606	40.983	23.438	40.983	3	T	__METAESVSPSPTSTPPRSPQIATTTGNTF	ET(0.787)AES(0.787)VS(0.251)PS(0.136)PT(0.05)S(0.215)T(0.774)PPR	ET(8.83)AES(8.83)VS(-8.83)PS(-13.72)PT(-19.32)S(-8.83)T(8.83)PPR	13	3	-2.6331																0	0	0	190	14	14	262	278	379	561	379	561	MSM_PHO_F02_R1	27719	379	561
I7G6S9;A0QVC7	195;195	I7G6S9	I7G6S9	>tr|I7G6S9|I7G6S9_MYCS2 Glycerate kinase OS=Mycobacterium smegmatis (strain ATCC 700084 / mc(2)155) GN=MSMEI_2468 PE=4 SV=1;>tr|A0QVC7|A0QVC7_MYCS2 Glycerate kinase OS=Mycobacterium smegmatis (strain ATCC 700084 / mc(2)155) GN=MSMEG_2528 PE=3 SV=1	0.801037	6.0488	6.67836e-08	71.297	55.364	71.297	1	T	DKRLADIQIRIASDVTAPLLGPGGASAVFGP	IAS(0.199)DVT(0.801)APLLGPGGASAVFGPQK	IAS(-6.05)DVT(6.05)APLLGPGGAS(-62.62)AVFGPQK	6	3	-0.46813	0.58892	0.58892	NaN	NaN	0.64199	0.64199	NaN	NaN	NaN	+	1	NaN	1	0	Median	2161600	1074100	1087500	191	195	195	384	412	601	868;869	601	869	MSM_PHO_F02_R1	44475	601	869
I7FJT5;A0QVK1	80;80	I7FJT5	I7FJT5	>tr|I7FJT5|I7FJT5_MYCS2 Protocatechuate 3,4-dioxygenase alpha chain OS=Mycobacterium smegmatis (strain ATCC 700084 / mc(2)155) GN=MSMEI_2540 PE=4 SV=1;>tr|A0QVK1|A0QVK1_MYCS2 Protocatechuate 3,4-dioxygenase, alpha subunit OS=Mycobacterium smegmatis (strain	1	41.7043	0.0145468	41.704	18.677	41.704	2	T	GVVPTKTGSLRRDGWTFTGWGRAATDGAGRY	RDGWT(1)FT(1)GWGR	RDGWT(41.7)FT(41.7)GWGR	5	3	-3.1107	1.644	NaN	1.644	NaN	1.933	NaN	1.933	NaN	NaN	+	2	NaN	1	0	Median	2387000	1055100	1331900	196	80	80	578	624	863	1265	863	1265	MSM_PHO_F03_R1	17037	863	1265
I7FJT5;A0QVK1	82;82	I7FJT5	I7FJT5	>tr|I7FJT5|I7FJT5_MYCS2 Protocatechuate 3,4-dioxygenase alpha chain OS=Mycobacterium smegmatis (strain ATCC 700084 / mc(2)155) GN=MSMEI_2540 PE=4 SV=1;>tr|A0QVK1|A0QVK1_MYCS2 Protocatechuate 3,4-dioxygenase, alpha subunit OS=Mycobacterium smegmatis (strain	1	41.7043	0.0145468	41.704	18.677	41.704	2	T	VPTKTGSLRRDGWTFTGWGRAATDGAGRYSF	RDGWT(1)FT(1)GWGR	RDGWT(41.7)FT(41.7)GWGR	7	3	-3.1107	1.644	NaN	1.644	NaN	1.933	NaN	1.933	NaN	NaN	+	2	NaN	1	0	Median	2387000	1055100	1331900	196	82	82	578	624	863	1265	863	1265	MSM_PHO_F03_R1	17037	863	1265
A0QVM0	420	A0QVM0	A0QVM0	>sp|A0QVM0|SYP_MYCS2 Proline--tRNA ligase OS=Mycobacterium smegmatis (strain ATCC 700084 / mc(2)155) GN=proS PE=1 SV=1	0.632605	4.02271	0.00616268	55.707	29.632	55.707	1	T	EVRDGDPSPDGAGVLTSARGIEIGHIFQLGR	DGDPS(0.117)PDGAGVLT(0.633)S(0.251)AR	DGDPS(-7.33)PDGAGVLT(4.02)S(-4.02)AR	13	2	0.64593																0	0	0	197	420	420	166	177	244	362	244	362	MSM_PHO_F03_R1	20165	244	362
I7FJY0;A0QVQ2	262;262	I7FJY0	I7FJY0	>tr|I7FJY0|I7FJY0_MYCS2 Bifunctional FAD synthetase/riboflavin biosynthesis protein ribF: riboflavin kinase + FMN adenylyltransferase OS=Mycobacterium smegmatis (strain ATCC 700084 / mc(2)155) GN=ribF PE=4 SV=1;>tr|A0QVQ2|A0QVQ2_MYCS2 Riboflavin biosynthes	0.885458	9.16122	0.0147864	48.51	37.697	48.51	1	T	PGERYQAAVSVGTNPTFSGRTRTVEAFVLDT	YQAAVSVGT(0.007)NPT(0.885)FS(0.107)GR	Y(-41.38)QAAVS(-40.58)VGT(-21.03)NPT(9.16)FS(-9.16)GR	12	3	0.31134	1.0111	1.0111	NaN	NaN	1.1535	1.1535	NaN	NaN	NaN	+	1	NaN	1	0	Median	1721600	972090	749560	200	262	262	854	917	1246	1780	1246	1780	MSM_PHO_F02_R1	20014	1246	1780
I7G0H9;A0QVT6	337;387	I7G0H9	I7G0H9	>tr|I7G0H9|I7G0H9_MYCS2 Cell division FtsK/SpoIIIE OS=Mycobacterium smegmatis (strain ATCC 700084 / mc(2)155) GN=ftsK PE=3 SV=1;>tr|A0QVT6|A0QVT6_MYCS2 DNA translocase FtsK OS=Mycobacterium smegmatis (strain ATCC 700084 / mc(2)155) GN=MSMEG_2690 PE=3 SV=1	1	92.3204	2.42531e-267	138.78	122.51	138.78	1	T	PAGTPMDNYPLEDAPTVPEPAVKPRRKKPEA	APAGTPMDNYPLEDAPT(1)VPEPAVKPR	APAGT(-114.15)PMDNY(-92.32)PLEDAPT(92.32)VPEPAVKPR	17	3	-0.24267	0.20753	0.20753	NaN	NaN	0.20447	0.20447	NaN	NaN	NaN	+	1	4.5654	3	0	Median	62450000	52675000	9774700	204	337	337	101	107;108	157;158;159	239;240;241;242;243;244;245	158	241	MSM_PHO_F02_R1	27839	158	241
I7FC84;A0QVY4	549;549	I7FC84	I7FC84	>tr|I7FC84|I7FC84_MYCS2 Conserved transmembrane alanine and glycine rich protein OS=Mycobacterium smegmatis (strain ATCC 700084 / mc(2)155) GN=MSMEI_2672 PE=4 SV=1;>tr|A0QVY4|A0QVY4_MYCS2 Uncharacterized protein OS=Mycobacterium smegmatis (strain ATCC 7000	0.981862	17.3347	2.85083e-136	123.76	103.44	123.76	1	T	APGADTRADTLDDAVTSRFADPYHENETAGS	ADTLDDAVT(0.982)S(0.018)R	ADT(-66.65)LDDAVT(17.33)S(-17.33)R	9	2	0.045772	2.8674	2.8674	NaN	NaN	2.6754	2.6754	NaN	NaN	NaN	+	1	119.53	3	0	Median	188260000	48373000	139890000	208	549	549	38	40	63;64;65	98;99;100;101;102	63	98	MSM_PHO_F01_R1	10515	63	98
I7G9D5;A0QW03	8;8	I7G9D5	I7G9D5	>tr|I7G9D5|I7G9D5_MYCS2 Polyphosphate glucokinase PpgK OS=Mycobacterium smegmatis (strain ATCC 700084 / mc(2)155) GN=ppgK PE=4 SV=1;>tr|A0QW03|A0QW03_MYCS2 Polyphosphate glucokinase OS=Mycobacterium smegmatis (strain ATCC 700084 / mc(2)155) GN=MSMEG_2760 P	0.927453	15.4107	0.000691455	54.582	23.262	54.582	1	T	________MTAQDQPTADPTTAGTTGRRGFG	TAQDQPT(0.927)ADPT(0.01)T(0.01)AGT(0.027)T(0.027)GR	T(-44.83)AQDQPT(15.41)ADPT(-19.86)T(-19.86)AGT(-15.41)T(-15.41)GR	7	2	0.79852	0.87495	0.87495	NaN	NaN	0.92078	0.92078	NaN	NaN	NaN	+	1	NaN	1	0	Median	1102200	586180	515990	209	8	8	671	719	986	1421	986	1421	MSM_PHO_F03_R1	11227	986	1421
I7G0L7;A0QW11	34;34	I7G0L7	I7G0L7	>tr|I7G0L7|I7G0L7_MYCS2 Nucleic acid binding OB-fold tRNA/helicase-type OS=Mycobacterium smegmatis (strain ATCC 700084 / mc(2)155) GN=MSMEI_2699 PE=4 SV=1;>tr|A0QW11|A0QW11_MYCS2 OB-fold nucleic acid binding domain protein OS=Mycobacterium smegmatis (strai	0.992881	21.4447	5.32801e-46	85.004	67.92	85.004	1	T	PEQLDVEELSEEAAITGAQKAIDCQRGQEVT	RLTEDPEQLDVEELS(0.007)EEAAIT(0.993)GAQK	RLT(-70.86)EDPEQLDVEELS(-21.44)EEAAIT(21.44)GAQK	21	3	0.64796																1960100	1960100	0	210	34	34	588	634	878	1288	878	1288	MSM_PHO_F02_R1	37507	878	1288
I7G7F4;A0QW30	28;28	I7G7F4	I7G7F4	>tr|I7G7F4|I7G7F4_MYCS2 Bifunctional enzyme riboflavin biosynthesis protein ribD: diaminohydroxyphosphoribosylaminopyrimidine deaminase + 5-amino-6-(5-phosphoribosylamino)uracil reductase OS=Mycobacterium smegmatis (strain ATCC 700084 / mc(2)155) GN=MSMEI_	0.857972	10.3242	1.93263e-14	84.046	69.819	84.046	1	T	LTAGGRTVGSGDDELTTRFYAYPDDLRKCRV	TVGS(0.08)GDDELT(0.858)T(0.062)R	T(-45.07)VGS(-10.32)GDDELT(10.32)T(-11.38)R	10	2	0.43582	2.7783	2.7783	NaN	NaN	3.115	3.115	NaN	NaN	NaN	+	1	NaN	1	0	Median	1911300	560550	1350700	211	28	28	740	796	1104	1591	1104	1591	MSM_PHO_F02_R1	11878	1104	1591
I7G9T6;A0QWC6	109;109	I7G9T6	I7G9T6	>tr|I7G9T6|I7G9T6_MYCS2 Cyclohexanone monooxygenase OS=Mycobacterium smegmatis (strain ATCC 700084 / mc(2)155) GN=MSMEI_2820 PE=4 SV=1;>tr|A0QWC6|A0QWC6_MYCS2 Steroid monooxygenase OS=Mycobacterium smegmatis (strain ATCC 700084 / mc(2)155) GN=MSMEG_2894 PE	0.843434	6.63671	0.00789008	43.794	25.779	43.794	3	T	YINWVADKLDLRSGITFNTRVVSAVLDETTL	S(0.989)GIT(0.843)FNT(0.303)RVVS(0.801)AVLDET(0.058)T(0.006)LR	S(18.61)GIT(6.64)FNT(-6.64)RVVS(6.64)AVLDET(-11.91)T(-22.49)LR	4	2	3.6172																0	0	0	213	109	109	633	681	944	1368	944	1368	MSM_PHO_F01_R1	6953	944	1368
I7G7X6;A0QWH7	38;38	I7G7X6	I7G7X6	>tr|I7G7X6|I7G7X6_MYCS2 Uncharacterized protein OS=Mycobacterium smegmatis (strain ATCC 700084 / mc(2)155) GN=MSMEI_2872 PE=4 SV=1;>tr|A0QWH7|A0QWH7_MYCS2 Transmembrane protein OS=Mycobacterium smegmatis (strain ATCC 700084 / mc(2)155) GN=MSMEG_2946 PE=4 S	0.971583	16.9387	0.0132811	40.968	10.945	40.968	2	T	ESLTWTSARTRATFGTTAEEAEATKELAYNQ	AT(0.026)FGT(0.972)T(0.93)AEEAEAT(0.073)K	AT(-16.94)FGT(16.94)T(11.61)AEEAEAT(-11.61)K	5	2	-2.0132																644430	644430	0	219	38	38	125	135	192	286	192	286	MSM_PHO_F03_R1	18192	192	286
I7G7X6;A0QWH7	39;39	I7G7X6	I7G7X6	>tr|I7G7X6|I7G7X6_MYCS2 Uncharacterized protein OS=Mycobacterium smegmatis (strain ATCC 700084 / mc(2)155) GN=MSMEI_2872 PE=4 SV=1;>tr|A0QWH7|A0QWH7_MYCS2 Transmembrane protein OS=Mycobacterium smegmatis (strain ATCC 700084 / mc(2)155) GN=MSMEG_2946 PE=4 S	0.930041	11.6127	0.0132811	40.968	10.945	40.968	2	T	SLTWTSARTRATFGTTAEEAEATKELAYNQG	AT(0.026)FGT(0.972)T(0.93)AEEAEAT(0.073)K	AT(-16.94)FGT(16.94)T(11.61)AEEAEAT(-11.61)K	6	2	-2.0132																644430	644430	0	219	39	39	125	135	192	286	192	286	MSM_PHO_F03_R1	18192	192	286
I7FD64;A0QWR8	36;61	I7FD64	I7FD64	>tr|I7FD64|I7FD64_MYCS2 Beta-lactamase OS=Mycobacterium smegmatis (strain ATCC 700084 / mc(2)155) GN=MSMEI_2966 PE=4 SV=1;>tr|A0QWR8|A0QWR8_MYCS2 Beta-lactamase OS=Mycobacterium smegmatis (strain ATCC 700084 / mc(2)155) GN=MSMEG_3040 PE=4 SV=1	0.483598	0	0.00228101	50.404	33.403	42.395		T	RLPMQRDTIFRIASMTKPVTVAAAMALAEEG	IAS(0.484)MT(0.484)KPVT(0.032)VAAAMALAEEGK	IAS(0)MT(0)KPVT(-11.84)VAAAMALAEEGK	5	3	0.046398																0	0	0	222	36	36	385	413;414			603	872	MSM_PHO_F02_R1	39768	604	873
I7FD64;A0QWR8	40;65	I7FD64	I7FD64	>tr|I7FD64|I7FD64_MYCS2 Beta-lactamase OS=Mycobacterium smegmatis (strain ATCC 700084 / mc(2)155) GN=MSMEI_2966 PE=4 SV=1;>tr|A0QWR8|A0QWR8_MYCS2 Beta-lactamase OS=Mycobacterium smegmatis (strain ATCC 700084 / mc(2)155) GN=MSMEG_3040 PE=4 SV=1	0.495636	2.9344	6.94963e-06	58.272	44.546	58.272		T	QRDTIFRIASMTKPVTVAAAMALAEEGKFAL	IAS(0.252)MT(0.252)KPVT(0.496)VAAAMALAEEGK	IAS(-2.93)MT(-2.93)KPVT(2.93)VAAAMALAEEGK	9	3	-0.3063																0	0	0	222	40	40	385	413;414			605	874	MSM_PHO_F02_R1	43727	605	874
I7GAC9;A0QWS8	7;7	I7GAC9	I7GAC9	>tr|I7GAC9|I7GAC9_MYCS2 Integration host factor MihF OS=Mycobacterium smegmatis (strain ATCC 700084 / mc(2)155) GN=mihF PE=4 SV=1;>tr|A0QWS8|A0QWS8_MYCS2 Integration host factor OS=Mycobacterium smegmatis (strain ATCC 700084 / mc(2)155) GN=MSMEG_3050 PE=4	1	57.2254	0.00639446	57.225	36.419	57.225	1	T	_________MALPQLTDEQRAAALEKAAAAR	ALPQLT(1)DEQR	ALPQLT(57.23)DEQR	6	2	-0.4481	1.4647	1.4647	NaN	NaN	1.5059	1.5059	NaN	NaN	0.99477	+	1	NaN	1	0	Median	677620	311730	365890	223	7	7	94	99	148	225	148	225	MSM_PHO_F01_R1	13961	148	225
I7GAE8;A0QWV0	98;98	I7GAE8	I7GAE8	>tr|I7GAE8|I7GAE8_MYCS2 Riboflavin biosynthesis protein ribA2: GTP cyclohydrolase II + 3,4-dihydroxy-2-butanone 4-phosphate synthase OS=Mycobacterium smegmatis (strain ATCC 700084 / mc(2)155) GN=ribAB PE=3 SV=1;>tr|A0QWV0|A0QWV0_MYCS2 Riboflavin biosynthes	0.98756	22.0079	0.0123106	46.704	25.033	46.704	1	T	GTAYTVTVDAKKDVGTGISASDRATTMRALA	DVGT(0.988)GIS(0.006)AS(0.006)DR	DVGT(22.01)GIS(-22.01)AS(-22.01)DR	4	2	0.036688																778930	778930	0	230	98	98	209	223	300	437	300	437	MSM_PHO_F03_R1	14522	300	437
I7G8D5;A0QWV8	325;325	I7G8D5	I7G8D5	>tr|I7G8D5|I7G8D5_MYCS2 Conserved protein family UPF0052 OS=Mycobacterium smegmatis (strain ATCC 700084 / mc(2)155) GN=MSMEI_3002 PE=3 SV=1;>tr|A0QWV8|A0QWV8_MYCS2 Putative gluconeogenesis factor OS=Mycobacterium smegmatis (strain ATCC 700084 / mc(2)155) G	0.999793	37.8315	0.00383183	62.107	25.551	62.107	1	T	VRLRASAPGSSVQERTVPTPTARSVDAARRD	T(1)VPTPTAR	T(37.83)VPT(-37.83)PT(-43.78)AR	1	2	0.092152	1.0381	1.0381	NaN	NaN	1.2207	1.2207	NaN	NaN	NaN	+	1	NaN	1	0	Median	17557000	8618000	8938800	232	325	325	115;741	125;797	1105	1592;1593	1105	1593	MSM_PHO_F03_R1	14615	1105	1593
A0QWW2	217	A0QWW2	A0QWW2	>sp|A0QWW2|G3P_MYCS2 Glyceraldehyde-3-phosphate dehydrogenase OS=Mycobacterium smegmatis (strain ATCC 700084 / mc(2)155) GN=gapA PE=1 SV=1	0.43873	0	0.000651608	60.307	48.724	60.307		T	LRRARAAALNIVPTSTGAAKAIGLVLPELKG	AAALNIVPT(0.123)S(0.439)T(0.439)GAAK	AAALNIVPT(-5.54)S(0)T(0)GAAK	11	3	-0.11152																0	0	0	233	217	217	2	2			5	10	MSM_PHO_F02_R1	21944	5	10
I7FDA1;A0QWX6	46;46	I7FDA1	I7FDA1	>tr|I7FDA1|I7FDA1_MYCS2 6-phosphogluconolactonase DevB OS=Mycobacterium smegmatis (strain ATCC 700084 / mc(2)155) GN=pgl PE=1 SV=1;>tr|A0QWX6|A0QWX6_MYCS2 6-phosphogluconolactonase OS=Mycobacterium smegmatis (strain ATCC 700084 / mc(2)155) GN=pgl PE=1 SV=1	0.813025	6.38665	1.92505e-26	89.272	70.028	89.272	1	T	IGERGQATIVLTGGGTGIGLLKRVRERSGEI	GQATIVLT(0.187)GGGT(0.813)GIGLLK	GQAT(-37.4)IVLT(-6.39)GGGT(6.39)GIGLLK	12	2	0.2632	1.1038	1.1038	NaN	NaN	1.1257	1.1257	NaN	NaN	NaN	+	1	NaN	1	0	Median	3348700	1711200	1637400	235	46	46	340	363	498	718;719	498	719	MSM_PHO_F02_R1	43591	498	719
I7G8G0;A0QWY3	167;183	I7G8G0	I7G8G0	>tr|I7G8G0|I7G8G0_MYCS2 Quinone reductase qor (NADPH:quinone reductase) (Zeta-crystallin protein) OS=Mycobacterium smegmatis (strain ATCC 700084 / mc(2)155) GN=MSMEI_3027 PE=4 SV=1;>tr|A0QWY3|A0QWY3_MYCS2 Quinone oxidoreductase OS=Mycobacterium smegmatis (	0.987096	19.419	0.00656362	43.651	30.217	43.651	2	T	LILTQWATSLGTRVITTASTPEKAELSRQAG	VIT(0.987)T(0.049)AS(0.482)T(0.482)PEK	VIT(19.42)T(-10.9)AS(0)T(0)PEK	3	3	-0.74091	0.64663	NaN	0.64663	NaN	0.75908	NaN	0.75908	NaN	NaN	+	2	NaN	1	0	Median	1792600	1162200	630490	238	167	167	790	851	1175	1687	1175	1687	MSM_PHO_F03_R1	22042	1175	1687
I7G8G0;A0QWY3	171;187	I7G8G0	I7G8G0	>tr|I7G8G0|I7G8G0_MYCS2 Quinone reductase qor (NADPH:quinone reductase) (Zeta-crystallin protein) OS=Mycobacterium smegmatis (strain ATCC 700084 / mc(2)155) GN=MSMEI_3027 PE=4 SV=1;>tr|A0QWY3|A0QWY3_MYCS2 Quinone oxidoreductase OS=Mycobacterium smegmatis (	0.481756	0	0.00656362	43.651	30.217	43.651		T	QWATSLGTRVITTASTPEKAELSRQAGAVEV	VIT(0.987)T(0.049)AS(0.482)T(0.482)PEK	VIT(19.42)T(-10.9)AS(0)T(0)PEK	7	3	-0.74091																0	0	0	238	171	171	790	851			1175	1687	MSM_PHO_F03_R1	22042	1175	1687
I7G1D4;A0QX52	34;34	I7G1D4	I7G1D4	>tr|I7G1D4|I7G1D4_MYCS2 Pseudouridine synthase, RluA family OS=Mycobacterium smegmatis (strain ATCC 700084 / mc(2)155) GN=MSMEI_3093 PE=4 SV=1;>tr|A0QX52|A0QX52_MYCS2 Pseudouridine synthase OS=Mycobacterium smegmatis (strain ATCC 700084 / mc(2)155) GN=MSME	0.763609	5.0924	0.00668482	49.924	15.732	49.924	1	T	AGLSRLLGLSRTVVATLAEEGAVELDGAPAA	T(0.236)VVAT(0.764)LAEEGAVELDGAPAAK	T(-5.09)VVAT(5.09)LAEEGAVELDGAPAAK	5	3	0.78059																0	0	0	244	34	34	743	799	1107	1595	1107	1595	MSM_PHO_F02_R1	49244	1107	1595
I7G9C1;A0QXQ6	293;336	I7G9C1	I7G9C1	>tr|I7G9C1|I7G9C1_MYCS2 Zinc-type alcohol dehydrogenase AdhD OS=Mycobacterium smegmatis (strain ATCC 700084 / mc(2)155) GN=adhD PE=4 SV=1;>tr|A0QXQ6|A0QXQ6_MYCS2 S-(Hydroxymethyl)glutathione dehydrogenase/class III alcohol dehydrogenase OS=Mycobacterium sm	0.980092	17.6207	0.00992745	40.477	17.486	40.477	1	T	GGTVSLASLADPAKLTVHVSGMEMTLMEKTI	LT(0.98)VHVS(0.019)GMEMT(0.001)LMEK	LT(17.62)VHVS(-17.62)GMEMT(-31.43)LMEK	2	2	-0.41745																1038800	0	1038800	257	293	293	492	532	761	1127	761	1127	MSM_PHO_F02_R1	33614	761	1127
A0QXR7;I7GB64	11;20	A0QXR7	A0QXR7	>tr|A0QXR7|A0QXR7_MYCS2 Glutamyl-tRNA(Gln) amidotransferase subunit A OS=Mycobacterium smegmatis (strain ATCC 700084 / mc(2)155) GN=MSMEG_3400 PE=4 SV=1;>tr|I7GB64|I7GB64_MYCS2 Glutamyl-tRNA(Gln) amidotransferase subunit A OS=Mycobacterium smegmatis (strai	0.998295	28.8437	0.0137401	45.207	26.794	45.207	3	T	_____MVSHSKDSAETPTLAESVYQRIRRNI	DS(0.998)AET(0.998)PT(0.998)LAES(0.004)VY(0.001)QRIR	DS(29.36)AET(28.84)PT(28.84)LAES(-28.84)VY(-37.56)QRIR	5	3	1.775																0	0	0	259	11	11	203	217	293	427	293	427	MSM_PHO_F03_R1	18176	293	427
A0QXR7;I7GB64	13;22	A0QXR7	A0QXR7	>tr|A0QXR7|A0QXR7_MYCS2 Glutamyl-tRNA(Gln) amidotransferase subunit A OS=Mycobacterium smegmatis (strain ATCC 700084 / mc(2)155) GN=MSMEG_3400 PE=4 SV=1;>tr|I7GB64|I7GB64_MYCS2 Glutamyl-tRNA(Gln) amidotransferase subunit A OS=Mycobacterium smegmatis (strai	0.998289	28.8437	0.0137401	45.207	26.794	45.207	3	T	___MVSHSKDSAETPTLAESVYQRIRRNILE	DS(0.998)AET(0.998)PT(0.998)LAES(0.004)VY(0.001)QRIR	DS(29.36)AET(28.84)PT(28.84)LAES(-28.84)VY(-37.56)QRIR	7	3	1.775																0	0	0	259	13	13	203	217	293	427	293	427	MSM_PHO_F03_R1	18176	293	427
A0QXX5;I7G9L0	472;492	A0QXX5	A0QXX5	>tr|A0QXX5|A0QXX5_MYCS2 Uncharacterized protein OS=Mycobacterium smegmatis (strain ATCC 700084 / mc(2)155) GN=MSMEG_3459 PE=4 SV=1;>tr|I7G9L0|I7G9L0_MYCS2 Conserved transmembrane protein OS=Mycobacterium smegmatis (strain ATCC 700084 / mc(2)155) GN=MSMEI_3	1	47.6798	0.000209343	56.121	36.443	47.68	1	T	VGRVVRLRPAEDAPITGPLRRPIESVALEPE	LRPAEDAPIT(1)GPLR	LRPAEDAPIT(47.68)GPLR	10	3	-0.3177	0.54853	0.54853	NaN	NaN	0.5962	0.5962	NaN	NaN	NaN	+	1	9.4238	2	0	Median	5268900	3624000	1644800	262	472	472	482	521	746;747	1108;1109	747	1109	MSM_PHO_F03_R1	26752	746	1108
I7FEK8;A0QY23	27;27	I7FEK8	I7FEK8	>tr|I7FEK8|I7FEK8_MYCS2 Fructose-bisphosphate aldolase OS=Mycobacterium smegmatis (strain ATCC 700084 / mc(2)155) GN=MSMEI_3427 PE=4 SV=1;>tr|A0QY23|A0QY23_MYCS2 Fructose-bisphosphate aldolase class-I OS=Mycobacterium smegmatis (strain ATCC 700084 / mc(2)1	0.45812	0	1.24195e-19	84.602	84.602	60.86		T	SGQGFIAALDQSGGSTPKALRLYGVEESAYS	MTSGQGFIAALDQS(0.084)GGS(0.458)T(0.458)PK	MT(-53.82)S(-53.82)GQGFIAALDQS(-7.38)GGS(0)T(0)PK	18	3	0.088261																0	0	0	267	27	27	529	571;573			803	1181	MSM_PHO_F02_R1	32308	801	1177
I7G367;A0QYB1	624;624	I7G367	I7G367	>tr|I7G367|I7G367_MYCS2 AAA ATPase OS=Mycobacterium smegmatis (strain ATCC 700084 / mc(2)155) GN=MSMEI_3514 PE=4 SV=1;>tr|A0QYB1|A0QYB1_MYCS2 ATPase OS=Mycobacterium smegmatis (strain ATCC 700084 / mc(2)155) GN=MSMEG_3596 PE=4 SV=1	1	43.4631	0	243.23	184.75	43.463	1	T	AALGDVAGEAPDLEATDPRMPIELPSAGSEF	AALGDVAGEAPDLEAT(1)DPR	AALGDVAGEAPDLEAT(43.46)DPR	16	3	0.98793	0.90705	0.90705	NaN	NaN	0.90602	0.90602	NaN	NaN	NaN	+	1	97.382	6	0	Median	391340000	209570000	181770000	271	624	624	18	19	28;29;30;31;32;33;34;35	43;44;45;46;47;48;49;50;51;52;53;54;55;56;57;58;59;60;61;62;63;64	35	64	MSM_PHO_F03_R1	30115	33	59
I7FEW5;A0QYE7	273;273	I7FEW5	I7FEW5	>tr|I7FEW5|I7FEW5_MYCS2 6-phosphogluconate dehydrogenase, decarboxylating OS=Mycobacterium smegmatis (strain ATCC 700084 / mc(2)155) GN=gnd PE=4 SV=1;>tr|A0QYE7|A0QYE7_MYCS2 6-phosphogluconate dehydrogenase, decarboxylating OS=Mycobacterium smegmatis (stra	0.999988	49.2033	0.000117922	52.731	33.476	52.731	1	T	KPLVDVIVDEAEQKGTGRWTVKSALDLGVPV	TGKPLVDVIVDEAEQKGT(1)GR	T(-49.2)GKPLVDVIVDEAEQKGT(49.2)GR	18	3	-0.59456	1.115	1.115	NaN	NaN	1.0492	1.0492	NaN	NaN	NaN	+	1	NaN	1	0	Median	5023400	2208200	2815200	276	273	273	700	753	1044	1517	1044	1517	MSM_PHO_F02_R1	41543	1044	1517
I7GA39;A0QYE8	416;416	I7GA39	I7GA39	>tr|I7GA39|I7GA39_MYCS2 Inosine-5-monophosphate dehydrogenase guaB1 OS=Mycobacterium smegmatis (strain ATCC 700084 / mc(2)155) GN=MSMEI_3548 PE=4 SV=1;>tr|A0QYE8|A0QYE8_MYCS2 IMP dehydrogenase family protein OS=Mycobacterium smegmatis (strain ATCC 700084 /	0.64661	2.74881	7.1878e-18	81.278	56.156	81.278	1	T	SFDRARKGLFEEGISTSRMSLDPARGGVEDL	GLFEEGIS(0.01)T(0.647)S(0.343)R	GLFEEGIS(-18.1)T(2.75)S(-2.75)R	9	2	-0.39763																220040	220040	0	277	416	416	330	352	480	695	480	695	MSM_PHO_F01_R1	16982	480	695
I7GBT4;A0QYF6	158;158	I7GBT4	I7GBT4	>tr|I7GBT4|I7GBT4_MYCS2 von Willebrand factor, type A OS=Mycobacterium smegmatis (strain ATCC 700084 / mc(2)155) GN=MSMEI_3556 PE=4 SV=1;>tr|A0QYF6|A0QYF6_MYCS2 Uncharacterized protein OS=Mycobacterium smegmatis (strain ATCC 700084 / mc(2)155) GN=MSMEG_364	0.957619	13.6423	5.53295e-46	98.684	89.112	51.777	1	T	RRGRDDLSVDDEDAETTKLSAAGGTPPPPPR	GRDDLS(0.001)VDDEDAET(0.958)T(0.041)K	GRDDLS(-29.88)VDDEDAET(13.64)T(-13.64)K	14	2	0.2422	1.1801	1.1801	NaN	NaN	0.92311	0.92311	NaN	NaN	NaN	+	1	20.691	3	0	Median	18719000	8196000	10523000	280	158	158	343	366	501;502;503;504	723;724;725;726;727	504	727	MSM_PHO_F02_R1	12209	503	725
I7GBT4;A0QYF6	159;159	I7GBT4	I7GBT4	>tr|I7GBT4|I7GBT4_MYCS2 von Willebrand factor, type A OS=Mycobacterium smegmatis (strain ATCC 700084 / mc(2)155) GN=MSMEI_3556 PE=4 SV=1;>tr|A0QYF6|A0QYF6_MYCS2 Uncharacterized protein OS=Mycobacterium smegmatis (strain ATCC 700084 / mc(2)155) GN=MSMEG_364	0.5	0	5.53295e-46	98.684	89.112	98.684	1	T	RGRDDLSVDDEDAETTKLSAAGGTPPPPPRS	GRDDLSVDDEDAET(0.5)T(0.5)K	GRDDLS(-91.21)VDDEDAET(0)T(0)K	15	3	0.20112	1.3888	1.3888	NaN	NaN	1.3281	1.3281	NaN	NaN	NaN		1	NaN	1	0	Median	5958900	2486900	3471900	280	159	159	343	366	503	725;726	503	725	MSM_PHO_F02_R1	12157	503	725
I7GBT4;A0QYF6	35;35	I7GBT4	I7GBT4	>tr|I7GBT4|I7GBT4_MYCS2 von Willebrand factor, type A OS=Mycobacterium smegmatis (strain ATCC 700084 / mc(2)155) GN=MSMEI_3556 PE=4 SV=1;>tr|A0QYF6|A0QYF6_MYCS2 Uncharacterized protein OS=Mycobacterium smegmatis (strain ATCC 700084 / mc(2)155) GN=MSMEG_364	1	128.289	5.084e-187	128.29	128.29	128.29	1	T	YRQGADGQGGPPDHPTEVFERIGDSGPATPR	QGADGQGGPPDHPT(1)EVFER	QGADGQGGPPDHPT(128.29)EVFER	14	3	-0.07611	1.5309	1.5309	NaN	NaN	1.7673	1.7673	NaN	NaN	NaN	+	1	NaN	1	0	Median	32149000	13076000	19074000	280	35	35	567	613	852	1249;1250	852	1250	MSM_PHO_F03_R1	24342	852	1250
I7GBT4;A0QYF6	187;187	I7GBT4	I7GBT4	>tr|I7GBT4|I7GBT4_MYCS2 von Willebrand factor, type A OS=Mycobacterium smegmatis (strain ATCC 700084 / mc(2)155) GN=MSMEI_3556 PE=4 SV=1;>tr|A0QYF6|A0QYF6_MYCS2 Uncharacterized protein OS=Mycobacterium smegmatis (strain ATCC 700084 / mc(2)155) GN=MSMEG_364	0.999736	35.7993	0	210.39	195.42	210.39	1	T	PRSRRSRSADGDSEWTGSHRAVESRRRGVSV	SADGDSEWT(1)GSHR	S(-121.25)ADGDS(-60.38)EWT(35.8)GS(-35.8)HR	9	2	0.30481	3.6877	3.6877	NaN	NaN	0.92266	0.92266	NaN	NaN	NaN	+	1	81.87	3	0	Median	106580000	23013000	83569000	280	187	187	598	645	894;895;896	1307;1308;1309;1310	895	1308	MSM_PHO_F01_R1	8938	895	1308
A0QYG2	17	A0QYG2	A0QYG2	>sp|A0QYG2|GARA_MYCS2 Glycogen accumulation regulator GarA OS=Mycobacterium smegmatis (strain ATCC 700084 / mc(2)155) GN=garA PE=1 SV=2	0.978357	18.1931	0	192.78	192.78	192.78	1;2	T	TDKDSNLGADQSEDVTVETTSVFRADFLNEL	TDKDSNLGADQSEDVT(0.978)VET(0.015)T(0.006)SVFR	T(-170.04)DKDS(-161.4)NLGADQS(-47.24)EDVT(18.19)VET(-18.19)T(-21.78)S(-35.16)VFR	16	3	-0.013623	0.1811	0.1811	0.7995	NaN	0.17203	0.17203	0.81466	NaN	NaN	+	1	NaN	1	0	Median	62828000	52695000	10132000	281	17	17	204;683	218;733;734;735	1007;1011;1021	1457;1458;1459;1460;1461;1462;1463;1467;1479;1480	1007	1458	MSM_PHO_F02_R1	28285	1007	1458
A0QYG2	20	A0QYG2	A0QYG2	>sp|A0QYG2|GARA_MYCS2 Glycogen accumulation regulator GarA OS=Mycobacterium smegmatis (strain ATCC 700084 / mc(2)155) GN=garA PE=1 SV=2	0.74515	4.8935	0	215.5	198.69	215.5	1;2	T	DSNLGADQSEDVTVETTSVFRADFLNELDAP	TDKDSNLGADQSEDVTVET(0.745)T(0.241)S(0.013)VFR	T(-210.06)DKDS(-205.03)NLGADQS(-139.99)EDVT(-43.4)VET(4.89)T(-4.89)S(-17.47)VFR	19	3	0.076205	1.1284	1.1284	0.7995	NaN	0.37329	0.37329	0.81466	NaN	NaN		1	143.67	2	0	Median	343400000	168750000	174660000	281	20	20	204;683	218;733;734;735	1003;1005;1013;1021	1441;1442;1443;1444;1445;1446;1448;1449;1450;1451;1452;1453;1454;1469;1470;1471;1479;1480	1005	1449	MSM_PHO_F02_R1	24918	1005	1449
A0QYG2	21	A0QYG2	A0QYG2	>sp|A0QYG2|GARA_MYCS2 Glycogen accumulation regulator GarA OS=Mycobacterium smegmatis (strain ATCC 700084 / mc(2)155) GN=garA PE=1 SV=2	0.567233	1.7196	1.58172e-141	119.01	100.94	93.529	1	T	SNLGADQSEDVTVETTSVFRADFLNELDAPA	TDKDSNLGADQSEDVT(0.001)VET(0.382)T(0.567)S(0.05)VFR	T(-82.84)DKDS(-73.05)NLGADQS(-51.32)EDVT(-25.97)VET(-1.72)T(1.72)S(-10.59)VFR	20	4	0.084179	1.2148	1.2148	NaN	NaN	1.1519	1.1519	NaN	NaN	NaN		1	NaN	1	0	Median	7531700	4374400	3157400	281	21	21	204;683	218;733;734;735	1004;1006	1447;1455;1456	1006	1456	MSM_PHO_F02_R1	25126	1015	1473
I7G3H1;A0QYN9	33;33	I7G3H1	I7G3H1	>tr|I7G3H1|I7G3H1_MYCS2 Uncharacterized protein OS=Mycobacterium smegmatis (strain ATCC 700084 / mc(2)155) GN=MSMEI_3639 PE=4 SV=1;>tr|A0QYN9|A0QYN9_MYCS2 Uncharacterized protein OS=Mycobacterium smegmatis (strain ATCC 700084 / mc(2)155) GN=MSMEG_3727 PE=4	0.499539	0	0.011831	40.137	24.327	40.137		T	GLDKQNHAALGRVLGTGSIATATERADGTME	VLGT(0.5)GS(0.5)IAT(0.497)AT(0.497)ERADGT(0.005)MEAT(0.001)IRIK	VLGT(0)GS(0)IAT(0)AT(0)ERADGT(-20.14)MEAT(-31.63)IRIK	4	3	-2.8779																0	0	0	285	33	33	796	857			1182	1695	MSM_PHO_F02_R1	58753	1182	1695
I7G3H1;A0QYN9	38;38	I7G3H1	I7G3H1	>tr|I7G3H1|I7G3H1_MYCS2 Uncharacterized protein OS=Mycobacterium smegmatis (strain ATCC 700084 / mc(2)155) GN=MSMEI_3639 PE=4 SV=1;>tr|A0QYN9|A0QYN9_MYCS2 Uncharacterized protein OS=Mycobacterium smegmatis (strain ATCC 700084 / mc(2)155) GN=MSMEG_3727 PE=4	0.497459	0	0.011831	40.137	24.327	40.137		T	NHAALGRVLGTGSIATATERADGTMEATIRI	VLGT(0.5)GS(0.5)IAT(0.497)AT(0.497)ERADGT(0.005)MEAT(0.001)IRIK	VLGT(0)GS(0)IAT(0)AT(0)ERADGT(-20.14)MEAT(-31.63)IRIK	9	3	-2.8779																0	0	0	285	38	38	796	857			1182	1695	MSM_PHO_F02_R1	58753	1182	1695
I7G3H1;A0QYN9	40;40	I7G3H1	I7G3H1	>tr|I7G3H1|I7G3H1_MYCS2 Uncharacterized protein OS=Mycobacterium smegmatis (strain ATCC 700084 / mc(2)155) GN=MSMEI_3639 PE=4 SV=1;>tr|A0QYN9|A0QYN9_MYCS2 Uncharacterized protein OS=Mycobacterium smegmatis (strain ATCC 700084 / mc(2)155) GN=MSMEG_3727 PE=4	0.49749	0	0.011831	40.137	24.327	40.137		T	AALGRVLGTGSIATATERADGTMEATIRIKE	VLGT(0.5)GS(0.5)IAT(0.497)AT(0.497)ERADGT(0.005)MEAT(0.001)IRIK	VLGT(0)GS(0)IAT(0)AT(0)ERADGT(-20.14)MEAT(-31.63)IRIK	11	3	-2.8779																0	0	0	285	40	40	796	857			1182	1695	MSM_PHO_F02_R1	58753	1182	1695
I7FF59;A0QYP9	258;258	I7FF59	I7FF59	>tr|I7FF59|I7FF59_MYCS2 GTP-binding protein engA OS=Mycobacterium smegmatis (strain ATCC 700084 / mc(2)155) GN=engA PE=3 SV=1;>tr|A0QYP9|A0QYP9_MYCS2 GTPase Der OS=Mycobacterium smegmatis (strain ATCC 700084 / mc(2)155) GN=der PE=3 SV=1	0.998471	28.1493	0.0102812	40.941	6.5093	40.941	1	T	TTVDPVDSLIELGGKTWRFVDTAGLRRKVGQ	T(0.998)WRFVDT(0.002)AGLRR	T(28.15)WRFVDT(-28.15)AGLRR	1	2	-0.67807	3.7835	3.7835	NaN	NaN	3.8749	3.8749	NaN	NaN	NaN	+	1	NaN	1	0	Median	3914200	1046500	2867700	286	258	258	746	803	1112	1604	1112	1604	MSM_PHO_F02_R1	32656	1112	1604
I7G3J3;A0QYR3	241;241	I7G3J3	I7G3J3	>tr|I7G3J3|I7G3J3_MYCS2 Tetratricopeptide TPR_4 OS=Mycobacterium smegmatis (strain ATCC 700084 / mc(2)155) GN=MSMEI_3665 PE=4 SV=1;>tr|A0QYR3|A0QYR3_MYCS2 TPR-repeat-containing protein OS=Mycobacterium smegmatis (strain ATCC 700084 / mc(2)155) GN=MSMEG_375	0.999505	33.0493	0.0134267	65.765	46.069	65.765	1	T	ERAVELARSPEAEALTGEDADELRIVVAGAR	SPEAEALT(1)GEDADELR	S(-33.05)PEAEALT(33.05)GEDADELR	8	2	0.46691	1.2229	1.2229	NaN	NaN	1.3518	1.3518	NaN	NaN	NaN	+	1	NaN	1	0	Median	2029700	1017400	1012200	287	241	241	644	692	956	1385	956	1385	MSM_PHO_F02_R1	19286	956	1385
I7FN52;A0QYS4	293;339	I7FN52	I7FN52	>tr|I7FN52|I7FN52_MYCS2 ABC transporter ATP-binding protein OS=Mycobacterium smegmatis (strain ATCC 700084 / mc(2)155) GN=MSMEI_3679 PE=4 SV=1;>tr|A0QYS4|A0QYS4_MYCS2 Macrolide-transport ATP-binding protein abc transporter OS=Mycobacterium smegmatis (strai	0.962433	16.7325	0.0148986	40.044	24.972	40.044	3	T	GKSTLLGLISGTVAPTTGRVKRGKTVKLAIL	IAPGERT(0.008)GILGANGAGKS(0.249)T(0.097)LLGLIS(0.604)GT(0.105)VAPT(0.962)T(0.974)GR	IAPGERT(-20.05)GILGANGAGKS(-4.09)T(-8.67)LLGLIS(4.09)GT(-9.47)VAPT(16.73)T(17.66)GR	31	3	-2.353																0	0	0	288	293	293	383	411	600	867	600	867	MSM_PHO_F02_R1	68204	600	867
I7FN52;A0QYS4	294;340	I7FN52	I7FN52	>tr|I7FN52|I7FN52_MYCS2 ABC transporter ATP-binding protein OS=Mycobacterium smegmatis (strain ATCC 700084 / mc(2)155) GN=MSMEI_3679 PE=4 SV=1;>tr|A0QYS4|A0QYS4_MYCS2 Macrolide-transport ATP-binding protein abc transporter OS=Mycobacterium smegmatis (strai	0.974127	17.663	0.0148986	40.044	24.972	40.044	3	T	KSTLLGLISGTVAPTTGRVKRGKTVKLAILD	IAPGERT(0.008)GILGANGAGKS(0.249)T(0.097)LLGLIS(0.604)GT(0.105)VAPT(0.962)T(0.974)GR	IAPGERT(-20.05)GILGANGAGKS(-4.09)T(-8.67)LLGLIS(4.09)GT(-9.47)VAPT(16.73)T(17.66)GR	32	3	-2.353																0	0	0	288	294	294	383	411	600	867	600	867	MSM_PHO_F02_R1	68204	600	867
A0QZ40	69	A0QZ40	A0QZ40	>sp|A0QZ40|TATA_MYCS2 Sec-independent protein translocase protein TatA OS=Mycobacterium smegmatis (strain ATCC 700084 / mc(2)155) GN=tatA PE=3 SV=1	0.814412	6.4253	0.00290526	68.481	41.151	68.481	1	T	EPKPATPIASERVDTTAPEQQSTDRHTA___	VDT(0.185)T(0.814)APEQQSTDR	VDT(-6.43)T(6.43)APEQQS(-40.31)T(-45.25)DR	4	2	0.28421	1.0477	1.0477	NaN	NaN	0.94451	0.94451	NaN	NaN	0.58457	+	1	NaN	1	0	Median	1181700	604380	577350	296	69	69	766;767	824;826	1135	1630	1135	1630	MSM_PHO_F01_R1	7615	1135	1630
A0QZ40	76	A0QZ40	A0QZ40	>sp|A0QZ40|TATA_MYCS2 Sec-independent protein translocase protein TatA OS=Mycobacterium smegmatis (strain ATCC 700084 / mc(2)155) GN=tatA PE=3 SV=1	0.599022	4.47589	8.59239e-34	94.023	76.957	40.187	1	T	IASERVDTTAPEQQSTDRHTA__________	VDT(0.002)TAPEQQS(0.185)T(0.599)DRHT(0.214)A	VDT(-25.75)T(-32.32)APEQQS(-5.1)T(4.48)DRHT(-4.48)A	11	3	-0.25813																1083500	0	1083500	296	76	76	766;767	824;826	1140	1636	1140	1636	MSM_PHO_F01_R1	7362	1141	1637
A0QZ40	80	A0QZ40	A0QZ40	>sp|A0QZ40|TATA_MYCS2 Sec-independent protein translocase protein TatA OS=Mycobacterium smegmatis (strain ATCC 700084 / mc(2)155) GN=tatA PE=3 SV=1	0.722555	7.16888	3.24406e-16	84.249	66.684	84.249	1	T	RVDTTAPEQQSTDRHTA______________	VDTTAPEQQS(0.139)T(0.139)DRHT(0.723)A	VDT(-38.43)T(-57.47)APEQQS(-7.17)T(-7.17)DRHT(7.17)A	15	2	0.12011	3.1168	3.1168	NaN	NaN	3.1236	3.1236	NaN	NaN	NaN		1	NaN	1	0	Median	2652400	687240	1965100	296	80	80	767	826	1142	1638	1142	1638	MSM_PHO_F02_R1	8696	1142	1638
I7GAS9;A0QZ45	3;3	I7GAS9	I7GAS9	>tr|I7GAS9|I7GAS9_MYCS2 Uncharacterized protein OS=Mycobacterium smegmatis (strain ATCC 700084 / mc(2)155) GN=MSMEI_3803 PE=4 SV=1;>tr|A0QZ45|A0QZ45_MYCS2 Uncharacterized protein OS=Mycobacterium smegmatis (strain ATCC 700084 / mc(2)155) GN=MSMEG_3893 PE=4	0.69254	4.48009	0.014706	46.797	20.026	46.797	2	T	_____________MTTTTLARPATRTAVLYR	MT(0.125)T(0.693)T(0.366)T(0.816)LARPAT(0.001)R	MT(-7.76)T(4.48)T(-4.48)T(5.57)LARPAT(-33.56)R	3	2	-1.42																0	0	0	297	3	3	532	576	809	1189	809	1189	MSM_PHO_F02_R1	30617	809	1189
I7GAS9;A0QZ45	5;5	I7GAS9	I7GAS9	>tr|I7GAS9|I7GAS9_MYCS2 Uncharacterized protein OS=Mycobacterium smegmatis (strain ATCC 700084 / mc(2)155) GN=MSMEI_3803 PE=4 SV=1;>tr|A0QZ45|A0QZ45_MYCS2 Uncharacterized protein OS=Mycobacterium smegmatis (strain ATCC 700084 / mc(2)155) GN=MSMEG_3893 PE=4	0.815785	5.57016	0.014706	46.797	20.026	46.797	2	T	___________MTTTTLARPATRTAVLYRPG	MT(0.125)T(0.693)T(0.366)T(0.816)LARPAT(0.001)R	MT(-7.76)T(4.48)T(-4.48)T(5.57)LARPAT(-33.56)R	5	2	-1.42																0	0	0	297	5	5	532	576	809	1189	809	1189	MSM_PHO_F02_R1	30617	809	1189
A0R6S4;A0QZS1;I7GG12	203;203;218	A0R6S4	A0R6S4	>tr|A0R6S4|A0R6S4_MYCS2 TnpC protein OS=Mycobacterium smegmatis (strain ATCC 700084 / mc(2)155) GN=MSMEG_6654 PE=4 SV=1;>tr|A0QZS1|A0QZS1_MYCS2 TnpC protein OS=Mycobacterium smegmatis (strain ATCC 700084 / mc(2)155) GN=MSMEG_4127 PE=4 SV=1;>tr|I7GG12|I7GG1	1	50.3537	0.00320955	50.354	8.0368	50.354	2	T	TGAPMITGARLRAGKTNSGKGAARMIAQAVT	AGKT(1)NS(1)GKGAAR	AGKT(50.35)NS(50.35)GKGAAR	4	2	-0.49457	0.30404	NaN	0.30404	NaN	0.36085	NaN	0.36085	NaN	NaN	+	2	NaN	1	0	Median	12955000	9683300	3271900	303	203	203	70	74	115	175	115	175	MSM_PHO_F03_R1	17876	115	175
I7GBN3;A0R023	51;51	I7GBN3	I7GBN3	>tr|I7GBN3|I7GBN3_MYCS2 FHA domain containing protein OS=Mycobacterium smegmatis (strain ATCC 700084 / mc(2)155) GN=MSMEI_4134 PE=4 SV=1;>tr|A0R023|A0R023_MYCS2 Uncharacterized protein OS=Mycobacterium smegmatis (strain ATCC 700084 / mc(2)155) GN=MSMEG_423	0.999958	43.8078	0.014964	50.467	26.246	50.467	1	T	RPSREPQRPLRSAPQTGPIPRQKTEPARPKT	SAPQT(1)GPIPR	S(-43.81)APQT(43.81)GPIPR	5	2	-0.041694																1908500	1908500	0	307	51	51	604	651	902	1316	902	1316	MSM_PHO_F03_R1	15379	902	1316
I7G4Q8;A0R049	10;10	I7G4Q8	I7G4Q8	>tr|I7G4Q8|I7G4Q8_MYCS2 Cytochrome c oxidase subunit 3 OS=Mycobacterium smegmatis (strain ATCC 700084 / mc(2)155) GN=ctaE PE=4 SV=1;>tr|A0R049|A0R049_MYCS2 Cytochrome c oxidase subunit 3 OS=Mycobacterium smegmatis (strain ATCC 700084 / mc(2)155) GN=MSMEG_4	0.813652	10.9026	1.6952e-74	100.04	61.036	51.089	1	T	______MTSAVGTSGTAITSRVHSLNRPNMV	TSAVGT(0.019)S(0.044)GT(0.814)AIT(0.066)S(0.058)R	T(-40.4)S(-40.4)AVGT(-16.42)S(-12.67)GT(10.9)AIT(-10.9)S(-11.5)R	9	2	0.2563																0	0	0	311	10	10	721	776	1077;1079	1559;1561	1079	1561	MSM_PHO_F03_R1	17509	1077	1559
A0R0E2	2	A0R0E2	A0R0E2	>tr|A0R0E2|A0R0E2_MYCS2 Peptide ABC transporter, permease protein OS=Mycobacterium smegmatis (strain ATCC 700084 / mc(2)155) GN=MSMEG_4355 PE=3 SV=1	0.891123	6.38416	0.00758404	47.499	27.587	47.499	2	T	______________MTSTRLLGNHPIVRFLA	MT(0.891)S(0.582)T(0.526)RLLGNHPIVRFLAQR	MT(6.38)S(0.55)T(-0.55)RLLGNHPIVRFLAQR	2	3	-1.8454																0	0	0	324	2	2	530	574	807	1187	807	1187	MSM_PHO_F02_R1	39557	807	1187
I7FQ24;A0R0P3	4;4	I7FQ24	I7FQ24	>tr|I7FQ24|I7FQ24_MYCS2 Permease for cytosine/purines uracil thiamine allantoin OS=Mycobacterium smegmatis (strain ATCC 700084 / mc(2)155) GN=MSMEI_4348 PE=4 SV=1;>tr|A0R0P3|A0R0P3_MYCS2 Transmembrane transport protein OS=Mycobacterium smegmatis (strain AT	0.784332	5.62581	0.00411683	47.621	16.274	47.621	1	T	____________MATTEPVPVTPRVTEVEQH	AT(0.215)T(0.784)EPVPVT(0.001)PR	AT(-5.63)T(5.63)EPVPVT(-29.28)PR	3	2	-0.50857																0	0	0	327	4	4	130	140	198	296	198	296	MSM_PHO_F03_R1	19354	198	296
I7FHI2;A0R0S1	2;2	I7FHI2	I7FHI2	>tr|I7FHI2|I7FHI2_MYCS2 Zinc uptake regulator, Fur family OS=Mycobacterium smegmatis (strain ATCC 700084 / mc(2)155) GN=furB PE=4 SV=1;>tr|A0R0S1|A0R0S1_MYCS2 Ferric uptake regulation protein OS=Mycobacterium smegmatis (strain ATCC 700084 / mc(2)155) GN=MS	0.994687	23.2609	0.00422661	40.377	23.706	40.377	1	T	______________MTGAVRSTRQRAAIADL	T(0.995)GAVRS(0.005)T(0.001)RQR	T(23.26)GAVRS(-23.26)T(-32.06)RQR	1	2	2.506	0.63911	0.63911	NaN	NaN	0.54149	0.54149	NaN	NaN	NaN	+	1	NaN	1	0	Median	1461900	704500	757410	330	2	2	697	750	1041	1513	1041	1513	MSM_PHO_F01_R1	11328	1041	1513
A0R0W9	22	A0R0W9	A0R0W9	>sp|A0R0W9|TREH_MYCS2 Trehalase OS=Mycobacterium smegmatis (strain ATCC 700084 / mc(2)155) GN=MSMEG_4535 PE=1 SV=1	0.986285	18.5701	1.5684e-06	61.393	50.584	61.393	2	T	EPTDGADRKASDGPLTVTAPVPYAAGPTLRN	KAS(0.015)DGPLT(0.986)VT(0.999)APVPYAAGPTLR	KAS(-18.57)DGPLT(18.57)VT(30.13)APVPY(-48.64)AAGPT(-52.99)LR	8	3	0.11811	2.4995	NaN	2.4995	NaN	2.538	NaN	2.538	NaN	NaN	+	2	NaN	1	0	Median	11077000	3214100	7862800	334	22	22	116;424	126;456;457	657	959;960	657	959	MSM_PHO_F02_R1	33394	657	959
A0R0W9	24	A0R0W9	A0R0W9	>sp|A0R0W9|TREH_MYCS2 Trehalase OS=Mycobacterium smegmatis (strain ATCC 700084 / mc(2)155) GN=MSMEG_4535 PE=1 SV=1	0.999194	31.2978	1.80465e-64	102.72	72.304	102.72	1;2	T	TDGADRKASDGPLTVTAPVPYAAGPTLRNPF	ASDGPLT(0.001)VT(0.999)APVPYAAGPTLR	AS(-41.9)DGPLT(-31.3)VT(31.3)APVPY(-63.06)AAGPT(-75.59)LR	9	3	-0.049841	0.73765	0.73765	2.4995	NaN	0.72853	0.72853	2.538	NaN	NaN	+	1	8.5383	2	0	Median	51874000	25093000	26781000	334	24	24	116;424	126;456;457	182;657;658	272;959;960;961	182	272	MSM_PHO_F02_R1	36793	182	272
I7FQM2;A0R1D1	217;217	I7FQM2	I7FQM2	>tr|I7FQM2|I7FQM2_MYCS2 Enoyl-CoA hydratase/isomerase OS=Mycobacterium smegmatis (strain ATCC 700084 / mc(2)155) GN=MSMEI_4592 PE=4 SV=1;>tr|A0R1D1|A0R1D1_MYCS2 Enoyl-CoA hydratase OS=Mycobacterium smegmatis (strain ATCC 700084 / mc(2)155) GN=MSMEG_4709 PE	1	87.6466	6.59407e-101	114.99	97.699	114.99	1	T	TKASMRATANPGVIDTDQHRAAVDIELGPQA	ATANPGVIDT(1)DQHR	AT(-87.65)ANPGVIDT(87.65)DQHR	10	3	-0.3704	1.049	1.049	NaN	NaN	1.2585	1.2585	NaN	NaN	NaN	+	1	NaN	1	0	Median	2944100	1311600	1632600	345	217	217	121	131	188	280;281	188	280	MSM_PHO_F03_R1	13265	188	280
A0R1R3;I7FIG9	261;264	A0R1R3	A0R1R3	>tr|A0R1R3|A0R1R3_MYCS2 Putative acyl-CoA dehydrogenase OS=Mycobacterium smegmatis (strain ATCC 700084 / mc(2)155) GN=MSMEG_4845 PE=4 SV=1;>tr|I7FIG9|I7FIG9_MYCS2 Acyl-CoA dehydrogenase OS=Mycobacterium smegmatis (strain ATCC 700084 / mc(2)155) GN=MSMEI_47	0.869227	8.22613	0.00672579	42.976	7.4346	42.976	1	T	RELTRKAGSGMRARGTAPRMAQV________	AGS(0.131)GMRARGT(0.869)APR	AGS(-8.23)GMRARGT(8.23)APR	10	2	0.38074	0.50918	0.50918	NaN	NaN	0.51792	0.51792	NaN	NaN	NaN	+	1	NaN	1	0	Median	9924300	6776900	3147400	349	261	261	76	80	121	182	121	182	MSM_PHO_F02_R1	19190	121	182
I7G684;A0R1V1	96;96	I7G684	I7G684	>tr|I7G684|I7G684_MYCS2 AMP-dependent synthetase and ligase OS=Mycobacterium smegmatis (strain ATCC 700084 / mc(2)155) GN=MSMEI_4758 PE=4 SV=1;>tr|A0R1V1|A0R1V1_MYCS2 AMP-dependent synthetase and ligase OS=Mycobacterium smegmatis (strain ATCC 700084 / mc(2	1	41.4456	0.0075999	41.446	17.092	41.446	2	T	RLSAEGLRELVDRLPTPLVIADGEYAGMLAG	LPT(1)PLVIADGEY(1)AGMLAGAGR	LPT(41.45)PLVIADGEY(41.45)AGMLAGAGR	3	2	-2.4928																0	0	0	350	96	96	476	515	739	1099	739	1099	MSM_PHO_F02_R1	37898	739	1099
I7G6B0;A0R1X8	2;2	I7G6B0	I7G6B0	>tr|I7G6B0|I7G6B0_MYCS2 Nicotinate phosphoribosyltransferase OS=Mycobacterium smegmatis (strain ATCC 700084 / mc(2)155) GN=MSMEI_4784 PE=4 SV=1;>tr|A0R1X8|A0R1X8_MYCS2 Nicotinate phosphoribosyltransferase OS=Mycobacterium smegmatis (strain ATCC 700084 / mc	0.997895	26.3507	0.0110896	41.513	16.834	41.513	3	T	______________MTVALLTDKYELTMLAA	MT(0.998)VALLT(0.092)DKY(0.982)ELT(0.928)MLAAALR	MT(26.35)VALLT(-11.02)DKY(17.11)ELT(11.02)MLAAALR	2	3	-3.0079																0	0	0	353	2	2	533	577	810	1190	810	1190	MSM_PHO_F02_R1	39406	810	1190
I7G6B0;A0R1X8	13;13	I7G6B0	I7G6B0	>tr|I7G6B0|I7G6B0_MYCS2 Nicotinate phosphoribosyltransferase OS=Mycobacterium smegmatis (strain ATCC 700084 / mc(2)155) GN=MSMEI_4784 PE=4 SV=1;>tr|A0R1X8|A0R1X8_MYCS2 Nicotinate phosphoribosyltransferase OS=Mycobacterium smegmatis (strain ATCC 700084 / mc	0.928233	11.0237	0.0110896	41.513	16.834	41.513	3	T	___MTVALLTDKYELTMLAAALRDGTAHRRT	MT(0.998)VALLT(0.092)DKY(0.982)ELT(0.928)MLAAALR	MT(26.35)VALLT(-11.02)DKY(17.11)ELT(11.02)MLAAALR	13	3	-3.0079																0	0	0	353	13	13	533	577	810	1190	810	1190	MSM_PHO_F02_R1	39406	810	1190
A0R218;I7G6F1	37;58	A0R218	A0R218	>tr|A0R218|A0R218_MYCS2 Transcription termination factor Rho OS=Mycobacterium smegmatis (strain ATCC 700084 / mc(2)155) GN=rho PE=3 SV=1;>tr|I7G6F1|I7G6F1_MYCS2 Transcription termination factor Rho OS=Mycobacterium smegmatis (strain ATCC 700084 / mc(2)155)	0.799337	6.0093	4.59413e-41	88.951	64.047	88.951	1	T	VKSNTAPRARSASLSTMVLPELRALAKEIGV	SASLS(0.2)T(0.799)MVLPELR	S(-67.07)AS(-34.14)LS(-6.01)T(6.01)MVLPELR	6	2	0.38041																1976500	1976500	0	356	37	37	606	653	904	1318;1319	904	1318	MSM_PHO_F02_R1	35539	904	1318
A0R218;I7G6F1	91;112	A0R218	A0R218	>tr|A0R218|A0R218_MYCS2 Transcription termination factor Rho OS=Mycobacterium smegmatis (strain ATCC 700084 / mc(2)155) GN=rho PE=3 SV=1;>tr|I7G6F1|I7G6F1_MYCS2 Transcription termination factor Rho OS=Mycobacterium smegmatis (strain ATCC 700084 / mc(2)155)	0.85957	7.99967	0.00146235	41.703	27.938	41.703	1	T	GRTAEASSPATADAQTGEQAAEAPAPRRRER	T(0.001)AEAS(0.001)S(0.001)PAT(0.136)ADAQT(0.86)GEQAAEAPAPR	T(-28.26)AEAS(-27.72)S(-27.72)PAT(-8)ADAQT(8)GEQAAEAPAPR	14	3	-0.00053227	0.59795	0.59795	NaN	NaN	0.72813	0.72813	NaN	NaN	NaN	+	1	NaN	1	0	Median	3446800	2337500	1109300	356	91	91	667	715	981	1416	981	1416	MSM_PHO_F03_R1	14668	981	1416
A0R218;I7G6F1	2;23	A0R218	A0R218	>tr|A0R218|A0R218_MYCS2 Transcription termination factor Rho OS=Mycobacterium smegmatis (strain ATCC 700084 / mc(2)155) GN=rho PE=3 SV=1;>tr|I7G6F1|I7G6F1_MYCS2 Transcription termination factor Rho OS=Mycobacterium smegmatis (strain ATCC 700084 / mc(2)155)	0.979646	17.789	4.23331e-24	75.524	51.889	75.524	1	T	______________MTETDLFTADNASDTGD	T(0.98)ET(0.016)DLFT(0.002)ADNASDT(0.002)GDLSGAVK	T(17.79)ET(-17.79)DLFT(-27.77)ADNAS(-45.12)DT(-26.38)GDLS(-38.6)GAVK	1	2	-0.27398																6311000	6311000	0	356	2	2	692	745	1033	1500	1033	1500	MSM_PHO_F01_R1	19849	1033	1500
A0R218;I7G6F1	15;36	A0R218	A0R218	>tr|A0R218|A0R218_MYCS2 Transcription termination factor Rho OS=Mycobacterium smegmatis (strain ATCC 700084 / mc(2)155) GN=rho PE=3 SV=1;>tr|I7G6F1|I7G6F1_MYCS2 Transcription termination factor Rho OS=Mycobacterium smegmatis (strain ATCC 700084 / mc(2)155)	0.908821	10.0042	0	144	125.07	144	1	T	_MTETDLFTADNASDTGDLSGAVKSNTAPRA	TETDLFTADNASDT(0.909)GDLS(0.091)GAVK	T(-108.46)ET(-101.61)DLFT(-89.94)ADNAS(-33.73)DT(10)GDLS(-10)GAVK	14	3	0.43748																38232000	38232000	0	356	15	15	692	745	1034;1035	1501;1502;1503	1034	1502	MSM_PHO_F01_R1	20038	1034	1502
I7GEI2;A0R260	502;502	I7GEI2	I7GEI2	>tr|I7GEI2|I7GEI2_MYCS2 Oligopeptide/dipeptide ABC transporter OS=Mycobacterium smegmatis (strain ATCC 700084 / mc(2)155) GN=MSMEI_4870 PE=4 SV=1;>tr|A0R260|A0R260_MYCS2 ABC transporter, ATP-binding protein OppD OS=Mycobacterium smegmatis (strain ATCC 7000	0.482984	0.777388	0.00691184	42.52	23.581	42.52		T	LEVVGLRRTDAARYPTEFSGGQKQRIGIARA	Y(0.404)PT(0.483)EFS(0.113)GGQKQRIGIAR	Y(-0.78)PT(0.78)EFS(-6.3)GGQKQRIGIAR	3	3	-3.1778																0	0	0	359	502	502	853	916			1245	1779	MSM_PHO_F02_R1	51447	1245	1779
I7FIX9;A0R261	413;413	I7FIX9	I7FIX9	>tr|I7FIX9|I7FIX9_MYCS2 Uncharacterized protein OS=Mycobacterium smegmatis (strain ATCC 700084 / mc(2)155) GN=MSMEI_4871 PE=4 SV=1;>tr|A0R261|A0R261_MYCS2 Bacterial extracellular solute-binding protein, family protein 5 OS=Mycobacterium smegmatis (strain A	0.997985	27.2993	0.0110329	44.44	24.27	44.44	2	T	LKPGAQFREKDGKRLTIRDVLYDSQSTRQIA	LT(0.998)IRDVLY(0.194)DS(0.785)QS(0.017)T(0.006)R	LT(27.3)IRDVLY(-6.1)DS(6.1)QS(-16.67)T(-21.58)R	2	2	-2.6181																2383600	0	2383600	360	413	413	491	531	760	1126	760	1126	MSM_PHO_F02_R1	32264	760	1126
A0R2B7;I7G6R7	51;60	A0R2B7	A0R2B7	>tr|A0R2B7|A0R2B7_MYCS2 NAD-dependent malic enzyme OS=Mycobacterium smegmatis (strain ATCC 700084 / mc(2)155) GN=MSMEG_5055 PE=4 SV=1;>tr|I7G6R7|I7G6R7_MYCS2 Malate dehydrogenase (Oxaloacetate decarboxylating) OS=Mycobacterium smegmatis (strain ATCC 700084	1	72.2905	1.15402e-09	72.29	20.044	72.29	1	T	TPGVAQVSRAIAADATLAKKYTWANRLVAVV	AIAADAT(1)LAK	AIAADAT(72.29)LAK	7	2	-1.6129																607660	607660	0	365	51	51	81	86	129	192	129	192	MSM_PHO_F02_R1	13840	129	192
I7FRN5;A0R2J4	147;147	I7FRN5	I7FRN5	>tr|I7FRN5|I7FRN5_MYCS2 Pyridoxamine 5'-phosphate oxidase-related, FMN-binding protein OS=Mycobacterium smegmatis (strain ATCC 700084 / mc(2)155) GN=MSMEI_5004 PE=4 SV=1;>tr|A0R2J4|A0R2J4_MYCS2 Helix-turn-helix motif OS=Mycobacterium smegmatis (strain ATCC	0.935347	12.3532	1.10076e-56	104.78	87.235	104.78	1	T	IRERGVPHYQGAEAQTSTP____________	GVPHYQGAEAQT(0.935)S(0.054)T(0.01)P	GVPHY(-91.27)QGAEAQT(12.35)S(-12.35)T(-19.6)P	12	2	0.23222	7.0703	7.0703	NaN	NaN	8.3294	8.3294	NaN	NaN	NaN	+	1	NaN	1	0	Median	16527000	2089600	14438000	370	147	147	365	391	557	799	557	799	MSM_PHO_F03_R1	17098	557	799
I7FJJ8;A0R2Q4	177;177	I7FJJ8	I7FJJ8	>tr|I7FJJ8|I7FJJ8_MYCS2 Beta-Ig-H3/fasciclin OS=Mycobacterium smegmatis (strain ATCC 700084 / mc(2)155) GN=MSMEI_5061 PE=4 SV=1;>tr|A0R2Q4|A0R2Q4_MYCS2 Fasciclin domain protein OS=Mycobacterium smegmatis (strain ATCC 700084 / mc(2)155) GN=MSMEG_5196 PE=4 S	1	90.4977	8.28498e-22	90.498	65.372	90.498	1	T	EIKVTGKGGDIEVNDTAKLVCGAIHAQNARI	GGDIEVNDT(1)AK	GGDIEVNDT(90.5)AK	9	2	-0.2195	2.8	2.8	NaN	NaN	2.3815	2.3815	NaN	NaN	NaN	+	1	NaN	1	0	Median	1075200	378400	696770	373	177	177	312	334	455	662	455	662	MSM_PHO_F01_R1	8930	455	662
I7GDS9;A0R2W3	290;290	I7GDS9	I7GDS9	>tr|I7GDS9|I7GDS9_MYCS2 Conserved hypothetical transmembrane protein OS=Mycobacterium smegmatis (strain ATCC 700084 / mc(2)155) GN=MSMEI_5117 PE=4 SV=1;>tr|A0R2W3|A0R2W3_MYCS2 Uncharacterized protein OS=Mycobacterium smegmatis (strain ATCC 700084 / mc(2)15	1	51.5244	0.0112648	51.524	16.436	51.524	2	T	FRSPELRADREALRATEAALPLRSRSPLDDL	EALRAT(1)EAALPLRS(1)R	EALRAT(51.52)EAALPLRS(51.52)R	6	3	2.9665																7398700	0	7398700	380	290	290	222	238	320	464	320	464	MSM_PHO_F03_R1	17729	320	464
A0R2X1	103	A0R2X1	A0R2X1	>sp|A0R2X1|GREA_MYCS2 Transcription elongation factor GreA OS=Mycobacterium smegmatis (strain ATCC 700084 / mc(2)155) GN=greA PE=1 SV=1	0.929562	13.9864	0.000229434	55.437	39.162	55.437	1	T	PGSVVKVYYDDDENDTETFLIATRQEGISDG	VY(0.014)Y(0.014)DDDENDT(0.93)ET(0.037)FLIAT(0.006)R	VY(-18.27)Y(-18.27)DDDENDT(13.99)ET(-13.99)FLIAT(-22.2)R	10	3	-0.29291	1.3288	1.3288	NaN	NaN	1.3781	1.3781	NaN	NaN	NaN	+	1	NaN	1	0	Median	3638900	2078100	1560900	381	103	103	835	898	1227	1760	1227	1760	MSM_PHO_F02_R1	38830	1227	1760
I7GDW2;A0R313	167;167	I7GDW2	I7GDW2	>tr|I7GDW2|I7GDW2_MYCS2 Two-component system response regulator OS=Mycobacterium smegmatis (strain ATCC 700084 / mc(2)155) GN=MSMEI_5162 PE=4 SV=1;>tr|A0R313|A0R313_MYCS2 Transcriptional regulatory protein OS=Mycobacterium smegmatis (strain ATCC 700084 / m	0.5	0	0.00118617	69.216	36.128	69.216	1	T	VATDKSTSPKGAAPQTTDEIARAVRDEPEGL	GAAPQT(0.5)T(0.5)DEIAR	GAAPQT(0)T(0)DEIAR	6	2	0.79364	1.9283	1.9283	NaN	NaN	2.2154	2.2154	NaN	NaN	NaN		1	NaN	1	0	Median	903590	392560	511030	383	167	167	291	310	426	624	426	624	MSM_PHO_F03_R1	13195	426	624
I7GDW2;A0R313	168;168	I7GDW2	I7GDW2	>tr|I7GDW2|I7GDW2_MYCS2 Two-component system response regulator OS=Mycobacterium smegmatis (strain ATCC 700084 / mc(2)155) GN=MSMEI_5162 PE=4 SV=1;>tr|A0R313|A0R313_MYCS2 Transcriptional regulatory protein OS=Mycobacterium smegmatis (strain ATCC 700084 / m	0.5	0	0.00118617	69.216	36.128	69.216	1	T	ATDKSTSPKGAAPQTTDEIARAVRDEPEGLT	GAAPQT(0.5)T(0.5)DEIAR	GAAPQT(0)T(0)DEIAR	7	2	0.79364	1.9283	1.9283	NaN	NaN	2.2154	2.2154	NaN	NaN	NaN		1	NaN	1	0	Median	903590	392560	511030	383	168	168	291	310	426	624	426	624	MSM_PHO_F03_R1	13195	426	624
I7G7D8;A0R349	86;86	I7G7D8	I7G7D8	>tr|I7G7D8|I7G7D8_MYCS2 Uncharacterized protein OS=Mycobacterium smegmatis (strain ATCC 700084 / mc(2)155) GN=MSMEI_5198 PE=4 SV=1;>tr|A0R349|A0R349_MYCS2 Uncharacterized protein OS=Mycobacterium smegmatis (strain ATCC 700084 / mc(2)155) GN=MSMEG_5343 PE=4	0.776861	5.41823	4.28446e-38	92.886	92.886	92.886	1	T	EEPDVTDAVGTPDADTERAEGAGRHRGQVDG	LAAEEPDVTDAVGT(0.223)PDADT(0.777)ER	LAAEEPDVT(-44.51)DAVGT(-5.42)PDADT(5.42)ER	19	3	0.028465	2.1197	2.1197	NaN	NaN	2.5135	2.5135	NaN	NaN	NaN	+	1	NaN	1	0	Median	13344000	4440900	8903300	386	86	86	431	465	666	976	666	976	MSM_PHO_F03_R1	25767	666	976
I7G7G4;A0R374	230;230	I7G7G4	I7G7G4	>tr|I7G7G4|I7G7G4_MYCS2 ABC amino acid transporter, permease component OS=Mycobacterium smegmatis (strain ATCC 700084 / mc(2)155) GN=MSMEI_5223 PE=4 SV=1;>tr|A0R374|A0R374_MYCS2 Ectoine/hydroxyectoine ABC transporter, permease protein EhuC OS=Mycobacterium	1	93.2257	1.14065e-30	93.226	56.281	93.226	1	T	GRRPKAVVVEAEPVVTGR_____________	AVVVEAEPVVT(1)GR	AVVVEAEPVVT(93.23)GR	11	2	0.12163	0.58933	0.58933	NaN	NaN	0.69324	0.69324	NaN	NaN	NaN	+	1	NaN	1	0	Median	1811100	1236400	574670	387	230	230	145	156	217	323;324	217	324	MSM_PHO_F03_R1	23281	217	324
I7FS73;A0R396	674;674	I7FS73	I7FS73	>tr|I7FS73|I7FS73_MYCS2 Putative Potassium-transporting P-type ATPase B chain kdpB OS=Mycobacterium smegmatis (strain ATCC 700084 / mc(2)155) GN=kdpB PE=3 SV=1;>tr|A0R396|A0R396_MYCS2 Potassium-transporting ATPase ATP-binding subunit OS=Mycobacterium smegm	0.992067	21.6723	0.015882	55.261	32.435	55.261	3	T	VIVALIPLALKGVRYTPSSAAKLLSRNLYIY	Y(0.999)T(0.992)PS(0.02)S(0.056)AAKLLS(0.933)R	Y(33.71)T(21.67)PS(-18.66)S(-12.31)AAKLLS(12.31)R	2	2	-0.25599																0	0	0	390	674	674	856	919	1248	1782	1248	1782	MSM_PHO_F03_R1	14232	1248	1782
I7G7V7;A0R3K5	16;16	I7G7V7	I7G7V7	>tr|I7G7V7|I7G7V7_MYCS2 Uncharacterized protein OS=Mycobacterium smegmatis (strain ATCC 700084 / mc(2)155) GN=MSMEI_5351 PE=4 SV=1;>tr|A0R3K5|A0R3K5_MYCS2 Uncharacterized protein OS=Mycobacterium smegmatis (strain ATCC 700084 / mc(2)155) GN=MSMEG_5505 PE=4	1	110.882	0	158.5	158.5	158.5	1	T	MSTSAPQNGSMRAADTDRIQVAQQLTDAAAS	AADT(1)DRIQVAQQLTDAAASGR	AADT(110.88)DRIQVAQQLT(-110.88)DAAAS(-140.74)GR	4	3	-0.25029	1.1732	1.1732	NaN	NaN	1.1178	1.1178	NaN	NaN	NaN	+	1	NaN	1	0	Median	43206000	18628000	24578000	398	16	16	7	8	11	16;17;18	11	17	MSM_PHO_F02_R1	29764	11	17
I7FSI8;A0R3M3	253;253	I7FSI8	I7FSI8	>tr|I7FSI8|I7FSI8_MYCS2 Succinyl-CoA ligase ADP-forming subunit alpha OS=Mycobacterium smegmatis (strain ATCC 700084 / mc(2)155) GN=sucD PE=3 SV=1;>tr|A0R3M3|A0R3M3_MYCS2 Succinate--CoA ligase [ADP-forming] subunit alpha OS=Mycobacterium smegmatis (strain	0.999312	31.8874	7.9968e-05	53.381	39.298	53.381	1	T	PVVGYVAGFTAPEGKTMGHAGAIVSGSSGTA	T(0.999)MGHAGAIVS(0.001)GSSGTAAAK	T(31.89)MGHAGAIVS(-31.89)GS(-47.32)S(-48.81)GT(-50.19)AAAK	1	3	0.17495	0.97385	0.97385	NaN	NaN	1.1957	1.1957	NaN	NaN	NaN	+	1	NaN	1	0	Median	6461500	3411200	3050300	400	253	253	713	766;767	1064	1544;1545	1064	1545	MSM_PHO_F03_R1	12995	1064	1545
I7FSI8;A0R3M3	267;267	I7FSI8	I7FSI8	>tr|I7FSI8|I7FSI8_MYCS2 Succinyl-CoA ligase ADP-forming subunit alpha OS=Mycobacterium smegmatis (strain ATCC 700084 / mc(2)155) GN=sucD PE=3 SV=1;>tr|A0R3M3|A0R3M3_MYCS2 Succinate--CoA ligase [ADP-forming] subunit alpha OS=Mycobacterium smegmatis (strain	0.331852	0	0.000116316	67.563	52.961	67.563		T	KTMGHAGAIVSGSSGTAAAKKEALEAAGVKV	TMGHAGAIVS(0.004)GS(0.332)S(0.332)GT(0.332)AAAK	T(-60.51)MGHAGAIVS(-18.73)GS(0)S(0)GT(0)AAAK	15	3	-0.54073																0	0	0	400	267	267	713	766;767			1061	1540	MSM_PHO_F02_R1	9989	1061	1540
I7FSP5;A0R3R0	295;295	I7FSP5	I7FSP5	>tr|I7FSP5|I7FSP5_MYCS2 AraC-family transcriptional regulator OS=Mycobacterium smegmatis (strain ATCC 700084 / mc(2)155) GN=MSMEI_5412 PE=4 SV=1;>tr|A0R3R0|A0R3R0_MYCS2 AraC-family protein transcriptional regulator OS=Mycobacterium smegmatis (strain ATCC 7	0.844821	7.37131	0.0109331	42.426	15.654	42.426	1	T	FPVERVAAESGLGSGTAMRQLFQSAMGVTPS	VAAESGLGS(0.155)GT(0.845)AMR	VAAES(-32.95)GLGS(-7.37)GT(7.37)AMR	11	2	2.985																460200	0	460200	403	295	295	747	804	1113	1605	1113	1605	MSM_PHO_F03_R1	18047	1113	1605
I7GFK9;A0R3Z4	515;515	I7GFK9	I7GFK9	>tr|I7GFK9|I7GFK9_MYCS2 Fatty-acid-CoA ligase FadD35 OS=Mycobacterium smegmatis (strain ATCC 700084 / mc(2)155) GN=fadD35 PE=4 SV=1;>tr|A0R3Z4|A0R3Z4_MYCS2 Acyl-CoA synthase OS=Mycobacterium smegmatis (strain ATCC 700084 / mc(2)155) GN=MSMEG_5649 PE=4 SV=1	0.499989	0	0.000176772	56.569	39.954	56.569	1	T	YKIPRYVHVVDEFPMTVTGKIRKVQMREETV	YVHVVDEFPMT(0.5)VT(0.5)GK	Y(-43.4)VHVVDEFPMT(0)VT(0)GK	11	3	-0.20807	2.9362	2.9362	NaN	NaN	3.2589	3.2589	NaN	NaN	NaN		1	NaN	1	0	Median	1994200	652330	1341900	406	515	515	857	920	1249;1250	1783;1784	1249	1783	MSM_PHO_F02_R1	25643	1249	1783
I7GFK9;A0R3Z4	517;517	I7GFK9	I7GFK9	>tr|I7GFK9|I7GFK9_MYCS2 Fatty-acid-CoA ligase FadD35 OS=Mycobacterium smegmatis (strain ATCC 700084 / mc(2)155) GN=fadD35 PE=4 SV=1;>tr|A0R3Z4|A0R3Z4_MYCS2 Acyl-CoA synthase OS=Mycobacterium smegmatis (strain ATCC 700084 / mc(2)155) GN=MSMEG_5649 PE=4 SV=1	0.499989	0	0.000176772	56.569	39.954	56.569	1	T	IPRYVHVVDEFPMTVTGKIRKVQMREETVAL	YVHVVDEFPMT(0.5)VT(0.5)GK	Y(-43.4)VHVVDEFPMT(0)VT(0)GK	13	3	-0.20807	2.9362	2.9362	NaN	NaN	3.2589	3.2589	NaN	NaN	NaN		1	NaN	1	0	Median	1994200	652330	1341900	406	517	517	857	920	1249;1250	1783;1784	1249	1783	MSM_PHO_F02_R1	25643	1249	1783
I7G8T7;A0R4C1	6;6	I7G8T7	I7G8T7	>tr|I7G8T7|I7G8T7_MYCS2 Phosphate ABC transporter permease protein PstA1 OS=Mycobacterium smegmatis (strain ATCC 700084 / mc(2)155) GN=MSMEI_5627 PE=4 SV=1;>tr|A0R4C1|A0R4C1_MYCS2 Phosphate transport system permease protein PstA OS=Mycobacterium smegmatis	0.670618	0.745116	0.0161335	40.475	20.351	40.475	2	T	__________MTTSMTSTLEQPVKAPAFQGV	MT(0.015)T(0.015)S(0.015)MT(0.671)S(0.671)T(0.613)LEQPVK	MT(-20.35)T(-20.35)S(-20.35)MT(0.75)S(0.75)T(-0.75)LEQPVK	6	3	2.9735																0	0	0	416	6	6	531	575	808	1188	808	1188	MSM_PHO_F02_R1	36399	808	1188
I7FLA3;A0R4D9	348;407	I7FLA3	I7FLA3	>tr|I7FLA3|I7FLA3_MYCS2 NAD-dependent epimerase/dehydratase OS=Mycobacterium smegmatis (strain ATCC 700084 / mc(2)155) GN=MSMEI_5645 PE=4 SV=1;>tr|A0R4D9|A0R4D9_MYCS2 Nucleoside-diphosphate-sugar epimerase OS=Mycobacterium smegmatis (strain ATCC 700084 / m	0.471413	0.732447	0.0129268	47.732	13.945	47.732		T	GWRVLPDDPSGPLTLTKDARLGRAWLQFTAE	VLPDDPS(0.398)GPLT(0.13)LT(0.471)K	VLPDDPS(-0.73)GPLT(-5.58)LT(0.73)K	13	2	-0.11884																0	0	0	418	348	348	799	860			1185	1701	MSM_PHO_F02_R1	33093	1185	1701
I7FTC7;A0R4K1	260;260	I7FTC7	I7FTC7	>tr|I7FTC7|I7FTC7_MYCS2 Short-chain dehydrogenase/reductase SDR OS=Mycobacterium smegmatis (strain ATCC 700084 / mc(2)155) GN=MSMEI_5703 PE=4 SV=1;>tr|A0R4K1|A0R4K1_MYCS2 Short chain dehydrogenase OS=Mycobacterium smegmatis (strain ATCC 700084 / mc(2)155)	1	43.6965	0.0111861	43.696	26.236	43.696	1	T	IANLEIQPEAPLAEVTDRQKLALGEEGMPNQ	GGFIANLEIQPEAPLAEVT(1)DR	GGFIANLEIQPEAPLAEVT(43.7)DR	19	3	-0.10982																1468600	0	1468600	422	260	260	314	336	457	664	457	664	MSM_PHO_F02_R1	49082	457	664
I7G970;A0R4P1	309;309	I7G970	I7G970	>tr|I7G970|I7G970_MYCS2 Short-chain dehydrogenase/reductase SDR OS=Mycobacterium smegmatis (strain ATCC 700084 / mc(2)155) GN=MSMEI_5743 PE=1 SV=1;>tr|A0R4P1|A0R4P1_MYCS2 Oxidoreductase, short chain dehydrogenase/reductase family protein OS=Mycobacterium s	1	42.9578	0.0135609	42.958	22.434	42.958	3	T	RDYFADRDPERGFSATALMESRD________	DPERGFS(1)AT(1)ALMES(1)R	DPERGFS(42.96)AT(42.96)ALMES(42.96)R	9	2	-4.4575																0	0	0	426	309	309	199	212	286	418	286	418	MSM_PHO_F02_R1	48321	286	418
A0R4Y3	422	A0R4Y3	A0R4Y3	>sp|A0R4Y3|CP125_MYCS2 Steroid C26-monooxygenase OS=Mycobacterium smegmatis (strain ATCC 700084 / mc(2)155) GN=cyp125 PE=1 SV=1	0.996753	24.9197	0.00207662	60.631	40.972	60.631	1	T	DYTGAGKASVSGAPGTCPVAH__________	ASVS(0.003)GAPGT(0.997)CPVAH	AS(-44.41)VS(-24.92)GAPGT(24.92)CPVAH	9	2	-0.37777																1323700	0	1323700	431	422	422	120	130	186	278	186	278	MSM_PHO_F03_R1	13540	186	278
A0R535;I7GFC0	277;290	A0R535	A0R535	>tr|A0R535|A0R535_MYCS2 Secreted protein OS=Mycobacterium smegmatis (strain ATCC 700084 / mc(2)155) GN=MSMEG_6049 PE=4 SV=1;>tr|I7GFC0|I7GFC0_MYCS2 Putative secreted protein OS=Mycobacterium smegmatis (strain ATCC 700084 / mc(2)155) GN=MSMEI_5888 PE=4 SV=1	0.922054	12.7794	0.0110858	40.493	17.864	40.493	3	T	QFALIDTAGNRLQLVTLPPSVSYSFRSLARG	LQLVT(0.922)LPPS(0.08)VS(0.179)Y(0.164)S(0.715)FRS(0.941)LAR	LQLVT(12.78)LPPS(-12.78)VS(-7.64)Y(-8.13)S(7.64)FRS(13.22)LAR	5	2	2.9156																0	0	0	440	277	277	480	519	744	1105	744	1105	MSM_PHO_F02_R1	24505	744	1105
I7GG45;A0R5A3	119;119	I7GG45	I7GG45	>tr|I7GG45|I7GG45_MYCS2 Oligopeptide/dipeptide ABC transporter, ATPase subunit OS=Mycobacterium smegmatis (strain ATCC 700084 / mc(2)155) GN=MSMEI_5961 PE=4 SV=1;>tr|A0R5A3|A0R5A3_MYCS2 Peptide transport system ATP-binding protein OS=Mycobacterium smegmati	0.584631	1.47103	0.0130188	40.724	18.668	40.724	2	T	MTAADIIAEPWRSHKTMYPRRSDRDARVREL	S(0.417)HKT(0.585)MY(0.998)PR	S(-1.47)HKT(1.47)MY(25.08)PR	4	2	-0.9843																693120	0	693120	449	119	119	637	685	948	1373	948	1373	MSM_PHO_F02_R1	12546	948	1373
I7FMD9;A0R5H0	84;84	I7FMD9	I7FMD9	>tr|I7FMD9|I7FMD9_MYCS2 Putative membrane protein OS=Mycobacterium smegmatis (strain ATCC 700084 / mc(2)155) GN=MSMEI_6028 PE=4 SV=1;>tr|A0R5H0|A0R5H0_MYCS2 Uncharacterized protein OS=Mycobacterium smegmatis (strain ATCC 700084 / mc(2)155) GN=MSMEG_6188 PE	0.995923	23.8809	0.00985314	62.658	47.451	62.658	1	T	SSDAHLPLRRSDPQATNPQFPATRHAYRV__	SDPQAT(0.996)NPQFPAT(0.004)R	S(-56.18)DPQAT(23.88)NPQFPAT(-23.88)R	6	2	0.89453	1.3989	1.3989	NaN	NaN	1.4681	1.4681	NaN	NaN	NaN	+	1	NaN	1	0	Median	1092600	389410	703150	455	84	84	614	661	922	1340	922	1340	MSM_PHO_F03_R1	17936	922	1340
I7GFK4;A0R5N8	96;96	I7GFK4	I7GFK4	>tr|I7GFK4|I7GFK4_MYCS2 Aspartokinase OS=Mycobacterium smegmatis (strain ATCC 700084 / mc(2)155) GN=ask PE=4 SV=1;>tr|A0R5N8|A0R5N8_MYCS2 Aspartokinase OS=Mycobacterium smegmatis (strain ATCC 700084 / mc(2)155) GN=MSMEG_6257 PE=3 SV=1	0.627516	4.32377	0.00196517	51.942	35.585	51.942	1	T	VAMAIESLGAQARSFTGSQAGVITTGTHGNA	S(0.14)FT(0.628)GS(0.232)QAGVITTGTHGNAK	S(-6.51)FT(4.32)GS(-4.32)QAGVIT(-36.5)T(-36.5)GT(-46.29)HGNAK	3	3	0.26842	0.55091	0.55091	NaN	NaN	0.61537	0.61537	NaN	NaN	NaN		1	NaN	1	0	Median	1941400	1236800	704610	464	96	96	626	674	937	1359;1360	937	1360	MSM_PHO_F02_R1	16843	937	1360
I7GFL4;A0R5R6	315;315	I7GFL4	I7GFL4	>tr|I7GFL4|I7GFL4_MYCS2 DNA polymerase III subunit gamma/tau OS=Mycobacterium smegmatis (strain ATCC 700084 / mc(2)155) GN=dnaX PE=4 SV=1;>tr|A0R5R6|A0R5R6_MYCS2 DNA polymerase III gamma/tau subunit OS=Mycobacterium smegmatis (strain ATCC 700084 / mc(2)155	1	85.4687	1.0842e-14	85.469	64.073	85.469	1	T	QAVPDAVTRGVVDAPTDVLERMREQAERLGA	GVVDAPT(1)DVLER	GVVDAPT(85.47)DVLER	7	2	-0.30367	0.88579	0.88579	NaN	NaN	0.99039	0.99039	NaN	NaN	NaN	+	1	NaN	1	0	Median	931080	461420	469660	468	315	315	367	393	563	805	563	805	MSM_PHO_F03_R1	29611	563	805
I7FUK0;A0R5T8	178;178	I7FUK0	I7FUK0	>tr|I7FUK0|I7FUK0_MYCS2 ABC amino acid transporter, ATP-binding component OS=Mycobacterium smegmatis (strain ATCC 700084 / mc(2)155) GN=MSMEI_6143 PE=4 SV=1;>tr|A0R5T8|A0R5T8_MYCS2 ABC transporter, ATP-binding protein OS=Mycobacterium smegmatis (strain ATC	0.5	0	7.91283e-17	74.364	65.413	74.364	1	T	RALAMRPKVVLFDEPTSALDPELVGEVLAVI	VVLFDEPT(0.5)S(0.5)ALDPELVGEVLAVIK	VVLFDEPT(0)S(0)ALDPELVGEVLAVIK	8	3	0.3801																1803400	1803400	0	470	178	178	825	888	1216	1741	1216	1741	MSM_PHO_F02_R1	72832	1216	1741
A0R5V8;I7GAK6	254;267	A0R5V8	A0R5V8	>tr|A0R5V8|A0R5V8_MYCS2 Prephenate dehydrogenase OS=Mycobacterium smegmatis (strain ATCC 700084 / mc(2)155) GN=MSMEG_6330 PE=4 SV=1;>tr|I7GAK6|I7GAK6_MYCS2 Prephenate dehydrogenase TyrA OS=Mycobacterium smegmatis (strain ATCC 700084 / mc(2)155) GN=tyrA PE=	0.794312	5.86784	8.81196e-43	86.453	60.488	86.453	1	T	RGIELLTRARAALADTGSVAELVESGHAARM	AALADT(0.794)GS(0.206)VAELVESGHAAR	AALADT(5.87)GS(-5.87)VAELVES(-65.5)GHAAR	6	3	0.21035																585230	585230	0	472	254	254	16	17	26	40	26	40	MSM_PHO_F02_R1	32171	26	40
I7GFQ6;A0R618	545;545	I7GFQ6	I7GFQ6	>tr|I7GFQ6|I7GFQ6_MYCS2 Fatty-acid-CoA ligase FadD32 OS=Mycobacterium smegmatis (strain ATCC 700084 / mc(2)155) GN=fadD32 PE=1 SV=1;>tr|A0R618|A0R618_MYCS2 Acyl-CoA synthase OS=Mycobacterium smegmatis (strain ATCC 700084 / mc(2)155) GN=MSMEG_6393 PE=1 SV=1	0.910116	10.0541	1.6051e-07	77.959	63.337	46.558	1	T	VFENAHSGIKRDPDDTSEQLVIVAERAPGAH	RDPDDT(0.91)S(0.09)EQLVIVAER	RDPDDT(10.05)S(-10.05)EQLVIVAER	6	2	0.50822	3.4153	3.4153	NaN	NaN	3.9615	3.9615	NaN	NaN	NaN	+	1	NaN	1	0	Median	4805200	1192500	3612700	476	545	545	579	625	864;865	1266;1267	864	1266	MSM_PHO_F03_R1	29595	865	1267
I7GAR2;A0R624	7;7	I7GAR2	I7GAR2	>tr|I7GAR2|I7GAR2_MYCS2 Secreted antigen 85-A FbpA OS=Mycobacterium smegmatis (strain ATCC 700084 / mc(2)155) GN=fbpA PE=4 SV=1;>tr|A0R624|A0R624_MYCS2 Antigen 85-C OS=Mycobacterium smegmatis (strain ATCC 700084 / mc(2)155) GN=MSMEG_6399 PE=4 SV=1	0.983256	17.6882	0.0125019	43.03	19.574	43.03	1	T	_________MAPMVSTRAVRVSGLRLLVATV	MAPMVS(0.017)T(0.983)RAVR	MAPMVS(-17.69)T(17.69)RAVR	7	2	1.029	2.2519	2.2519	NaN	NaN	2.675	2.675	NaN	NaN	NaN	+	1	NaN	1	0	Median	708050	242150	465900	477	7	7	510	551	781	1156	781	1156	MSM_PHO_F03_R1	17167	781	1156
I7FN17;A0R678	209;211	I7FN17	I7FN17	>tr|I7FN17|I7FN17_MYCS2 6-oxohexanoate dehydrogenase, succinate-semialdehyde dehydrogenase (NADP+) OS=Mycobacterium smegmatis (strain ATCC 700084 / mc(2)155) GN=MSMEI_6284 PE=4 SV=1;>tr|A0R678|A0R678_MYCS2 [NADP+] succinate-semialdehyde dehydrogenase OS=My	0.457771	1.5034	0.0123333	56.514	33.443	56.514		T	VANIIADPRVAAVSLTGSERAGAAVAEIAGR	VAAVS(0.218)LT(0.458)GS(0.324)ER	VAAVS(-3.21)LT(1.5)GS(-1.5)ER	7	2	-0.24511																0	0	0	481	209	209	751	808			1118	1610	MSM_PHO_F03_R1	20569	1118	1610
I7GGH7;A0R6C5	610;610	I7GGH7	I7GGH7	>tr|I7GGH7|I7GGH7_MYCS2 Uncharacterized protein OS=Mycobacterium smegmatis (strain ATCC 700084 / mc(2)155) GN=MSMEI_6328 PE=4 SV=1;>tr|A0R6C5|A0R6C5_MYCS2 Uncharacterized protein OS=Mycobacterium smegmatis (strain ATCC 700084 / mc(2)155) GN=MSMEG_6500 PE=4	0.732862	7.77636	9.69592e-05	56.453	56.453	56.453	1	T	GAGRVNARELAAGSTTDETRPVQPQT_____	ELAAGS(0.122)T(0.08)T(0.733)DET(0.064)RPVQPQT(0.001)	ELAAGS(-7.78)T(-9.64)T(7.78)DET(-10.58)RPVQPQT(-28.89)	8	2	0.48461	1.5287	1.5287	NaN	NaN	1.8646	1.8646	NaN	NaN	NaN		1	NaN	1	0	Median	7262900	2956700	4306100	484	610	610	243	259	349	511	349	511	MSM_PHO_F03_R1	16887	349	511
I7GB95;A0R6N7	25;25	I7GB95	I7GB95	>tr|I7GB95|I7GB95_MYCS2 Metallophosphoesterase OS=Mycobacterium smegmatis (strain ATCC 700084 / mc(2)155) GN=MSMEI_6436 PE=4 SV=1;>tr|A0R6N7|A0R6N7_MYCS2 Integral membrane protein OS=Mycobacterium smegmatis (strain ATCC 700084 / mc(2)155) GN=MSMEG_6614 PE=	0.837137	6.56773	0.00116004	60.549	45.649	60.549	3	T	LASMHFYVWTRLAKNTTTPGRSRRVATVLFL	NT(0.837)T(0.906)T(0.261)PGRS(0.996)RR	NT(6.57)T(8.96)T(-6.57)PGRS(22.37)RR	2	2	-0.58579																9206000	0	9206000	493	25	25	549	595	833	1225	833	1225	MSM_PHO_F03_R1	18380	833	1225
I7GB95;A0R6N7	26;26	I7GB95	I7GB95	>tr|I7GB95|I7GB95_MYCS2 Metallophosphoesterase OS=Mycobacterium smegmatis (strain ATCC 700084 / mc(2)155) GN=MSMEI_6436 PE=4 SV=1;>tr|A0R6N7|A0R6N7_MYCS2 Integral membrane protein OS=Mycobacterium smegmatis (strain ATCC 700084 / mc(2)155) GN=MSMEG_6614 PE=	0.906063	8.95762	0.00116004	60.549	45.649	60.549	3	T	ASMHFYVWTRLAKNTTTPGRSRRVATVLFLI	NT(0.837)T(0.906)T(0.261)PGRS(0.996)RR	NT(6.57)T(8.96)T(-6.57)PGRS(22.37)RR	3	2	-0.58579																9206000	0	9206000	493	26	26	549	595	833	1225	833	1225	MSM_PHO_F03_R1	18380	833	1225
I7GBC1;A0R6R6	396;396	I7GBC1	I7GBC1	>tr|I7GBC1|I7GBC1_MYCS2 2-methylcitrate dehydratase 1 OS=Mycobacterium smegmatis (strain ATCC 700084 / mc(2)155) GN=MSMEI_6466 PE=4 SV=1;>tr|A0R6R6|A0R6R6_MYCS2 2-methylcitrate dehydratase 2 OS=Mycobacterium smegmatis (strain ATCC 700084 / mc(2)155) GN=MSM	0.99924	32.3273	0.0139861	42.242	16.793	42.242	1	T	IELWRKISTVEDPEWTRRYHATDPAEKAFGA	KIST(0.001)VEDPEWT(0.999)RR	KIS(-37.57)T(-32.33)VEDPEWT(32.33)RR	11	3	-0.75177																1846600	1846600	0	495	396	396	427	461	662	969	662	969	MSM_PHO_F02_R1	13979	662	969
I7GGM0;A0R6U3	216;216	I7GGM0	I7GGM0	>tr|I7GGM0|I7GGM0_MYCS2 Amidase OS=Mycobacterium smegmatis (strain ATCC 700084 / mc(2)155) GN=MSMEI_6493 PE=4 SV=1;>tr|A0R6U3|A0R6U3_MYCS2 6-aminohexanoate-cyclic-dimer hydrolase OS=Mycobacterium smegmatis (strain ATCC 700084 / mc(2)155) GN=MSMEG_6673 PE=3	0.674172	3.6506	0.00726714	42.068	17.219	42.068	1	T	HGATVQGVVSRTVRDTAAMLDVISGGEPSGP	DT(0.674)AAMLDVIS(0.291)GGEPS(0.027)GPY(0.008)APK	DT(3.65)AAMLDVIS(-3.65)GGEPS(-13.93)GPY(-19.44)APK	2	3	-3.8732																0	0	0	497	216	216	206	220	296	430	296	430	MSM_PHO_F02_R1	66829	296	430
I7GG28;A0R6Z3	141;141	I7GG28	I7GG28	>tr|I7GG28|I7GG28_MYCS2 Para-aminobenzoate synthase OS=Mycobacterium smegmatis (strain ATCC 700084 / mc(2)155) GN=MSMEI_6540 PE=4 SV=1;>tr|A0R6Z3|A0R6Z3_MYCS2 Uncharacterized protein OS=Mycobacterium smegmatis (strain ATCC 700084 / mc(2)155) GN=MSMEG_6723	0.592239	1.62091	5.58856e-168	130.47	112.73	130.47	1	T	PEPHRKRRALLRDGDTYAPHWERWARQEEEF	DGDT(0.592)Y(0.408)APHWER	DGDT(1.62)Y(-1.62)APHWER	4	2	0.53415	0.23214	0.23214	NaN	NaN	0.23539	0.23539	NaN	NaN	NaN		1	NaN	1	0	Median	4010700	2883700	1127000	499	141	141	167	178	245	363	245	363	MSM_PHO_F02_R1	14276	245	363
A0R737;I7GG43	158;224	A0R737	A0R737	>tr|A0R737|A0R737_MYCS2 Mycocerosic acid synthase OS=Mycobacterium smegmatis (strain ATCC 700084 / mc(2)155) GN=MSMEG_6767 PE=4 SV=1;>tr|I7GG43|I7GG43_MYCS2 Iterative type I polyketide synthase OS=Mycobacterium smegmatis (strain ATCC 700084 / mc(2)155) GN=	0.92205	11.6124	0.0143399	46.701	26.177	46.701	1	T	NQGRTSRYRFKPHSATGMMMTMLANRISHAF	PHS(0.071)AT(0.922)GMMMT(0.007)MLANR	PHS(-11.61)AT(11.61)GMMMT(-25.39)MLANR	5	2	-3.9282																0	0	0	504	158	158	557	603	841	1235	841	1235	MSM_PHO_F03_R1	18025	841	1235
I7FPA1;A0R7D6	4;4	I7FPA1	I7FPA1	>tr|I7FPA1|I7FPA1_MYCS2 Mandelate racemase/muconate lactonizing enzyme OS=Mycobacterium smegmatis (strain ATCC 700084 / mc(2)155) GN=MSMEI_6689 PE=4 SV=1;>tr|A0R7D6|A0R7D6_MYCS2 Isomerase OS=Mycobacterium smegmatis (strain ATCC 700084 / mc(2)155) GN=MSMEG_	0.999882	37.9296	0.00600707	41.047	12.692	41.047	2	T	____________MIITGVDVHVVNLPLTSPF	MIIT(1)GVDVHVVNLPLT(0.27)S(0.731)PFR	MIIT(37.93)GVDVHVVNLPLT(-4.33)S(4.33)PFR	4	3	-3.618																1843600	0	1843600	509	4	4	514	555	785	1160	785	1160	MSM_PHO_F02_R1	50991	785	1160
A0R7F6	88	A0R7F6	A0R7F6	>sp|A0R7F6|RL9_MYCS2 50S ribosomal protein L9 OS=Mycobacterium smegmatis (strain ATCC 700084 / mc(2)155) GN=rplI PE=1 SV=1	0.997922	26.9212	0.00058936	57.145	34.888	57.145	1	T	EGLGDVTLSVNAAGDTGKLFGSVTAADVVNA	TALEGLGDVTLS(0.002)VNAAGDT(0.998)GK	T(-55.53)ALEGLGDVT(-43.17)LS(-26.92)VNAAGDT(26.92)GK	19	3	-0.4292																1671800	1671800	0	510	88	88	669	717	984	1419	984	1419	MSM_PHO_F02_R1	38843	984	1419
A0R7J1;I7FPF9	31;41	A0R7J1	A0R7J1	>tr|A0R7J1|A0R7J1_MYCS2 N-acetylmuramoyl-L-alanine amidase OS=Mycobacterium smegmatis (strain ATCC 700084 / mc(2)155) GN=MSMEG_6935 PE=4 SV=1;>tr|I7FPF9|I7FPF9_MYCS2 Uncharacterized protein OS=Mycobacterium smegmatis (strain ATCC 700084 / mc(2)155) GN=MSME	0.333333	0	0.00886588	48.077	31.895	48.077		T	IRAALAALGLIENPDTDLSTGRHVALDVFDD	AALAALGLIENPDT(0.333)DLS(0.333)T(0.333)GR	AALAALGLIENPDT(0)DLS(0)T(0)GR	14	3	0.11273																0	0	0	515	31	31	14	15			24	38	MSM_PHO_F02_R1	49236	24	38
A0R7J1;I7FPF9	35;45	A0R7J1	A0R7J1	>tr|A0R7J1|A0R7J1_MYCS2 N-acetylmuramoyl-L-alanine amidase OS=Mycobacterium smegmatis (strain ATCC 700084 / mc(2)155) GN=MSMEG_6935 PE=4 SV=1;>tr|I7FPF9|I7FPF9_MYCS2 Uncharacterized protein OS=Mycobacterium smegmatis (strain ATCC 700084 / mc(2)155) GN=MSME	0.499946	0	0	177.29	165.7	177.29	1	T	LAALGLIENPDTDLSTGRHVALDVFDDELDH	AALAALGLIENPDTDLS(0.5)T(0.5)GR	AALAALGLIENPDT(-36.67)DLS(0)T(0)GR	18	3	-0.075595	0.93875	0.93875	NaN	NaN	0.87298	0.87298	NaN	NaN	NaN		1	NaN	1	0	Median	158150000	84685000	73463000	515	35	35	14	15	22	32;33;34;35	22	33	MSM_PHO_F02_R1	48164	22	33
A4ZHR8	211	A4ZHR8	A4ZHR8	>sp|A4ZHR8|SAHH_MYCS2 Adenosylhomocysteinase OS=Mycobacterium smegmatis (strain ATCC 700084 / mc(2)155) GN=ahcY PE=1 SV=1	0.64186	5.55456	0	201.3	135.61	73.722	1	T	WTKIAESVKGVTEETTTGVLRLYQFAAAGEL	GVT(0.001)EET(0.179)T(0.642)T(0.179)GVLR	GVT(-28.75)EET(-5.55)T(5.55)T(-5.55)GVLR	7	2	0.30622	0.66821	0.66821	NaN	NaN	0.78883	0.78883	NaN	NaN	NaN		1	NaN	1	0	Median	3132300	2102600	1029600	519	211	211	366	392	559;560	801;802	560	802	MSM_PHO_F03_R1	20024	561	803
A4ZHR8	212	A4ZHR8	A4ZHR8	>sp|A4ZHR8|SAHH_MYCS2 Adenosylhomocysteinase OS=Mycobacterium smegmatis (strain ATCC 700084 / mc(2)155) GN=ahcY PE=1 SV=1	0.851396	9.03912	0	201.3	135.61	64.374	1	T	TKIAESVKGVTEETTTGVLRLYQFAAAGELA	GVT(0.016)EET(0.106)T(0.026)T(0.851)GVLR	GVT(-17.15)EET(-9.04)T(-15.16)T(9.04)GVLR	8	2	-0.26242	0.89644	0.89644	NaN	NaN	0.3192	0.3192	NaN	NaN	NaN	+	1	NaN	1	0	Median	5453400	2859700	2593700	519	212	212	366	392	558	800	558	800	MSM_PHO_F01_R1	12821	561	803
Q3I5Q7;I7FXA5	155;155	Q3I5Q7	Q3I5Q7	>tr|Q3I5Q7|Q3I5Q7_MYCS2 HBHA-like protein OS=Mycobacterium smegmatis (strain ATCC 700084 / mc(2)155) GN=MSMEG_0919 PE=4 SV=1;>tr|I7FXA5|I7FXA5_MYCS2 Uncharacterized protein OS=Mycobacterium smegmatis (strain ATCC 700084 / mc(2)155) GN=MSMEI_0897 PE=4 SV=1	0.471313	0	7.94107e-08	65.766	45.775	65.766		T	AVELTQEALGTVASQTRAVGERAAKLVGVEL	VETYTDQAVELT(0.003)QEALGT(0.054)VAS(0.471)QT(0.471)R	VET(-62.01)Y(-62.11)T(-62.01)DQAVELT(-21.6)QEALGT(-9.4)VAS(0)QT(0)R	23	3	-0.79683																0	0	0	539	155	155	776	835			1154	1654	MSM_PHO_F02_R1	53059	1154	1654
I7FYL2;A0QT19	2;4	I7FYL2	I7FYL2	>tr|I7FYL2|I7FYL2_MYCS2 Endoribonuclease L-PSP OS=Mycobacterium smegmatis (strain ATCC 700084 / mc(2)155) GN=MSMEI_1640 PE=4 SV=1;>tr|A0QT19|A0QT19_MYCS2 Endoribonuclease L-PSP superfamily protein OS=Mycobacterium smegmatis (strain ATCC 700084 / mc(2)155)	0.999903	42.0656	0.00436876	57.567	33.578	57.567	1	T	______________MTDIATPTHTRIRPFNT	T(1)DIATPTHTR	T(42.07)DIAT(-42.07)PT(-47.5)HT(-47.77)R	1	2	-0.26535																0	0	0	541	2	2	681	730;731	1001	1439	1001	1439	MSM_PHO_F03_R1	14446	1001	1439
I7FYL2;A0QT19	6;8	I7FYL2	I7FYL2	>tr|I7FYL2|I7FYL2_MYCS2 Endoribonuclease L-PSP OS=Mycobacterium smegmatis (strain ATCC 700084 / mc(2)155) GN=MSMEI_1640 PE=4 SV=1;>tr|A0QT19|A0QT19_MYCS2 Endoribonuclease L-PSP superfamily protein OS=Mycobacterium smegmatis (strain ATCC 700084 / mc(2)155)	0.977818	17.0275	2.03839e-07	77.185	54.498	77.185	1	T	__________MTDIATPTHTRIRPFNTKDTY	TDIAT(0.978)PT(0.003)HT(0.019)R	T(-48.9)DIAT(17.03)PT(-25.46)HT(-17.03)R	5	2	0.21575	1.0322	1.0322	NaN	NaN	1.202	1.202	NaN	NaN	0.78449	+	1	NaN	1	0	Median	1520500	795100	725400	541	6	6	681	730;731	1000	1438	1000	1438	MSM_PHO_F03_R1	12323	1000	1438
I7G406	5	I7G406	I7G406	>tr|I7G406|I7G406_MYCS2 Phenylacetic acid degradation-like protein OS=Mycobacterium smegmatis (strain ATCC 700084 / mc(2)155) GN=MSMEI_1398 PE=4 SV=1	0.474432	0	0.0154799	46.426	16.682	46.426		T	___________MTLSTSTYRAWQRLAGIPLG	T(0.047)LS(0.474)T(0.474)S(0.002)T(0.002)YR	T(-10.03)LS(0)T(0)S(-23.78)T(-23.78)Y(-39.21)R	4	2	2.9774																0	0	0	545	5	5	711	764			1058	1533	MSM_PHO_F03_R1	15697	1058	1533
I7G8K2	27	I7G8K2	I7G8K2	>tr|I7G8K2|I7G8K2_MYCS2 Major facilitator superfamily MFS_1 OS=Mycobacterium smegmatis (strain ATCC 700084 / mc(2)155) GN=MSMEI_5542 PE=4 SV=1	0.632616	2.3775	0.000234157	51.684	23.401	51.684	1	T	RGAEHPGMANYPSDETHRRPRRSSMPSSNRW	GAEHPGMANY(0.001)PS(0.366)DET(0.633)HR	GAEHPGMANY(-26.37)PS(-2.38)DET(2.38)HR	15	3	0.57333	0.1646	0.1646	NaN	NaN	0.19225	0.19225	NaN	NaN	NaN		1	NaN	1	0	Median	21929000	19856000	2072900	547	27	27	292	311	428	626	428	626	MSM_PHO_F03_R1	10185	428	626
I7GCS1	4	I7GCS1	I7GCS1	>tr|I7GCS1|I7GCS1_MYCS2 Uncharacterized protein OS=Mycobacterium smegmatis (strain ATCC 700084 / mc(2)155) GN=MSMEI_3956 PE=4 SV=1	0.790915	5.8327	0.0112662	41.911	23.677	41.911	2	T	____________MSETVLRGRTTELAALSKL	MS(0.209)ET(0.791)VLRGRT(0.542)T(0.44)ELAALS(0.017)K	MS(-5.83)ET(5.83)VLRGRT(0.93)T(-0.93)ELAALS(-15.06)K	4	2	-2.8576																0	0	0	548	4	4	521	563	793	1168	793	1168	MSM_PHO_F02_R1	28153	793	1168
I7GCS1	10	I7GCS1	I7GCS1	>tr|I7GCS1|I7GCS1_MYCS2 Uncharacterized protein OS=Mycobacterium smegmatis (strain ATCC 700084 / mc(2)155) GN=MSMEI_3956 PE=4 SV=1	0.542389	0.925275	0.0112662	41.911	23.677	41.911	2	T	______MSETVLRGRTTELAALSKLVASSRA	MS(0.209)ET(0.791)VLRGRT(0.542)T(0.44)ELAALS(0.017)K	MS(-5.83)ET(5.83)VLRGRT(0.93)T(-0.93)ELAALS(-15.06)K	10	2	-2.8576																0	0	0	548	10	10	521	563	793	1168	793	1168	MSM_PHO_F02_R1	28153	793	1168
I7GEG1	6	I7GEG1	I7GEG1	>tr|I7GEG1|I7GEG1_MYCS2 Luciferase family protein OS=Mycobacterium smegmatis (strain ATCC 700084 / mc(2)155) GN=MSMEI_4840 PE=4 SV=1	0.997827	29.8471	0.00185664	41.51	18.147	41.51	1	T	__________MRIGMTLPVMEPQLDAATLRA	MRIGMT(0.998)LPVMEPQLDAAT(0.002)LR	MRIGMT(29.85)LPVMEPQLDAAT(-29.85)LR	6	3	-1.8396	0.54818	0.54818	NaN	NaN	0.55101	0.55101	NaN	NaN	NaN	+	1	NaN	1	0	Median	15412000	9901900	5510300	549	6	6	518	560	790	1165	790	1165	MSM_PHO_F02_R1	38824	790	1165
O85501	92	O85501	O85501	>sp|O85501|NDK_MYCS2 Nucleoside diphosphate kinase OS=Mycobacterium smegmatis (strain ATCC 700084 / mc(2)155) GN=ndk PE=3 SV=1	1	53.4906	0.0165601	53.491	18.688	53.491	1	T	EGPRAVAAFRQIAGGTDPVEKAVPGTIRGDF	QIAGGT(1)DPVEK	QIAGGT(53.49)DPVEK	6	2	0.20288	3.1533	3.1533	NaN	NaN	3.9319	3.9319	NaN	NaN	NaN	+	1	NaN	1	0	Median	4742700	1145100	3597500	553	92	92	570	616	855	1254	855	1254	MSM_PHO_F03_R1	14482	855	1254
Q3L890	128	Q3L890	Q3L890	>sp|Q3L890|GAP_MYCS2 Peptidoglycolipid exporter Gap OS=Mycobacterium smegmatis (strain ATCC 700084 / mc(2)155) GN=gap PE=1 SV=1	0.74989	5.2205	0.00305654	57.41	33.752	57.41	1	T	VGSGAGDRGPTDDASTLVLDSGAREAREPGA	GPT(0.003)DDAS(0.225)T(0.75)LVLDS(0.022)GAR	GPT(-23.7)DDAS(-5.22)T(5.22)LVLDS(-15.42)GAR	8	2	0.47266	0.78614	0.78614	NaN	NaN	0.91389	0.91389	NaN	NaN	NaN		1	NaN	1	0	Median	1590600	907430	683170	555	128	128	339	362	497	717	497	717	MSM_PHO_F03_R1	27043	497	717
Q9AFI5	22	Q9AFI5	Q9AFI5	>sp|Q9AFI5|SSB_MYCS2 Single-stranded DNA-binding protein OS=Mycobacterium smegmatis (strain ATCC 700084 / mc(2)155) GN=ssb PE=1 SV=1	0.544523	0.777714	0.000402531	55.189	38.193	55.189	1	T	ITVVGNLTADPELRFTPSGAAVANFTVASTP	FT(0.545)PS(0.455)GAAVANFTVASTPR	FT(0.78)PS(-0.78)GAAVANFT(-33.83)VAS(-50.87)T(-52.39)PR	2	3	-0.20766	1.1892	1.1892	NaN	NaN	1.3613	1.3613	NaN	NaN	NaN		1	NaN	1	0	Median	1678000	614520	1063400	556	22	22	285	304	419	613	419	613	MSM_PHO_F02_R1	33272	419	613
I7G2B9;A0QNF1	4149;4149	I7G2B9	I7G2B9	>tr|I7G2B9|I7G2B9_MYCS2 Peptide synthetase OS=Mycobacterium smegmatis (strain ATCC 700084 / mc(2)155) GN=MSMEI_0021 PE=4 SV=1;>tr|A0QNF1|A0QNF1_MYCS2 Amino acid adenylation OS=Mycobacterium smegmatis (strain ATCC 700084 / mc(2)155) GN=MSMEG_0019 PE=4 SV=1	0.801573	6.06341	0.00964589	45.368	31.559	45.368	1	Y	YPDAVAVSCGDTRLTYRELDDRAAAVAATLA	LT(0.198)Y(0.802)RELDDR	LT(-6.06)Y(6.06)RELDDR	3	1	1.2227																1182600	0	1182600	4	4149	4149	493	533	762	1128	762	1128	MSM_PHO_F02_R1	53976	762	1128
A0QQ38	468	A0QQ38	A0QQ38	>sp|A0QQ38|ECCA3_MYCS2 ESX-3 secretion system protein EccA3 OS=Mycobacterium smegmatis (strain ATCC 700084 / mc(2)155) GN=eccA3 PE=3 SV=2	1	52.4819	0.0118855	52.482	41.318	52.482	1	Y	RMENDRDRLVVIVAGYRKDLDAFLDTNEGLR	LVVIVAGY(1)R	LVVIVAGY(52.48)R	8	2	0.32521	0.4972	0.4972	NaN	NaN	0.56386	0.56386	NaN	NaN	NaN	+	1	NaN	1	0	Median	1802900	1064100	738850	49	468	468	506	547	777	1151	777	1151	MSM_PHO_F02_R1	26950	777	1151
A0QQ38	568	A0QQ38	A0QQ38	>sp|A0QQ38|ECCA3_MYCS2 ESX-3 secretion system protein EccA3 OS=Mycobacterium smegmatis (strain ATCC 700084 / mc(2)155) GN=eccA3 PE=3 SV=2	1	64.7115	0.00384716	64.711	46.074	64.711	2	Y	RFVRNLVERSEEEREYRLDHSDQEDFTDEEM	S(1)EEEREY(1)R	S(64.71)EEEREY(64.71)R	7	2	-4.4817																0	0	0	49	568	568	616	663	924	1342	924	1342	MSM_PHO_F01_R1	12278	924	1342
I7F6R7;A0QQP5	108;108	I7F6R7	I7F6R7	>tr|I7F6R7|I7F6R7_MYCS2 Exodeoxyribonuclease III protein XthA OS=Mycobacterium smegmatis (strain ATCC 700084 / mc(2)155) GN=xthA PE=4 SV=1;>tr|A0QQP5|A0QQP5_MYCS2 Exodeoxyribonuclease III OS=Mycobacterium smegmatis (strain ATCC 700084 / mc(2)155) GN=xth PE	0.998537	32.0657	0.00818546	47.726	12.101	47.726	2	Y	RALAATCGGVRVWSLYVPNGRTVDSPHYAYK	VWS(0.998)LY(0.999)VPNGRT(0.002)VDS(0.001)PHY(0.001)AYK	VWS(32.07)LY(32.07)VPNGRT(-32.07)VDS(-35.53)PHY(-39.51)AY(-40.31)K	5	3	-1.9802																0	0	0	64	108	108	834	897	1226	1759	1226	1759	MSM_PHO_F02_R1	46797	1226	1759
I7F853;A0QS44	96;96	I7F853	I7F853	>tr|I7F853|I7F853_MYCS2 Transcription antitermination protein nusG OS=Mycobacterium smegmatis (strain ATCC 700084 / mc(2)155) GN=nusG PE=3 SV=1;>tr|A0QS44|A0QS44_MYCS2 Transcription termination/antitermination protein NusG OS=Mycobacterium smegmatis (strai	0.595132	2.81585	0.00050578	57.171	32.704	57.171	1	Y	KELRLKPGDWYVIHSYAGYENKVKANLETRV	LKPGDWYVIHS(0.094)Y(0.595)AGY(0.311)ENK	LKPGDWY(-48.33)VIHS(-8.03)Y(2.82)AGY(-2.82)ENK	12	3	4.3616																2155500	2155500	0	93	96	96	464	503	723	1070	723	1070	MSM_PHO_F02_R1	32889	723	1070
I7FGJ7;A0QSN0	335;335	I7FGJ7	I7FGJ7	>tr|I7FGJ7|I7FGJ7_MYCS2 Cell division FtsK/SpoIIIE OS=Mycobacterium smegmatis (strain ATCC 700084 / mc(2)155) GN=MSMEI_1500 PE=4 SV=1;>tr|A0QSN0|A0QSN0_MYCS2 Ftsk/spoiiie family protein OS=Mycobacterium smegmatis (strain ATCC 700084 / mc(2)155) GN=MSMEG_15	0.99994	42.2475	0.00625386	52.725	19.535	52.725	1	Y	MTAEQALACARRLARYRAEAASARRSDWANL	Y(1)RAEAASARR	Y(42.25)RAEAAS(-42.25)ARR	1	2	-1.5145																586870	0	586870	124	335	335	855	918	1247	1781	1247	1781	MSM_PHO_F01_R1	8421	1247	1781
I7FH27;A0QT49	108;114	I7FH27	I7FH27	>tr|I7FH27|I7FH27_MYCS2 ABC sugar transporter, ATPase subunit OS=Mycobacterium smegmatis (strain ATCC 700084 / mc(2)155) GN=MSMEI_1671 PE=4 SV=1;>tr|A0QT49|A0QT49_MYCS2 ATP binding protein of ABC transporter OS=Mycobacterium smegmatis (strain ATCC 700084 /	0.998853	29.4006	0.013278	42.19	9.1022	42.19	1	Y	NILLGREPRRWGRIDYRTLNRRARELLAELE	IDY(0.999)RT(0.001)LNRR	IDY(29.4)RT(-29.4)LNRR	3	2	-0.56672																1103200	0	1103200	143	108	108	393	422	615	888	615	888	MSM_PHO_F02_R1	68278	615	888
I7FHP8;A0QTM9	734;734	I7FHP8	I7FHP8	>tr|I7FHP8|I7FHP8_MYCS2 Transcriptional regulator, LuxR family OS=Mycobacterium smegmatis (strain ATCC 700084 / mc(2)155) GN=MSMEI_1861 PE=4 SV=1;>tr|A0QTM9|A0QTM9_MYCS2 DNA-binding HTH domain containing protein, putative OS=Mycobacterium smegmatis (strain	1	50.9502	0.0154226	50.95	27.196	50.95	2	Y	VARERGHRSAMARLGYARGRLLGARGELSAA	S(1)AMARLGY(1)ARGR	S(50.95)AMARLGY(50.95)ARGR	8	2	1.8424																0	0	0	154	734	734	603	650	901	1315	901	1315	MSM_PHO_F02_R1	9241	901	1315
I7FJ85;A0QV28	51;51	I7FJ85	I7FJ85	>tr|I7FJ85|I7FJ85_MYCS2 Nitrogen regulatory protein P-II OS=Mycobacterium smegmatis (strain ATCC 700084 / mc(2)155) GN=glnB PE=4 SV=1;>tr|A0QV28|A0QV28_MYCS2 Nitrogen regulatory protein P-II OS=Mycobacterium smegmatis (strain ATCC 700084 / mc(2)155) GN=MSM	0.959485	13.7442	5.54186e-68	108.56	88.357	108.56	1	Y	YGRQKGHTEVYRGAEYSVDFVPKVRVEVVVD	GAEY(0.959)S(0.041)VDFVPK	GAEY(13.74)S(-13.74)VDFVPK	4	2	0.12132	0.23314	0.23314	NaN	NaN	0.28067	0.28067	NaN	NaN	NaN	+	1	NaN	1	0	Median	9163100	7454800	1708300	185	51	51	295	314	431	630;631	431	631	MSM_PHO_F03_R1	28206	431	631
I7FJV5;A0QVM1	82;82	I7FJV5	I7FJV5	>tr|I7FJV5|I7FJV5_MYCS2 Conserved hypothetical alanine rich protein OS=Mycobacterium smegmatis (strain ATCC 700084 / mc(2)155) GN=MSMEI_2560 PE=4 SV=1;>tr|A0QVM1|A0QVM1_MYCS2 Conserved hypothetical alanine rich protein OS=Mycobacterium smegmatis (strain AT	0.999295	31.7265	0.0156332	49.448	20.385	49.448	1	Y	MLEGRSVTPPLPAAGYRLPSEVSDPVDAANL	SVT(0.001)PPLPAAGY(0.999)R	S(-44.8)VT(-31.73)PPLPAAGY(31.73)R	11	2	-0.1251																0	0	0	198	82	82	661	709	975	1409	975	1409	MSM_PHO_F02_R1	18875	975	1409
A0QVQ0;I7G721	134;138	A0QVQ0	A0QVQ0	>tr|A0QVQ0|A0QVQ0_MYCS2 Alkanesulfonate monooxygenase family protein OS=Mycobacterium smegmatis (strain ATCC 700084 / mc(2)155) GN=MSMEG_2651 PE=4 SV=1;>tr|I7G721|I7G721_MYCS2 Alkanesulfonate monooxygenase OS=Mycobacterium smegmatis (strain ATCC 700084 / m	1	51.1346	0.013096	51.135	14.197	51.135	1	Y	HEQRAFGDHLDKEERYARCDEFLDVVRRLWA	Y(1)ARCDEFLDVVRR	Y(51.13)ARCDEFLDVVRR	1	2	2.0313																0	0	0	199	134	134	841	904	1233	1766	1233	1766	MSM_PHO_F02_R1	11631	1233	1766
I7GAD8;A0QWT9	211;229	I7GAD8	I7GAD8	>tr|I7GAD8|I7GAD8_MYCS2 Probable primosomal protein N' OS=Mycobacterium smegmatis (strain ATCC 700084 / mc(2)155) GN=priA PE=3 SV=1;>tr|A0QWT9|A0QWT9_MYCS2 Probable primosomal protein N' OS=Mycobacterium smegmatis (strain ATCC 700084 / mc(2)155) GN=priA PE	0.999958	43.7703	0.00122198	48.527	38.26	48.527	2	Y	SRVVALSAGLGPSARYRRWLAALRGHARVVI	VVALSAGLGPS(1)ARY(1)R	VVALS(-42.86)AGLGPS(42.86)ARY(43.77)R	14	3	-0.39922	0.81293	NaN	0.81293	NaN	0.81104	NaN	0.81104	NaN	NaN	+	2	NaN	1	0	Median	2823500	1645000	1178500	228	211	211	820	883	1211	1734	1211	1734	MSM_PHO_F02_R1	19080	1211	1734
I7FLP7;A0QXE7	230;230	I7FLP7	I7FLP7	>tr|I7FLP7|I7FLP7_MYCS2 Transcriptional regulator, MerR family OS=Mycobacterium smegmatis (strain ATCC 700084 / mc(2)155) GN=MSMEI_3190 PE=4 SV=1;>tr|A0QXE7|A0QXE7_MYCS2 MerR-family protein transcriptional regulator OS=Mycobacterium smegmatis (strain ATCC	0.800225	8.69538	0.00448058	43.38	8.9046	43.38	2	Y	GSQAGIDRSYGELGAYVYDHLISHQGPIRER	S(0.956)Y(0.141)GELGAY(0.8)VY(0.102)DHLIS(0.001)HQGPIR	S(13.56)Y(-8.7)GELGAY(8.7)VY(-9.19)DHLIS(-35.5)HQGPIR	8	3	0.50525																45100000	45100000	0	253	230	230	664	712	978	1413	978	1413	MSM_PHO_F02_R1	51294	978	1413
A0QXF9;I7GAW2	158;178	A0QXF9	A0QXF9	>tr|A0QXF9|A0QXF9_MYCS2 Methyltransferase OS=Mycobacterium smegmatis (strain ATCC 700084 / mc(2)155) GN=MSMEG_3286 PE=4 SV=1;>tr|I7GAW2|I7GAW2_MYCS2 Methyltransferase type 11 OS=Mycobacterium smegmatis (strain ATCC 700084 / mc(2)155) GN=MSMEI_3201 PE=4 SV=	0.841276	7.24295	0.00932889	55.112	44.825	55.112	1	Y	SRMHPTGDWLRHGGNYFETRVVEETWSRGWN	HGGNY(0.841)FET(0.159)R	HGGNY(7.24)FET(-7.24)R	5	2	-0.88426	0.081481	0.081481	NaN	NaN	0.089888	0.089888	NaN	NaN	NaN		1	NaN	1	0	Median	5544300	5366800	177570	254	158	158	375	401	572;573	816;817	573	817	MSM_PHO_F03_R1	7897	573	817
I7FFF6;A0QYX0	575;592	I7FFF6	I7FFF6	>tr|I7FFF6|I7FFF6_MYCS2 UvrABC system protein B OS=Mycobacterium smegmatis (strain ATCC 700084 / mc(2)155) GN=uvrB PE=3 SV=1;>tr|A0QYX0|A0QYX0_MYCS2 UvrABC system protein B OS=Mycobacterium smegmatis (strain ATCC 700084 / mc(2)155) GN=uvrB PE=3 SV=1	0.765409	5.20106	0.0136578	40.693	18.287	40.693	1	Y	TIGRAARNVSGEVHMYADKITDSMREAIDET	NVS(0.231)GEVHMY(0.765)ADKIT(0.002)DS(0.002)MR	NVS(-5.2)GEVHMY(5.2)ADKIT(-27.06)DS(-26.43)MR	9	3	-0.6095																0	0	0	293	575	575	553	599	837	1231	837	1231	MSM_PHO_F02_R1	32782	837	1231
A0QZX8;I7G4J4	148;149	A0QZX8	A0QZX8	>tr|A0QZX8|A0QZX8_MYCS2 Uncharacterized protein OS=Mycobacterium smegmatis (strain ATCC 700084 / mc(2)155) GN=MSMEG_4187 PE=4 SV=1;>tr|I7G4J4|I7G4J4_MYCS2 Uncharacterized protein OS=Mycobacterium smegmatis (strain ATCC 700084 / mc(2)155) GN=MSMEI_4089 PE=4	0.403629	0	0.00707346	43.241	22.774	43.241		Y	PIEQNRYFSLQFVDGYTYNVAYVGSRTTGNG	Y(0.004)FS(0.002)LQFVDGY(0.404)T(0.205)Y(0.404)NVAY(0.988)VGS(0.994)R	Y(-21.59)FS(-25.62)LQFVDGY(0)T(-3.03)Y(0)NVAY(19.66)VGS(24.92)R	10	3	-1.6123																0	0	0	305	148	148	843	906			1235	1769	MSM_PHO_F02_R1	48876	1235	1769
A0QZX8;I7G4J4	150;151	A0QZX8	A0QZX8	>tr|A0QZX8|A0QZX8_MYCS2 Uncharacterized protein OS=Mycobacterium smegmatis (strain ATCC 700084 / mc(2)155) GN=MSMEG_4187 PE=4 SV=1;>tr|I7G4J4|I7G4J4_MYCS2 Uncharacterized protein OS=Mycobacterium smegmatis (strain ATCC 700084 / mc(2)155) GN=MSMEI_4089 PE=4	0.403607	0	0.00707346	43.241	22.774	43.241		Y	EQNRYFSLQFVDGYTYNVAYVGSRTTGNGGG	Y(0.004)FS(0.002)LQFVDGY(0.404)T(0.205)Y(0.404)NVAY(0.988)VGS(0.994)R	Y(-21.59)FS(-25.62)LQFVDGY(0)T(-3.03)Y(0)NVAY(19.66)VGS(24.92)R	12	3	-1.6123																0	0	0	305	150	150	843	906			1235	1769	MSM_PHO_F02_R1	48876	1235	1769
A0QZX8;I7G4J4	154;155	A0QZX8	A0QZX8	>tr|A0QZX8|A0QZX8_MYCS2 Uncharacterized protein OS=Mycobacterium smegmatis (strain ATCC 700084 / mc(2)155) GN=MSMEG_4187 PE=4 SV=1;>tr|I7G4J4|I7G4J4_MYCS2 Uncharacterized protein OS=Mycobacterium smegmatis (strain ATCC 700084 / mc(2)155) GN=MSMEI_4089 PE=4	0.988313	19.6556	0.00707346	43.241	22.774	43.241	3	Y	YFSLQFVDGYTYNVAYVGSRTTGNGGGRYLL	Y(0.004)FS(0.002)LQFVDGY(0.404)T(0.205)Y(0.404)NVAY(0.988)VGS(0.994)R	Y(-21.59)FS(-25.62)LQFVDGY(0)T(-3.03)Y(0)NVAY(19.66)VGS(24.92)R	16	3	-1.6123																0	0	0	305	154	154	843	906	1235	1769	1235	1769	MSM_PHO_F02_R1	48876	1235	1769
I7G649;A0R1Q0	29;29	I7G649	I7G649	>tr|I7G649|I7G649_MYCS2 Acyl-CoA dehydrogenase domain protein OS=Mycobacterium smegmatis (strain ATCC 700084 / mc(2)155) GN=MSMEI_4708 PE=4 SV=1;>tr|A0R1Q0|A0R1Q0_MYCS2 Acyl-CoA dehydrogenase OS=Mycobacterium smegmatis (strain ATCC 700084 / mc(2)155) GN=MS	1	44.5774	0.0116534	44.577	23.522	44.577	2	Y	RTLARDFIEKEVVSAYPEWEKAGRMPRDVFK	EVVS(1)AY(1)PEWEKAGRMPR	EVVS(44.58)AY(44.58)PEWEKAGRMPR	6	3	-0.93069																0	0	0	348	29	29	270	288	392	580	392	580	MSM_PHO_F02_R1	45188	392	580
I7G684;A0R1V1	105;105	I7G684	I7G684	>tr|I7G684|I7G684_MYCS2 AMP-dependent synthetase and ligase OS=Mycobacterium smegmatis (strain ATCC 700084 / mc(2)155) GN=MSMEI_4758 PE=4 SV=1;>tr|A0R1V1|A0R1V1_MYCS2 AMP-dependent synthetase and ligase OS=Mycobacterium smegmatis (strain ATCC 700084 / mc(2	1	41.4456	0.0075999	41.446	17.092	41.446	2	Y	LVDRLPTPLVIADGEYAGMLAGAGRPVLTSE	LPT(1)PLVIADGEY(1)AGMLAGAGR	LPT(41.45)PLVIADGEY(41.45)AGMLAGAGR	12	2	-2.4928																0	0	0	350	105	105	476	515	739	1099	739	1099	MSM_PHO_F02_R1	37898	739	1099
I7G6B0;A0R1X8	10;10	I7G6B0	I7G6B0	>tr|I7G6B0|I7G6B0_MYCS2 Nicotinate phosphoribosyltransferase OS=Mycobacterium smegmatis (strain ATCC 700084 / mc(2)155) GN=MSMEI_4784 PE=4 SV=1;>tr|A0R1X8|A0R1X8_MYCS2 Nicotinate phosphoribosyltransferase OS=Mycobacterium smegmatis (strain ATCC 700084 / mc	0.982311	17.1059	0.0110896	41.513	16.834	41.513	3	Y	______MTVALLTDKYELTMLAAALRDGTAH	MT(0.998)VALLT(0.092)DKY(0.982)ELT(0.928)MLAAALR	MT(26.35)VALLT(-11.02)DKY(17.11)ELT(11.02)MLAAALR	10	3	-3.0079																0	0	0	353	10	10	533	577	810	1190	810	1190	MSM_PHO_F02_R1	39406	810	1190
I7FS73;A0R396	673;673	I7FS73	I7FS73	>tr|I7FS73|I7FS73_MYCS2 Putative Potassium-transporting P-type ATPase B chain kdpB OS=Mycobacterium smegmatis (strain ATCC 700084 / mc(2)155) GN=kdpB PE=3 SV=1;>tr|A0R396|A0R396_MYCS2 Potassium-transporting ATPase ATP-binding subunit OS=Mycobacterium smegm	0.999303	33.7115	0.015882	55.261	32.435	55.261	3	Y	IVIVALIPLALKGVRYTPSSAAKLLSRNLYI	Y(0.999)T(0.992)PS(0.02)S(0.056)AAKLLS(0.933)R	Y(33.71)T(21.67)PS(-18.66)S(-12.31)AAKLLS(12.31)R	1	2	-0.25599																0	0	0	390	673	673	856	919	1248	1782	1248	1782	MSM_PHO_F03_R1	14232	1248	1782
I7GFP6;A0R493	178;178	I7GFP6	I7GFP6	>tr|I7GFP6|I7GFP6_MYCS2 Uncharacterized protein OS=Mycobacterium smegmatis (strain ATCC 700084 / mc(2)155) GN=MSMEI_5594 PE=4 SV=1;>tr|A0R493|A0R493_MYCS2 Uncharacterized protein OS=Mycobacterium smegmatis (strain ATCC 700084 / mc(2)155) GN=MSMEG_5748 PE=4	0.973744	15.0478	0.0131768	40.533	20.607	40.533	3	Y	GKREVGNLTLDSVEVYLSFAQQLWEHGQKNG	EVGNLT(0.161)LDS(0.922)VEVY(0.974)LS(0.944)FAQQLWEHGQK	EVGNLT(-10.31)LDS(10.31)VEVY(15.05)LS(11.75)FAQQLWEHGQK	13	4	1.307																7968200	7968200	0	412	178	178	266	283	385	570	385	570	MSM_PHO_F03_R1	5299	385	570
A0R526;I7G9Q5	154;161	A0R526	A0R526	>tr|A0R526|A0R526_MYCS2 Uncharacterized protein OS=Mycobacterium smegmatis (strain ATCC 700084 / mc(2)155) GN=MSMEG_6040 PE=4 SV=1;>tr|I7G9Q5|I7G9Q5_MYCS2 Uncharacterized protein OS=Mycobacterium smegmatis (strain ATCC 700084 / mc(2)155) GN=MSMEI_5879 PE=4	0.987079	21.8409	5.50501e-48	88.78	58.213	88.78	1	Y	IERFTVDGDSTPIDWYKGHPNTDATFIACSV	FTVDGDS(0.006)T(0.006)PIDWY(0.987)K	FT(-66.36)VDGDS(-21.84)T(-21.84)PIDWY(21.84)K	13	2	0.73515																2831900	2831900	0	439	154	154	286	305	420	614	420	614	MSM_PHO_F02_R1	38793	420	614
A0R567	12	A0R567	A0R567	>sp|A0R567|MUTY_MYCS2 Adenine DNA glycosylase OS=Mycobacterium smegmatis (strain ATCC 700084 / mc(2)155) GN=mutY PE=3 SV=1	0.996649	25.381	0.00653882	42.633	10.331	42.633	2	Y	____MSISPVELLSWYDHARRDLPWRRPGVS	MS(0.937)IS(0.058)PVELLS(0.009)WY(0.997)DHAR	MS(12.14)IS(-12.14)PVELLS(-22.19)WY(25.38)DHAR	12	3	-1.3931																61446000	61446000	0	445	12	12	524	566	796	1171	796	1171	MSM_PHO_F03_R1	18263	796	1171
I7GG45;A0R5A3	121;121	I7GG45	I7GG45	>tr|I7GG45|I7GG45_MYCS2 Oligopeptide/dipeptide ABC transporter, ATPase subunit OS=Mycobacterium smegmatis (strain ATCC 700084 / mc(2)155) GN=MSMEI_5961 PE=4 SV=1;>tr|A0R5A3|A0R5A3_MYCS2 Peptide transport system ATP-binding protein OS=Mycobacterium smegmati	0.998191	25.082	0.0130188	40.724	18.668	40.724	2	Y	AADIIAEPWRSHKTMYPRRSDRDARVRELLD	S(0.417)HKT(0.585)MY(0.998)PR	S(-1.47)HKT(1.47)MY(25.08)PR	6	2	-0.9843																693120	0	693120	449	121	121	637	685	948	1373	948	1373	MSM_PHO_F02_R1	12546	948	1373
I7FMJ7;A0R5P7	60;88	I7FMJ7	I7FMJ7	>tr|I7FMJ7|I7FMJ7_MYCS2 Putative ScnA-like protein OS=Mycobacterium smegmatis (strain ATCC 700084 / mc(2)155) GN=MSMEI_6104 PE=4 SV=1;>tr|A0R5P7|A0R5P7_MYCS2 Thiocyanate hydrolase beta subunit OS=Mycobacterium smegmatis (strain ATCC 700084 / mc(2)155) GN=M	0.99957	30.6517	0.00754695	48.216	24.631	48.216	2	Y	EERRRIGNVDVGRAIYQGIPYYGRWLWAVAR	AIY(1)QGIPY(0.5)Y(0.5)GRWLWAVAR	AIY(30.65)QGIPY(0)Y(0)GRWLWAVAR	3	2	0.1355																0	0	0	465	60	60	86	91	136	203	136	203	MSM_PHO_F02_R1	42814	136	203
I7FMJ7;A0R5P7	65;93	I7FMJ7	I7FMJ7	>tr|I7FMJ7|I7FMJ7_MYCS2 Putative ScnA-like protein OS=Mycobacterium smegmatis (strain ATCC 700084 / mc(2)155) GN=MSMEI_6104 PE=4 SV=1;>tr|A0R5P7|A0R5P7_MYCS2 Thiocyanate hydrolase beta subunit OS=Mycobacterium smegmatis (strain ATCC 700084 / mc(2)155) GN=M	0.500215	0	0.00754695	48.216	24.631	48.216	2	Y	IGNVDVGRAIYQGIPYYGRWLWAVARVLIEK	AIY(1)QGIPY(0.5)Y(0.5)GRWLWAVAR	AIY(30.65)QGIPY(0)Y(0)GRWLWAVAR	8	2	0.1355																0	0	0	465	65	65	86	91	136	203	136	203	MSM_PHO_F02_R1	42814	136	203
I7FMJ7;A0R5P7	66;94	I7FMJ7	I7FMJ7	>tr|I7FMJ7|I7FMJ7_MYCS2 Putative ScnA-like protein OS=Mycobacterium smegmatis (strain ATCC 700084 / mc(2)155) GN=MSMEI_6104 PE=4 SV=1;>tr|A0R5P7|A0R5P7_MYCS2 Thiocyanate hydrolase beta subunit OS=Mycobacterium smegmatis (strain ATCC 700084 / mc(2)155) GN=M	0.500215	0	0.00754695	48.216	24.631	48.216	2	Y	GNVDVGRAIYQGIPYYGRWLWAVARVLIEKH	AIY(1)QGIPY(0.5)Y(0.5)GRWLWAVAR	AIY(30.65)QGIPY(0)Y(0)GRWLWAVAR	9	2	0.1355																0	0	0	465	66	66	86	91	136	203	136	203	MSM_PHO_F02_R1	42814	136	203
I7GGA4;A0R5R4	23;23	I7GGA4	I7GGA4	>tr|I7GGA4|I7GGA4_MYCS2 FAD linked oxidase-like protein OS=Mycobacterium smegmatis (strain ATCC 700084 / mc(2)155) GN=MSMEI_6118 PE=4 SV=1;>tr|A0R5R4|A0R5R4_MYCS2 FAD binding domain protein OS=Mycobacterium smegmatis (strain ATCC 700084 / mc(2)155) GN=MSME	0.849678	8.92002	0.016318	47.916	15.214	47.916	2	Y	AQAAHAAGVSRLLASYRAIPPSATVRLAKPT	LLAS(0.111)Y(0.85)RAIPPS(0.798)AT(0.241)VR	LLAS(-8.92)Y(8.92)RAIPPS(5.77)AT(-5.77)VR	5	2	-3.0379																0	0	0	467	23	23	467	506	730	1082	730	1082	MSM_PHO_F02_R1	26237	730	1082
I7FMQ8;A0R5W6	309;309	I7FMQ8	I7FMQ8	>tr|I7FMQ8|I7FMQ8_MYCS2 Acyl-CoA dehydrogenase FadE36 OS=Mycobacterium smegmatis (strain ATCC 700084 / mc(2)155) GN=fadE36 PE=4 SV=1;>tr|A0R5W6|A0R5W6_MYCS2 Phosphotransferase enzyme family protein OS=Mycobacterium smegmatis (strain ATCC 700084 / mc(2)155)	1	60.2551	0.0142917	60.255	33.208	60.255	1	Y	ALAYFKLAIIAAGIDYRRREGADGPEQVGEA	LAIIAAGIDY(1)R	LAIIAAGIDY(60.26)R	10	2	-0.48389																0	0	0	473	309	309	436	470	671	982	671	982	MSM_PHO_F02_R1	35882	671	982
I7GFV6;A0R6E4	142;142	I7GFV6	I7GFV6	>tr|I7GFV6|I7GFV6_MYCS2 Pyridoxamine 5'-phosphate oxidase-related, FMN-binding protein OS=Mycobacterium smegmatis (strain ATCC 700084 / mc(2)155) GN=MSMEI_6345 PE=1 SV=1;>tr|A0R6E4|A0R6E4_MYCS2 Pyridoxamine 5'-phosphate oxidase family protein OS=Mycobacter	0.770743	6.98354	0.00502641	40.211	21.798	40.211	2	Y	AAHLDAVAAAKYYIDYSDFSVWVLRVQRVRW	Y(0.268)Y(0.268)IDY(0.771)S(0.644)DFS(0.05)VWVLR	Y(-6.98)Y(-6.98)IDY(6.98)S(6.98)DFS(-12.16)VWVLR	5	3	0.95291	0.96672	NaN	0.96672	NaN	0.26772	NaN	0.26772	NaN	NaN	+	2	NaN	1	0	Median	6799400	3324400	3475000	487	142	142	859	922	1252	1787	1252	1787	MSM_PHO_F01_R1	16969	1252	1787
I7GB31;A0R6J3	155;155	I7GB31	I7GB31	>tr|I7GB31|I7GB31_MYCS2 Putative secreted protein OS=Mycobacterium smegmatis (strain ATCC 700084 / mc(2)155) GN=MSMEI_6391 PE=4 SV=1;>tr|A0R6J3|A0R6J3_MYCS2 Uncharacterized protein OS=Mycobacterium smegmatis (strain ATCC 700084 / mc(2)155) GN=MSMEG_6569 PE	1	94.4653	4.80314e-31	94.465	79.132	94.465	1	Y	PVQAQVRDFPGGKENYQPAKPHDHG______	ENY(1)QPAKPHDHG	ENY(94.47)QPAKPHDHG	3	3	-0.024565	1.3541	1.3541	NaN	NaN	1.6026	1.6026	NaN	NaN	NaN	+	1	NaN	1	0	Median	2487900	1170700	1317200	491	155	155	256	272	369	547	369	547	MSM_PHO_F03_R1	3958	369	547
I7GG28;A0R6Z3	142;142	I7GG28	I7GG28	>tr|I7GG28|I7GG28_MYCS2 Para-aminobenzoate synthase OS=Mycobacterium smegmatis (strain ATCC 700084 / mc(2)155) GN=MSMEI_6540 PE=4 SV=1;>tr|A0R6Z3|A0R6Z3_MYCS2 Uncharacterized protein OS=Mycobacterium smegmatis (strain ATCC 700084 / mc(2)155) GN=MSMEG_6723	0.999737	35.8031	1.33272e-250	142.89	127.52	142.89	1	Y	EPHRKRRALLRDGDTYAPHWERWARQEEEFI	DGDTY(1)APHWER	DGDT(-35.8)Y(35.8)APHWER	5	2	0.14666	0.23477	0.23477	NaN	NaN	0.28554	0.28554	NaN	NaN	NaN	+	1	2.5364	2	0	Median	18672000	15280000	3391700	499	142	142	167	178	246;247	364;365;366	246	364	MSM_PHO_F03_R1	18487	246	364
I7GBM6;A0R748	112;112	I7GBM6	I7GBM6	>tr|I7GBM6|I7GBM6_MYCS2 Uncharacterized protein OS=Mycobacterium smegmatis (strain ATCC 700084 / mc(2)155) GN=MSMEI_6596 PE=4 SV=1;>tr|A0R748|A0R748_MYCS2 Uncharacterized protein OS=Mycobacterium smegmatis (strain ATCC 700084 / mc(2)155) GN=MSMEG_6778 PE=4	0.893509	12.088	2.58948e-15	56.688	41.123	56.688	1	Y	SGSEDITAVSTIDGHYGFIGYANKTIDPGSG	NLDTGAS(0.001)GS(0.005)EDIT(0.005)AVS(0.02)T(0.02)IDGHY(0.894)GFIGY(0.055)ANK	NLDT(-44.22)GAS(-28.32)GS(-22.65)EDIT(-22.65)AVS(-16.48)T(-16.48)IDGHY(12.09)GFIGY(-12.09)ANK	22	3	0.39849	0.32154	0.32154	NaN	NaN	0.30592	0.30592	NaN	NaN	NaN	+	1	NaN	1	0	Median	4714100	3723500	990600	506	112	112	540	585	819	1201	819	1201	MSM_PHO_F02_R1	42406	819	1201
Q2YHI6;I7FWA4	64;64	Q2YHI6	Q2YHI6	>tr|Q2YHI6|Q2YHI6_MYCS2 Rv1174c OS=Mycobacterium smegmatis (strain ATCC 700084 / mc(2)155) GN=rv1174c PE=4 SV=1;>tr|I7FWA4|I7FWA4_MYCS2 Uncharacterized protein OS=Mycobacterium smegmatis (strain ATCC 700084 / mc(2)155) GN=MSMEI_0376 PE=4 SV=1	0.947885	12.598	3.75426e-10	66.152	37.797	66.152	1	Y	AVRTENPMAAQYLDKYPANIEFIRVFLASPR	TENPMAAQY(0.052)LDKY(0.948)PANIEFIR	T(-60.99)ENPMAAQY(-12.6)LDKY(12.6)PANIEFIR	13	3	0.46189																1476800	1476800	0	537	64	64	688	740	1028	1490	1028	1490	MSM_PHO_F02_R1	38170	1028	1490
Q3L885;I7G359	3408;3408	Q3L885	Q3L885	>tr|Q3L885|Q3L885_MYCS2 Polyketide synthase OS=Mycobacterium smegmatis (strain ATCC 700084 / mc(2)155) GN=pks PE=4 SV=1;>tr|I7G359|I7G359_MYCS2 Type I polyketide synthase OS=Mycobacterium smegmatis (strain ATCC 700084 / mc(2)155) GN=pks PE=4 SV=1	0.99255	24.3144	0.0117252	42.052	20.233	42.052	2	Y	AQNPERFRTTLAPKAYGASHLDRLTRDDDLD	FRT(0.004)T(0.004)LAPKAY(0.993)GAS(0.999)HLDR	FRT(-24.31)T(-24.31)LAPKAY(24.31)GAS(35.64)HLDR	10	3	2.2829																0	0	0	544	3408	3408	282	301	412	603	412	603	MSM_PHO_F02_R1	37437	412	603
I7GG31	62	I7GG31	I7GG31	>tr|I7GG31|I7GG31_MYCS2 Uncharacterized protein OS=Mycobacterium smegmatis (strain ATCC 700084 / mc(2)155) GN=MSMEI_5926 PE=4 SV=1	0.999774	36.4589	0.00124652	60.691	20.818	60.691	1	Y	GVPLAGRFDTPDADAYRAAHDAEAIRSRFEQ	FDTPDADAY(1)R	FDT(-36.46)PDADAY(36.46)R	9	2	1.4486																965900	965900	0	551	62	62	276	294	402	592	402	592	MSM_PHO_F03_R1	18113	402	592
Data Set S3A. List of phosphorylated substrates identified in M. smegmatis (R2).
Proteins	Positions within proteins	Leading proteins	Protein	Fasta headers	Localization prob	Score diff	PEP	Score	Delta score	Score for localization	Number of Phospho (STY)	Amino acid	Sequence window	Phospho (STY) Probabilities	Phospho (STY) Score diffs	Position in peptide	Charge	Mass error [ppm]	Ratio H/L	Ratio H/L___1	Ratio H/L___2	Ratio H/L___3	Ratio H/L normalized	Ratio H/L normalized___1	Ratio H/L normalized___2	Ratio H/L normalized___3	Ratio H/L unmod. pep.	Ratio H/L localized	Ratio H/L nmods	Ratio H/L variability [%]	Ratio H/L count	Ratio H/L iso-count	Ratio H/L type	Intensity	Intensity L	Intensity H	Protein group IDs	Positions	Position	Peptide IDs	Mod. peptide IDs	Evidence IDs	MS/MS IDs	Best localization evidence ID	Best localization MS/MS ID	Best localization raw file	Best localization scan number	Best score evidence ID	Best score MS/MS ID
I7G2B0;A0QND7	237;237	I7G2B0	I7G2B0	>tr|I7G2B0|I7G2B0_MYCS2 6-phosphogluconate dehydrogenase OS=Mycobacterium smegmatis (strain ATCC 700084 / mc(2)155) GN=MSMEI_0004 PE=4 SV=1;>tr|A0QND7|A0QND7_MYCS2 6-phosphogluconate dehydrogenase, decarboxylating OS=Mycobacterium smegmatis (strain ATCC 70	0.918492	11.5614	6.30942e-09	85.849	64.9	85.849	1	S	KEDPGFAEISGYTEDSGEGRWTVEEAIAHRV	ALKEDPGFAEIS(0.006)GY(0.011)T(0.064)EDS(0.918)GEGR	ALKEDPGFAEIS(-21.58)GY(-19.21)T(-11.56)EDS(11.56)GEGR	18	3	-0.053403																1391600	1391600	0	0	237	237	87	92	138	208	138	208	MSM_PHO_F02_R2	30720	138	208
I7G2B3;A0QNE2	105;105	I7G2B3	I7G2B3	>tr|I7G2B3|I7G2B3_MYCS2 Putative conserved membrane protein OS=Mycobacterium smegmatis (strain ATCC 700084 / mc(2)155) GN=MSMEI_0009 PE=4 SV=1;>tr|A0QNE2|A0QNE2_MYCS2 Uncharacterized protein OS=Mycobacterium smegmatis (strain ATCC 700084 / mc(2)155) GN=MSM	0.998671	31.0526	3.41432e-172	130.83	118.42	44.641	1	S	PEHRTEAYASELPDLSGPVPRSPQRKTGADA	TEAYAS(0.001)ELPDLS(0.999)GPVPR	T(-37.18)EAY(-34.5)AS(-31.05)ELPDLS(31.05)GPVPR	12	3	-0.17507	1.6998	1.6998	NaN	NaN	1.7038	1.7038	NaN	NaN	NaN	+	1	16.074	3	0	Median	19674000	7522400	12152000	1	105	105	653	700	964;965;966	1402;1403;1404	965	1403	MSM_PHO_F03_R2	34598	964	1402
I7G2C2;A0QNF6	3;3	I7G2C2	I7G2C2	>tr|I7G2C2|I7G2C2_MYCS2 Putative peptidyl-prolyl cis-trans isomerase A OS=Mycobacterium smegmatis (strain ATCC 700084 / mc(2)155) GN=ppiA PE=4 SV=1;>tr|A0QNF6|A0QNF6_MYCS2 Peptidyl-prolyl cis-trans isomerase OS=Mycobacterium smegmatis (strain ATCC 700084 /	0.5	0	2.79072e-11	92.671	71.663	92.671	1	S	_____________MTSPIQTATATLHTNRGD	T(0.5)S(0.5)PIQTATATLHTNR	T(0)S(0)PIQT(-60.47)AT(-78.91)AT(-81.13)LHT(-83.73)NR	2	2	-0.042261																0	0	0	4	3	3	684	733	1009	1465;1466;1467	1009	1466	MSM_PHO_F02_R2	27464	1009	1466
I7F4E4;A0QNG2	299;299	I7F4E4	I7F4E4	>tr|I7F4E4|I7F4E4_MYCS2 Serine/threonine-protein kinases pknA OS=Mycobacterium smegmatis (strain ATCC 700084 / mc(2)155) GN=pknA PE=4 SV=1;>tr|A0QNG2|A0QNG2_MYCS2 Serine/threonine protein kinase PknA OS=Mycobacterium smegmatis (strain ATCC 700084 / mc(2)15	1	91.9321	8.21369e-25	91.932	52.676	91.932	1	S	NQAPTLGRAAPAAVPSAAQARASADLTGRAP	AAPAAVPS(1)AAQAR	AAPAAVPS(91.93)AAQAR	8	2	-0.077668	3.8628	3.8628	NaN	NaN	4.9487	4.9487	NaN	NaN	NaN	+	1	NaN	1	0	Median	3766700	833920	2932800	6	299	299	20	21	38	62;63	38	63	MSM_PHO_F03_R2	14752	38	63
I7FCA8;A0QNG5	152;152	I7FCA8	I7FCA8	>tr|I7FCA8|I7FCA8_MYCS2 Serine/threonine phosphatase PPP OS=Mycobacterium smegmatis (strain ATCC 700084 / mc(2)155) GN=ppp PE=4 SV=1;>tr|A0QNG5|A0QNG5_MYCS2 Protein phosphatase 2C OS=Mycobacterium smegmatis (strain ATCC 700084 / mc(2)155) GN=MSMEG_0033 PE=	0.998622	28.6001	0.000620638	66.568	45.509	66.568	1	S	QTLVDEGRITAEEAHSHPQRSLIMRALTGHE	IT(0.001)AEEAHS(0.999)HPQR	IT(-28.6)AEEAHS(28.6)HPQR	8	3	-0.042062	1.0109	1.0109	NaN	NaN	1.2714	1.2714	NaN	NaN	NaN	+	1	12.962	2	0	Median	24776000	12892000	11884000	7	152	152	383	414	598;599	899;900	599	900	MSM_PHO_F03_R2	7076	599	900
I7F4I6;A0QNJ7	140;140	I7F4I6	I7F4I6	>tr|I7F4I6|I7F4I6_MYCS2 Conserved hypothetical proline and alanine rich protein OS=Mycobacterium smegmatis (strain ATCC 700084 / mc(2)155) GN=MSMEI_0068 PE=4 SV=1;>tr|A0QNJ7|A0QNJ7_MYCS2 Uncharacterized protein OS=Mycobacterium smegmatis (strain ATCC 70008	1	71.649	9.46961e-104	110.7	96.074	110.7	1	S	PGPAPSQLSDIDPEISGAWRAGQAVPAPAQP	LAPGPAPSQLSDIDPEIS(1)GAWR	LAPGPAPS(-100.55)QLS(-71.65)DIDPEIS(71.65)GAWR	18	3	0.44184	5.6871	5.6871	NaN	NaN	4.9736	4.9736	NaN	NaN	NaN	+	1	NaN	1	0	Median	220940000	32626000	188310000	11	140	140	407	440	626;627	934;935;936	626	935	MSM_PHO_F02_R2	45705	626	935
I7F4I6;A0QNJ7	52;52	I7F4I6	I7F4I6	>tr|I7F4I6|I7F4I6_MYCS2 Conserved hypothetical proline and alanine rich protein OS=Mycobacterium smegmatis (strain ATCC 700084 / mc(2)155) GN=MSMEI_0068 PE=4 SV=1;>tr|A0QNJ7|A0QNJ7_MYCS2 Uncharacterized protein OS=Mycobacterium smegmatis (strain ATCC 70008	0.999984	48.9394	9.25438e-30	72.728	62.76	72.728	1	S	TPRVPAGEKPPADAPSGAMPVAPTQTQSAAT	VPAGEKPPADAPS(1)GAMPVAPTQTQSAATPSR	VPAGEKPPADAPS(48.94)GAMPVAPT(-48.94)QT(-57.86)QS(-59.86)AAT(-66.39)PS(-67.99)R	13	4	0.17546	3.7367	3.7367	NaN	NaN	3.3621	3.3621	NaN	NaN	NaN	+	1	6.1106	4	0	Median	141510000	30653000	110860000	11	52	52	751	805;806	1099;1100;1101;1102	1585;1586;1587;1588;1589	1099	1585	MSM_PHO_F02_R2	12901	1099	1585
I7G2J6;A0QNR9	270;270	I7G2J6	I7G2J6	>tr|I7G2J6|I7G2J6_MYCS2 Conserved MCE associated transmembrane protein OS=Mycobacterium smegmatis (strain ATCC 700084 / mc(2)155) GN=MSMEI_0138 PE=4 SV=1;>tr|A0QNR9|A0QNR9_MYCS2 Probable conserved mce associated transmembrane protein OS=Mycobacterium smegm	1	55.4527	1.85542e-06	55.453	44.679	55.453	2	S	WAVTSAVLSATKNDASMLLALQGQRGTNPQD	NDAS(1)MLLALQGQRGT(1)NPQDLK	NDAS(55.45)MLLALQGQRGT(55.45)NPQDLK	4	3	-0.22483																7425400	7425400	0	15	270	270	513	553	767	1139	767	1139	MSM_PHO_F03_R2	3074	767	1139
I7F4Z3;A0QNZ3	101;107	I7F4Z3	I7F4Z3	>tr|I7F4Z3|I7F4Z3_MYCS2 Short-chain dehydrogenase/reductase SDR OS=Mycobacterium smegmatis (strain ATCC 700084 / mc(2)155) GN=MSMEI_0209 PE=4 SV=1;>tr|A0QNZ3|A0QNZ3_MYCS2 3-hydroxyacyl-CoA dehydrogenase OS=Mycobacterium smegmatis (strain ATCC 700084 / mc(2	0.991064	20.7533	0.00225523	49.036	36.616	49.036	1	S	IGWAQRTIGKDGEYASAHNLDVYKKVLAINL	DGEY(0.008)AS(0.991)AHNLDVY(0.001)K	DGEY(-20.75)AS(20.75)AHNLDVY(-32.15)K	6	2	0.59734	0.3762	0.3762	NaN	NaN	0.45898	0.45898	NaN	NaN	NaN	+	1	NaN	1	0	Median	2835900	2068700	767170	16	101	101	164;165	174;175	242;243	352;353	242	352	MSM_PHO_F03_R2	23862	242	352
A0QP32	271	A0QP32	A0QP32	>sp|A0QP32|PCKG_MYCS2 Phosphoenolpyruvate carboxykinase [GTP] OS=Mycobacterium smegmatis (strain ATCC 700084 / mc(2)155) GN=pckG PE=1 SV=1	0.999993	51.5302	0.0118753	54.004	34.718	54.004	1	S	ISPENKAYFIAAAFPSACGKTNLAMLQPTIE	AYFIAAAFPS(1)ACGK	AY(-51.53)FIAAAFPS(51.53)ACGK	10	2	0.049078																3536200	0	3536200	21	271	271	142	152	215	319	215	319	MSM_PHO_F02_R2	42135	215	319
I7G2T4;A0QP57	150;150	I7G2T4	I7G2T4	>tr|I7G2T4|I7G2T4_MYCS2 Alpha/beta hydrolase fold-3 OS=Mycobacterium smegmatis (strain ATCC 700084 / mc(2)155) GN=MSMEI_0273 PE=4 SV=1;>tr|A0QP57|A0QP57_MYCS2 Alpha/beta hydrolase fold OS=Mycobacterium smegmatis (strain ATCC 700084 / mc(2)155) GN=MSMEG_028	0.999718	35.4984	0.00758598	40.996	27.447	40.996	1	S	ALPSVDPARVAIGGASAGGGLAASLALLARD	VAIGGAS(1)AGGGLAASLALLAR	VAIGGAS(35.5)AGGGLAAS(-35.5)LALLAR	7	3	0.20861																971850	971850	0	23	150	150	703	753	1034	1499	1034	1499	MSM_PHO_F02_R2	60068	1034	1499
I7F5P4;A0QPM1	3;3	I7F5P4	I7F5P4	>tr|I7F5P4|I7F5P4_MYCS2 Amino acid permease-associated region OS=Mycobacterium smegmatis (strain ATCC 700084 / mc(2)155) GN=MSMEI_0434 PE=4 SV=1;>tr|A0QPM1|A0QPM1_MYCS2 Putrescine importer OS=Mycobacterium smegmatis (strain ATCC 700084 / mc(2)155) GN=MSMEG	0.530191	0.815971	0.0174217	40.377	10.305	40.377	1	S	_____________MSSTAEVAEGHLKRALGL	S(0.03)S(0.53)T(0.439)AEVAEGHLKR	S(-12.41)S(0.82)T(-0.82)AEVAEGHLKR	2	2	1.7726																0	0	0	33	3	3	625	669	911	1325	911	1325	MSM_PHO_F02_R2	65767	911	1325
I7F5X8;A0QPV7	8;8	I7F5X8	I7F5X8	>tr|I7F5X8|I7F5X8_MYCS2 Major facilitator superfamily MFS_1 OS=Mycobacterium smegmatis (strain ATCC 700084 / mc(2)155) GN=MSMEI_0519 PE=4 SV=1;>tr|A0QPV7|A0QPV7_MYCS2 Permease, major facilitator family protein OS=Mycobacterium smegmatis (strain ATCC 700084	0.986448	19.9393	0.0162024	40.727	16.473	40.727	3	S	________MTATATPSETQHRSHRLRPWVAV	T(0.034)AT(0.153)AT(0.83)PS(0.986)ET(0.997)QHR	T(-14.72)AT(-7.67)AT(7.67)PS(19.94)ET(28.1)QHR	7	3	0.41958																0	0	0	41	8	8	643	687	932	1348	932	1348	MSM_PHO_F03_R2	24396	932	1348
I7G3N5;A0QQ61	336;336	I7G3N5	I7G3N5	>tr|I7G3N5|I7G3N5_MYCS2 ABC transporter ATP-binding protein OS=Mycobacterium smegmatis (strain ATCC 700084 / mc(2)155) GN=MSMEI_0623 PE=4 SV=1;>tr|A0QQ61|A0QQ61_MYCS2 Oligopeptide transport ATP-binding protein AppF OS=Mycobacterium smegmatis (strain ATCC 7	0.992167	21.1986	0.0058981	68.972	60.074	68.972	1	S	FHPRNVETVTPEAAHS_______________	NVETVT(0.008)PEAAHS(0.992)	NVET(-35.13)VT(-21.2)PEAAHS(21.2)	12	2	-0.3682	2.0175	2.0175	NaN	NaN	2.5824	2.5824	NaN	NaN	NaN	+	1	NaN	1	0	Median	3173600	1170500	2003100	50	336	336	530	571	790	1170	790	1170	MSM_PHO_F03_R2	14370	790	1170
I7F6M6;A0QQJ8	2;2	I7F6M6	I7F6M6	>tr|I7F6M6|I7F6M6_MYCS2 Amino acid permease-associated region OS=Mycobacterium smegmatis (strain ATCC 700084 / mc(2)155) GN=MSMEI_0765 PE=4 SV=1;>tr|A0QQJ8|A0QQJ8_MYCS2 Amino acid permease OS=Mycobacterium smegmatis (strain ATCC 700084 / mc(2)155) GN=MSMEG	0.997669	26.3135	0.0155722	42.843	21.783	42.843	1	S	______________MSEIIDPSAPGKAPSGK	MS(0.998)EIIDPS(0.002)APGK	MS(26.31)EIIDPS(-26.31)APGK	2	2	-1.0738																0	0	0	58	2	2	493	531	742	1107	742	1107	MSM_PHO_F02_R2	20407	742	1107
I7F6R1;A0QQP0	107;107	I7F6R1	I7F6R1	>tr|I7F6R1|I7F6R1_MYCS2 Uncharacterized protein OS=Mycobacterium smegmatis (strain ATCC 700084 / mc(2)155) GN=MSMEI_0805 PE=4 SV=1;>tr|A0QQP0|A0QQP0_MYCS2 Uncharacterized protein OS=Mycobacterium smegmatis (strain ATCC 700084 / mc(2)155) GN=MSMEG_0824 PE=4	0.999998	58.0432	0	163.04	148.11	163.04	1	S	FARGLTDGPVLAGGHSYGGRMTSMVAAEHGG	GLTDGPVLAGGHS(1)YGGR	GLT(-126.99)DGPVLAGGHS(58.04)Y(-58.04)GGR	13	2	-0.070593	0.29732	0.29732	NaN	NaN	0.31483	0.31483	NaN	NaN	NaN	+	1	19.416	4	0	Median	94193000	72050000	22143000	61	107	107	305	324	438;439;440;441	629;630;631;632;633;634;635;636;637;638;639	438	630	MSM_PHO_F02_R2	20283	438	630
I7G2K2;A0QQT1	158;158	I7G2K2	I7G2K2	>tr|I7G2K2|I7G2K2_MYCS2 HAD-superfamily hydrolase, subfamily IIA OS=Mycobacterium smegmatis (strain ATCC 700084 / mc(2)155) GN=MSMEI_0846 PE=4 SV=1;>tr|A0QQT1|A0QQT1_MYCS2 Hydrolase OS=Mycobacterium smegmatis (strain ATCC 700084 / mc(2)155) GN=MSMEG_0867 P	0.977744	17.3895	1.28395e-09	84.173	66.037	84.173	1	S	WMAQGVPVVAMHRSTSWTTTDGLRVDTGMYL	S(0.003)T(0.018)S(0.978)WT(0.001)TTDGLR	S(-24.93)T(-17.39)S(17.39)WT(-31.28)T(-36.57)T(-34.69)DGLR	3	2	0.44145	1.3656	1.3656	NaN	NaN	1.7401	1.7401	NaN	NaN	NaN	+	1	NaN	1	0	Median	4385800	1865500	2520400	64	158	158	627	671	913	1327	913	1327	MSM_PHO_F03_R2	26093	913	1327
A0QQU5	54	A0QQU5	A0QQU5	>sp|A0QQU5|CH601_MYCS2 60 kDa chaperonin 1 OS=Mycobacterium smegmatis (strain ATCC 700084 / mc(2)155) GN=groL1 PE=1 SV=1	0.999056	30.2941	1.10731e-11	82.265	66.264	82.265	1	S	LEKKWGAPTITNDGVSIAKEIELEDPYEKIG	WGAPTIT(0.001)NDGVS(0.999)IAK	WGAPT(-49.75)IT(-30.29)NDGVS(30.29)IAK	12	2	0.2848	0.93864	0.93864	NaN	NaN	0.85363	0.85363	NaN	NaN	NaN	+	1	NaN	1	0	Median	5729000	2763900	2965100	65	54	54	776	831	1128	1624;1625;1626	1128	1625	MSM_PHO_F02_R2	32383	1128	1625
I7FX91;A0QQW3	205;205	I7FX91	I7FX91	>tr|I7FX91|I7FX91_MYCS2 Ketose-bisphosphate aldolase OS=Mycobacterium smegmatis (strain ATCC 700084 / mc(2)155) GN=MSMEI_0877 PE=4 SV=1;>tr|A0QQW3|A0QQW3_MYCS2 Tagatose-1,6-bisphosphate aldolase GatY OS=Mycobacterium smegmatis (strain ATCC 700084 / mc(2)15	0.499982	0	1.39429e-247	136.71	115.97	136.71	1	S	RIVEELPVAVSLHGTSGLPAEDRRRAQQLGV	IVEELPVAVSLHGT(0.5)S(0.5)GLPAEDR	IVEELPVAVS(-41.39)LHGT(0)S(0)GLPAEDR	15	3	0.16287	0.84161	0.84161	NaN	NaN	0.75703	0.75703	NaN	NaN	NaN		1	NaN	1	0	Median	9190200	5103700	4086500	67	205	205	392	423	608	911;912	608	912	MSM_PHO_F02_R2	40620	608	912
A0QR22	4	A0QR22	A0QR22	>tr|A0QR22|A0QR22_MYCS2 Uncharacterized protein OS=Mycobacterium smegmatis (strain ATCC 700084 / mc(2)155) GN=MSMEG_0957 PE=4 SV=1	1	43.4046	0.000354597	43.405	43.405	43.405	3	S	____________MTDSMTEQRPGSDPRPEDV	MT(1)DS(1)MT(1)EQR	MT(43.4)DS(43.4)MT(43.4)EQR	4	2	2.4735																0	0	0	74	4	4	498	536	747	1112	747	1112	MSM_PHO_F02_R2	47679	747	1112
I7G4I1;A0QR39	431;431	I7G4I1	I7G4I1	>tr|I7G4I1|I7G4I1_MYCS2 ATPases involved in chromosome partitioning OS=Mycobacterium smegmatis (strain ATCC 700084 / mc(2)155) GN=MSMEI_0949 PE=4 SV=1;>tr|A0QR39|A0QR39_MYCS2 Uncharacterized protein OS=Mycobacterium smegmatis (strain ATCC 700084 / mc(2)155	0.996087	24.0612	1.713e-17	90.498	56.411	90.498	1	S	GDFGSDRTGALGGADSAGSRRIADPRV____	TGALGGADS(0.996)AGS(0.004)R	T(-54.77)GALGGADS(24.06)AGS(-24.06)R	9	2	0.061551	1.262	1.262	NaN	NaN	1.1728	1.1728	NaN	NaN	NaN	+	1	NaN	1	0	Median	1970700	907720	1063000	75	431	431	663	711	979	1428	979	1428	MSM_PHO_F01_R2	8711	979	1428
I7FF26;A0QR75	130;130	I7FF26	I7FF26	>tr|I7FF26|I7FF26_MYCS2 Alkaline phosphatase OS=Mycobacterium smegmatis (strain ATCC 700084 / mc(2)155) GN=MSMEI_0983 PE=4 SV=1;>tr|A0QR75|A0QR75_MYCS2 Alkaline phosphatase OS=Mycobacterium smegmatis (strain ATCC 700084 / mc(2)155) GN=MSMEG_1012 PE=3 SV=1	0.994318	22.5774	2.03873e-13	90.964	73.145	90.964	1	S	TYALNKDGKPNYVTDSAASATGWTTGTKTYN	DGKPNYVT(0.005)DS(0.994)AASATGWTTGTK	DGKPNY(-61.68)VT(-22.58)DS(22.58)AAS(-37.78)AT(-46.43)GWT(-65.81)T(-66.42)GT(-69.68)K	10	3	0.3187																9684100	9684100	0	76	130	130	166	176	244	354	244	354	MSM_PHO_F02_R2	20820	244	354
A0QRK8;I7FFF5	293;300	A0QRK8	A0QRK8	>tr|A0QRK8|A0QRK8_MYCS2 Citrate-proton symporter OS=Mycobacterium smegmatis (strain ATCC 700084 / mc(2)155) GN=MSMEG_1152 PE=4 SV=1;>tr|I7FFF5|I7FFF5_MYCS2 General substrate transporter:Major facilitator superfamily MFS_1 OS=Mycobacterium smegmatis (strain	0.736537	4.48142	0.0151753	41.912	22.855	41.912	2	S	IFAATTAFGVILLIGSIVTGRLADRITLSKA	IFAAT(0.037)T(0.963)AFGVILLIGS(0.737)IVT(0.263)GR	IFAAT(-14.23)T(14.23)AFGVILLIGS(4.48)IVT(-4.48)GR	16	3	-3.8387																0	0	0	82	293	293	357	386	560	831	560	831	MSM_PHO_F02_R2	74426	560	831
I7G4Z7;A0QRP3	509;522	I7G4Z7	I7G4Z7	>tr|I7G4Z7|I7G4Z7_MYCS2 Uncharacterized protein OS=Mycobacterium smegmatis (strain ATCC 700084 / mc(2)155) GN=MSMEI_1157 PE=4 SV=1;>tr|A0QRP3|A0QRP3_MYCS2 Uncharacterized protein OS=Mycobacterium smegmatis (strain ATCC 700084 / mc(2)155) GN=MSMEG_1189 PE=4	0.66667	4.11403	3.81521e-18	76.583	65.583	76.583	1	S	PQPAAVPKIVRLKEDSTTVLPAPPTTELQVP	LKEDS(0.667)T(0.259)T(0.075)VLPAPPTTELQVPTTTLR	LKEDS(4.11)T(-4.11)T(-9.5)VLPAPPT(-49.42)T(-53.24)ELQVPT(-71.4)T(-71.4)T(-71.18)LR	5	3	0.23936	0.80575	0.80575	NaN	NaN	0.73689	0.73689	NaN	NaN	NaN		1	NaN	1	0	Median	11425000	6005500	5419400	84	509	509	435	470;471	675	1013	675	1013	MSM_PHO_F02_R2	38537	675	1013
I7G3G5;A0QRX4	205;205	I7G3G5	I7G3G5	>tr|I7G3G5|I7G3G5_MYCS2 ADP-ribosylation/Crystallin J1 OS=Mycobacterium smegmatis (strain ATCC 700084 / mc(2)155) GN=MSMEI_1235 PE=4 SV=1;>tr|A0QRX4|A0QRX4_MYCS2 Putative ribosylglycohydrolase OS=Mycobacterium smegmatis (strain ATCC 700084 / mc(2)155) GN=M	0.99993	38.8597	0.0023377	42.052	19.116	42.052	3	S	RHTVLTGEIDVRVGLSHIVSERRRLWEARLA	HT(0.537)VLT(0.463)GEIDVRVGLS(1)HIVS(1)ERR	HT(0.64)VLT(-0.64)GEIDVRVGLS(38.86)HIVS(41.12)ERR	15	3	-0.17453	2.3502	NaN	NaN	2.3502	2.1613	NaN	NaN	2.1613	NaN	+	3	NaN	1	0	Median	13362000	3363600	9998700	86	205	205	344	370	537	804	537	804	MSM_PHO_F02_R2	55498	537	804
I7G3G5;A0QRX4	209;209	I7G3G5	I7G3G5	>tr|I7G3G5|I7G3G5_MYCS2 ADP-ribosylation/Crystallin J1 OS=Mycobacterium smegmatis (strain ATCC 700084 / mc(2)155) GN=MSMEI_1235 PE=4 SV=1;>tr|A0QRX4|A0QRX4_MYCS2 Putative ribosylglycohydrolase OS=Mycobacterium smegmatis (strain ATCC 700084 / mc(2)155) GN=M	0.999959	41.1201	0.0023377	42.052	19.116	42.052	3	S	LTGEIDVRVGLSHIVSERRRLWEARLAEAEA	HT(0.537)VLT(0.463)GEIDVRVGLS(1)HIVS(1)ERR	HT(0.64)VLT(-0.64)GEIDVRVGLS(38.86)HIVS(41.12)ERR	19	3	-0.17453	2.3502	NaN	NaN	2.3502	2.1613	NaN	NaN	2.1613	NaN	+	3	NaN	1	0	Median	13362000	3363600	9998700	86	209	209	344	370	537	804	537	804	MSM_PHO_F02_R2	55498	537	804
A0QS39	4	A0QS39	A0QS39	>sp|A0QS39|RL331_MYCS2 50S ribosomal protein L33 1 OS=Mycobacterium smegmatis (strain ATCC 700084 / mc(2)155) GN=rpmG1 PE=3 SV=1	0.498144	0	1.38039e-09	82.489	58.235	82.489		S	____________MASSTDVRPKITLACEVCK	AS(0.004)S(0.498)T(0.498)DVRPK	AS(-21.28)S(0)T(0)DVRPK	3	2	0.59278																0	0	0	88	4	4	114	124			180	264	MSM_PHO_F03_R2	4632	180	264
I7FFZ0;A0QS52	80;80	I7FFZ0	I7FFZ0	>tr|I7FFZ0|I7FFZ0_MYCS2 Bbc-1 OS=Mycobacterium smegmatis (strain ATCC 700084 / mc(2)155) GN=MSMEI_1315 PE=4 SV=1;>tr|A0QS52|A0QS52_MYCS2 ABC1 family protein OS=Mycobacterium smegmatis (strain ATCC 700084 / mc(2)155) GN=MSMEG_1353 PE=4 SV=1	0.958609	13.6637	1.83153e-07	73.994	66.242	73.994	1	S	SDLGPTYVKFGQIIASSPGAFGEPLSREFRG	FGQIIAS(0.959)S(0.041)PGAFGEPLSR	FGQIIAS(13.66)S(-13.66)PGAFGEPLS(-37.9)R	7	2	0.33122	1.2742	1.2742	NaN	NaN	1.1445	1.1445	NaN	NaN	NaN	+	1	NaN	1	0	Median	53952000	26099000	27853000	91	80	80	252	269	367;369;370	539;540;542;543	367	539	MSM_PHO_F02_R2	40394	367	539
I7FFZ0;A0QS52	81;81	I7FFZ0	I7FFZ0	>tr|I7FFZ0|I7FFZ0_MYCS2 Bbc-1 OS=Mycobacterium smegmatis (strain ATCC 700084 / mc(2)155) GN=MSMEI_1315 PE=4 SV=1;>tr|A0QS52|A0QS52_MYCS2 ABC1 family protein OS=Mycobacterium smegmatis (strain ATCC 700084 / mc(2)155) GN=MSMEG_1353 PE=4 SV=1	0.544566	0.776599	1.93424e-07	73.781	61.149	57.238	1	S	DLGPTYVKFGQIIASSPGAFGEPLSREFRGL	FGQIIAS(0.455)S(0.545)PGAFGEPLSR	FGQIIAS(-0.78)S(0.78)PGAFGEPLS(-41.69)R	8	3	0.85273	1.0234	1.0234	NaN	NaN	0.93772	0.93772	NaN	NaN	NaN		1	42.836	2	0	Median	31570000	14828000	16742000	91	81	81	252	269	368;369	541;542	368	541	MSM_PHO_F02_R2	40450	369	542
I7G3Q6;A0QS70	11;11	I7G3Q6	I7G3Q6	>tr|I7G3Q6|I7G3Q6_MYCS2 Sugar ABC transporter, ATP binding protein OS=Mycobacterium smegmatis (strain ATCC 700084 / mc(2)155) GN=MSMEI_1333 PE=4 SV=1;>tr|A0QS70|A0QS70_MYCS2 ABC transporter ATP-binding protein OS=Mycobacterium smegmatis (strain ATCC 700084	0.993811	22.0566	0.0151954	44.132	7.6041	44.132	1	S	_____MTALLEARGISRSFGHVRALDGADFD	MT(0.006)ALLEARGIS(0.994)R	MT(-22.06)ALLEARGIS(22.06)R	11	2	4.1975																0	0	0	95	11	11	497	535	746	1111	746	1111	MSM_PHO_F02_R2	39095	746	1111
A0QS74;I7F889	38;71	A0QS74	A0QS74	>tr|A0QS74|A0QS74_MYCS2 Putative xylulose kinase OS=Mycobacterium smegmatis (strain ATCC 700084 / mc(2)155) GN=MSMEG_1376 PE=4 SV=1;>tr|I7F889|I7F889_MYCS2 Carbohydrate kinase FGGY OS=Mycobacterium smegmatis (strain ATCC 700084 / mc(2)155) GN=MSMEI_1337 PE	0.81293	9.25209	0.00188696	42.908	31.007	42.908	1	S	TVLGTGRAPMHWDTGSFGTQTDSERLCRSAF	APMHWDT(0.077)GS(0.813)FGT(0.097)QT(0.006)DS(0.008)ER	APMHWDT(-10.21)GS(9.25)FGT(-9.25)QT(-21.67)DS(-20.32)ER	9	3	0.54692	1.2596	1.2596	NaN	NaN	1.4769	1.4769	NaN	NaN	NaN	+	1	NaN	1	0	Median	1490600	607190	883460	97	38	38	95	102	150	224	150	224	MSM_PHO_F02_R2	19403	150	224
I7G5J6;A0QSB1	120;120	I7G5J6	I7G5J6	>tr|I7G5J6|I7G5J6_MYCS2 FAD-dependent pyridine nucleotide-disulfide oxidoreductase OS=Mycobacterium smegmatis (strain ATCC 700084 / mc(2)155) GN=MSMEI_1381 PE=4 SV=1;>tr|A0QSB1|A0QSB1_MYCS2 Pyridine nucleotide-disulphide oxidoreductase OS=Mycobacterium sme	1	108.661	6.09527e-58	108.66	76.131	108.66	1	S	DELVIATGLVPKRIGSFPDLQGIRVLRTYDE	IGS(1)FPDLQGIR	IGS(108.66)FPDLQGIR	3	2	0.34276	0.1742	0.1742	NaN	NaN	0.16034	0.16034	NaN	NaN	NaN	+	1	NaN	1	0	Median	14669000	12003000	2666900	100	120	120	364	393	568	841;842	568	841	MSM_PHO_F02_R2	39124	568	841
A0QSD7	272	A0QSD7	A0QSD7	>sp|A0QSD7|RS3_MYCS2 30S ribosomal protein S3 OS=Mycobacterium smegmatis (strain ATCC 700084 / mc(2)155) GN=rpsC PE=3 SV=1	0.333333	0	1.95851e-21	80.142	60.351	80.142		S	APAAGTAAAAEAPAESTES____________	AATSDAPAAGTAAAAEAPAES(0.333)T(0.333)ES(0.333)	AAT(-79.74)S(-79.28)DAPAAGT(-60.57)AAAAEAPAES(0)T(0)ES(0)	21	3	0.11852																0	0	0	107	272	272	25	27			45	70	MSM_PHO_F03_R2	15176	45	70
A0QSD7	275	A0QSD7	A0QSD7	>sp|A0QSD7|RS3_MYCS2 30S ribosomal protein S3 OS=Mycobacterium smegmatis (strain ATCC 700084 / mc(2)155) GN=rpsC PE=3 SV=1	0.333333	0	1.95851e-21	80.142	60.351	80.142		S	AGTAAAAEAPAESTES_______________	AATSDAPAAGTAAAAEAPAES(0.333)T(0.333)ES(0.333)	AAT(-79.74)S(-79.28)DAPAAGT(-60.57)AAAAEAPAES(0)T(0)ES(0)	24	3	0.11852																0	0	0	107	275	275	25	27			45	70	MSM_PHO_F03_R2	15176	45	70
A0QSD7	221	A0QSD7	A0QSD7	>sp|A0QSD7|RS3_MYCS2 30S ribosomal protein S3 OS=Mycobacterium smegmatis (strain ATCC 700084 / mc(2)155) GN=rpsC PE=3 SV=1	1	58.6881	0.000164394	58.688	39.589	58.688	1	S	DIVGGKRELAAAAPASDRPRRERPSGTRPRR	ELAAAAPAS(1)DRPR	ELAAAAPAS(58.69)DRPR	9	2	0.31561	0.74417	0.74417	NaN	NaN	0.90697	0.90697	NaN	NaN	NaN	+	1	NaN	1	0	Median	1174600	775620	398980	107	221	221	226	242	331	482;483	331	482	MSM_PHO_F03_R2	13352	331	482
I7FGG0;A0QSJ0	119;119	I7FGG0	I7FGG0	>tr|I7FGG0|I7FGG0_MYCS2 3-hydroxyisobutyrate dehydrogenase MmsB OS=Mycobacterium smegmatis (strain ATCC 700084 / mc(2)155) GN=mmsB PE=4 SV=1;>tr|A0QSJ0|A0QSJ0_MYCS2 3-hydroxyisobutyrate dehydrogenase OS=Mycobacterium smegmatis (strain ATCC 700084 / mc(2)15	1	47.6798	0.0152845	47.68	13.929	47.68	1	S	TQALEKGHAQLDAPVSGGVKGATAGTLAFMV	GHAQLDAPVS(1)GGVK	GHAQLDAPVS(47.68)GGVK	10	2	0.50606	3.479	3.479	NaN	NaN	3.9055	3.9055	NaN	NaN	NaN	+	1	NaN	1	0	Median	1927800	461950	1465800	114	119	119	292	311	424	608	424	608	MSM_PHO_F02_R2	13199	424	608
A0QSL8	281	A0QSL8	A0QSL8	>sp|A0QSL8|RPOA_MYCS2 DNA-directed RNA polymerase subunit alpha OS=Mycobacterium smegmatis (strain ATCC 700084 / mc(2)155) GN=rpoA PE=1 SV=1	0.999544	33.4059	0.00801902	59.418	34.565	59.418	1	S	REGVHTVGELVARTESDLLDIRNFGQKSIDE	TES(1)DLLDIR	T(-33.41)ES(33.41)DLLDIR	3	2	-0.081066	0.79715	0.79715	NaN	NaN	0.8592	0.8592	NaN	NaN	NaN	+	1	NaN	1	0	Median	525610	290430	235180	121	281	281	655	702	968	1406	968	1406	MSM_PHO_F03_R2	32647	968	1406
I7F8U3;A0QSN8	5;5	I7F8U3	I7F8U3	>tr|I7F8U3|I7F8U3_MYCS2 Protein glcG OS=Mycobacterium smegmatis (strain ATCC 700084 / mc(2)155) GN=MSMEI_1507 PE=4 SV=1;>tr|A0QSN8|A0QSN8_MYCS2 PduO protein OS=Mycobacterium smegmatis (strain ATCC 700084 / mc(2)155) GN=MSMEG_1544 PE=4 SV=1	0.54561	1.50844	2.82952e-07	90.697	65.459	90.697	1	S	___________MGALSLSTAQKVVDAAIEKA	GALS(0.546)LS(0.386)T(0.069)AQK	GALS(1.51)LS(-1.51)T(-8.99)AQK	4	2	0.20704																652400	0	652400	124	5	5	272	290	397	579	397	579	MSM_PHO_F02_R2	14180	397	579
A0QSY1;I7G4H0	237;240	A0QSY1	A0QSY1	>tr|A0QSY1|A0QSY1_MYCS2 ABC transporter, ATP-binding protein OS=Mycobacterium smegmatis (strain ATCC 700084 / mc(2)155) GN=MSMEG_1642 PE=4 SV=1;>tr|I7G4H0|I7G4H0_MYCS2 Conserved transmembrane ATP-binding protein ABC transporter OS=Mycobacterium smegmatis (	0.94797	13.9688	0.0170815	42.58	21.221	42.58	1	S	TMGPAAAPRGGAEPASNLATSMLKILRPGRS	GGAEPAS(0.948)NLAT(0.038)S(0.014)MLK	GGAEPAS(13.97)NLAT(-13.97)S(-18.3)MLK	7	2	-0.24895	1.3741	1.3741	NaN	NaN	1.6397	1.6397	NaN	NaN	NaN	+	1	NaN	1	0	Median	948100	395890	552210	131	237	237	287	305;306	415	598	415	598	MSM_PHO_F03_R2	32116	415	598
A0QSY1;I7G4H0	242;245	A0QSY1	A0QSY1	>tr|A0QSY1|A0QSY1_MYCS2 ABC transporter, ATP-binding protein OS=Mycobacterium smegmatis (strain ATCC 700084 / mc(2)155) GN=MSMEG_1642 PE=4 SV=1;>tr|I7G4H0|I7G4H0_MYCS2 Conserved transmembrane ATP-binding protein ABC transporter OS=Mycobacterium smegmatis (	0.62197	2.26398	7.80522e-28	93.029	59.898	93.029	1	S	AAPRGGAEPASNLATSMLKILRPGRSAPAPA	GGAEPAS(0.009)NLAT(0.369)S(0.622)MLK	GGAEPAS(-18.52)NLAT(-2.26)S(2.26)MLK	12	2	0.38408	1.5198	1.5198	NaN	NaN	1.5069	1.5069	NaN	NaN	NaN		1	NaN	1	0	Median	3847600	1760600	2087000	131	242	242	287	305;306	414	597	414	597	MSM_PHO_F01_R2	13178	414	597
I7FYJ4;A0QSZ3	382;382	I7FYJ4	I7FYJ4	>tr|I7FYJ4|I7FYJ4_MYCS2 Isocitrate dehydrogenase (NADP) Icd2 OS=Mycobacterium smegmatis (strain ATCC 700084 / mc(2)155) GN=icd2 PE=1 SV=1;>tr|A0QSZ3|A0QSZ3_MYCS2 Isocitrate dehydrogenase, NADP-dependent OS=Mycobacterium smegmatis (strain ATCC 700084 / mc(2	0.562477	1.93086	0.00258402	62.088	41.56	62.088	1	S	GADGRTKDTKAVNPESTFSRMYQEMINFCKT	AVNPES(0.562)T(0.077)FS(0.361)R	AVNPES(1.93)T(-8.64)FS(-1.93)R	6	2	-0.1482	0.62819	0.62819	NaN	NaN	0.80337	0.80337	NaN	NaN	NaN		1	NaN	1	0	Median	4017500	2191300	1826200	132	382	382	134	144	207	308;309	207	308	MSM_PHO_F03_R2	15743	207	308
A0QT03	45	A0QT03	A0QT03	>tr|A0QT03|A0QT03_MYCS2 Uncharacterized protein OS=Mycobacterium smegmatis (strain ATCC 700084 / mc(2)155) GN=MSMEG_1664 PE=4 SV=1	1	49.4829	0.0146837	49.483	10.594	49.483	2	S	DRSPVRLRNPYAIPQSRCLQTSDFIDTVAPN	LRNPY(1)AIPQS(1)R	LRNPY(49.48)AIPQS(49.48)R	10	2	2.2394																0	0	0	133	45	45	451	487	695	1048	695	1048	MSM_PHO_F02_R2	62555	695	1048
I7G662;A0QT21	481;481	I7G662	I7G662	>tr|I7G662|I7G662_MYCS2 Permease for cytosine/purines uracil thiamine allantoin OS=Mycobacterium smegmatis (strain ATCC 700084 / mc(2)155) GN=MSMEI_1642 PE=4 SV=1;>tr|A0QT21|A0QT21_MYCS2 Cytosine/purine/uracil/thiamine/allantoin permease family protein OS=	0.719446	4.08981	3.64336e-178	141.82	114.55	141.82	1	S	PETEVRNAESDLAAHSES_____________	NAESDLAAHS(0.719)ES(0.281)	NAES(-87.54)DLAAHS(4.09)ES(-4.09)	10	2	-0.60399																1260800	0	1260800	138	481	481	509	549	763	1133	763	1133	MSM_PHO_F02_R2	10340	763	1133
I7FYM1;A0QT33	142;142	I7FYM1	I7FYM1	>tr|I7FYM1|I7FYM1_MYCS2 Phosphoglucomutase/phosphomannomutase alpha/beta/alpha domain I OS=Mycobacterium smegmatis (strain ATCC 700084 / mc(2)155) GN=pmmB PE=4 SV=1;>tr|A0QT33|A0QT33_MYCS2 Phosphoglucomutase/phosphomannomutase OS=Mycobacterium smegmatis (s	0.943046	12.1901	0	179.07	179.07	58.01	1	S	AVRHMPAVAGIQITASHNPKTDNGYKVFVDG	HMPAVAGIQIT(0.057)AS(0.943)HNPK	HMPAVAGIQIT(-12.19)AS(12.19)HNPK	13	4	-0.31197	0.36175	0.36175	NaN	NaN	0.322	0.322	NaN	NaN	NaN	+	1	14.241	6	0	Median	466640000	341490000	125150000	139	142	142	341	366;367	521;522;523;524;525;526;527;528;530;531;532;533;534	756;757;758;759;760;761;762;763;764;765;766;767;768;769;770;771;772;773;774;775;776;778;779;780;781;782;783;784;785;786;787;788;789;790;791;792;793;794;795;796;797;798;799;800;801	532	798	MSM_PHO_F02_R2	23080	530	788
A0QTB7	76	A0QTB7	A0QTB7	>tr|A0QTB7|A0QTB7_MYCS2 Uncharacterized protein OS=Mycobacterium smegmatis (strain ATCC 700084 / mc(2)155) GN=MSMEG_1783 PE=4 SV=1	0.997688	26.3494	0.00335496	52.172	26.914	52.172	1	S	EQRETVEFDPDDDRES_______________	ET(0.002)VEFDPDDDRES(0.998)	ET(-26.35)VEFDPDDDRES(26.35)	13	2	0.1182	1.1761	1.1761	NaN	NaN	1.3175	1.3175	NaN	NaN	0.90597	+	1	NaN	1	0	Median	1126800	383930	742860	143	76	76	243	259	353	523	353	523	MSM_PHO_F02_R2	18090	353	523
I7G4Y0;A0QTD8	24;24	I7G4Y0	I7G4Y0	>tr|I7G4Y0|I7G4Y0_MYCS2 Alternate RNA polymerase sigma factor Sigf OS=Mycobacterium smegmatis (strain ATCC 700084 / mc(2)155) GN=sigF PE=4 SV=1;>tr|A0QTD8|A0QTD8_MYCS2 RNA polymerase sigma-F factor OS=Mycobacterium smegmatis (strain ATCC 700084 / mc(2)155)	0.788224	5.70775	0	193.27	160.27	193.27	1	S	LDMFRELAGTTEGSPSYVRQREKIVERCLPL	ELAGTTEGS(0.212)PS(0.788)YVR	ELAGT(-100.84)T(-77.61)EGS(-5.71)PS(5.71)Y(-57.36)VR	11	2	0.21367	0.63247	0.63247	NaN	NaN	0.79703	0.79703	NaN	NaN	NaN	+	1	NaN	1	0	Median	6502300	3970200	2532100	144	24	24	227	243	332	484	332	484	MSM_PHO_F03_R2	19304	332	484
I7G5C7;A0QTR4	35;35	I7G5C7	I7G5C7	>tr|I7G5C7|I7G5C7_MYCS2 Uncharacterized protein OS=Mycobacterium smegmatis (strain ATCC 700084 / mc(2)155) GN=MSMEI_1894 PE=4 SV=1;>tr|A0QTR4|A0QTR4_MYCS2 Uncharacterized protein OS=Mycobacterium smegmatis (strain ATCC 700084 / mc(2)155) GN=MSMEG_1936 PE=4	1	55.7239	0.00786781	55.724	27.671	55.724	1	S	WREPLRAQRDPVAVDSGRVRSNRDDHQRWRK	DPVAVDS(1)GRVR	DPVAVDS(55.72)GRVR	7	2	-0.065434																980710	0	980710	152	35	35	188	201	275	403	275	403	MSM_PHO_F03_R2	13787	275	403
A0QTT5;I7FA22	435;441	A0QTT5	A0QTT5	>tr|A0QTT5|A0QTT5_MYCS2 Uncharacterized protein OS=Mycobacterium smegmatis (strain ATCC 700084 / mc(2)155) GN=MSMEG_1957 PE=4 SV=1;>tr|I7FA22|I7FA22_MYCS2 Uncharacterized protein OS=Mycobacterium smegmatis (strain ATCC 700084 / mc(2)155) GN=MSMEI_1913 PE=4	0.809873	6.29374	1.44115e-07	53.625	29.214	53.625	1	S	DEPAGFIDRMIGGDTSGIDDAIDQAIADLQK	MIGGDT(0.19)S(0.81)GIDDAIDQAIADLQK	MIGGDT(-6.29)S(6.29)GIDDAIDQAIADLQK	7	3	0.02338																863730	863730	0	154	435	435	486	523;524	735	1100	735	1100	MSM_PHO_F02_R2	67780	735	1100
I7FIE8;A0QUA6	147;147	I7FIE8	I7FIE8	>tr|I7FIE8|I7FIE8_MYCS2 Phosphoglucomutase PgmA OS=Mycobacterium smegmatis (strain ATCC 700084 / mc(2)155) GN=pgmA PE=4 SV=1;>tr|A0QUA6|A0QUA6_MYCS2 Phosphoglucomutase, alpha-D-glucose phosphate-specific OS=Mycobacterium smegmatis (strain ATCC 700084 / mc(	0.999973	45.6083	0	255.01	255.01	146	1	S	RGREGDLADGIVVTPSHNPPRDGGFKYNPPN	GREGDLADGIVVTPS(1)HNPPR	GREGDLADGIVVT(-45.61)PS(45.61)HNPPR	15	3	0.22019	0.42667	0.42667	NaN	NaN	0.4973	0.4973	NaN	NaN	NaN	+	1	18.29	11	0	Median	319690000	220190000	99492000	164	147	147	214;315	230;334	310;311;312;313;315;316;317;318;455;456;457;458;459	449;450;451;452;453;456;457;458;459;460;461;462;463;464;465;466;467;658;659;660;661;662;663;664;665;666;667;668;669;670	456	662	MSM_PHO_F02_R2	19976	317	464
I7FIE8;A0QUA6	45;45	I7FIE8	I7FIE8	>tr|I7FIE8|I7FIE8_MYCS2 Phosphoglucomutase PgmA OS=Mycobacterium smegmatis (strain ATCC 700084 / mc(2)155) GN=pgmA PE=4 SV=1;>tr|A0QUA6|A0QUA6_MYCS2 Phosphoglucomutase, alpha-D-glucose phosphate-specific OS=Mycobacterium smegmatis (strain ATCC 700084 / mc(	0.5	0	4.77675e-62	102.16	82.58	102.16	1	S	RPDPEDVAQQVAFGTSGHRGSSLDTAFNEAH	RPDPEDVAQQVAFGT(0.5)S(0.5)GHR	RPDPEDVAQQVAFGT(0)S(0)GHR	16	3	0.42244	1.9397	1.9397	NaN	NaN	2.2271	2.2271	NaN	NaN	NaN		1	NaN	1	0	Median	2699200	842560	1856600	164	45	45	563	605	829	1223;1224;1225	829	1225	MSM_PHO_F02_R2	23479	829	1225
A0QUL2	8	A0QUL2	A0QUL2	>tr|A0QUL2|A0QUL2_MYCS2 Uncharacterized protein OS=Mycobacterium smegmatis (strain ATCC 700084 / mc(2)155) GN=MSMEG_2249 PE=4 SV=1	0.997716	26.4041	0.00267855	43.635	25.499	43.635	1	S	________MNSRLFNSHRVVAGCVTECGIVV	NS(0.002)RLFNS(0.998)HR	NS(-26.4)RLFNS(26.4)HR	7	2	-1.3845	0.53446	0.53446	NaN	NaN	0.65446	0.65446	NaN	NaN	NaN	+	1	NaN	1	0	Median	1273700	893280	380430	168	8	8	527	568	787	1167	787	1167	MSM_PHO_F03_R2	24567	787	1167
I7FJ29;A0QUY2	51;51	I7FJ29	I7FJ29	>tr|I7FJ29|I7FJ29_MYCS2 D-3-phosphoglycerate dehydrogenase OS=Mycobacterium smegmatis (strain ATCC 700084 / mc(2)155) GN=serA PE=4 SV=1;>tr|A0QUY2|A0QUY2_MYCS2 D-3-phosphoglycerate dehydrogenase OS=Mycobacterium smegmatis (strain ATCC 700084 / mc(2)155) GN	0.707834	6.85333	2.0608e-63	105.9	88.326	105.9	1	S	KLLAAVPEADALLVRSATTVDAEVIAAAPKL	S(0.708)AT(0.146)T(0.146)VDAEVIAAAPK	S(6.85)AT(-6.85)T(-6.85)VDAEVIAAAPK	1	2	0.80396	1.0619	1.0619	NaN	NaN	1.0144	1.0144	NaN	NaN	NaN		1	NaN	1	0	Median	3763100	1691100	2072000	175	51	51	580	622	851	1248	851	1248	MSM_PHO_F02_R2	25568	851	1248
I7FB88;A0QUZ9	76;76	I7FB88	I7FB88	>tr|I7FB88|I7FB88_MYCS2 Transcriptional regulator, AsnC family OS=Mycobacterium smegmatis (strain ATCC 700084 / mc(2)155) GN=MSMEI_2337 PE=4 SV=1;>tr|A0QUZ9|A0QUZ9_MYCS2 Transcriptional regulatory protein, AsnC family protein OS=Mycobacterium smegmatis (st	0.992191	21.0482	0.0123622	62.528	43.175	62.528	1	S	QQVAGITRTLTCPIASGT_____________	TLTCPIAS(0.992)GT(0.008)	T(-49.72)LT(-53.81)CPIAS(21.05)GT(-21.05)	8	2	0.50066																591570	591570	0	177	76	76	675	723	993	1444	993	1444	MSM_PHO_F03_R2	20618	993	1444
A0QV09	283	A0QV09	A0QV09	>sp|A0QV09|Y2407_MYCS2 Uncharacterized oxidoreductase MSMEG_2407/MSMEI_2346 OS=Mycobacterium smegmatis (strain ATCC 700084 / mc(2)155) GN=MSMEG_2407 PE=1 SV=1	0.998312	28.8668	0.00034014	60.345	28.851	60.345	1	S	DDGTRFRPDPATYTGS_______________	FRPDPATYT(0.001)GS(0.998)	FRPDPAT(-46.26)Y(-34.33)T(-28.87)GS(28.87)	11	2	-0.34418	1.1982	1.1982	NaN	NaN	1.4843	1.4843	NaN	NaN	NaN	+	1	NaN	1	0	Median	1808800	1238900	569860	178	283	283	256	274	375	548	375	548	MSM_PHO_F03_R2	20127	375	548
I7FJ85;A0QV28	52;52	I7FJ85	I7FJ85	>tr|I7FJ85|I7FJ85_MYCS2 Nitrogen regulatory protein P-II OS=Mycobacterium smegmatis (strain ATCC 700084 / mc(2)155) GN=glnB PE=4 SV=1;>tr|A0QV28|A0QV28_MYCS2 Nitrogen regulatory protein P-II OS=Mycobacterium smegmatis (strain ATCC 700084 / mc(2)155) GN=MSM	0.962236	14.0621	2.45749e-23	93.345	93.345	93.345	1	S	GRQKGHTEVYRGAEYSVDFVPKVRVEVVVDD	GAEY(0.038)S(0.962)VDFVPK	GAEY(-14.06)S(14.06)VDFVPK	5	2	-0.0090798	0.22345	0.22345	NaN	NaN	0.28152	0.28152	NaN	NaN	NaN	+	1	NaN	1	0	Median	6619900	5400700	1219200	181	52	52	269	287	393	575	393	575	MSM_PHO_F03_R2	27630	393	575
A0QV37	154	A0QV37	A0QV37	>sp|A0QV37|RS16_MYCS2 30S ribosomal protein S16 OS=Mycobacterium smegmatis (strain ATCC 700084 / mc(2)155) GN=rpsP PE=1 SV=1	0.530345	0.52779	0.000359703	43.233	30.102	43.233	1	S	PAEAAEAPAEAADAASES_____________	KDEAAEAPAEAAEAPAEAADAAS(0.53)ES(0.47)	KDEAAEAPAEAAEAPAEAADAAS(0.53)ES(-0.53)	23	3	0.25439	0.70458	0.70458	NaN	NaN	0.90244	0.90244	NaN	NaN	0.57714		1	NaN	1	0	Median	3589500	2047200	1542300	182	154	154	396	428	613	918	613	918	MSM_PHO_F03_R2	20051	613	918
I7FK02;A0QVS7	7;7	I7FK02	I7FK02	>tr|I7FK02|I7FK02_MYCS2 Amino acid transporter OS=Mycobacterium smegmatis (strain ATCC 700084 / mc(2)155) GN=MSMEI_2615 PE=4 SV=1;>tr|A0QVS7|A0QVS7_MYCS2 Amino acid transporter OS=Mycobacterium smegmatis (strain ATCC 700084 / mc(2)155) GN=MSMEG_2680 PE=4 S	0.498482	3.73529	1.96276e-07	73.722	39.236	73.722		S	_________MAIETGSTSGPVTTGEGQRTLE	AIET(0.171)GS(0.498)T(0.023)S(0.063)GPVT(0.033)T(0.211)GEGQR	AIET(-4.64)GS(3.74)T(-13.39)S(-8.96)GPVT(-11.76)T(-3.74)GEGQR	6	2	-0.034466																0	0	0	197	7	7	75	79;80			116	172	MSM_PHO_F03_R2	15818	116	172
I7FK02;A0QVS7	9;9	I7FK02	I7FK02	>tr|I7FK02|I7FK02_MYCS2 Amino acid transporter OS=Mycobacterium smegmatis (strain ATCC 700084 / mc(2)155) GN=MSMEI_2615 PE=4 SV=1;>tr|A0QVS7|A0QVS7_MYCS2 Amino acid transporter OS=Mycobacterium smegmatis (strain ATCC 700084 / mc(2)155) GN=MSMEG_2680 PE=4 S	0.390785	0	0.00445297	43.476	15.043	43.476		S	_______MAIETGSTSGPVTTGEGQRTLESF	AIET(0.009)GS(0.038)T(0.041)S(0.391)GPVT(0.391)T(0.131)GEGQR	AIET(-16.44)GS(-10.16)T(-9.82)S(0)GPVT(0)T(-4.74)GEGQR	8	2	0.62615																0	0	0	197	9	9	75	79;80			117	173	MSM_PHO_F03_R2	19015	117	173
I7G0H9;A0QVT6	15;65	I7G0H9	I7G0H9	>tr|I7G0H9|I7G0H9_MYCS2 Cell division FtsK/SpoIIIE OS=Mycobacterium smegmatis (strain ATCC 700084 / mc(2)155) GN=ftsK PE=3 SV=1;>tr|A0QVT6|A0QVT6_MYCS2 DNA translocase FtsK OS=Mycobacterium smegmatis (strain ATCC 700084 / mc(2)155) GN=MSMEG_2690 PE=3 SV=1	0.453988	0	0.0106211	41.422	25.578	41.422		S	_MANKTAARSRARSESSSSRSSGRSRGGAKQ	S(0.08)ES(0.454)S(0.458)S(0.293)S(0.295)RS(0.296)S(0.133)GRS(0.991)R	S(-7.76)ES(0)S(0)S(0)S(0)RS(0)S(-3.78)GRS(22.17)R	3	2	1.4306																0	0	0	198	15	15	600	643			884	1287	MSM_PHO_F03_R2	13757	884	1287
I7G0H9;A0QVT6	16;66	I7G0H9	I7G0H9	>tr|I7G0H9|I7G0H9_MYCS2 Cell division FtsK/SpoIIIE OS=Mycobacterium smegmatis (strain ATCC 700084 / mc(2)155) GN=ftsK PE=3 SV=1;>tr|A0QVT6|A0QVT6_MYCS2 DNA translocase FtsK OS=Mycobacterium smegmatis (strain ATCC 700084 / mc(2)155) GN=MSMEG_2690 PE=3 SV=1	0.458015	0	0.0106211	41.422	25.578	41.422		S	MANKTAARSRARSESSSSRSSGRSRGGAKQG	S(0.08)ES(0.454)S(0.458)S(0.293)S(0.295)RS(0.296)S(0.133)GRS(0.991)R	S(-7.76)ES(0)S(0)S(0)S(0)RS(0)S(-3.78)GRS(22.17)R	4	2	1.4306																0	0	0	198	16	16	600	643			884	1287	MSM_PHO_F03_R2	13757	884	1287
I7G0H9;A0QVT6	17;67	I7G0H9	I7G0H9	>tr|I7G0H9|I7G0H9_MYCS2 Cell division FtsK/SpoIIIE OS=Mycobacterium smegmatis (strain ATCC 700084 / mc(2)155) GN=ftsK PE=3 SV=1;>tr|A0QVT6|A0QVT6_MYCS2 DNA translocase FtsK OS=Mycobacterium smegmatis (strain ATCC 700084 / mc(2)155) GN=MSMEG_2690 PE=3 SV=1	0.293251	0	0.0106211	41.422	25.578	41.422		S	ANKTAARSRARSESSSSRSSGRSRGGAKQGA	S(0.08)ES(0.454)S(0.458)S(0.293)S(0.295)RS(0.296)S(0.133)GRS(0.991)R	S(-7.76)ES(0)S(0)S(0)S(0)RS(0)S(-3.78)GRS(22.17)R	5	2	1.4306																0	0	0	198	17	17	600	643			884	1287	MSM_PHO_F03_R2	13757	884	1287
I7G0H9;A0QVT6	18;68	I7G0H9	I7G0H9	>tr|I7G0H9|I7G0H9_MYCS2 Cell division FtsK/SpoIIIE OS=Mycobacterium smegmatis (strain ATCC 700084 / mc(2)155) GN=ftsK PE=3 SV=1;>tr|A0QVT6|A0QVT6_MYCS2 DNA translocase FtsK OS=Mycobacterium smegmatis (strain ATCC 700084 / mc(2)155) GN=MSMEG_2690 PE=3 SV=1	0.295072	0	0.0106211	41.422	25.578	41.422		S	NKTAARSRARSESSSSRSSGRSRGGAKQGAQ	S(0.08)ES(0.454)S(0.458)S(0.293)S(0.295)RS(0.296)S(0.133)GRS(0.991)R	S(-7.76)ES(0)S(0)S(0)S(0)RS(0)S(-3.78)GRS(22.17)R	6	2	1.4306																0	0	0	198	18	18	600	643			884	1287	MSM_PHO_F03_R2	13757	884	1287
I7G0H9;A0QVT6	20;70	I7G0H9	I7G0H9	>tr|I7G0H9|I7G0H9_MYCS2 Cell division FtsK/SpoIIIE OS=Mycobacterium smegmatis (strain ATCC 700084 / mc(2)155) GN=ftsK PE=3 SV=1;>tr|A0QVT6|A0QVT6_MYCS2 DNA translocase FtsK OS=Mycobacterium smegmatis (strain ATCC 700084 / mc(2)155) GN=MSMEG_2690 PE=3 SV=1	0.29593	0	0.0106211	41.422	25.578	41.422		S	TAARSRARSESSSSRSSGRSRGGAKQGAQDG	S(0.08)ES(0.454)S(0.458)S(0.293)S(0.295)RS(0.296)S(0.133)GRS(0.991)R	S(-7.76)ES(0)S(0)S(0)S(0)RS(0)S(-3.78)GRS(22.17)R	8	2	1.4306																0	0	0	198	20	20	600	643			884	1287	MSM_PHO_F03_R2	13757	884	1287
I7G0H9;A0QVT6	24;74	I7G0H9	I7G0H9	>tr|I7G0H9|I7G0H9_MYCS2 Cell division FtsK/SpoIIIE OS=Mycobacterium smegmatis (strain ATCC 700084 / mc(2)155) GN=ftsK PE=3 SV=1;>tr|A0QVT6|A0QVT6_MYCS2 DNA translocase FtsK OS=Mycobacterium smegmatis (strain ATCC 700084 / mc(2)155) GN=MSMEG_2690 PE=3 SV=1	0.991414	22.1674	0.0106211	41.422	25.578	41.422	3	S	SRARSESSSSRSSGRSRGGAKQGAQDGARRK	S(0.08)ES(0.454)S(0.458)S(0.293)S(0.295)RS(0.296)S(0.133)GRS(0.991)R	S(-7.76)ES(0)S(0)S(0)S(0)RS(0)S(-3.78)GRS(22.17)R	12	2	1.4306																247770	0	247770	198	24	24	600	643	884	1287	884	1287	MSM_PHO_F03_R2	13757	884	1287
I7G0H9;A0QVT6	310;360	I7G0H9	I7G0H9	>tr|I7G0H9|I7G0H9_MYCS2 Cell division FtsK/SpoIIIE OS=Mycobacterium smegmatis (strain ATCC 700084 / mc(2)155) GN=ftsK PE=3 SV=1;>tr|A0QVT6|A0QVT6_MYCS2 DNA translocase FtsK OS=Mycobacterium smegmatis (strain ATCC 700084 / mc(2)155) GN=MSMEG_2690 PE=3 SV=1	0.999999	62.1137	1.72979e-64	107.69	84.425	107.69	1	S	YDAEVPDEAAKTWPGSGPMAAIEAPKAPAGT	TWPGS(1)GPMAAIEAPK	T(-62.11)WPGS(62.11)GPMAAIEAPK	5	2	-0.15061	0.31408	0.31408	NaN	NaN	0.29307	0.29307	NaN	NaN	NaN	+	1	5.6163	2	0	Median	17001000	13346000	3654400	198	310	310	697	746;747	1023;1025	1482;1483;1484;1485;1487;1488;1489	1023	1485	MSM_PHO_F02_R2	27756	1023	1485
I7G9D5;A0QW03	29;29	I7G9D5	I7G9D5	>tr|I7G9D5|I7G9D5_MYCS2 Polyphosphate glucokinase PpgK OS=Mycobacterium smegmatis (strain ATCC 700084 / mc(2)155) GN=ppgK PE=4 SV=1;>tr|A0QW03|A0QW03_MYCS2 Polyphosphate glucokinase OS=Mycobacterium smegmatis (strain ATCC 700084 / mc(2)155) GN=MSMEG_2760 P	1	50.1585	0.010441	50.158	29.458	50.158	1	S	AGTTGRRGFGVDVGGSGVKGGIVDLDTGKLV	GFGVDVGGS(1)GVK	GFGVDVGGS(50.16)GVK	9	2	0.50401	0.69507	0.69507	NaN	NaN	0.80457	0.80457	NaN	NaN	NaN	+	1	NaN	1	0	Median	1656000	960670	695340	205	29	29	286	304	413	596	413	596	MSM_PHO_F02_R2	22653	413	596
I7FCD0;A0QW24	13;13	I7FCD0	I7FCD0	>tr|I7FCD0|I7FCD0_MYCS2 Protoporphyrinogen oxidase OS=Mycobacterium smegmatis (strain ATCC 700084 / mc(2)155) GN=hemY PE=4 SV=1;>tr|A0QW24|A0QW24_MYCS2 Protoporphyrinogen oxidase OS=Mycobacterium smegmatis (strain ATCC 700084 / mc(2)155) GN=hemG PE=4 SV=1	0.999979	46.8008	0.00225763	47.058	12.884	47.058	2	S	___MTMRFCVVGGGISGLVAAYRLRRAAGPH	MTMRFCVVGGGIS(1)GLVAAY(1)R	MT(-46.75)MRFCVVGGGIS(46.8)GLVAAY(46.75)R	13	3	-0.10664	1.0365	NaN	1.0365	NaN	1.2071	NaN	1.2071	NaN	NaN	+	2	NaN	1	0	Median	730780000	377170000	353610000	206	13	13	501	539	750	1115	750	1115	MSM_PHO_F03_R2	17534	750	1115
I7FKB4;A0QW42	217;217	I7FKB4	I7FKB4	>tr|I7FKB4|I7FKB4_MYCS2 Uncharacterized protein OS=Mycobacterium smegmatis (strain ATCC 700084 / mc(2)155) GN=MSMEI_2730 PE=4 SV=1;>tr|A0QW42|A0QW42_MYCS2 Uncharacterized protein OS=Mycobacterium smegmatis (strain ATCC 700084 / mc(2)155) GN=MSMEG_2798 PE=4	0.783093	5.75182	0.0138853	43.308	26.077	43.308	2	S	VVEFPTEHGAQRVTASMVTTTRRVPRAGTAM	VT(0.216)AS(0.783)MVT(0.856)T(0.124)T(0.022)RR	VT(-5.75)AS(5.75)MVT(8.62)T(-8.62)T(-16.52)RR	4	2	4.3204																0	0	0	208	217	217	759	814	1111	1600	1111	1600	MSM_PHO_F01_R2	20337	1111	1600
A0QWB1;I7G9R5	168;173	A0QWB1	A0QWB1	>tr|A0QWB1|A0QWB1_MYCS2 Acyl-CoA dehydrogenase OS=Mycobacterium smegmatis (strain ATCC 700084 / mc(2)155) GN=MSMEG_2879 PE=3 SV=1;>tr|I7G9R5|I7G9R5_MYCS2 Acyl-CoA dehydrogenase OS=Mycobacterium smegmatis (strain ATCC 700084 / mc(2)155) GN=MSMEI_2805 PE=3 S	0.793885	5.84405	0.0166904	40.493	25.505	40.493	3	S	QVEGGWRLTGTKVWTSGAHRAHAFIVLARTA	LT(0.998)GT(0.999)KVWT(0.208)S(0.794)GAHR	LT(27.17)GT(30.23)KVWT(-5.84)S(5.84)GAHR	9	3	3.5862																0	0	0	211	168	168	460	496	704	1059	704	1059	MSM_PHO_F02_R2	6868	704	1059
A0QWD3;I7G7R3	104;116	A0QWD3	A0QWD3	>tr|A0QWD3|A0QWD3_MYCS2 2-hydroxy-6-oxo-6-phenylhexa-2,4-dienoate hydrolase OS=Mycobacterium smegmatis (strain ATCC 700084 / mc(2)155) GN=MSMEG_2900 PE=4 SV=1;>tr|I7G7R3|I7G7R3_MYCS2 Alpha/beta-fold C-C bond hydrolase OS=Mycobacterium smegmatis (strain ATC	1	83.0637	3.3163e-27	83.064	67.08	83.064	1	S	FADALGLDRVDIIGNSMGGGVGINFAINHPD	VDIIGNS(1)MGGGVGINFAINHPDR	VDIIGNS(83.06)MGGGVGINFAINHPDR	7	3	0.14734	1.5409	1.5409	NaN	NaN	1.3907	1.3907	NaN	NaN	NaN	+	1	NaN	1	0	Median	6315900	2264200	4051800	212	104	104	710	761	1042	1508;1509	1042	1508	MSM_PHO_F02_R2	40575	1042	1508
I7FKQ9;A0QWG9	26;26	I7FKQ9	I7FKQ9	>tr|I7FKQ9|I7FKQ9_MYCS2 Acyl-CoA thioesterase II tesB2 OS=Mycobacterium smegmatis (strain ATCC 700084 / mc(2)155) GN=tesB2 PE=4 SV=1;>tr|A0QWG9|A0QWG9_MYCS2 Acyl-CoA thioesterase II OS=Mycobacterium smegmatis (strain ATCC 700084 / mc(2)155) GN=tesB PE=4 SV	0.786258	5.65675	0.0082078	51.726	39.11	51.726	1	S	QLEVNIYRGRVFSPESGFLQRTFGGHVAGQS	VFS(0.214)PES(0.786)GFLQR	VFS(-5.66)PES(5.66)GFLQR	6	2	0.36846	1.7964	1.7964	NaN	NaN	2.0304	2.0304	NaN	NaN	NaN	+	1	NaN	1	0	Median	2228600	847580	1381000	214	26	26	725	778	1067	1541	1067	1541	MSM_PHO_F02_R2	34257	1067	1541
I7FD47;A0QWQ1	63;63	I7FD47	I7FD47	>tr|I7FD47|I7FD47_MYCS2 Conserved hypothetical alanine leucine valine rich protein OS=Mycobacterium smegmatis (strain ATCC 700084 / mc(2)155) GN=MSMEI_2946 PE=4 SV=1;>tr|A0QWQ1|A0QWQ1_MYCS2 AAA ATPase, central region OS=Mycobacterium smegmatis (strain ATCC	0.971021	15.7821	0.000917831	44.595	30.971	44.595	1	S	HLLQAGSPLRRLVEGSGAASVILYGPPGTGK	LVEGS(0.971)GAAS(0.026)VILY(0.003)GPPGTGK	LVEGS(15.78)GAAS(-15.78)VILY(-24.91)GPPGT(-36.96)GK	5	3	-0.29261	0.71264	0.71264	NaN	NaN	0.81996	0.81996	NaN	NaN	NaN	+	1	NaN	1	0	Median	1708000	902860	805130	216	63	63	466	502	711	1068	711	1068	MSM_PHO_F02_R2	35645	711	1068
A0QWQ9	399	A0QWQ9	A0QWQ9	>sp|A0QWQ9|AROC_MYCS2 Chorismate synthase OS=Mycobacterium smegmatis (strain ATCC 700084 / mc(2)155) GN=aroC PE=3 SV=1	0.680804	3.28965	0.000152581	62.104	37.174	62.104	1	S	YLRAVAEREPAAQASS_______________	AVAEREPAAQAS(0.319)S(0.681)	AVAEREPAAQAS(-3.29)S(3.29)	13	2	0.19692	2.304	2.304	NaN	NaN	2.4207	2.4207	NaN	NaN	NaN		1	NaN	1	0	Median	724030	159260	564770	217	399	399	127	137	197	288	197	288	MSM_PHO_F02_R2	8286	197	288
I7FD64;A0QWR8	34;59	I7FD64	I7FD64	>tr|I7FD64|I7FD64_MYCS2 Beta-lactamase OS=Mycobacterium smegmatis (strain ATCC 700084 / mc(2)155) GN=MSMEI_2966 PE=4 SV=1;>tr|A0QWR8|A0QWR8_MYCS2 Beta-lactamase OS=Mycobacterium smegmatis (strain ATCC 700084 / mc(2)155) GN=MSMEG_3040 PE=4 SV=1	0.487246	0	9.54198e-11	60.561	31.091	60.561		S	EARLPMQRDTIFRIASMTKPVTVAAAMALAE	IAS(0.487)MT(0.487)KPVT(0.026)VAAAMALAEEGK	IAS(0)MT(0)KPVT(-12.81)VAAAMALAEEGK	3	3	-0.20667																0	0	0	219	34	34	349	377;378			546	815	MSM_PHO_F02_R2	31362	546	815
A0QWW2	216	A0QWW2	A0QWW2	>sp|A0QWW2|G3P_MYCS2 Glyceraldehyde-3-phosphate dehydrogenase OS=Mycobacterium smegmatis (strain ATCC 700084 / mc(2)155) GN=gapA PE=1 SV=1	0.697052	5.12088	0	171.33	141	171.33	1	S	DLRRARAAALNIVPTSTGAAKAIGLVLPELK	AAALNIVPT(0.089)S(0.697)T(0.214)GAAK	AAALNIVPT(-8.96)S(5.12)T(-5.12)GAAK	10	2	0.11579	1.7332	1.7332	NaN	NaN	1.5787	1.5787	NaN	NaN	1.3411		1	NaN	1	0	Median	5616400	1969000	3647400	226	216	216	2	2	4	8;9	4	9	MSM_PHO_F02_R2	22338	4	9
A0QWX9	49	A0QWX9	A0QWX9	>sp|A0QWX9|TAL_MYCS2 Transaldolase OS=Mycobacterium smegmatis (strain ATCC 700084 / mc(2)155) GN=tal PE=1 SV=1	0.62911	3.19527	0.0023218	41.422	33.337	41.422	1	S	ELINTRSVVGVTTNPSIFQAALSKGTAYDAQ	S(0.001)VVGVT(0.301)T(0.011)NPS(0.629)IFQAALS(0.058)K	S(-29.04)VVGVT(-3.2)T(-17.55)NPS(3.2)IFQAALS(-10.38)K	10	3	0.31548	2.6835	2.6835	NaN	NaN	2.5028	2.5028	NaN	NaN	NaN		1	NaN	1	0	Median	4888200	1314800	3573400	229	49	49	636	680	923	1338	923	1338	MSM_PHO_F02_R2	43767	923	1338
A0QX80;I7G8R6	98;112	A0QX80	A0QX80	>tr|A0QX80|A0QX80_MYCS2 Uncharacterized protein OS=Mycobacterium smegmatis (strain ATCC 700084 / mc(2)155) GN=MSMEG_3204 PE=4 SV=1;>tr|I7G8R6|I7G8R6_MYCS2 Uncharacterized protein OS=Mycobacterium smegmatis (strain ATCC 700084 / mc(2)155) GN=MSMEI_3122 PE=4	0.998896	29.5672	7.17428e-25	92.38	62.657	92.38	1	S	GREFEITNPRILPAGSDDPSLPRIARLSARK	ILPAGS(0.999)DDPS(0.001)LPR	ILPAGS(29.57)DDPS(-29.57)LPR	6	2	-0.051684	2.3723	2.3723	NaN	NaN	2.8328	2.8328	NaN	NaN	NaN	+	1	11.018	2	0	Median	3869600	1143100	2726500	237	98	98	376	406	584;585	870;871	585	871	MSM_PHO_F03_R2	26944	585	871
A0QXA9;I7G8U4	191;205	A0QXA9	A0QXA9	>tr|A0QXA9|A0QXA9_MYCS2 Integral membrane protein OS=Mycobacterium smegmatis (strain ATCC 700084 / mc(2)155) GN=MSMEG_3234 PE=4 SV=1;>tr|I7G8U4|I7G8U4_MYCS2 Conserved membrane protein OS=Mycobacterium smegmatis (strain ATCC 700084 / mc(2)155) GN=MSMEI_3152	0.999177	34.6153	0.00526878	45.084	17.412	45.084	1	S	LGAALSTGSPSAPPVS_______________	KLGAALSTGSPSAPPVS(0.999)	KLGAALS(-38.06)T(-38.27)GS(-37.62)PS(-34.62)APPVS(34.62)	17	2	0.62012																979350	0	979350	240	191	191	398	431	616	921	616	921	MSM_PHO_F02_R2	17594	616	921
I7G943;A0QXJ8	82;82	I7G943	I7G943	>tr|I7G943|I7G943_MYCS2 Uncharacterized protein OS=Mycobacterium smegmatis (strain ATCC 700084 / mc(2)155) GN=MSMEI_3243 PE=4 SV=1;>tr|A0QXJ8|A0QXJ8_MYCS2 Uncharacterized protein OS=Mycobacterium smegmatis (strain ATCC 700084 / mc(2)155) GN=MSMEG_3328 PE=4	1	64.7265	1.97855e-07	79.565	62.911	79.565	1	S	ARAAQAESNVKAAQASGLQQQAVAYRSEAET	AAQAS(1)GLQQQAVAYR	AAQAS(64.73)GLQQQAVAY(-64.73)R	5	2	0.41114	0.68752	0.68752	NaN	NaN	0.83947	0.83947	NaN	NaN	NaN	+	1	NaN	1	0	Median	1464100	870210	593890	245	82	82	21	22	39	64	39	64	MSM_PHO_F03_R2	20204	39	64
A0QXY4	7	A0QXY4	A0QXY4	>tr|A0QXY4|A0QXY4_MYCS2 Uncharacterized protein OS=Mycobacterium smegmatis (strain ATCC 700084 / mc(2)155) GN=MSMEG_3467 PE=4 SV=1	0.637442	2.73104	0.00546229	42.118	26.597	42.118	1	S	_________MSGTVESVRWIVDGMNVIGSRP	MS(0.022)GT(0.34)VES(0.637)VRWIVDGMNVIGSR	MS(-14.59)GT(-2.73)VES(2.73)VRWIVDGMNVIGS(-35.69)R	7	3	3.7903																579030	0	579030	247	7	7	494	532	743	1108	743	1108	MSM_PHO_F02_R2	33068	743	1108
I7G9R3;A0QXZ5	73;73	I7G9R3	I7G9R3	>tr|I7G9R3|I7G9R3_MYCS2 Thiol peroxidase (Atypical 2-Cys peroxiredoxin) OS=Mycobacterium smegmatis (strain ATCC 700084 / mc(2)155) GN=tpx PE=3 SV=1;>tr|A0QXZ5|A0QXZ5_MYCS2 Probable thiol peroxidase OS=Mycobacterium smegmatis (strain ATCC 700084 / mc(2)155)	0.498492	0	0.00694083	51.235	37.835	51.235		S	PVCATSVRTFNEKAASSGATVLCVSKDLPFA	AAS(0.498)S(0.498)GAT(0.003)VLCVSK	AAS(0)S(0)GAT(-22.3)VLCVS(-38.07)K	3	2	0.12808																0	0	0	248	73	73	24	25			42	67	MSM_PHO_F02_R2	16141	42	67
I7G9R3;A0QXZ5	74;74	I7G9R3	I7G9R3	>tr|I7G9R3|I7G9R3_MYCS2 Thiol peroxidase (Atypical 2-Cys peroxiredoxin) OS=Mycobacterium smegmatis (strain ATCC 700084 / mc(2)155) GN=tpx PE=3 SV=1;>tr|A0QXZ5|A0QXZ5_MYCS2 Probable thiol peroxidase OS=Mycobacterium smegmatis (strain ATCC 700084 / mc(2)155)	0.498492	0	0.00694083	51.235	37.835	51.235		S	VCATSVRTFNEKAASSGATVLCVSKDLPFAQ	AAS(0.498)S(0.498)GAT(0.003)VLCVSK	AAS(0)S(0)GAT(-22.3)VLCVS(-38.07)K	4	2	0.12808																0	0	0	248	74	74	24	25			42	67	MSM_PHO_F02_R2	16141	42	67
I7FEK8;A0QY23	263;263	I7FEK8	I7FEK8	>tr|I7FEK8|I7FEK8_MYCS2 Fructose-bisphosphate aldolase OS=Mycobacterium smegmatis (strain ATCC 700084 / mc(2)155) GN=MSMEI_3427 PE=4 SV=1;>tr|A0QY23|A0QY23_MYCS2 Fructose-bisphosphate aldolase class-I OS=Mycobacterium smegmatis (strain ATCC 700084 / mc(2)1	0.999262	31.3155	0	230.67	176.39	230.67	1	S	ANKLLAQNTGVIASFSRALTEGLSAQQSDEE	LLAQNTGVIAS(0.001)FS(0.999)R	LLAQNT(-100.03)GVIAS(-31.32)FS(31.32)R	13	2	0.0016	3.2733	3.2733	NaN	NaN	2.9109	2.9109	NaN	NaN	NaN	+	1	2.986	2	0	Median	149450000	36518000	112940000	250	263	263	439	475	680;681;682	1019;1020;1021;1022;1023;1024;1025;1026	680	1020	MSM_PHO_F02_R2	30289	680	1020
I7FEK8;A0QY23	23;23	I7FEK8	I7FEK8	>tr|I7FEK8|I7FEK8_MYCS2 Fructose-bisphosphate aldolase OS=Mycobacterium smegmatis (strain ATCC 700084 / mc(2)155) GN=MSMEI_3427 PE=4 SV=1;>tr|A0QY23|A0QY23_MYCS2 Fructose-bisphosphate aldolase class-I OS=Mycobacterium smegmatis (strain ATCC 700084 / mc(2)1	0.597946	2.81136	1.33575e-09	71.427	55.411	43.436	1	S	DKMTSGQGFIAALDQSGGSTPKALRLYGVEE	MTSGQGFIAALDQS(0.598)GGS(0.089)T(0.313)PK	MT(-40.33)S(-36.7)GQGFIAALDQS(2.81)GGS(-8.28)T(-2.81)PK	14	2	-0.0092684	1.8804	1.8804	NaN	NaN	1.7182	1.7182	NaN	NaN	0.95148		1	0.68077	3	0	Median	36970000	13325000	23644000	250	23	23	504	542;544	753;754;757	1118;1119;1120;1126;1127	754	1120	MSM_PHO_F02_R2	30416	753	1118
I7FEK8;A0QY23	26;26	I7FEK8	I7FEK8	>tr|I7FEK8|I7FEK8_MYCS2 Fructose-bisphosphate aldolase OS=Mycobacterium smegmatis (strain ATCC 700084 / mc(2)155) GN=MSMEI_3427 PE=4 SV=1;>tr|A0QY23|A0QY23_MYCS2 Fructose-bisphosphate aldolase class-I OS=Mycobacterium smegmatis (strain ATCC 700084 / mc(2)1	0.681071	6.30534	3.13393e-09	66.613	45.044	58.272	1	S	TSGQGFIAALDQSGGSTPKALRLYGVEESAY	MTSGQGFIAALDQS(0.159)GGS(0.681)T(0.159)PK	MT(-56.34)S(-55.17)GQGFIAALDQS(-6.31)GGS(6.31)T(-6.31)PK	17	2	-0.13053																0	0	0	250	26	26	504	542;544	758	1128	758	1128	MSM_PHO_F02_R2	36532	755	1121
I7GBR7;A0QYD6	2;2	I7GBR7	I7GBR7	>tr|I7GBR7|I7GBR7_MYCS2 Membrane NADH dehydrogenase NdhA OS=Mycobacterium smegmatis (strain ATCC 700084 / mc(2)155) GN=ndh PE=4 SV=1;>tr|A0QYD6|A0QYD6_MYCS2 NADH dehydrogenase OS=Mycobacterium smegmatis (strain ATCC 700084 / mc(2)155) GN=ndh PE=4 SV=1	0.99996	46.9962	0.0113409	55.04	37.873	55.04	1	S	______________MSHPGATASDRHKVVII	S(1)HPGATASDR	S(47)HPGAT(-47)AS(-47)DR	1	2	0.15498																0	0	0	256	2	2	609	653	895	1306	895	1306	MSM_PHO_F02_R2	5217	895	1306
I7GA39;A0QYE8	415;415	I7GA39	I7GA39	>tr|I7GA39|I7GA39_MYCS2 Inosine-5-monophosphate dehydrogenase guaB1 OS=Mycobacterium smegmatis (strain ATCC 700084 / mc(2)155) GN=MSMEI_3548 PE=4 SV=1;>tr|A0QYE8|A0QYE8_MYCS2 IMP dehydrogenase family protein OS=Mycobacterium smegmatis (strain ATCC 700084 /	0.443054	0	2.10451e-43	101.75	69.594	101.75		S	SSFDRARKGLFEEGISTSRMSLDPARGGVED	GLFEEGIS(0.443)T(0.443)S(0.114)R	GLFEEGIS(0)T(0)S(-5.9)R	8	2	-0.022222																0	0	0	259	415	415	300	319			432	619	MSM_PHO_F03_R2	29644	432	619
I7GBT4;A0QYF6	44;44	I7GBT4	I7GBT4	>tr|I7GBT4|I7GBT4_MYCS2 von Willebrand factor, type A OS=Mycobacterium smegmatis (strain ATCC 700084 / mc(2)155) GN=MSMEI_3556 PE=4 SV=1;>tr|A0QYF6|A0QYF6_MYCS2 Uncharacterized protein OS=Mycobacterium smegmatis (strain ATCC 700084 / mc(2)155) GN=MSMEG_364	0.987038	18.8165	0.00803867	49.3	39.389	49.3	1	S	GPPDHPTEVFERIGDSGPATPRRRHRYADEP	IGDS(0.987)GPAT(0.013)PR	IGDS(18.82)GPAT(-18.82)PR	4	2	-0.10581	1.5855	1.5855	NaN	NaN	1.4996	1.4996	NaN	NaN	NaN	+	1	36.715	2	0	Median	3734900	1484500	2250400	262	44	44	359	388	562;563	834;835	562	834	MSM_PHO_F01_R2	8179	562	834
A0QYG2	22	A0QYG2	A0QYG2	>sp|A0QYG2|GARA_MYCS2 Glycogen accumulation regulator GarA OS=Mycobacterium smegmatis (strain ATCC 700084 / mc(2)155) GN=garA PE=1 SV=2	0.543738	1.94742	2.78577e-11	66.372	53.159	56.573	1	S	NLGADQSEDVTVETTSVFRADFLNELDAPAA	TDKDSNLGADQS(0.007)EDVT(0.032)VET(0.07)T(0.347)S(0.544)VFR	T(-52.74)DKDS(-50.88)NLGADQS(-18.98)EDVT(-12.24)VET(-8.93)T(-1.95)S(1.95)VFR	21	3	0.53136	1.1681	1.1681	NaN	NaN	1.4412	1.4412	NaN	NaN	NaN		1	NaN	1	0	Median	1758900	817840	941070	263	22	22	192;651	205;697;698	962	1400	962	1400	MSM_PHO_F03_R2	28818	281	409
A0QYG2	154	A0QYG2	A0QYG2	>sp|A0QYG2|GARA_MYCS2 Glycogen accumulation regulator GarA OS=Mycobacterium smegmatis (strain ATCC 700084 / mc(2)155) GN=garA PE=1 SV=2	0.472259	0.764102	0.00947994	47.082	16.774	47.082		S	GKFRLVFLTGPKSDDSGSNA___________	LVFLT(0.03)GPKS(0.102)DDS(0.472)GS(0.396)NA	LVFLT(-12.04)GPKS(-6.65)DDS(0.76)GS(-0.76)NA	12	2	0.22713																0	0	0	263	154	154	467	503			712	1069	MSM_PHO_F02_R2	31509	712	1069
I7GC02;A0QYN6	165;165	I7GC02	I7GC02	>tr|I7GC02|I7GC02_MYCS2 Coenzyme PQQ synthesis protein B OS=Mycobacterium smegmatis (strain ATCC 700084 / mc(2)155) GN=MSMEI_3636 PE=3 SV=1;>tr|A0QYN6|A0QYN6_MYCS2 Coenzyme PQQ synthesis protein B OS=Mycobacterium smegmatis (strain ATCC 700084 / mc(2)155)	0.999815	37.3128	0.00701068	43.955	19.533	43.955	2	S	SHGLSYRAFDVPTDKSMRFPGAATHGRVVGY	AFDVPT(0.999)DKS(1)MRFPGAAT(0.001)HGR	AFDVPT(31.35)DKS(37.31)MRFPGAAT(-31.35)HGR	9	2	1.7237																2392300	0	2392300	266	165	165	61	63	98	152	98	152	MSM_PHO_F02_R2	45131	98	152
I7G3J3;A0QYR3	108;108	I7G3J3	I7G3J3	>tr|I7G3J3|I7G3J3_MYCS2 Tetratricopeptide TPR_4 OS=Mycobacterium smegmatis (strain ATCC 700084 / mc(2)155) GN=MSMEI_3665 PE=4 SV=1;>tr|A0QYR3|A0QYR3_MYCS2 TPR-repeat-containing protein OS=Mycobacterium smegmatis (strain ATCC 700084 / mc(2)155) GN=MSMEG_375	0.572023	1.2601	7.77213e-07	66.467	40.055	66.467	1	S	GPGRARPAQPESAEDSQDSAPRLSADIEARQ	ARPAQPESAEDS(0.572)QDS(0.428)APR	ARPAQPES(-45.24)AEDS(1.26)QDS(-1.26)APR	12	3	0.6807	3.3456	3.3456	NaN	NaN	3.2536	3.2536	NaN	NaN	0.94383		1	NaN	1	0	Median	926050	340580	585470	268	108	108	107	115	165	242	165	242	MSM_PHO_F01_R2	7844	165	242
I7G3J3;A0QYR3	111;111	I7G3J3	I7G3J3	>tr|I7G3J3|I7G3J3_MYCS2 Tetratricopeptide TPR_4 OS=Mycobacterium smegmatis (strain ATCC 700084 / mc(2)155) GN=MSMEI_3665 PE=4 SV=1;>tr|A0QYR3|A0QYR3_MYCS2 TPR-repeat-containing protein OS=Mycobacterium smegmatis (strain ATCC 700084 / mc(2)155) GN=MSMEG_375	0.973662	15.6785	2.44527e-08	75.225	53.955	75.225	1	S	RARPAQPESAEDSQDSAPRLSADIEARQLAP	ARPAQPESAEDS(0.026)QDS(0.974)APR	ARPAQPES(-59.51)AEDS(-15.68)QDS(15.68)APR	15	3	0.21107	1.955	1.955	NaN	NaN	2.1971	2.1971	NaN	NaN	0.94383	+	1	NaN	1	0	Median	2154300	589720	1564600	268	111	111	107	115	166	243;244	166	244	MSM_PHO_F02_R2	8906	166	244
I7GAK0;A0QYW6	48;48	I7GAK0	I7GAK0	>tr|I7GAK0|I7GAK0_MYCS2 UspA domain protein OS=Mycobacterium smegmatis (strain ATCC 700084 / mc(2)155) GN=MSMEI_3722 PE=1 SV=1;>tr|A0QYW6|A0QYW6_MYCS2 Universal stress protein family protein, putative OS=Mycobacterium smegmatis (strain ATCC 700084 / mc(2)1	0.904797	9.77905	1.44916e-158	137.61	115.37	137.61	1	S	AKLIIATAYFPQSEDSRAADVLKDEGYKMAG	LIIATAYFPQS(0.095)EDS(0.905)R	LIIAT(-82.85)AY(-62.02)FPQS(-9.78)EDS(9.78)R	14	3	0.071371	1.063	1.063	NaN	NaN	0.97982	0.97982	NaN	NaN	1.0958	+	1	25.302	2	0	Median	12247000	5244500	7002600	273	48	48	429	463	662;663;664	994;995;996;997;998	664	997	MSM_PHO_F02_R2	40438	664	997
A0QYY6	458	A0QYY6	A0QYY6	>sp|A0QYY6|RS1_MYCS2 30S ribosomal protein S1 OS=Mycobacterium smegmatis (strain ATCC 700084 / mc(2)155) GN=rpsA PE=1 SV=1	0.684193	5.40751	0.00872295	41.911	31.656	41.911	1	S	ANAPVSNGSSRSEESSGGTLASDAQLAALRE	S(0.011)EES(0.197)S(0.684)GGT(0.072)LAS(0.035)DAQLAALR	S(-17.88)EES(-5.41)S(5.41)GGT(-9.77)LAS(-12.85)DAQLAALR	5	2	0.32474	0.66167	0.66167	NaN	NaN	0.68287	0.68287	NaN	NaN	NaN		1	NaN	1	0	Median	635950	410660	225300	276	458	458	596	638	871	1271	871	1271	MSM_PHO_F03_R2	33150	871	1271
A0QZ28;I7FNG3	251;265	A0QZ28	A0QZ28	>tr|A0QZ28|A0QZ28_MYCS2 Phosphotransferase enzyme family protein, putative OS=Mycobacterium smegmatis (strain ATCC 700084 / mc(2)155) GN=MSMEG_3876 PE=4 SV=1;>tr|I7FNG3|I7FNG3_MYCS2 Aminoglycoside phosphotransferase OS=Mycobacterium smegmatis (strain ATCC	0.845552	7.38842	0.0112899	44.788	9.8597	44.788	1	S	PDRTRVTVVDWQTLGSGLPARDLSYFTATSL	VTVVDWQT(0.154)LGS(0.846)GLPAR	VT(-36.92)VVDWQT(-7.39)LGS(7.39)GLPAR	11	2	-1.2857																888710	888710	0	279	251	251	763	818	1115	1607	1115	1607	MSM_PHO_F02_R2	38380	1115	1607
A0QZ40	75	A0QZ40	A0QZ40	>sp|A0QZ40|TATA_MYCS2 Sec-independent protein translocase protein TatA OS=Mycobacterium smegmatis (strain ATCC 700084 / mc(2)155) GN=tatA PE=3 SV=1	0.828632	6.86858	0.000445745	70.197	36.355	63.614	1	S	PIASERVDTTAPEQQSTDRHTA_________	VDT(0.001)TAPEQQS(0.829)T(0.17)DR	VDT(-30.3)T(-36.58)APEQQS(6.87)T(-6.87)DR	10	2	1.1992	2.7014	2.7014	NaN	NaN	1.9095	1.9095	NaN	NaN	0.61297	+	1	NaN	1	0	Median	7321600	1764100	5557500	280	75	75	713;714	764;766	1045;1049	1512;1516	1045	1512	MSM_PHO_F01_R2	7677	1047	1514
A0QZC0	66	A0QZC0	A0QZC0	>tr|A0QZC0|A0QZC0_MYCS2 Uncharacterized protein OS=Mycobacterium smegmatis (strain ATCC 700084 / mc(2)155) GN=MSMEG_3968 PE=4 SV=1	0.998976	29.8648	0.00216394	51.431	29.082	51.431	3	S	RGVVDDRDTNTFGVRSGETRLREESRTVVRV	DT(0.994)NT(0.007)FGVRS(0.999)GET(1)RLR	DT(22.56)NT(-22.56)FGVRS(29.86)GET(33.97)RLR	9	2	-2.253																495730	495730	0	283	66	66	194	207	283	411	283	411	MSM_PHO_F03_R2	13381	283	411
I7GD29;A0R004	2;2	I7GD29	I7GD29	>tr|I7GD29|I7GD29_MYCS2 Erythromycin esterase OS=Mycobacterium smegmatis (strain ATCC 700084 / mc(2)155) GN=MSMEI_4117 PE=4 SV=1;>tr|A0R004|A0R004_MYCS2 Phosphoribosyltransferase OS=Mycobacterium smegmatis (strain ATCC 700084 / mc(2)155) GN=MSMEG_4215 PE=4	1	43.9578	0.0170667	43.958	9.9575	43.958	2	S	______________MSAWSVRHDAIRTFQDR	S(1)AWS(1)VRHDAIR	S(43.96)AWS(43.96)VRHDAIR	1	2	-0.16254																0	0	0	287	2	2	583	625	857	1256	857	1256	MSM_PHO_F01_R2	10057	857	1256
I7GD29;A0R004	5;5	I7GD29	I7GD29	>tr|I7GD29|I7GD29_MYCS2 Erythromycin esterase OS=Mycobacterium smegmatis (strain ATCC 700084 / mc(2)155) GN=MSMEI_4117 PE=4 SV=1;>tr|A0R004|A0R004_MYCS2 Phosphoribosyltransferase OS=Mycobacterium smegmatis (strain ATCC 700084 / mc(2)155) GN=MSMEG_4215 PE=4	1	43.9578	0.0170667	43.958	9.9575	43.958	2	S	___________MSAWSVRHDAIRTFQDRREA	S(1)AWS(1)VRHDAIR	S(43.96)AWS(43.96)VRHDAIR	4	2	-0.16254																0	0	0	287	5	5	583	625	857	1256	857	1256	MSM_PHO_F01_R2	10057	857	1256
A0R006	255	A0R006	A0R006	>sp|A0R006|WAG31_MYCS2 Cell wall synthesis protein Wag31 OS=Mycobacterium smegmatis (strain ATCC 700084 / mc(2)155) GN=wag31 PE=1 SV=1	0.482528	0	0.000112638	48.773	29.751	48.773		S	QLEELGQRGSAAPVDSSANSDASGFGQFNRG	GSAAPVDS(0.483)S(0.483)ANS(0.03)DAS(0.004)GFGQFNR	GS(-30.47)AAPVDS(0)S(0)ANS(-12.06)DAS(-20.34)GFGQFNR	8	2	-0.43496																0	0	0	288	255	255	316	336			462	674	MSM_PHO_F03_R2	26495	462	674
A0R006	256	A0R006	A0R006	>sp|A0R006|WAG31_MYCS2 Cell wall synthesis protein Wag31 OS=Mycobacterium smegmatis (strain ATCC 700084 / mc(2)155) GN=wag31 PE=1 SV=1	0.482528	0	0.000112638	48.773	29.751	48.773		S	LEELGQRGSAAPVDSSANSDASGFGQFNRGN	GSAAPVDS(0.483)S(0.483)ANS(0.03)DAS(0.004)GFGQFNR	GS(-30.47)AAPVDS(0)S(0)ANS(-12.06)DAS(-20.34)GFGQFNR	9	2	-0.43496																0	0	0	288	256	256	316	336			462	674	MSM_PHO_F03_R2	26495	462	674
A0R012;I7GBM4	326;349	A0R012	A0R012	>tr|A0R012|A0R012_MYCS2 Cell division protein FtsZ OS=Mycobacterium smegmatis (strain ATCC 700084 / mc(2)155) GN=ftsZ PE=3 SV=1;>tr|I7GBM4|I7GBM4_MYCS2 Cell division protein FtsZ OS=Mycobacterium smegmatis (strain ATCC 700084 / mc(2)155) GN=ftsZ PE=3 SV=1	0.985433	20.2702	9.61785e-08	61.437	39.77	61.437	1	S	GFDSAGPSRKPVVSPSQAQTQPIASARAGKV	KPVVS(0.009)PS(0.985)QAQT(0.005)QPIASAR	KPVVS(-20.27)PS(20.27)QAQT(-22.77)QPIAS(-40.08)AR	7	3	0.47342	0.77092	0.77092	NaN	NaN	0.84113	0.84113	NaN	NaN	NaN	+	1	NaN	1	0	Median	2880900	1578700	1302100	289	326	326	399	432	617;618	922;923	617	922	MSM_PHO_F02_R2	14005	617	922
A0R032;I7FGQ4	178;181	A0R032	A0R032	>tr|A0R032|A0R032_MYCS2 Serine/threonine-protein kinase PK-1 OS=Mycobacterium smegmatis (strain ATCC 700084 / mc(2)155) GN=MSMEG_4243 PE=4 SV=1;>tr|I7FGQ4|I7FGQ4_MYCS2 Putative serine/threonine-protein kinase pknL OS=Mycobacterium smegmatis (strain ATCC 70	0.401332	0	4.65486e-14	56.681	34.441	56.681		S	FGLVRAVAEAKITSTSVILGTAAYLSPEQVA	IT(0.103)S(0.092)T(0.401)S(0.401)VILGT(0.002)AAYLSPEQVATGDADPR	IT(-5.9)S(-6.41)T(0)S(0)VILGT(-22.64)AAY(-33.1)LS(-40.93)PEQVAT(-52.98)GDADPR	5	3	0.69025																0	0	0	292	178	178	387	418			603	905	MSM_PHO_F02_R2	54110	603	905
I7GD73;A0R072	267;267	I7GD73	I7GD73	>tr|I7GD73|I7GD73_MYCS2 DlaT, dihydrolipoamide acyltransferase, E2 component of pyruvate dehydrogenase OS=Mycobacterium smegmatis (strain ATCC 700084 / mc(2)155) GN=sucB PE=4 SV=1;>tr|A0R072|A0R072_MYCS2 Dihydrolipoamide acetyltransferase component of pyru	0.904168	9.31876	0.0174355	40.616	15.005	40.616	3	S	PEPKPEPKAEPAPAASSDGSPYVTPLVRKLA	AEPAPAAS(0.904)S(0.446)DGS(0.579)PY(0.811)VT(0.259)PLVRK	AEPAPAAS(9.32)S(-1.37)DGS(1.37)PY(5.4)VT(-4.76)PLVRK	8	3	2.5793																0	0	0	299	267	267	53	55	81	125	81	125	MSM_PHO_F02_R2	57448	81	125
I7GD73;A0R072	271;271	I7GD73	I7GD73	>tr|I7GD73|I7GD73_MYCS2 DlaT, dihydrolipoamide acyltransferase, E2 component of pyruvate dehydrogenase OS=Mycobacterium smegmatis (strain ATCC 700084 / mc(2)155) GN=sucB PE=4 SV=1;>tr|A0R072|A0R072_MYCS2 Dihydrolipoamide acetyltransferase component of pyru	0.579498	1.37179	0.0174355	40.616	15.005	40.616	3	S	PEPKAEPAPAASSDGSPYVTPLVRKLAAENG	AEPAPAAS(0.904)S(0.446)DGS(0.579)PY(0.811)VT(0.259)PLVRK	AEPAPAAS(9.32)S(-1.37)DGS(1.37)PY(5.4)VT(-4.76)PLVRK	12	3	2.5793																0	0	0	299	271	271	53	55	81	125	81	125	MSM_PHO_F02_R2	57448	81	125
A0R082	227	A0R082	A0R082	>sp|A0R082|GLNE_MYCS2 Bifunctional glutamine synthetase adenylyltransferase/adenylyl-removing enzyme OS=Mycobacterium smegmatis (strain ATCC 700084 / mc(2)155) GN=glnE PE=3 SV=1	0.998178	27.3856	4.59148e-62	101.86	101.86	99.954	1	S	VIAMGKCGARELNYVSDVDVIFVGEDIEKDG	ELNY(0.002)VS(0.998)DVDVIFVGEDIEK	ELNY(-27.39)VS(27.39)DVDVIFVGEDIEK	6	2	0.075499	0.88352	0.88352	NaN	NaN	0.77504	0.77504	NaN	NaN	NaN	+	1	29.464	3	0	Median	287850000	152510000	135340000	301	227	227	232;233	248;249	338;339;340	492;493;494;495;496;497;498;499;500;501;502;503;504;505	339	503	MSM_PHO_F02_R2	59764	338	494
I7GDM5;A0R0U6	96;97	I7GDM5	I7GDM5	>tr|I7GDM5|I7GDM5_MYCS2 Polyketide synthase MbtD OS=Mycobacterium smegmatis (strain ATCC 700084 / mc(2)155) GN=mbtD PE=4 SV=1;>tr|A0R0U6|A0R0U6_MYCS2 Polyketide synthetase mbtd OS=Mycobacterium smegmatis (strain ATCC 700084 / mc(2)155) GN=MSMEG_4512 PE=4 S	1	66.5376	0.000170145	66.538	44.852	66.538	1	S	DDHPLVTRAAAPQPGSRRRVAFVFPGQGSQW	AAAPQPGS(1)R	AAAPQPGS(66.54)R	8	2	-1.2099	0.35332	0.35332	NaN	NaN	0.38547	0.38547	NaN	NaN	NaN	+	1	13.005	2	0	Median	13744000	9953000	3791300	312	96	96	4	5	8;9	15;16	9	16	MSM_PHO_F03_R2	4857	9	16
A0R0W9	17	A0R0W9	A0R0W9	>sp|A0R0W9|TREH_MYCS2 Trehalase OS=Mycobacterium smegmatis (strain ATCC 700084 / mc(2)155) GN=MSMEG_4535 PE=1 SV=1	0.555339	0.743764	8.76148e-10	65.197	45.436	41.174	2	S	VLQQTEPTDGADRKASDGPLTVTAPVPYAAG	KAS(0.555)DGPLT(0.472)VT(0.972)APVPYAAGPTLR	KAS(0.74)DGPLT(-0.74)VT(12.76)APVPY(-37.15)AAGPT(-36.61)LR	3	3	0.36179	2.4269	NaN	2.4269	NaN	2.2227	NaN	2.2227	NaN	NaN		2	NaN	1	0	Median	11632000	3561200	8071200	314	17	17	110;395	119;120;426;427	611	915;916	611	916	MSM_PHO_F02_R2	32996	174	256
I7GDS1;A0R108	11;11	I7GDS1	I7GDS1	>tr|I7GDS1|I7GDS1_MYCS2 DegV family protein OS=Mycobacterium smegmatis (strain ATCC 700084 / mc(2)155) GN=MSMEI_4465 PE=4 SV=1;>tr|A0R108|A0R108_MYCS2 DegV family protein OS=Mycobacterium smegmatis (strain ATCC 700084 / mc(2)155) GN=MSMEG_4577 PE=4 SV=1	0.684973	4.18863	0.0176695	52.79	26.04	52.79	1	S	_____MAVVVVTDSSSRLSRQLCERWGIRQV	AVVVVT(0.004)DS(0.261)S(0.05)S(0.685)R	AVVVVT(-21.93)DS(-4.19)S(-11.41)S(4.19)R	10	2	0.79668																0	0	0	315	11	11	140	150	213	317	213	317	MSM_PHO_F01_R2	20168	213	317
A0R193;I7FQI9	418;421	A0R193	A0R193	>tr|A0R193|A0R193_MYCS2 Oxidoreductase alpha (Molybdopterin) subunit OS=Mycobacterium smegmatis (strain ATCC 700084 / mc(2)155) GN=MSMEG_4668 PE=3 SV=1;>tr|I7FQI9|I7FQI9_MYCS2 Oxidoreductase alpha (Molybdopterin) subunit OS=Mycobacterium smegmatis (strain	1	46.8795	0.010883	46.88	37.363	46.88	1	S	MIGKPGAGVCPVRGHSNVQGDRTMGIWEKAP	GHS(1)NVQGDR	GHS(46.88)NVQGDR	3	2	0.069359	0.64143	0.64143	NaN	NaN	0.65735	0.65735	NaN	NaN	NaN	+	1	NaN	1	0	Median	652920	355740	297180	318	418	418	293	312	425	609	425	609	MSM_PHO_F02_R2	514	425	609
I7GDX1;A0R197	27;27	I7GDX1	I7GDX1	>tr|I7GDX1|I7GDX1_MYCS2 ATP-dependent Clp protease proteolytic subunit OS=Mycobacterium smegmatis (strain ATCC 700084 / mc(2)155) GN=MSMEI_4555 PE=3 SV=1;>tr|A0R197|A0R197_MYCS2 ATP-dependent Clp protease proteolytic subunit OS=Mycobacterium smegmatis (str	0.487691	0	2.13766e-06	77.506	45.532	77.506		S	LQPQARYILPSFIEHSSFGVKESNPYNKLFE	YILPS(0.025)FIEHS(0.488)S(0.488)FGVK	Y(-44.2)ILPS(-12.97)FIEHS(0)S(0)FGVK	10	3	-0.18365																0	0	0	319	27	27	782	838			1136	1635	MSM_PHO_F02_R2	49752	1136	1635
I7GDX1;A0R197	28;28	I7GDX1	I7GDX1	>tr|I7GDX1|I7GDX1_MYCS2 ATP-dependent Clp protease proteolytic subunit OS=Mycobacterium smegmatis (strain ATCC 700084 / mc(2)155) GN=MSMEI_4555 PE=3 SV=1;>tr|A0R197|A0R197_MYCS2 ATP-dependent Clp protease proteolytic subunit OS=Mycobacterium smegmatis (str	0.487691	0	2.13766e-06	77.506	45.532	77.506		S	QPQARYILPSFIEHSSFGVKESNPYNKLFEE	YILPS(0.025)FIEHS(0.488)S(0.488)FGVK	Y(-44.2)ILPS(-12.97)FIEHS(0)S(0)FGVK	11	3	-0.18365																0	0	0	319	28	28	782	838			1136	1635	MSM_PHO_F02_R2	49752	1136	1635
A0R1B5	20	A0R1B5	A0R1B5	>sp|A0R1B5|Y4692_MYCS2 Uncharacterized protein MSMEG_4692/MSMEI_4575 OS=Mycobacterium smegmatis (strain ATCC 700084 / mc(2)155) GN=MSMEG_4692 PE=1 SV=1	0.221118	0	0.00334042	41.431	11.432	41.431		S	DIATVANAELDLPYGSALTSSGRISAVTEPG	ASGDIATVANAELDLPY(0.115)GS(0.221)ALT(0.221)S(0.221)S(0.221)GR	AS(-35.25)GDIAT(-26.85)VANAELDLPY(-2.84)GS(0)ALT(0)S(0)S(0)GR	19	2	0.59684																0	0	0	323	20	20	111	121			176	259	MSM_PHO_F02_R2	44579	176	259
A0R1B5	24	A0R1B5	A0R1B5	>sp|A0R1B5|Y4692_MYCS2 Uncharacterized protein MSMEG_4692/MSMEI_4575 OS=Mycobacterium smegmatis (strain ATCC 700084 / mc(2)155) GN=MSMEG_4692 PE=1 SV=1	0.420935	1.70496	5.38435e-81	100.42	84.877	100.42		S	VANAELDLPYGSALTSSGRISAVTEPGELSV	ASGDIATVANAELDLPY(0.003)GS(0.126)ALT(0.166)S(0.421)S(0.284)GR	AS(-96.27)GDIAT(-91.53)VANAELDLPY(-21.99)GS(-5.23)ALT(-4.04)S(1.7)S(-1.7)GR	23	3	-0.10716																0	0	0	323	24	24	111	121			175	257	MSM_PHO_F02_R2	44392	175	257
A0R1B5	25	A0R1B5	A0R1B5	>sp|A0R1B5|Y4692_MYCS2 Uncharacterized protein MSMEG_4692/MSMEI_4575 OS=Mycobacterium smegmatis (strain ATCC 700084 / mc(2)155) GN=MSMEG_4692 PE=1 SV=1	0.221118	0	0.00334042	41.431	11.432	41.431		S	ANAELDLPYGSALTSSGRISAVTEPGELSVH	ASGDIATVANAELDLPY(0.115)GS(0.221)ALT(0.221)S(0.221)S(0.221)GR	AS(-35.25)GDIAT(-26.85)VANAELDLPY(-2.84)GS(0)ALT(0)S(0)S(0)GR	24	2	0.59684																0	0	0	323	25	25	111	121			176	259	MSM_PHO_F02_R2	44579	176	259
I7GCU8;A0R1H7	1828;1828	I7GCU8	I7GCU8	>tr|I7GCU8|I7GCU8_MYCS2 Fatty acid synthase OS=Mycobacterium smegmatis (strain ATCC 700084 / mc(2)155) GN=MSMEI_4637 PE=1 SV=1;>tr|A0R1H7|A0R1H7_MYCS2 Fatty acid synthase OS=Mycobacterium smegmatis (strain ATCC 700084 / mc(2)155) GN=MSMEG_4757 PE=1 SV=1	0.549929	0.991378	6.6338e-06	55.158	41.763	55.158	1	S	QIEALDSIESITDGASSRRNQLLVDLGSELN	IDQIEALDSIES(0.004)IT(0.009)DGAS(0.55)S(0.438)R	IDQIEALDS(-34.68)IES(-21.9)IT(-18.04)DGAS(0.99)S(-0.99)R	18	3	0.32215	1.0956	1.0956	NaN	NaN	1.1458	1.1458	NaN	NaN	NaN		1	NaN	1	0	Median	3007400	1542900	1464600	326	1828	1828	353	382	553	823;824	553	823	MSM_PHO_F02_R2	47817	553	823
A0R218;I7G6F1	34;55	A0R218	A0R218	>tr|A0R218|A0R218_MYCS2 Transcription termination factor Rho OS=Mycobacterium smegmatis (strain ATCC 700084 / mc(2)155) GN=rho PE=3 SV=1;>tr|I7G6F1|I7G6F1_MYCS2 Transcription termination factor Rho OS=Mycobacterium smegmatis (strain ATCC 700084 / mc(2)155)	0.594186	1.75194	0.000887479	64.565	38.652	64.565	1	S	SGAVKSNTAPRARSASLSTMVLPELRALAKE	S(0.002)AS(0.594)LS(0.397)T(0.007)MVLPELR	S(-25.03)AS(1.75)LS(-1.75)T(-19.28)MVLPELR	3	2	-0.42385																1878600	1878600	0	331	34	34	576	618	846	1243	846	1243	MSM_PHO_F02_R2	35475	846	1243
A0R218;I7G6F1	19;40	A0R218	A0R218	>tr|A0R218|A0R218_MYCS2 Transcription termination factor Rho OS=Mycobacterium smegmatis (strain ATCC 700084 / mc(2)155) GN=rho PE=3 SV=1;>tr|I7G6F1|I7G6F1_MYCS2 Transcription termination factor Rho OS=Mycobacterium smegmatis (strain ATCC 700084 / mc(2)155)	0.551398	2.66621	0.00167723	46.399	31.59	46.399	1	S	TDLFTADNASDTGDLSGAVKSNTAPRARSAS	T(0.001)ET(0.001)DLFT(0.003)ADNAS(0.146)DT(0.298)GDLS(0.551)GAVK	T(-26.57)ET(-30.09)DLFT(-23.43)ADNAS(-5.77)DT(-2.67)GDLS(2.67)GAVK	18	2	-0.47014																8495700	8495700	0	331	19	19	658	706	973	1419	973	1419	MSM_PHO_F01_R2	21302	973	1419
I7G6I0;A0R248	19;19	I7G6I0	I7G6I0	>tr|I7G6I0|I7G6I0_MYCS2 Carbonic anhydrase OS=Mycobacterium smegmatis (strain ATCC 700084 / mc(2)155) GN=MSMEI_4858 PE=4 SV=1;>tr|A0R248|A0R248_MYCS2 Carbonic anhydrase OS=Mycobacterium smegmatis (strain ATCC 700084 / mc(2)155) GN=MSMEG_4985 PE=3 SV=1	0.678042	3.23459	2.1232e-33	97.767	90.389	97.767	1	S	TDQYLANNEEYAKTFSGPLPLPPSKHVAVVA	T(0.322)FS(0.678)GPLPLPPSK	T(-3.23)FS(3.23)GPLPLPPS(-59.43)K	3	2	0.3921	1.1577	1.1577	NaN	NaN	1.0921	1.0921	NaN	NaN	NaN		1	NaN	1	0	Median	4156500	2284500	1871900	334	19	19	662	710	978	1424;1425;1426;1427	978	1425	MSM_PHO_F02_R2	31913	978	1425
I7GDB9;A0R283	158;158	I7GDB9	I7GDB9	>tr|I7GDB9|I7GDB9_MYCS2 Acetoin reductase OS=Mycobacterium smegmatis (strain ATCC 700084 / mc(2)155) GN=MSMEI_4892 PE=4 SV=1;>tr|A0R283|A0R283_MYCS2 Acetoin(Diacetyl) reductase OS=Mycobacterium smegmatis (strain ATCC 700084 / mc(2)155) GN=MSMEG_5020 PE=3 S	0.75755	4.59281	0.000945143	41.256	23.241	41.256	2	S	IAGHDGFAMLGVYSASKFAVRALTQAAAKEY	IINAS(0.002)S(0.002)IAGHDGFAMLGVY(0.934)S(0.305)AS(0.758)K	IINAS(-30.78)S(-30.61)IAGHDGFAMLGVY(10.39)S(-4.59)AS(4.59)K	22	3	0.90086	0.53828	NaN	0.53828	NaN	0.61462	NaN	0.61462	NaN	NaN	+	2	NaN	1	0	Median	2608900	1533200	1075700	338	158	158	370	399	576	860	576	860	MSM_PHO_F02_R2	19648	576	860
I7FJ82;A0R2C0	167;167	I7FJ82	I7FJ82	>tr|I7FJ82|I7FJ82_MYCS2 Sugar-transport ATP-binding protein ABC transporter sugC OS=Mycobacterium smegmatis (strain ATCC 700084 / mc(2)155) GN=sugC PE=4 SV=1;>tr|A0R2C0|A0R2C0_MYCS2 ABC transporter, ATP-binding protein SugC OS=Mycobacterium smegmatis (stra	1	88.5651	1.58808e-18	88.565	75.147	88.565	1	S	AIVRSPKAFLMDEPLSNLDAKLRVQMRAEIS	AFLMDEPLS(1)NLDAK	AFLMDEPLS(88.57)NLDAK	9	2	0.16882	0.41523	0.41523	NaN	NaN	0.42411	0.42411	NaN	NaN	NaN	+	1	NaN	1	0	Median	3276200	2259800	1016400	341	167	167	62	64	99	153	99	153	MSM_PHO_F02_R2	36247	99	153
I7G6S2;A0R2C2	8;8	I7G6S2	I7G6S2	>tr|I7G6S2|I7G6S2_MYCS2 ABC sugar transporter, permease component OS=Mycobacterium smegmatis (strain ATCC 700084 / mc(2)155) GN=sugA PE=4 SV=1;>tr|A0R2C2|A0R2C2_MYCS2 ABC transporter, permease protein SugA OS=Mycobacterium smegmatis (strain ATCC 700084 / m	0.671877	4.85957	0.00181623	47.499	20.236	47.499	1	S	________MTAAVTPSASAVASDDKKSERRL	TAAVT(0.006)PS(0.672)AS(0.219)AVAS(0.103)DDKK	T(-37.55)AAVT(-20.76)PS(4.86)AS(-4.86)AVAS(-8.15)DDKK	7	2	1.0481																569410	569410	0	342	8	8	638	682	926	1341	926	1341	MSM_PHO_F03_R2	18051	926	1341
I7G6S2;A0R2C2	14;14	I7G6S2	I7G6S2	>tr|I7G6S2|I7G6S2_MYCS2 ABC sugar transporter, permease component OS=Mycobacterium smegmatis (strain ATCC 700084 / mc(2)155) GN=sugA PE=4 SV=1;>tr|A0R2C2|A0R2C2_MYCS2 ABC transporter, permease protein SugA OS=Mycobacterium smegmatis (strain ATCC 700084 / m	0.976934	17.6945	0.000785194	55.267	37.549	55.267	1	S	__MTAAVTPSASAVASDDKKSERRLAFWLIA	TAAVTPS(0.017)AS(0.006)AVAS(0.977)DDKK	T(-47.79)AAVT(-38.89)PS(-17.69)AS(-21.9)AVAS(17.69)DDKK	13	2	2.2326																543040	543040	0	342	14	14	638	682	925	1340	925	1340	MSM_PHO_F01_R2	11960	925	1340
I7G6X1;A0R2J0	48;48	I7G6X1	I7G6X1	>tr|I7G6X1|I7G6X1_MYCS2 GTP-binding translation elongation factor TypA OS=Mycobacterium smegmatis (strain ATCC 700084 / mc(2)155) GN=typA PE=4 SV=1;>tr|A0R2J0|A0R2J0_MYCS2 GTP-binding protein TypA/BipA OS=Mycobacterium smegmatis (strain ATCC 700084 / mc(2)	1	44.6138	0.014671	44.614	26.781	44.614	1	S	ALTHRGDDSTERIMDSGDLEREKGITILAKN	IMDS(1)GDLER	IMDS(44.61)GDLER	4	2	-0.23614	1.4299	1.4299	NaN	NaN	1.7007	1.7007	NaN	NaN	NaN	+	1	NaN	1	0	Median	907580	286430	621150	348	48	48	378	409	591	880	591	880	MSM_PHO_F03_R2	19061	591	880
A0R2S1	2	A0R2S1	A0R2S1	>tr|A0R2S1|A0R2S1_MYCS2 Uncharacterized protein OS=Mycobacterium smegmatis (strain ATCC 700084 / mc(2)155) GN=MSMEG_5213 PE=4 SV=1	1	46.8438	0.0135449	46.844	20.132	46.844	3	S	______________MSLTKALDETRTGDIWL	MS(1)LT(1)KALDET(1)R	MS(46.84)LT(46.84)KALDET(46.84)R	2	2	0.35406																0	0	0	354	2	2	496	534	745	1110	745	1110	MSM_PHO_F01_R2	18394	745	1110
I7G729;A0R2S8	161;161	I7G729	I7G729	>tr|I7G729|I7G729_MYCS2 Alpha/beta hydrolase fold-3 domain protein OS=Mycobacterium smegmatis (strain ATCC 700084 / mc(2)155) GN=MSMEI_5083 PE=4 SV=1;>tr|A0R2S8|A0R2S8_MYCS2 Esterase/lipase/thioesterase OS=Mycobacterium smegmatis (strain ATCC 700084 / mc(2	0.969586	15.2029	5.38389e-15	80.314	59.005	80.314	1	S	AEQRFGTTRLVMTGLSAGSTLVTTTLVRLRD	LVMT(0.029)GLS(0.97)AGS(0.001)TLVTTTLVR	LVMT(-15.2)GLS(15.2)AGS(-29.44)T(-43.1)LVT(-57.43)T(-64.71)T(-67.42)LVR	7	3	0.16908	0.6572	0.6572	NaN	NaN	0.61348	0.61348	NaN	NaN	NaN	+	1	6.3593	2	0	Median	26155000	15983000	10172000	355	161	161	471	507;508	716;717;718	1076;1077;1078	716	1076	MSM_PHO_F02_R2	44746	716	1076
I7GEZ2;A0R2T0	81;81	I7GEZ2	I7GEZ2	>tr|I7GEZ2|I7GEZ2_MYCS2 GTP-binding protein YchF OS=Mycobacterium smegmatis (strain ATCC 700084 / mc(2)155) GN=MSMEI_5085 PE=3 SV=1;>tr|A0R2T0|A0R2T0_MYCS2 Ribosome-binding ATPase YchF OS=Mycobacterium smegmatis (strain ATCC 700084 / mc(2)155) GN=ychF PE=3	1	88.2244	2.07102e-15	88.224	47.709	88.224	1	S	APVTFVDIAGIVKGASEGAGLGNKFLANIRE	GAS(1)EGAGLGNK	GAS(88.22)EGAGLGNK	3	2	0.3691	0.53701	0.53701	NaN	NaN	0.65474	0.65474	NaN	NaN	NaN	+	1	NaN	1	0	Median	1495900	1040800	455090	356	81	81	273	291	398	580;581	398	581	MSM_PHO_F03_R2	10102	398	581
A0R328	3	A0R328	A0R328	>tr|A0R328|A0R328_MYCS2 Uncharacterized protein OS=Mycobacterium smegmatis (strain ATCC 700084 / mc(2)155) GN=MSMEG_5320 PE=4 SV=1	1	40.4755	0.0163171	40.475	20.948	40.475	3	S	_____________MCSLLNRPVLTYRRSPAD	CS(1)LLNRPVLT(1)Y(1)RR	CS(40.48)LLNRPVLT(40.48)Y(40.48)RR	2	3	3.9541																0	0	0	363	3	3	145	155	218	323	218	323	MSM_PHO_F03_R2	19969	218	323
I7GF67;A0R338	216;216	I7GF67	I7GF67	>tr|I7GF67|I7GF67_MYCS2 Glutamine-fructose-6-phosphate transaminase (Isomerizing) OS=Mycobacterium smegmatis (strain ATCC 700084 / mc(2)155) GN=MSMEI_5185 PE=4 SV=1;>tr|A0R338|A0R338_MYCS2 SIS domain protein OS=Mycobacterium smegmatis (strain ATCC 700084 /	0.99725	25.5939	0.0043913	44.426	10.458	44.426	1	S	LGPAGTHLAAPAHRFSSAQQGALMLRECPRL	FS(0.997)S(0.003)AQQGALMLR	FS(25.59)S(-25.59)AQQGALMLR	2	2	3.0009	0.69902	0.69902	NaN	NaN	0.83376	0.83376	NaN	NaN	NaN	+	1	NaN	1	0	Median	942210	543760	398440	364	216	216	257	275	376	549	376	549	MSM_PHO_F03_R2	20039	376	549
A0R377;I7FK16	607;629	A0R377	A0R377	>tr|A0R377|A0R377_MYCS2 Sensor protein KdpD OS=Mycobacterium smegmatis (strain ATCC 700084 / mc(2)155) GN=MSMEG_5372 PE=4 SV=1;>tr|I7FK16|I7FK16_MYCS2 Sensor protein kdpD OS=Mycobacterium smegmatis (strain ATCC 700084 / mc(2)155) GN=kdpD PE=4 SV=1	0.962393	13.9189	0.016731	50.916	34.01	50.916	3	S	ADEAIKFDTEAEKLRSSIQSAITHNLRTPLV	LRS(0.962)S(0.967)IQS(0.073)AIT(0.998)HNLR	LRS(13.92)S(14.48)IQS(-13.92)AIT(26.24)HNLR	3	2	-2.5834																0	0	0	371	607	607	452	488	696	1049	696	1049	MSM_PHO_F01_R2	18026	696	1049
A0R377;I7FK16	608;630	A0R377	A0R377	>tr|A0R377|A0R377_MYCS2 Sensor protein KdpD OS=Mycobacterium smegmatis (strain ATCC 700084 / mc(2)155) GN=MSMEG_5372 PE=4 SV=1;>tr|I7FK16|I7FK16_MYCS2 Sensor protein kdpD OS=Mycobacterium smegmatis (strain ATCC 700084 / mc(2)155) GN=kdpD PE=4 SV=1	0.966986	14.4846	0.016731	50.916	34.01	50.916	3	S	DEAIKFDTEAEKLRSSIQSAITHNLRTPLVT	LRS(0.962)S(0.967)IQS(0.073)AIT(0.998)HNLR	LRS(13.92)S(14.48)IQS(-13.92)AIT(26.24)HNLR	4	2	-2.5834																0	0	0	371	608	608	452	488	696	1049	696	1049	MSM_PHO_F01_R2	18026	696	1049
A0R3C1;I7G7L6	305;352	A0R3C1	A0R3C1	>tr|A0R3C1|A0R3C1_MYCS2 Iron permease FTR1 OS=Mycobacterium smegmatis (strain ATCC 700084 / mc(2)155) GN=MSMEG_5418 PE=4 SV=1;>tr|I7G7L6|I7G7L6_MYCS2 Iron permease FTR1 OS=Mycobacterium smegmatis (strain ATCC 700084 / mc(2)155) GN=MSMEI_5269 PE=4 SV=1	0.499973	0	4.93358e-10	60.472	39.99	60.472	1	S	PASSEPIVDPEAPITSERSTT__________	ASSPASSEPIVDPEAPIT(0.5)S(0.5)ER	AS(-57.51)S(-57.51)PAS(-46.88)S(-40.79)EPIVDPEAPIT(0)S(0)ER	19	2	-0.69782	0.60021	0.60021	NaN	NaN	0.42706	0.42706	NaN	NaN	NaN		1	NaN	1	0	Median	1145600	579340	566250	374	305	305	113	123	179	263	179	263	MSM_PHO_F01_R2	17566	179	263
A0R3D7	322	A0R3D7	A0R3D7	>sp|A0R3D7|ISPE_MYCS2 4-diphosphocytidyl-2-C-methyl-D-erythritol kinase OS=Mycobacterium smegmatis (strain ATCC 700084 / mc(2)155) GN=ispE PE=3 SV=1	0.870425	8.27211	1.45134e-11	79.804	43.994	79.804	1	S	SGPVHGAHVVPAPSAS_______________	VASGPVHGAHVVPAPS(0.13)AS(0.87)	VAS(-69.46)GPVHGAHVVPAPS(-8.27)AS(8.27)	18	3	0.78929	1.0605	1.0605	NaN	NaN	0.99059	0.99059	NaN	NaN	NaN	+	1	NaN	1	0	Median	3907900	1918600	1989400	376	322	322	705	755	1036	1501;1502	1036	1502	MSM_PHO_F02_R2	13515	1036	1502
I7G7T0;A0R3I2	143;143	I7G7T0	I7G7T0	>tr|I7G7T0|I7G7T0_MYCS2 Large-conductance mechanosensitive channel OS=Mycobacterium smegmatis (strain ATCC 700084 / mc(2)155) GN=mscL PE=4 SV=1;>tr|A0R3I2|A0R3I2_MYCS2 Large-conductance mechanosensitive channel OS=Mycobacterium smegmatis (strain ATCC 70008	0.389114	1.05334	2.28683e-06	55.051	37.818	55.051		S	NGSTGKHVSGPGTGPSPDTATYTSGDRTS__	HVS(0.305)GPGT(0.305)GPS(0.389)PDTATYTSGDR	HVS(-1.05)GPGT(-1.05)GPS(1.05)PDT(-34.63)AT(-37.7)Y(-40.95)T(-43.03)S(-44.69)GDR	10	3	-0.44107																0	0	0	378	143	143	346	373			541	810	MSM_PHO_F03_R2	15803	541	810
A0R3L2;I7G7W9	219;251	A0R3L2	A0R3L2	>tr|A0R3L2|A0R3L2_MYCS2 Serine/threonine-protein kinase PknE OS=Mycobacterium smegmatis (strain ATCC 700084 / mc(2)155) GN=MSMEG_5513 PE=4 SV=1;>tr|I7G7W9|I7G7W9_MYCS2 LpqN OS=Mycobacterium smegmatis (strain ATCC 700084 / mc(2)155) GN=MSMEI_5361 PE=4 SV=1	0.785768	5.64496	2.15163e-67	98.21	98.21	98.21	1	S	LAATAYRLLTGAPPFSHSNPAVVISHHLNSP	LLTGAPPFS(0.786)HS(0.214)NPAVVISHHLNSPPPK	LLT(-45.18)GAPPFS(5.64)HS(-5.64)NPAVVIS(-46.38)HHLNS(-60.84)PPPK	9	4	0.31101	1.0019	1.0019	NaN	NaN	0.91997	0.91997	NaN	NaN	NaN	+	1	NaN	1	0	Median	17949000	8125600	9823800	382	219	219	441	477	685	1031;1032;1033	685	1033	MSM_PHO_F02_R2	36087	685	1033
I7FSI8;A0R3M3	299;299	I7FSI8	I7FSI8	>tr|I7FSI8|I7FSI8_MYCS2 Succinyl-CoA ligase ADP-forming subunit alpha OS=Mycobacterium smegmatis (strain ATCC 700084 / mc(2)155) GN=sucD PE=3 SV=1;>tr|A0R3M3|A0R3M3_MYCS2 Succinate--CoA ligase [ADP-forming] subunit alpha OS=Mycobacterium smegmatis (strain	1	68.0161	0.000409385	68.016	49.331	68.016	1	S	KTPSETAKLAREILQSL______________	EILQS(1)L	EILQS(68.02)L	5	1	0.24569	1.8205	1.8205	NaN	NaN	2.3537	2.3537	NaN	NaN	NaN	+	1	NaN	1	0	Median	2378600	824920	1553600	385	299	299	222	238	327	477	327	477	MSM_PHO_F03_R2	31597	327	477
I7FSI8;A0R3M3	262;262	I7FSI8	I7FSI8	>tr|I7FSI8|I7FSI8_MYCS2 Succinyl-CoA ligase ADP-forming subunit alpha OS=Mycobacterium smegmatis (strain ATCC 700084 / mc(2)155) GN=sucD PE=3 SV=1;>tr|A0R3M3|A0R3M3_MYCS2 Succinate--CoA ligase [ADP-forming] subunit alpha OS=Mycobacterium smegmatis (strain	0.704357	5.48031	1.88826e-09	61.52	52.142	61.52	1	S	TAPEGKTMGHAGAIVSGSSGTAAAKKEALEA	TMGHAGAIVS(0.704)GS(0.071)S(0.199)GT(0.026)AAAK	T(-52.85)MGHAGAIVS(5.48)GS(-9.98)S(-5.48)GT(-14.41)AAAK	10	3	-0.4031	0.82877	0.82877	NaN	NaN	0.8549	0.8549	NaN	NaN	NaN		1	4.362	2	0	Median	6514100	3202200	3311900	385	262	262	677	725;726	995;999	1446;1447;1453;1454	995	1447	MSM_PHO_F02_R2	10059	995	1447
I7FSI8;A0R3M3	264;264	I7FSI8	I7FSI8	>tr|I7FSI8|I7FSI8_MYCS2 Succinyl-CoA ligase ADP-forming subunit alpha OS=Mycobacterium smegmatis (strain ATCC 700084 / mc(2)155) GN=sucD PE=3 SV=1;>tr|A0R3M3|A0R3M3_MYCS2 Succinate--CoA ligase [ADP-forming] subunit alpha OS=Mycobacterium smegmatis (strain	0.420919	0	1.32004e-20	85.177	73.633	85.177		S	PEGKTMGHAGAIVSGSSGTAAAKKEALEAAG	TMGHAGAIVS(0.007)GS(0.421)S(0.421)GT(0.151)AAAK	T(-75.26)MGHAGAIVS(-17.87)GS(0)S(0)GT(-4.44)AAAK	12	3	-0.30953																0	0	0	385	264	264	677	725;726			997	1450	MSM_PHO_F03_R2	12149	997	1450
I7FSI8;A0R3M3	265;265	I7FSI8	I7FSI8	>tr|I7FSI8|I7FSI8_MYCS2 Succinyl-CoA ligase ADP-forming subunit alpha OS=Mycobacterium smegmatis (strain ATCC 700084 / mc(2)155) GN=sucD PE=3 SV=1;>tr|A0R3M3|A0R3M3_MYCS2 Succinate--CoA ligase [ADP-forming] subunit alpha OS=Mycobacterium smegmatis (strain	0.420919	0	1.32004e-20	85.177	73.633	85.177		S	EGKTMGHAGAIVSGSSGTAAAKKEALEAAGV	TMGHAGAIVS(0.007)GS(0.421)S(0.421)GT(0.151)AAAK	T(-75.26)MGHAGAIVS(-17.87)GS(0)S(0)GT(-4.44)AAAK	13	3	-0.30953																0	0	0	385	265	265	677	725;726			997	1450	MSM_PHO_F03_R2	12149	997	1450
I7GEB7;A0R3M6	26;26	I7GEB7	I7GEB7	>tr|I7GEB7|I7GEB7_MYCS2 Uncharacterized protein OS=Mycobacterium smegmatis (strain ATCC 700084 / mc(2)155) GN=MSMEI_5375 PE=4 SV=1;>tr|A0R3M6|A0R3M6_MYCS2 Uncharacterized protein OS=Mycobacterium smegmatis (strain ATCC 700084 / mc(2)155) GN=MSMEG_5527 PE=4	0.455655	0	7.50106e-12	59.372	59.372	59.372		S	QSGEDDRTRIIRRQPSSPLSGPVPTSDPLSD	RQPS(0.456)S(0.456)PLS(0.088)GPVPTSDPLSDDVPK	RQPS(0)S(0)PLS(-7.12)GPVPT(-34.96)S(-34.22)DPLS(-53.7)DDVPK	4	3	-0.025234																0	0	0	387	26	26	566	608			834	1231	MSM_PHO_F02_R2	31833	834	1231
I7GEB7;A0R3M6	27;27	I7GEB7	I7GEB7	>tr|I7GEB7|I7GEB7_MYCS2 Uncharacterized protein OS=Mycobacterium smegmatis (strain ATCC 700084 / mc(2)155) GN=MSMEI_5375 PE=4 SV=1;>tr|A0R3M6|A0R3M6_MYCS2 Uncharacterized protein OS=Mycobacterium smegmatis (strain ATCC 700084 / mc(2)155) GN=MSMEG_5527 PE=4	0.455655	0	7.50106e-12	59.372	59.372	59.372		S	SGEDDRTRIIRRQPSSPLSGPVPTSDPLSDD	RQPS(0.456)S(0.456)PLS(0.088)GPVPTSDPLSDDVPK	RQPS(0)S(0)PLS(-7.12)GPVPT(-34.96)S(-34.22)DPLS(-53.7)DDVPK	5	3	-0.025234																0	0	0	387	27	27	566	608			834	1231	MSM_PHO_F02_R2	31833	834	1231
A0R3N0;I7FKJ0	114;123	A0R3N0	A0R3N0	>tr|A0R3N0|A0R3N0_MYCS2 Aliphatic sulfonates import ATP-binding protein SsuB OS=Mycobacterium smegmatis (strain ATCC 700084 / mc(2)155) GN=ssuB PE=3 SV=1;>tr|I7FKJ0|I7FKJ0_MYCS2 Aliphatic sulfonates import ATP-binding protein SsuB OS=Mycobacterium smegmati	1	44.4355	0.00687851	44.436	15.081	44.436	1	S	SRTARARAALDEVGLSDKARSWPLSLSGGEA	ARAALDEVGLS(1)DKAR	ARAALDEVGLS(44.44)DKAR	11	2	-2.6802																1382500	1382500	0	388	114	114	105	113	163	240	163	240	MSM_PHO_F02_R2	54426	163	240
I7FL00;A0R425	138;138	I7FL00	I7FL00	>tr|I7FL00|I7FL00_MYCS2 Glyoxalase/bleomycin resistance protein/dioxygenase OS=Mycobacterium smegmatis (strain ATCC 700084 / mc(2)155) GN=MSMEI_5530 PE=4 SV=1;>tr|A0R425|A0R425_MYCS2 Glyoxalase family protein OS=Mycobacterium smegmatis (strain ATCC 700084	1	50.305	0.0122823	50.305	25.009	50.305	1	S	PFGHQWSMGQPVREVSPEEIAEAMKSMPG__	EVS(1)PEEIAEAMK	EVS(50.3)PEEIAEAMK	3	2	0.24029																0	0	0	394	138	138	245	262	356	527	356	527	MSM_PHO_F03_R2	23714	356	527
I7FL10;A0R441	72;85	I7FL10	I7FL10	>tr|I7FL10|I7FL10_MYCS2 Cold shock-like protein B CspB OS=Mycobacterium smegmatis (strain ATCC 700084 / mc(2)155) GN=cspB PE=4 SV=1;>tr|A0R441|A0R441_MYCS2 'Cold-shock' DNA-binding domain protein OS=Mycobacterium smegmatis (strain ATCC 700084 / mc(2)155) G	0.925547	10.9452	0.0136695	61.167	11.867	61.167	1	S	PQALSLKLIDPPPSLSRARREAERPEHKHTP	LIDPPPS(0.074)LS(0.926)R	LIDPPPS(-10.95)LS(10.95)R	9	2	0.056278																995720	995720	0	395	72	72	428	462	661	993	661	993	MSM_PHO_F02_R2	18357	661	993
A0R4C9	170	A0R4C9	A0R4C9	>sp|A0R4C9|THTR_MYCS2 Putative thiosulfate sulfurtransferase OS=Mycobacterium smegmatis (strain ATCC 700084 / mc(2)155) GN=MSMEG_5789 PE=1 SV=1	0.988567	19.3684	0.00608554	61.765	28.725	61.765	1	S	IGTKNLVDVRSPDEFSGKILAPAHLPQEQSQ	S(0.011)PDEFS(0.989)GK	S(-19.37)PDEFS(19.37)GK	6	2	0.033052	1.3606	1.3606	NaN	NaN	1.7	1.7	NaN	NaN	NaN	+	1	NaN	1	0	Median	1908200	767400	1140800	402	170	170	619	663	905	1317	905	1317	MSM_PHO_F03_R2	12654	905	1317
A0R4I0	113	A0R4I0	A0R4I0	>sp|A0R4I0|PUR7_MYCS2 Phosphoribosylaminoimidazole-succinocarboxamide synthase OS=Mycobacterium smegmatis (strain ATCC 700084 / mc(2)155) GN=purC PE=1 SV=1	0.712062	3.93225	2.24982e-06	78.95	68.182	78.95	1	S	DMLPVECVARGYLTGSGLIDYEKTGTVCGIA	GYLT(0.288)GS(0.712)GLIDYEK	GY(-60.54)LT(-3.93)GS(3.93)GLIDY(-53.5)EK	6	2	0.32178	1.8164	1.8164	NaN	NaN	1.731	1.731	NaN	NaN	NaN		1	NaN	1	0	Median	3778000	1249300	2528700	405	113	113	336	360	515	745;746	515	745	MSM_PHO_F02_R2	37120	515	745
A0R4Y3	415	A0R4Y3	A0R4Y3	>sp|A0R4Y3|CP125_MYCS2 Steroid C26-monooxygenase OS=Mycobacterium smegmatis (strain ATCC 700084 / mc(2)155) GN=cyp125 PE=1 SV=1	0.494384	0	0.0117272	54.812	26	54.812		S	GIKHWQVDYTGAGKASVSGAPGTCPVAH___	AS(0.494)VS(0.494)GAPGT(0.011)CPVAH	AS(0)VS(0)GAPGT(-16.44)CPVAH	2	2	0.21059																0	0	0	412	415	415	117	127			183	268	MSM_PHO_F01_R2	9983	183	268
A0R4Y3	417	A0R4Y3	A0R4Y3	>sp|A0R4Y3|CP125_MYCS2 Steroid C26-monooxygenase OS=Mycobacterium smegmatis (strain ATCC 700084 / mc(2)155) GN=cyp125 PE=1 SV=1	0.494384	0	0.0117272	54.812	26	54.812		S	KHWQVDYTGAGKASVSGAPGTCPVAH_____	AS(0.494)VS(0.494)GAPGT(0.011)CPVAH	AS(0)VS(0)GAPGT(-16.44)CPVAH	4	2	0.21059																0	0	0	412	417	417	117	127			183	268	MSM_PHO_F01_R2	9983	183	268
I7GFZ8;A0R523	116;117	I7GFZ8	I7GFZ8	>tr|I7GFZ8|I7GFZ8_MYCS2 Alpha/beta hydrolase fold protein OS=Mycobacterium smegmatis (strain ATCC 700084 / mc(2)155) GN=bphD PE=4 SV=1;>tr|A0R523|A0R523_MYCS2 2-hydroxy-6-ketonona-2,4-dienedioic acid hydrolase OS=Mycobacterium smegmatis (strain ATCC 700084	0.997561	26.1179	1.37003e-05	60.55	39.49	60.55	1	S	LDHLGVEGRVPLLGNSLGGGTAVRFALDYPD	VPLLGNS(0.998)LGGGT(0.002)AVR	VPLLGNS(26.12)LGGGT(-26.12)AVR	7	2	0.10352	8.4375	8.4375	NaN	NaN	7.5565	7.5565	NaN	NaN	NaN	+	1	NaN	1	0	Median	8209300	993410	7215900	417	116	116	754	809	1105	1593	1105	1593	MSM_PHO_F02_R2	31302	1105	1593
A0R557	174	A0R557	A0R557	>sp|A0R557|Y6073_MYCS2 Uncharacterized tRNA/rRNA methyltransferase MSMEG_6073/MSMEI_5913 OS=Mycobacterium smegmatis (strain ATCC 700084 / mc(2)155) GN=MSMEG_6073 PE=3 SV=1	1	63.2246	6.36041e-07	63.225	43.532	63.225	1	S	RADAAPALLVALDNISDPRNLGAIVRSVAAF	ADAAPALLVALDNIS(1)DPR	ADAAPALLVALDNIS(63.22)DPR	15	3	0.25518																1342200	1342200	0	422	174	174	29	31	49	75	49	75	MSM_PHO_F02_R2	51671	49	75
A0R567	2	A0R567	A0R567	>sp|A0R567|MUTY_MYCS2 Adenine DNA glycosylase OS=Mycobacterium smegmatis (strain ATCC 700084 / mc(2)155) GN=mutY PE=3 SV=1	0.987341	19.825	0.00124862	52.527	28.953	52.527	2	S	______________MSISPVELLSWYDHARR	MS(0.987)IS(0.011)PVELLS(0.003)WY(0.999)DHAR	MS(19.83)IS(-19.83)PVELLS(-26.24)WY(30.64)DHAR	2	3	-0.90219																85765000	85765000	0	425	2	2	495	533	744	1109	744	1109	MSM_PHO_F02_R2	13741	744	1109
A0R580	199	A0R580	A0R580	>sp|A0R580|PANC_MYCS2 Pantothenate synthetase OS=Mycobacterium smegmatis (strain ATCC 700084 / mc(2)155) GN=panC PE=1 SV=1	0.748099	4.80137	0.0121468	46.797	23.477	46.797	1	S	IVGVPTVRESDGLALSSRNRYLDKDQREQAG	ES(0.004)DGLALS(0.748)S(0.248)R	ES(-22.45)DGLALS(4.8)S(-4.8)R	8	2	0.1691	0.42431	0.42431	NaN	NaN	0.5207	0.5207	NaN	NaN	NaN		1	NaN	1	0	Median	1675300	1115600	559670	427	199	199	240	256	348	517	348	517	MSM_PHO_F03_R2	18730	348	517
I7GFG2;A0R5B0	56;56	I7GFG2	I7GFG2	>tr|I7GFG2|I7GFG2_MYCS2 Anti-anti-sigma factor Rsfb OS=Mycobacterium smegmatis (strain ATCC 700084 / mc(2)155) GN=rsfB PE=4 SV=1;>tr|A0R5B0|A0R5B0_MYCS2 Anti-sigma factor antagonist OS=Mycobacterium smegmatis (strain ATCC 700084 / mc(2)155) GN=MSMEG_6127 P	0.498664	0	5.08007e-09	44.955	30.74	44.955		S	GSAAKSEPSAVVVDLSAVDFLASAGMGVLVA	SEPS(0.002)AVVVDLS(0.499)AVDFLAS(0.499)AGMGVLVAAHGELAPAVR	S(-34.46)EPS(-23.01)AVVVDLS(0)AVDFLAS(0)AGMGVLVAAHGELAPAVR	11	3	0.24761																0	0	0	431	56	56	597	639;640			873	1274	MSM_PHO_F02_R2	73459	873	1274
I7GFG2;A0R5B0	63;63	I7GFG2	I7GFG2	>tr|I7GFG2|I7GFG2_MYCS2 Anti-anti-sigma factor Rsfb OS=Mycobacterium smegmatis (strain ATCC 700084 / mc(2)155) GN=rsfB PE=4 SV=1;>tr|A0R5B0|A0R5B0_MYCS2 Anti-sigma factor antagonist OS=Mycobacterium smegmatis (strain ATCC 700084 / mc(2)155) GN=MSMEG_6127 P	0.999985	48.2869	2.70248e-57	83.601	63.912	83.601	1	S	PSAVVVDLSAVDFLASAGMGVLVAAHGELAP	SEPSAVVVDLSAVDFLAS(1)AGMGVLVAAHGELAPAVR	S(-79.41)EPS(-75.2)AVVVDLS(-48.29)AVDFLAS(48.29)AGMGVLVAAHGELAPAVR	18	4	-0.077159	0.99174	0.99174	NaN	NaN	0.8958	0.8958	NaN	NaN	NaN	+	1	10.707	6	0	Median	54369000	28588000	25780000	431	63	63	597	639;640	872;874;875;876;877;878;879;880	1272;1273;1275;1276;1277;1278;1279;1280;1281	874	1275	MSM_PHO_F02_R2	73664	874	1275
A0R5G1	662	A0R5G1	A0R5G1	>sp|A0R5G1|ACSA_MYCS2 Acetyl-coenzyme A synthetase OS=Mycobacterium smegmatis (strain ATCC 700084 / mc(2)155) GN=acsA PE=3 SV=1	0.36265	0	0.00353715	48.288	20.554	48.288		S	TLIRTFMKLGHQIPASHDLSSLRLLGSVGEP	LGHQIPAS(0.363)HDLS(0.275)S(0.363)LR	LGHQIPAS(0)HDLS(-1.21)S(0)LR	8	3	0.41146																0	0	0	433	662	662	421	454			651	978	MSM_PHO_F02_R2	20968	651	978
A0R5G1	667	A0R5G1	A0R5G1	>sp|A0R5G1|ACSA_MYCS2 Acetyl-coenzyme A synthetase OS=Mycobacterium smegmatis (strain ATCC 700084 / mc(2)155) GN=acsA PE=3 SV=1	0.36265	0	0.00353715	48.288	20.554	48.288		S	FMKLGHQIPASHDLSSLRLLGSVGEPINPEA	LGHQIPAS(0.363)HDLS(0.275)S(0.363)LR	LGHQIPAS(0)HDLS(-1.21)S(0)LR	13	3	0.41146																0	0	0	433	667	667	421	454			651	978	MSM_PHO_F02_R2	20968	651	978
A0R5T4;I7GGB1	173;183	A0R5T4	A0R5T4	>tr|A0R5T4|A0R5T4_MYCS2 Carboxylic ester hydrolase OS=Mycobacterium smegmatis (strain ATCC 700084 / mc(2)155) GN=MSMEG_6303 PE=3 SV=1;>tr|I7GGB1|I7GGB1_MYCS2 Carboxylic ester hydrolase OS=Mycobacterium smegmatis (strain ATCC 700084 / mc(2)155) GN=MSMEI_613	0.98343	17.7808	5.51492e-29	79.801	62.934	79.801	1	S	SAFGGDPGNVTVFGQSAGGDSVVKLMLAEEA	DNISAFGGDPGNVTVFGQS(0.983)AGGDS(0.016)VVK	DNIS(-64.95)AFGGDPGNVT(-37.45)VFGQS(17.78)AGGDS(-17.78)VVK	19	3	0.1218	0.87767	0.87767	NaN	NaN	0.79536	0.79536	NaN	NaN	NaN	+	1	NaN	1	0	Median	23712000	13227000	10485000	448	173	173	183	195	269	396;397	269	396	MSM_PHO_F02_R2	39752	269	396
A0R617;I7FMV0	798;823	A0R617	A0R617	>tr|A0R617|A0R617_MYCS2 Polyketide synthase OS=Mycobacterium smegmatis (strain ATCC 700084 / mc(2)155) GN=MSMEG_6392 PE=4 SV=1;>tr|I7FMV0|I7FMV0_MYCS2 Polyketide synthase PKS13 OS=Mycobacterium smegmatis (strain ATCC 700084 / mc(2)155) GN=pks13 PE=4 SV=1	0.997642	29.1593	1.64037e-14	57.845	42.762	57.845	1	S	LLRHHGAKPAAVVGQSLGEAAASYFAGGLSL	PAAVVGQS(0.998)LGEAAAS(0.001)Y(0.001)FAGGLSLADATR	PAAVVGQS(29.16)LGEAAAS(-29.16)Y(-29.48)FAGGLS(-46.74)LADAT(-57.46)R	8	3	-4.4754																4798900	0	4798900	452	798	798	532	573	792	1173	792	1173	MSM_PHO_F02_R2	61856	792	1173
I7GFQ6;A0R618	546;546	I7GFQ6	I7GFQ6	>tr|I7GFQ6|I7GFQ6_MYCS2 Fatty-acid-CoA ligase FadD32 OS=Mycobacterium smegmatis (strain ATCC 700084 / mc(2)155) GN=fadD32 PE=1 SV=1;>tr|A0R618|A0R618_MYCS2 Acyl-CoA synthase OS=Mycobacterium smegmatis (strain ATCC 700084 / mc(2)155) GN=MSMEG_6393 PE=1 SV=1	0.5	0	0.00394585	47.223	39.892	47.223	1	S	FENAHSGIKRDPDDTSEQLVIVAERAPGAHK	RDPDDT(0.5)S(0.5)EQLVIVAER	RDPDDT(0)S(0)EQLVIVAER	7	3	-0.045136	3.0914	3.0914	NaN	NaN	3.9895	3.9895	NaN	NaN	NaN		1	NaN	1	0	Median	2576200	664000	1912200	453	546	546	554	596	818	1204	818	1204	MSM_PHO_F03_R2	29134	818	1204
I7GAR2;A0R624	44;44	I7GAR2	I7GAR2	>tr|I7GAR2|I7GAR2_MYCS2 Secreted antigen 85-A FbpA OS=Mycobacterium smegmatis (strain ATCC 700084 / mc(2)155) GN=fbpA PE=4 SV=1;>tr|A0R624|A0R624_MYCS2 Antigen 85-C OS=Mycobacterium smegmatis (strain ATCC 700084 / mc(2)155) GN=MSMEG_6399 PE=4 SV=1	0.975022	19.2883	0.00319892	46.415	23.789	46.415	1	S	TFAVASLEIPRANAFSREGLPVEYLDVYSPS	ANAFS(0.975)REGLPVEY(0.011)LDVY(0.005)S(0.006)PS(0.002)MGR	ANAFS(19.29)REGLPVEY(-19.29)LDVY(-22.52)S(-22.13)PS(-26.73)MGR	5	3	-0.22523																2768100	0	2768100	454	44	44	92	98	145	218	145	218	MSM_PHO_F02_R2	44518	145	218
I7GGF1;A0R646	187;363	I7GGF1	I7GGF1	>tr|I7GGF1|I7GGF1_MYCS2 Putative transcriptional regulator OS=Mycobacterium smegmatis (strain ATCC 700084 / mc(2)155) GN=MSMEI_6253 PE=4 SV=1;>tr|A0R646|A0R646_MYCS2 Transcriptional regulator OS=Mycobacterium smegmatis (strain ATCC 700084 / mc(2)155) GN=MS	0.999594	33.0066	0.0148973	42.818	31.713	42.818	3	S	PAAGRGTTWLLVGSDSREGLTPEQQASLTTG	GT(0.849)T(0.964)WLLVGS(0.188)DS(1)R	GT(7.3)T(13.51)WLLVGS(-7.3)DS(33.01)R	11	2	-1.4494																0	0	0	455	187	187	323	343	471	685	471	685	MSM_PHO_F01_R2	9960	471	685
A0R6A3;I7GAW4	120;143	A0R6A3	A0R6A3	>tr|A0R6A3|A0R6A3_MYCS2 Putative cytochrome P450 135B1 OS=Mycobacterium smegmatis (strain ATCC 700084 / mc(2)155) GN=MSMEG_6478 PE=4 SV=1;>tr|I7GAW4|I7GAW4_MYCS2 Cytochrome P450 138 cyp138 OS=Mycobacterium smegmatis (strain ATCC 700084 / mc(2)155) GN=cyp13	1	59.6797	0.000233403	59.68	30.435	59.68	2	S	HRRRRKLLTPPFHGRSIKNYERIFEEETLRE	LLT(1)PPFHGRS(1)IK	LLT(59.68)PPFHGRS(59.68)IK	10	2	-1.5723	3.0917	NaN	3.0917	NaN	3.3703	NaN	3.3703	NaN	NaN	+	2	NaN	1	0	Median	2883500	985970	1897500	460	120	120	442	478	686	1034	686	1034	MSM_PHO_F02_R2	31508	686	1034
A0R6B8	5	A0R6B8	A0R6B8	>tr|A0R6B8|A0R6B8_MYCS2 Uncharacterized protein OS=Mycobacterium smegmatis (strain ATCC 700084 / mc(2)155) GN=MSMEG_6493 PE=4 SV=1	0.99682	24.962	0.0141879	43.297	15.12	43.297	1	S	___________MVIFSLRTGVRMAAAIVSVA	MVIFS(0.997)LRT(0.003)GVR	MVIFS(24.96)LRT(-24.96)GVR	5	2	1.2433																0	0	0	461	5	5	508	548	762	1132	762	1132	MSM_PHO_F02_R2	24365	762	1132
I7GB17;A0R6G6	61;61	I7GB17	I7GB17	>tr|I7GB17|I7GB17_MYCS2 Anti-sigma factor antagonist OS=Mycobacterium smegmatis (strain ATCC 700084 / mc(2)155) GN=MSMEI_6366 PE=4 SV=1;>tr|A0R6G6|A0R6G6_MYCS2 Anti-sigma factor antagonist OS=Mycobacterium smegmatis (strain ATCC 700084 / mc(2)155) GN=MSMEG	0.999976	46.673	0	162.75	150.07	162.75	1	S	LDDLRLDCADLTFCDSAGLSGLLNIHRQTSP	LDCADLTFCDS(1)AGLSGLLNIHR	LDCADLT(-55.87)FCDS(46.67)AGLS(-46.67)GLLNIHR	11	3	-0.16079	1.3348	1.3348	NaN	NaN	1.2635	1.2635	NaN	NaN	NaN	+	1	0.92905	2	0	Median	27479000	12244000	15235000	464	61	61	410	443	631;632;633;634	942;943;944;945;946;947;948;949;950;951;952	631	944	MSM_PHO_F02_R2	55969	631	944
I7GGN1;A0R6Z6	7;7	I7GGN1	I7GGN1	>tr|I7GGN1|I7GGN1_MYCS2 ABC transporter, permease protein OS=Mycobacterium smegmatis (strain ATCC 700084 / mc(2)155) GN=MSMEI_6543 PE=4 SV=1;>tr|A0R6Z6|A0R6Z6_MYCS2 ABC transporter, permease protein OS=Mycobacterium smegmatis (strain ATCC 700084 / mc(2)155	0.867641	8.16586	0.00252371	48.044	30.458	48.044	1	S	_________MTDVSRSDSGPFVPQDRPRTYR	S(0.868)DS(0.132)GPFVPQDRPR	S(8.17)DS(-8.17)GPFVPQDRPR	1	3	0.024869	0.53751	0.53751	NaN	NaN	0.68451	0.68451	NaN	NaN	NaN	+	1	NaN	1	0	Median	4448500	2795100	1653500	471	7	7	593;594	635;636	869	1269	869	1269	MSM_PHO_F03_R2	19162	869	1269
I7GGN1;A0R6Z6	9;9	I7GGN1	I7GGN1	>tr|I7GGN1|I7GGN1_MYCS2 ABC transporter, permease protein OS=Mycobacterium smegmatis (strain ATCC 700084 / mc(2)155) GN=MSMEI_6543 PE=4 SV=1;>tr|A0R6Z6|A0R6Z6_MYCS2 ABC transporter, permease protein OS=Mycobacterium smegmatis (strain ATCC 700084 / mc(2)155	0.988052	19.1749	0.000519665	56.527	27.979	56.527		S	_______MTDVSRSDSGPFVPQDRPRTYRWR	S(0.012)DS(0.988)GPFVPQDR	S(-19.17)DS(19.17)GPFVPQDR	3	2	0.68629	0.72228	0.72228	NaN	NaN	0.88499	0.88499	NaN	NaN	NaN	+	1	NaN	1	0	Median	1310300	747080	563200	471	9	9	593;594	635;636	868	1268	868	1268	MSM_PHO_F03_R2	20203	868	1268
I7GGN2;A0R701	130;130	I7GGN2	I7GGN2	>tr|I7GGN2|I7GGN2_MYCS2 Transcriptional regulator, TetR family OS=Mycobacterium smegmatis (strain ATCC 700084 / mc(2)155) GN=MSMEI_6548 PE=4 SV=1;>tr|A0R701|A0R701_MYCS2 Transcriptional regulatory protein OS=Mycobacterium smegmatis (strain ATCC 700084 / mc	1	55.4145	0.0130876	55.415	26.787	55.415	3	S	PQELVLELRAHFRALSAWLTSALERGARMGA	ALS(1)AWLT(1)S(1)ALER	ALS(55.41)AWLT(55.41)S(55.41)ALER	3	2	-1.7455																0	0	0	472	130	130	89	95	142	215	142	215	MSM_PHO_F03_R2	20251	142	215
I7GGN2;A0R701	135;135	I7GGN2	I7GGN2	>tr|I7GGN2|I7GGN2_MYCS2 Transcriptional regulator, TetR family OS=Mycobacterium smegmatis (strain ATCC 700084 / mc(2)155) GN=MSMEI_6548 PE=4 SV=1;>tr|A0R701|A0R701_MYCS2 Transcriptional regulatory protein OS=Mycobacterium smegmatis (strain ATCC 700084 / mc	1	55.4145	0.0130876	55.415	26.787	55.415	3	S	LELRAHFRALSAWLTSALERGARMGAVALTT	ALS(1)AWLT(1)S(1)ALER	ALS(55.41)AWLT(55.41)S(55.41)ALER	8	2	-1.7455																0	0	0	472	135	135	89	95	142	215	142	215	MSM_PHO_F03_R2	20251	142	215
I7FVN2;A0R724	8;8	I7FVN2	I7FVN2	>tr|I7FVN2|I7FVN2_MYCS2 MaoC-like dehydratase OS=Mycobacterium smegmatis (strain ATCC 700084 / mc(2)155) GN=MSMEI_6572 PE=1 SV=1;>tr|A0R724|A0R724_MYCS2 MaoC like domain protein OS=Mycobacterium smegmatis (strain ATCC 700084 / mc(2)155) GN=MSMEG_6754 PE=1	0.9922	21.0043	0.0131577	44.44	27.273	44.44	4	S	________MTAPADTSTLESRVGHYYQMEDT	T(0.017)APADT(0.991)S(0.992)T(0.999)LES(1)R	T(-20.59)APADT(20.59)S(21)T(32.78)LES(38.3)R	7	2	-1.7727																0	0	0	475	8	8	640	684	929	1345	929	1345	MSM_PHO_F02_R2	40324	929	1345
I7FVN2;A0R724	12;12	I7FVN2	I7FVN2	>tr|I7FVN2|I7FVN2_MYCS2 MaoC-like dehydratase OS=Mycobacterium smegmatis (strain ATCC 700084 / mc(2)155) GN=MSMEI_6572 PE=1 SV=1;>tr|A0R724|A0R724_MYCS2 MaoC like domain protein OS=Mycobacterium smegmatis (strain ATCC 700084 / mc(2)155) GN=MSMEG_6754 PE=1	0.999855	38.3032	0.0131577	44.44	27.273	44.44	4	S	____MTAPADTSTLESRVGHYYQMEDTYLVG	T(0.017)APADT(0.991)S(0.992)T(0.999)LES(1)R	T(-20.59)APADT(20.59)S(21)T(32.78)LES(38.3)R	11	2	-1.7727																0	0	0	475	12	12	640	684	929	1345	929	1345	MSM_PHO_F02_R2	40324	929	1345
I7GBY1;A0R7G7	127;127	I7GBY1	I7GBY1	>tr|I7GBY1|I7GBY1_MYCS2 Alpha/beta hydrolase fold protein OS=Mycobacterium smegmatis (strain ATCC 700084 / mc(2)155) GN=MSMEI_6721 PE=4 SV=1;>tr|A0R7G7|A0R7G7_MYCS2 Putative hydrolase OS=Mycobacterium smegmatis (strain ATCC 700084 / mc(2)155) GN=MSMEG_6906	0.969074	14.9603	0.00272818	49.708	44.653	49.708	1	S	VLRDLAPEPRLVVGMSLGGLTALRIAATEPA	LVVGMS(0.969)LGGLT(0.031)ALR	LVVGMS(14.96)LGGLT(-14.96)ALR	6	2	0.23449	0.4636	0.4636	NaN	NaN	0.44065	0.44065	NaN	NaN	NaN	+	1	NaN	1	0	Median	4565900	3102700	1463200	483	127	127	476	513	723	1084	723	1084	MSM_PHO_F02_R2	43584	723	1084
I7GBZ0;A0R7H7	98;98	I7GBZ0	I7GBZ0	>tr|I7GBZ0|I7GBZ0_MYCS2 Uncharacterized protein OS=Mycobacterium smegmatis (strain ATCC 700084 / mc(2)155) GN=MSMEI_6731 PE=4 SV=1;>tr|A0R7H7|A0R7H7_MYCS2 Uncharacterized protein OS=Mycobacterium smegmatis (strain ATCC 700084 / mc(2)155) GN=MSMEG_6920 PE=4	0.991586	20.7135	0.0104552	59.709	33.591	59.709	1	S	GCWQSAKAVAVSQAASEAARAESGGCAPEAC	AVAVS(0.008)QAAS(0.992)EAAR	AVAVS(-20.71)QAAS(20.71)EAAR	9	2	-0.18629																557400	0	557400	484	98	98	129	139	199	292	199	292	MSM_PHO_F03_R2	27762	199	292
A0R7J1;I7FPF9	34;44	A0R7J1	A0R7J1	>tr|A0R7J1|A0R7J1_MYCS2 N-acetylmuramoyl-L-alanine amidase OS=Mycobacterium smegmatis (strain ATCC 700084 / mc(2)155) GN=MSMEG_6935 PE=4 SV=1;>tr|I7FPF9|I7FPF9_MYCS2 Uncharacterized protein OS=Mycobacterium smegmatis (strain ATCC 700084 / mc(2)155) GN=MSME	0.367606	0	7.08172e-20	83.602	71.403	83.602		S	ALAALGLIENPDTDLSTGRHVALDVFDDELD	AALAALGLIENPDT(0.265)DLS(0.368)T(0.368)GR	AALAALGLIENPDT(-1.42)DLS(0)T(0)GR	17	2	-0.018997																0	0	0	485	34	34	14	15			26	40	MSM_PHO_F02_R2	47936	26	40
I7FGR3	152	I7FGR3	I7FGR3	>tr|I7FGR3|I7FGR3_MYCS2 HAD-superfamily hydrolase subfamily IA, variant 3:Beta-phosphoglucomutase hydrolase OS=Mycobacterium smegmatis (strain ATCC 700084 / mc(2)155) GN=MSMEI_1570 PE=4 SV=1	0.308711	0	0.00784464	40.475	26.667	40.475		S	YLEAAAAAGLRRAVVSSSANTREVLEITGLA	AVVS(0.309)S(0.309)S(0.309)ANT(0.074)R	AVVS(0)S(0)S(0)ANT(-6.21)R	4	2	0.23876																0	0	0	502	152	152	137	147			210	312	MSM_PHO_F03_R2	7591	210	312
I7FGR3	153	I7FGR3	I7FGR3	>tr|I7FGR3|I7FGR3_MYCS2 HAD-superfamily hydrolase subfamily IA, variant 3:Beta-phosphoglucomutase hydrolase OS=Mycobacterium smegmatis (strain ATCC 700084 / mc(2)155) GN=MSMEI_1570 PE=4 SV=1	0.308711	0	0.00784464	40.475	26.667	40.475		S	LEAAAAAGLRRAVVSSSANTREVLEITGLAP	AVVS(0.309)S(0.309)S(0.309)ANT(0.074)R	AVVS(0)S(0)S(0)ANT(-6.21)R	5	2	0.23876																0	0	0	502	153	153	137	147			210	312	MSM_PHO_F03_R2	7591	210	312
I7FGR3	154	I7FGR3	I7FGR3	>tr|I7FGR3|I7FGR3_MYCS2 HAD-superfamily hydrolase subfamily IA, variant 3:Beta-phosphoglucomutase hydrolase OS=Mycobacterium smegmatis (strain ATCC 700084 / mc(2)155) GN=MSMEI_1570 PE=4 SV=1	0.308711	0	0.00784464	40.475	26.667	40.475		S	EAAAAAGLRRAVVSSSANTREVLEITGLAPL	AVVS(0.309)S(0.309)S(0.309)ANT(0.074)R	AVVS(0)S(0)S(0)ANT(-6.21)R	6	2	0.23876																0	0	0	502	154	154	137	147			210	312	MSM_PHO_F03_R2	7591	210	312
I7FGS4	153	I7FGS4	I7FGS4	>tr|I7FGS4|I7FGS4_MYCS2 Uncharacterized protein OS=Mycobacterium smegmatis (strain ATCC 700084 / mc(2)155) GN=MSMEI_1580 PE=4 SV=1	0.499959	0	0.0169221	43.03	28.336	43.03	1	S	RWIPTLCNANRGPAPSRSGFLVS________	GPAPS(0.5)RS(0.5)GFLVS	GPAPS(0)RS(0)GFLVS(-37.82)	5	2	-0.49684																31789000	31789000	0	503	153	153	309	328	446	646	446	646	MSM_PHO_F03_R2	21595	446	646
I7FGS4	155	I7FGS4	I7FGS4	>tr|I7FGS4|I7FGS4_MYCS2 Uncharacterized protein OS=Mycobacterium smegmatis (strain ATCC 700084 / mc(2)155) GN=MSMEI_1580 PE=4 SV=1	0.499959	0	0.0169221	43.03	28.336	43.03	1	S	IPTLCNANRGPAPSRSGFLVS__________	GPAPS(0.5)RS(0.5)GFLVS	GPAPS(0)RS(0)GFLVS(-37.82)	7	2	-0.49684																31789000	31789000	0	503	155	155	309	328	446	646	446	646	MSM_PHO_F03_R2	21595	446	646
I7FHK0	191	I7FHK0	I7FHK0	>tr|I7FHK0|I7FHK0_MYCS2 Uncharacterized protein OS=Mycobacterium smegmatis (strain ATCC 700084 / mc(2)155) GN=MSMEI_1816 PE=4 SV=1	0.997187	26.3916	0.0177099	46.069	10.161	46.069	1	S	AEIADPVEASFGCRGSASHADHQTRRPEHHR	GS(0.997)AS(0.002)HADHQT(0.001)R	GS(26.39)AS(-26.39)HADHQT(-32.79)R	2	2	-2.017																0	0	0	504	191	191	317	337	463	675	463	675	MSM_PHO_F03_R2	18347	463	675
I7FJV9	36	I7FJV9	I7FJV9	>tr|I7FJV9|I7FJV9_MYCS2 Translation initiation factor IF-2 OS=Mycobacterium smegmatis (strain ATCC 700084 / mc(2)155) GN=infB PE=3 SV=1	0.740866	6.58609	0.00570578	67.136	48.042	67.136	1	S	LLATLKEQGEFVKSASSTVEAPVARRLRETF	S(0.06)AS(0.741)S(0.163)T(0.037)VEAPVAR	S(-10.93)AS(6.59)S(-6.59)T(-13.05)VEAPVAR	3	2	0.84652																444740	444740	0	506	36	36	577	619	847	1244	847	1244	MSM_PHO_F01_R2	10560	847	1244
I7FVB9	4	I7FVB9	I7FVB9	>tr|I7FVB9|I7FVB9_MYCS2 Uncharacterized protein OS=Mycobacterium smegmatis (strain ATCC 700084 / mc(2)155) GN=MSMEI_0002 PE=4 SV=1	0.838741	8.25284	0.0067128	45.433	30.046	45.433	2	S	____________MRCSTTSRNSPRASASAPN	MRCS(0.839)T(0.132)T(0.057)S(0.178)RNS(0.794)PR	MRCS(8.25)T(-8.25)T(-14.54)S(-6.65)RNS(6.65)PR	4	2	-4.153																0	0	0	510	4	4	491	529	740	1105	740	1105	MSM_PHO_F03_R2	28255	740	1105
I7FVB9	10	I7FVB9	I7FVB9	>tr|I7FVB9|I7FVB9_MYCS2 Uncharacterized protein OS=Mycobacterium smegmatis (strain ATCC 700084 / mc(2)155) GN=MSMEI_0002 PE=4 SV=1	0.794255	6.65041	0.0067128	45.433	30.046	45.433	2	S	______MRCSTTSRNSPRASASAPNAELGDS	MRCS(0.839)T(0.132)T(0.057)S(0.178)RNS(0.794)PR	MRCS(8.25)T(-8.25)T(-14.54)S(-6.65)RNS(6.65)PR	10	2	-4.153																0	0	0	510	10	10	491	529	740	1105	740	1105	MSM_PHO_F03_R2	28255	740	1105
Q2M5K3;I7FWC4	374;374	Q2M5K3	Q2M5K3	>tr|Q2M5K3|Q2M5K3_MYCS2 Acyl-CoA synthase OS=Mycobacterium smegmatis (strain ATCC 700084 / mc(2)155) GN=fadD28 PE=4 SV=1;>tr|I7FWC4|I7FWC4_MYCS2 FadD28 OS=Mycobacterium smegmatis (strain ATCC 700084 / mc(2)155) GN=fadD28 PE=4 SV=1	0.968401	14.8546	0.0158685	42.336	25.986	42.336	2	S	RKGTALVRYQVPQSPSLRIVDVDTRRETPPG	Y(0.998)QVPQS(0.034)PS(0.968)LR	Y(26.71)QVPQS(-14.85)PS(14.85)LR	8	3	3.6555																0	0	0	511	374	374	786	842	1140	1641	1140	1641	MSM_PHO_F02_R2	9104	1140	1641
Q3I5Q7;I7FXA5	153;153	Q3I5Q7	Q3I5Q7	>tr|Q3I5Q7|Q3I5Q7_MYCS2 HBHA-like protein OS=Mycobacterium smegmatis (strain ATCC 700084 / mc(2)155) GN=MSMEG_0919 PE=4 SV=1;>tr|I7FXA5|I7FXA5_MYCS2 Uncharacterized protein OS=Mycobacterium smegmatis (strain ATCC 700084 / mc(2)155) GN=MSMEI_0897 PE=4 SV=1	0.491125	0	2.27861e-14	69.79	50.387	69.79		S	DQAVELTQEALGTVASQTRAVGERAAKLVGV	VETYTDQAVELT(0.001)QEALGT(0.016)VAS(0.491)QT(0.491)R	VET(-36.66)Y(-37.21)T(-42.78)DQAVELT(-26.19)QEALGT(-14.78)VAS(0)QT(0)R	21	3	-0.52184																0	0	0	512	153	153	722	774			1063	1534	MSM_PHO_F02_R2	52945	1063	1534
I7G1I7	10	I7G1I7	I7G1I7	>tr|I7G1I7|I7G1I7_MYCS2 Xylulokinase OS=Mycobacterium smegmatis (strain ATCC 700084 / mc(2)155) GN=MSMEI_3174 PE=4 SV=1	0.349052	0	0.0175925	45.221	25.35	45.221		S	______MTLVAGIDSSTQSCKIVVCDADSGS	TLVAGIDS(0.192)S(0.349)T(0.349)QS(0.11)CK	T(-44.47)LVAGIDS(-2.59)S(0)T(0)QS(-5.03)CK	9	2	0.33829																0	0	0	514	10	10	676	724			994	1445	MSM_PHO_F02_R2	16866	994	1445
I7G8K2	24	I7G8K2	I7G8K2	>tr|I7G8K2|I7G8K2_MYCS2 Major facilitator superfamily MFS_1 OS=Mycobacterium smegmatis (strain ATCC 700084 / mc(2)155) GN=MSMEI_5542 PE=4 SV=1	0.8885	9.65242	0.000906821	52.599	9.966	52.599	1	S	PGDRGAEHPGMANYPSDETHRRPRRSSMPSS	GAEHPGMANY(0.015)PS(0.888)DET(0.096)HR	GAEHPGMANY(-17.65)PS(9.65)DET(-9.65)HR	12	3	-0.10458	0.17574	0.17574	NaN	NaN	0.21877	0.21877	NaN	NaN	NaN	+	1	NaN	1	0	Median	14338000	12243000	2095000	517	24	24	266	284	389	568	389	568	MSM_PHO_F03_R2	9926	389	568
Q9AFI5	132	Q9AFI5	Q9AFI5	>sp|Q9AFI5|SSB_MYCS2 Single-stranded DNA-binding protein OS=Mycobacterium smegmatis (strain ATCC 700084 / mc(2)155) GN=ssb PE=1 SV=1	0.707449	3.83494	2.53731e-05	71.969	42.226	71.969	1	S	VNKASRSGGGGGGFGSGGGGSRQSEPKDDPW	SGGGGGGFGS(0.707)GGGGS(0.293)R	S(-60.19)GGGGGGFGS(3.83)GGGGS(-3.83)R	10	2	-0.28041	0.6452	0.6452	NaN	NaN	0.72937	0.72937	NaN	NaN	0.68398		1	NaN	1	0	Median	2273700	1300800	972930	524	132	132	605	648	889	1300	889	1300	MSM_PHO_F02_R2	8075	889	1300
Q9AFI5	137	Q9AFI5	Q9AFI5	>sp|Q9AFI5|SSB_MYCS2 Single-stranded DNA-binding protein OS=Mycobacterium smegmatis (strain ATCC 700084 / mc(2)155) GN=ssb PE=1 SV=1	0.917295	10.4796	0.0147476	43.216	14.933	43.216	1	S	RSGGGGGGFGSGGGGSRQSEPKDDPWGSAPA	S(0.001)GGGGGGFGS(0.082)GGGGS(0.917)R	S(-32.1)GGGGGGFGS(-10.48)GGGGS(10.48)R	15	2	0.093725	0.63644	0.63644	NaN	NaN	0.80416	0.80416	NaN	NaN	0.68398	+	1	NaN	1	0	Median	5379400	3255500	2123800	524	137	137	605	648	890	1301	890	1301	MSM_PHO_F03_R2	7783	890	1301
I7G2B9;A0QNF1	341;341	I7G2B9	I7G2B9	>tr|I7G2B9|I7G2B9_MYCS2 Peptide synthetase OS=Mycobacterium smegmatis (strain ATCC 700084 / mc(2)155) GN=MSMEI_0021 PE=4 SV=1;>tr|A0QNF1|A0QNF1_MYCS2 Amino acid adenylation OS=Mycobacterium smegmatis (strain ATCC 700084 / mc(2)155) GN=MSMEG_0019 PE=4 SV=1	0.984697	21.0955	0.0153965	44.564	10.132	44.564	1	T	PAEATIGVSHVIYRDTAERIATSIGRPNPHT	DT(0.985)AERIAT(0.008)S(0.008)IGR	DT(21.1)AERIAT(-21.1)S(-21.1)IGR	2	2	-1.0123																0	0	0	2	341	341	193	206	282	410	282	410	MSM_PHO_F01_R2	12978	282	410
I7G2C2;A0QNF6	2;2	I7G2C2	I7G2C2	>tr|I7G2C2|I7G2C2_MYCS2 Putative peptidyl-prolyl cis-trans isomerase A OS=Mycobacterium smegmatis (strain ATCC 700084 / mc(2)155) GN=ppiA PE=4 SV=1;>tr|A0QNF6|A0QNF6_MYCS2 Peptidyl-prolyl cis-trans isomerase OS=Mycobacterium smegmatis (strain ATCC 700084 /	0.5	0	2.79072e-11	92.671	71.663	92.671	1	T	______________MTSPIQTATATLHTNRG	T(0.5)S(0.5)PIQTATATLHTNR	T(0)S(0)PIQT(-60.47)AT(-78.91)AT(-81.13)LHT(-83.73)NR	1	2	-0.042261																0	0	0	4	2	2	684	733	1009	1465;1466;1467	1009	1466	MSM_PHO_F02_R2	27464	1009	1466
A0QNG1	171	A0QNG1	A0QNG1	>sp|A0QNG1|PKNB_MYCS2 Serine/threonine-protein kinase PknB OS=Mycobacterium smegmatis (strain ATCC 700084 / mc(2)155) GN=pknB PE=1 SV=1	0.536316	2.25251	2.41985e-66	96.395	80.146	52.192	1	T	DFGIARALADTGNSVTQTAAVIGTAQYLSPE	ALADT(0.081)GNS(0.063)VT(0.536)QT(0.319)AAVIGTAQYLSPEQAR	ALADT(-8.24)GNS(-9.27)VT(2.25)QT(-2.25)AAVIGT(-31.7)AQY(-39.17)LS(-44.26)PEQAR	10	3	-0.43628																6461200	0	6461200	5	171	171	81	86	131	195	131	195	MSM_PHO_F02_R2	35292	129	192
A0QNG1	173	A0QNG1	A0QNG1	>sp|A0QNG1|PKNB_MYCS2 Serine/threonine-protein kinase PknB OS=Mycobacterium smegmatis (strain ATCC 700084 / mc(2)155) GN=pknB PE=1 SV=1	0.24761	0	3.28413e-05	45.942	39.066	45.942		T	GIARALADTGNSVTQTAAVIGTAQYLSPEQA	ALADT(0.248)GNS(0.248)VT(0.248)QT(0.248)AAVIGT(0.009)AQYLSPEQAR	ALADT(0)GNS(0)VT(0)QT(0)AAVIGT(-14.17)AQY(-30.87)LS(-39.7)PEQAR	12	4	0.12444																0	0	0	5	173	173	81	86			130	194	MSM_PHO_F02_R2	41170	130	194
I7F4E4;A0QNG2	325;325	I7F4E4	I7F4E4	>tr|I7F4E4|I7F4E4_MYCS2 Serine/threonine-protein kinases pknA OS=Mycobacterium smegmatis (strain ATCC 700084 / mc(2)155) GN=pknA PE=4 SV=1;>tr|A0QNG2|A0QNG2_MYCS2 Serine/threonine protein kinase PknA OS=Mycobacterium smegmatis (strain ATCC 700084 / mc(2)15	0.746202	4.68368	0.00345992	56.295	36.534	56.295	1	T	TGRAPVTAARARPTATAAHRTPPPRRTFSSG	ARPT(0.254)AT(0.746)AAHR	ARPT(-4.68)AT(4.68)AAHR	6	3	0.0069778	3.3234	3.3234	NaN	NaN	4.2533	4.2533	NaN	NaN	NaN		1	NaN	1	0	Median	2224800	531430	1693400	6	325	325	108	117	168	247;248	168	247	MSM_PHO_F03_R2	2869	168	247
I7F4E4;A0QNG2	310;310	I7F4E4	I7F4E4	>tr|I7F4E4|I7F4E4_MYCS2 Serine/threonine-protein kinases pknA OS=Mycobacterium smegmatis (strain ATCC 700084 / mc(2)155) GN=pknA PE=4 SV=1;>tr|A0QNG2|A0QNG2_MYCS2 Serine/threonine protein kinase PknA OS=Mycobacterium smegmatis (strain ATCC 700084 / mc(2)15	0.999997	55.116	1.42857e-22	91.701	33.072	91.701	1	T	AAVPSAAQARASADLTGRAPVTAARARPTAT	ASADLT(1)GR	AS(-55.12)ADLT(55.12)GR	6	2	-0.20815	3.7822	3.7822	NaN	NaN	3.3881	3.3881	NaN	NaN	NaN	+	1	11.184	2	0	Median	24081000	5069400	19011000	6	310	310	109	118	169;170	249;250;251	169	249	MSM_PHO_F01_R2	7785	169	249
I7F4E4;A0QNG2	224;224	I7F4E4	I7F4E4	>tr|I7F4E4|I7F4E4_MYCS2 Serine/threonine-protein kinases pknA OS=Mycobacterium smegmatis (strain ATCC 700084 / mc(2)155) GN=pknA PE=4 SV=1;>tr|A0QNG2|A0QNG2_MYCS2 Serine/threonine protein kinase PknA OS=Mycobacterium smegmatis (strain ATCC 700084 / mc(2)15	0.999602	34.002	1.90921e-07	78.552	56.203	47.622	1	T	ESVSGKRPFTGDGALTVAMKHIKETPPPLPA	RPFTGDGALT(1)VAMK	RPFT(-34)GDGALT(34)VAMK	10	3	0.095929	2.5528	2.5528	NaN	NaN	2.3483	2.3483	NaN	NaN	NaN	+	1	1.2706	2	0	Median	27700000	8300800	19399000	6	224	224	564	606	830;831	1226;1227	831	1227	MSM_PHO_F02_R2	18425	830	1226
I7F4F0;A0QNG7	112;118	I7F4F0	I7F4F0	>tr|I7F4F0|I7F4F0_MYCS2 FHA domain containing protein OS=Mycobacterium smegmatis (strain ATCC 700084 / mc(2)155) GN=MSMEI_0037 PE=4 SV=1;>tr|A0QNG7|A0QNG7_MYCS2 FHA domain protein OS=Mycobacterium smegmatis (strain ATCC 700084 / mc(2)155) GN=MSMEG_0035 PE=	0.999983	47.7076	0.000201609	61.649	50.199	61.649	1	T	YGEVVVRFEQSPNLHTGQFRARGAVNPDSTA	FEQSPNLHT(1)GQFR	FEQS(-47.71)PNLHT(47.71)GQFR	9	3	0.054347	1.6967	1.6967	NaN	NaN	2.0959	2.0959	NaN	NaN	NaN	+	1	NaN	1	0	Median	22578000	8592300	13986000	8	112	112	250	267	365	537	365	537	MSM_PHO_F03_R2	20850	365	537
A0QNJ2	457	A0QNJ2	A0QNJ2	>sp|A0QNJ2|ECC1B_MYCS2 ESX-1 secretion system protein EccCb1 OS=Mycobacterium smegmatis (strain ATCC 700084 / mc(2)155) GN=eccCb1 PE=3 SV=1	0.720466	4.11178	0.0116195	40.616	25.229	40.616	1	T	ALAVNLKKRLPPPDLTTAQLRARSWWSGPDV	RLPPPDLT(0.72)T(0.28)AQLRAR	RLPPPDLT(4.11)T(-4.11)AQLRAR	8	2	-0.23162	1.4611	1.4611	NaN	NaN	1.5666	1.5666	NaN	NaN	NaN		1	NaN	1	0	Median	2932300	1394400	1537900	10	457	457	561	603	827	1221	827	1221	MSM_PHO_F02_R2	49782	827	1221
I7F4I6;A0QNJ7	22;22	I7F4I6	I7F4I6	>tr|I7F4I6|I7F4I6_MYCS2 Conserved hypothetical proline and alanine rich protein OS=Mycobacterium smegmatis (strain ATCC 700084 / mc(2)155) GN=MSMEI_0068 PE=4 SV=1;>tr|A0QNJ7|A0QNJ7_MYCS2 Uncharacterized protein OS=Mycobacterium smegmatis (strain ATCC 70008	0.948586	12.6785	1.59179e-48	96.504	85.546	96.504	1	T	RLFHSSEPGKPVDDATITVDRDAILKATAAT	LFHSSEPGKPVDDAT(0.949)IT(0.051)VDR	LFHS(-43.77)S(-37.25)EPGKPVDDAT(12.68)IT(-12.68)VDR	15	3	0.23793	3.7941	3.7941	NaN	NaN	3.4396	3.4396	NaN	NaN	NaN	+	1	6.9744	2	0	Median	59948000	12244000	47704000	11	22	22	419	452	647;648	970;971	648	971	MSM_PHO_F02_R2	18920	648	971
I7FVI4;A0QNL5	33;33	I7FVI4	I7FVI4	>tr|I7FVI4|I7FVI4_MYCS2 DeoR family transcriptional regulator OS=Mycobacterium smegmatis (strain ATCC 700084 / mc(2)155) GN=MSMEI_0085 PE=4 SV=1;>tr|A0QNL5|A0QNL5_MYCS2 Glucitol operon repressor OS=Mycobacterium smegmatis (strain ATCC 700084 / mc(2)155) GN	0.618931	4.40714	2.36331e-06	66.732	32.082	66.732	1	T	GRASVAELAQAYDVTTETVRRDLAVLDRAGV	ASVAELAQAYDVT(0.224)T(0.619)ET(0.157)VR	AS(-49.23)VAELAQAY(-34.78)DVT(-4.41)T(4.41)ET(-5.97)VR	14	3	0.43498																741070	741070	0	12	33	33	115	125	181	265;266	181	265	MSM_PHO_F02_R2	37541	181	265
I7F4P5;A0QNQ5	289;289	I7F4P5	I7F4P5	>tr|I7F4P5|I7F4P5_MYCS2 Zinc-type alcohol dehydrogenase (E subunit) AdhE OS=Mycobacterium smegmatis (strain ATCC 700084 / mc(2)155) GN=adhE1 PE=4 SV=1;>tr|A0QNQ5|A0QNQ5_MYCS2 Oxidoreductase, zinc-binding dehydrogenase family protein OS=Mycobacterium smegma	0.557622	1.00546	0.0175614	48.044	7.5287	48.044	1	T	GRTITVGLPRPDARITVSPLGFVAEGRSLIG	IT(0.558)VS(0.442)PLGFVAEGR	IT(1.01)VS(-1.01)PLGFVAEGR	2	2	2.6122																0	0	0	13	289	289	390	421	606	908	606	908	MSM_PHO_F02_R2	36156	606	908
I7G2J6;A0QNR9	281;281	I7G2J6	I7G2J6	>tr|I7G2J6|I7G2J6_MYCS2 Conserved MCE associated transmembrane protein OS=Mycobacterium smegmatis (strain ATCC 700084 / mc(2)155) GN=MSMEI_0138 PE=4 SV=1;>tr|A0QNR9|A0QNR9_MYCS2 Probable conserved mce associated transmembrane protein OS=Mycobacterium smegm	1	55.4527	1.85542e-06	55.453	44.679	55.453	2	T	KNDASMLLALQGQRGTNPQDLKFLTATVRVD	NDAS(1)MLLALQGQRGT(1)NPQDLK	NDAS(55.45)MLLALQGQRGT(55.45)NPQDLK	15	3	-0.22483																7425400	7425400	0	15	281	281	513	553	767	1139	767	1139	MSM_PHO_F03_R2	3074	767	1139
I7G2R2;A0QP27	979;979	I7G2R2	I7G2R2	>tr|I7G2R2|I7G2R2_MYCS2 Drug exporters of the RND superfamily-like protein OS=Mycobacterium smegmatis (strain ATCC 700084 / mc(2)155) GN=mmpL3 PE=4 SV=1;>tr|A0QP27|A0QP27_MYCS2 Membrane protein, MmpL family protein OS=Mycobacterium smegmatis (strain ATCC 7	0.904724	11.4537	6.36266e-74	110.57	83.309	59.227	1	T	TTAIPTPPQREQEPSTEKLNTREDAPEDPET	EQEPS(0.031)T(0.905)EKLNT(0.065)R	EQEPS(-14.72)T(11.45)EKLNT(-11.45)R	6	3	0.039197	1.0869	1.0869	NaN	NaN	1.3781	1.3781	NaN	NaN	NaN	+	1	NaN	1	0	Median	9334700	4477300	4857400	20	979	979	238	254	345;346	512;513;514;515	345	513	MSM_PHO_F03_R2	10988	346	514
I7G2R2;A0QP27	840;840	I7G2R2	I7G2R2	>tr|I7G2R2|I7G2R2_MYCS2 Drug exporters of the RND superfamily-like protein OS=Mycobacterium smegmatis (strain ATCC 700084 / mc(2)155) GN=mmpL3 PE=4 SV=1;>tr|A0QP27|A0QP27_MYCS2 Membrane protein, MmpL family protein OS=Mycobacterium smegmatis (strain ATCC 7	0.730235	4.32767	3.17211e-96	106.27	91.116	56.957	1	T	QPPQAPAQQAGDEPATTRFAMARNAVRNAVN	ISTPPQPPQPPQAPAQQAGDEPAT(0.73)T(0.27)R	IS(-36.93)T(-43.67)PPQPPQPPQAPAQQAGDEPAT(4.33)T(-4.33)R	24	4	0.16009	1.3983	1.3983	NaN	NaN	1.2598	1.2598	NaN	NaN	NaN		1	0.48844	2	0	Median	57337000	24103000	33234000	20	840	840	382	413	596;597	892;893;894;895;896;897;898	597	897	MSM_PHO_F02_R2	15087	596	894
I7G2R2;A0QP27	869;869	I7G2R2	I7G2R2	>tr|I7G2R2|I7G2R2_MYCS2 Drug exporters of the RND superfamily-like protein OS=Mycobacterium smegmatis (strain ATCC 700084 / mc(2)155) GN=mmpL3 PE=4 SV=1;>tr|A0QP27|A0QP27_MYCS2 Membrane protein, MmpL family protein OS=Mycobacterium smegmatis (strain ATCC 7	0.986952	18.8143	0.00155067	48.773	35.722	48.773	1	T	VNSAVHGGAGSAAAPTERAPRPGGPAQPPAP	NAVNSAVHGGAGS(0.013)AAAPT(0.987)ER	NAVNS(-40.9)AVHGGAGS(-18.81)AAAPT(18.81)ER	18	2	0.041353	1.312	1.312	NaN	NaN	1.6099	1.6099	NaN	NaN	NaN	+	1	NaN	1	0	Median	1673400	805510	867920	20	869	869	512	552	766	1138	766	1138	MSM_PHO_F03_R2	12789	766	1138
I7G2R2;A0QP27	814;814	I7G2R2	I7G2R2	>tr|I7G2R2|I7G2R2_MYCS2 Drug exporters of the RND superfamily-like protein OS=Mycobacterium smegmatis (strain ATCC 700084 / mc(2)155) GN=mmpL3 PE=4 SV=1;>tr|A0QP27|A0QP27_MYCS2 Membrane protein, MmpL family protein OS=Mycobacterium smegmatis (strain ATCC 7	0.560485	1.05616	0.00248016	74.89	59.791	74.89	1	T	RPMPPMRSNAPSAAGTARISTPPQPPQPPQA	SNAPS(0.439)AAGT(0.56)AR	S(-43.29)NAPS(-1.06)AAGT(1.06)AR	9	2	-0.2721	3.6359	3.6359	NaN	NaN	4.7055	4.7055	NaN	NaN	NaN		1	NaN	1	0	Median	2467500	633520	1834000	20	814	814	615	659	901	1312	901	1312	MSM_PHO_F03_R2	4368	901	1312
I7F556;A0QP58	220;220	I7F556	I7F556	>tr|I7F556|I7F556_MYCS2 Glucose-methanol-choline oxidoreductase OS=Mycobacterium smegmatis (strain ATCC 700084 / mc(2)155) GN=MSMEI_0274 PE=4 SV=1;>tr|A0QP58|A0QP58_MYCS2 Choline dehydrogenase OS=Mycobacterium smegmatis (strain ATCC 700084 / mc(2)155) GN=M	1	41.2419	0.0108389	41.242	20.203	41.242	3	T	VFRSYVHPYLGRPNLTVLTGAVVTRVTLDGH	PNLT(1)VLT(1)GAVVT(1)R	PNLT(41.24)VLT(41.24)GAVVT(41.24)R	4	3	0.43682																1252500	0	1252500	24	220	220	534	575	794	1175	794	1175	MSM_PHO_F03_R2	17858	794	1175
I7F556;A0QP58	223;223	I7F556	I7F556	>tr|I7F556|I7F556_MYCS2 Glucose-methanol-choline oxidoreductase OS=Mycobacterium smegmatis (strain ATCC 700084 / mc(2)155) GN=MSMEI_0274 PE=4 SV=1;>tr|A0QP58|A0QP58_MYCS2 Choline dehydrogenase OS=Mycobacterium smegmatis (strain ATCC 700084 / mc(2)155) GN=M	1	41.2419	0.0108389	41.242	20.203	41.242	3	T	SYVHPYLGRPNLTVLTGAVVTRVTLDGHRAS	PNLT(1)VLT(1)GAVVT(1)R	PNLT(41.24)VLT(41.24)GAVVT(41.24)R	7	3	0.43682																1252500	0	1252500	24	223	223	534	575	794	1175	794	1175	MSM_PHO_F03_R2	17858	794	1175
I7F556;A0QP58	228;228	I7F556	I7F556	>tr|I7F556|I7F556_MYCS2 Glucose-methanol-choline oxidoreductase OS=Mycobacterium smegmatis (strain ATCC 700084 / mc(2)155) GN=MSMEI_0274 PE=4 SV=1;>tr|A0QP58|A0QP58_MYCS2 Choline dehydrogenase OS=Mycobacterium smegmatis (strain ATCC 700084 / mc(2)155) GN=M	1	41.2419	0.0108389	41.242	20.203	41.242	3	T	YLGRPNLTVLTGAVVTRVTLDGHRASGVEFV	PNLT(1)VLT(1)GAVVT(1)R	PNLT(41.24)VLT(41.24)GAVVT(41.24)R	12	3	0.43682																1252500	0	1252500	24	228	228	534	575	794	1175	794	1175	MSM_PHO_F03_R2	17858	794	1175
I7G1K3;A0QP93	365;369	I7G1K3	I7G1K3	>tr|I7G1K3|I7G1K3_MYCS2 Conserved membrane protein OS=Mycobacterium smegmatis (strain ATCC 700084 / mc(2)155) GN=MSMEI_0310 PE=4 SV=1;>tr|A0QP93|A0QP93_MYCS2 Uncharacterized protein OS=Mycobacterium smegmatis (strain ATCC 700084 / mc(2)155) GN=MSMEG_0317 P	0.974164	15.7646	1.40082e-33	75.301	75.301	75.301	1;2	T	LIDPGLDTADHGFFDTQGIQVPGAEAKTEKL	TESTLIDPGLDT(0.026)ADHGFFDT(0.974)QGIQVPGAEAKT(1)EK	T(-65.09)ES(-58.76)T(-55.17)LIDPGLDT(-15.76)ADHGFFDT(15.76)QGIQVPGAEAKT(41.13)EK	20	4	0.14598	1.3055	1.3055	1.367	NaN	1.1479	1.1479	1.2075	NaN	NaN	+	1	NaN	1	0	Median	257630000	112440000	145200000	25	365	365	656;657	703;704;705	969;970	1407;1408;1409;1410;1411	970	1409	MSM_PHO_F02_R2	46125	970	1409
I7G1K3;A0QP93	377;381	I7G1K3	I7G1K3	>tr|I7G1K3|I7G1K3_MYCS2 Conserved membrane protein OS=Mycobacterium smegmatis (strain ATCC 700084 / mc(2)155) GN=MSMEI_0310 PE=4 SV=1;>tr|A0QP93|A0QP93_MYCS2 Uncharacterized protein OS=Mycobacterium smegmatis (strain ATCC 700084 / mc(2)155) GN=MSMEG_0317 P	0.999924	41.1343	3.11912e-46	85.191	74.776	75.301	1;2	T	FFDTQGIQVPGAEAKTEKLPAQRPTDLPPDR	TESTLIDPGLDT(0.026)ADHGFFDT(0.974)QGIQVPGAEAKT(1)EK	T(-65.09)ES(-58.76)T(-55.17)LIDPGLDT(-15.76)ADHGFFDT(15.76)QGIQVPGAEAKT(41.13)EK	32	4	0.14598	0.98674	0.98674	1.367	NaN	0.8655	0.8655	1.2075	NaN	NaN	+	1	NaN	1	0	Median	285500000	138960000	146540000	25	377	377	657	704;705	970;971	1409;1410;1411;1412;1413;1414;1415	970	1409	MSM_PHO_F02_R2	46125	971	1412
I7G1L8;A0QPB2	347;347	I7G1L8	I7G1L8	>tr|I7G1L8|I7G1L8_MYCS2 Uncharacterized protein OS=Mycobacterium smegmatis (strain ATCC 700084 / mc(2)155) GN=MSMEI_0330 PE=4 SV=1;>tr|A0QPB2|A0QPB2_MYCS2 Uncharacterized protein OS=Mycobacterium smegmatis (strain ATCC 700084 / mc(2)155) GN=MSMEG_0337 PE=4	1	59.634	0.00158435	59.634	18.057	59.634	1	T	LDIEEKAKWAVEELMTILGGQERFDHVDIQL	WAVEELMT(1)ILGGQER	WAVEELMT(59.63)ILGGQER	8	2	-0.49445																9965300	9965300	0	26	347	347	775	830	1127	1623	1127	1623	MSM_PHO_F02_R2	2496	1127	1623
I7G1R8;A0QPF7	988;988	I7G1R8	I7G1R8	>tr|I7G1R8|I7G1R8_MYCS2 Transmembrane protein OS=Mycobacterium smegmatis (strain ATCC 700084 / mc(2)155) GN=mmpL4b PE=4 SV=1;>tr|A0QPF7|A0QPF7_MYCS2 Mmpl4b OS=Mycobacterium smegmatis (strain ATCC 700084 / mc(2)155) GN=mmpL4b PE=4 SV=1	0.913371	10.6524	0.00358	44.44	26.25	44.44	1	T	SPGGPGGRLSDDDTPTGPMRTR_________	LS(0.008)DDDT(0.079)PT(0.913)GPMR	LS(-20.56)DDDT(-10.65)PT(10.65)GPMR	8	3	-0.17721	1.0851	1.0851	NaN	NaN	1.3888	1.3888	NaN	NaN	NaN	+	1	NaN	1	0	Median	3096100	1589000	1507000	29	988	988	453	489	697	1050	697	1050	MSM_PHO_F03_R2	12760	697	1050
A0QPG2;Q2YHI2;I7G1S0	14;72;72	A0QPG2	A0QPG2	>tr|A0QPG2|A0QPG2_MYCS2 Rmt2 protein OS=Mycobacterium smegmatis (strain ATCC 700084 / mc(2)155) GN=MSMEG_0387 PE=4 SV=1;>tr|Q2YHI2|Q2YHI2_MYCS2 Rmt2 OS=Mycobacterium smegmatis (strain ATCC 700084 / mc(2)155) GN=rmt2 PE=4 SV=1;>tr|I7G1S0|I7G1S0_MYCS2 Rmt2 p	0.556464	4.74002	0.0101992	43.476	12.94	43.476	1	T	__MLQALGPDLSRSVTMTADDSVPEETSIGR	S(0.021)VT(0.556)MT(0.187)ADDS(0.116)VPEET(0.06)S(0.06)IGR	S(-14.2)VT(4.74)MT(-4.74)ADDS(-6.81)VPEET(-9.69)S(-9.69)IGR	3	2	0.61795	0.95913	0.95913	NaN	NaN	1.175	1.175	NaN	NaN	NaN		1	NaN	1	0	Median	1299800	693000	606750	30	14	14	634	678	921	1336	921	1336	MSM_PHO_F03_R2	20346	921	1336
I7F5P7;A0QPM7	245;245	I7F5P7	I7F5P7	>tr|I7F5P7|I7F5P7_MYCS2 Gluconate permease OS=Mycobacterium smegmatis (strain ATCC 700084 / mc(2)155) GN=MSMEI_0439 PE=4 SV=1;>tr|A0QPM7|A0QPM7_MYCS2 Inner membrane permease YgbN OS=Mycobacterium smegmatis (strain ATCC 700084 / mc(2)155) GN=MSMEG_0452 PE=4	0.72386	4.7272	3.72546e-15	80.729	60.559	63.291	1	T	IDATGTEADADGAGATGASRTATRATPSFLT	DIDATGT(0.032)EADADGAGAT(0.724)GAS(0.244)R	DIDAT(-34.51)GT(-13.53)EADADGAGAT(4.73)GAS(-4.73)R	17	2	0.3174	0.77152	0.77152	NaN	NaN	0.87461	0.87461	NaN	NaN	NaN		1	8.5437	2	0	Median	7924800	4467400	3457400	34	245	245	172	182	254;255	374;375;376	254	374	MSM_PHO_F02_R2	11714	255	375
I7G1Y0;A0QPT2	174;174	I7G1Y0	I7G1Y0	>tr|I7G1Y0|I7G1Y0_MYCS2 Sugar ABC transporter ATP-binding protein OS=Mycobacterium smegmatis (strain ATCC 700084 / mc(2)155) GN=MSMEI_0495 PE=4 SV=1;>tr|A0QPT2|A0QPT2_MYCS2 Glycerol-phosphate porter OS=Mycobacterium smegmatis (strain ATCC 700084 / mc(2)155	0.984136	17.9265	0.0112301	40.689	26.442	40.689		T	MDEPLSNLDAKMRVQTRTDIAKLQRELGVTT	NPQVFCMDEPLS(0.016)NLDAKMRVQT(0.984)R	NPQVFCMDEPLS(-17.93)NLDAKMRVQT(17.93)R	22	3	-1.4028	1.3799	1.3799	NaN	NaN	1.267	1.267	NaN	NaN	NaN	+	1	NaN	1	0	Median	5171900	2312200	2859700	36	174	174	525	566	785	1164	785	1164	MSM_PHO_F02_R2	57361	785	1164
I7F5X1;A0QPV2	573;573	I7F5X1	I7F5X1	>tr|I7F5X1|I7F5X1_MYCS2 Serine/threonine-protein kinase transcriptional regulatory protein PknK OS=Mycobacterium smegmatis (strain ATCC 700084 / mc(2)155) GN=pknK PE=4 SV=1;>tr|A0QPV2|A0QPV2_MYCS2 Probable serine/threonine-protein kinase PknK OS=Mycobacter	0.741118	4.56785	6.46013e-19	87.323	75.666	87.323	1	T	TLRDRDDPVQLIETMTGRHHVISEFLAENVL	DRDDPVQLIET(0.259)MT(0.741)GR	DRDDPVQLIET(-4.57)MT(4.57)GR	13	2	0.082081	3.5748	3.5748	NaN	NaN	4.5058	4.5058	NaN	NaN	NaN		1	NaN	1	0	Median	6411000	1573200	4837800	39	573	573	191	204	279	407	279	407	MSM_PHO_F03_R2	29145	279	407
I7F5X1;A0QPV2	9;9	I7F5X1	I7F5X1	>tr|I7F5X1|I7F5X1_MYCS2 Serine/threonine-protein kinase transcriptional regulatory protein PknK OS=Mycobacterium smegmatis (strain ATCC 700084 / mc(2)155) GN=pknK PE=4 SV=1;>tr|A0QPV2|A0QPV2_MYCS2 Probable serine/threonine-protein kinase PknK OS=Mycobacter	1	52.5991	0.00511258	52.599	32.922	52.599	1	T	_______MVRNDPLPTQRDLPAGIPAELVAA	VRNDPLPT(1)QR	VRNDPLPT(52.6)QR	8	2	-0.07521	7.8287	7.8287	NaN	NaN	9.8794	9.8794	NaN	NaN	NaN	+	1	NaN	1	0	Median	5853900	759440	5094500	39	9	9	757	812	1108	1597	1108	1597	MSM_PHO_F03_R2	14822	1108	1597
I7F5X8;A0QPV7	6;6	I7F5X8	I7F5X8	>tr|I7F5X8|I7F5X8_MYCS2 Major facilitator superfamily MFS_1 OS=Mycobacterium smegmatis (strain ATCC 700084 / mc(2)155) GN=MSMEI_0519 PE=4 SV=1;>tr|A0QPV7|A0QPV7_MYCS2 Permease, major facilitator family protein OS=Mycobacterium smegmatis (strain ATCC 700084	0.830156	7.66995	0.0162024	40.727	16.473	40.727	3	T	__________MTATATPSETQHRSHRLRPWV	T(0.034)AT(0.153)AT(0.83)PS(0.986)ET(0.997)QHR	T(-14.72)AT(-7.67)AT(7.67)PS(19.94)ET(28.1)QHR	5	3	0.41958																0	0	0	41	6	6	643	687	932	1348	932	1348	MSM_PHO_F03_R2	24396	932	1348
I7F5X8;A0QPV7	10;10	I7F5X8	I7F5X8	>tr|I7F5X8|I7F5X8_MYCS2 Major facilitator superfamily MFS_1 OS=Mycobacterium smegmatis (strain ATCC 700084 / mc(2)155) GN=MSMEI_0519 PE=4 SV=1;>tr|A0QPV7|A0QPV7_MYCS2 Permease, major facilitator family protein OS=Mycobacterium smegmatis (strain ATCC 700084	0.996941	28.0965	0.0162024	40.727	16.473	40.727	3	T	______MTATATPSETQHRSHRLRPWVAVAA	T(0.034)AT(0.153)AT(0.83)PS(0.986)ET(0.997)QHR	T(-14.72)AT(-7.67)AT(7.67)PS(19.94)ET(28.1)QHR	9	3	0.41958																0	0	0	41	10	10	643	687	932	1348	932	1348	MSM_PHO_F03_R2	24396	932	1348
I7F5Y3;A0QPW2	216;216	I7F5Y3	I7F5Y3	>tr|I7F5Y3|I7F5Y3_MYCS2 Crp/Fnr familytranscriptional regulator OS=Mycobacterium smegmatis (strain ATCC 700084 / mc(2)155) GN=MSMEI_0524 PE=4 SV=1;>tr|A0QPW2|A0QPW2_MYCS2 Transcriptional regulator, Crp/Fnr family protein OS=Mycobacterium smegmatis (strain	0.999897	39.8742	0.0102896	48.568	31.795	48.568	1	T	RGWIRVQGKSILIDNTERLARRAN_______	SILIDNT(1)ER	S(-39.87)ILIDNT(39.87)ER	7	2	0.086188	1.0059	1.0059	NaN	NaN	1.08	1.08	NaN	NaN	NaN	+	1	NaN	1	0	Median	541990	290360	251630	43	216	216	613	657	899	1310	899	1310	MSM_PHO_F03_R2	23878	899	1310
I7G3L5;A0QQ32	2;2	I7G3L5	I7G3L5	>tr|I7G3L5|I7G3L5_MYCS2 Transcriptional regulator, XRE family OS=Mycobacterium smegmatis (strain ATCC 700084 / mc(2)155) GN=MSMEI_0593 PE=4 SV=1;>tr|A0QQ32|A0QQ32_MYCS2 Helix-turn-helix domain protein OS=Mycobacterium smegmatis (strain ATCC 700084 / mc(2)1	0.994996	22.9849	0.00762795	55.314	25.764	55.314	1	T	______________MTSERLGEFLRARRAQL	MT(0.995)S(0.005)ERLGEFLR	MT(22.98)S(-22.98)ERLGEFLR	2	2	-0.82111																921320	0	921320	46	2	2	503	541	752	1117	752	1117	MSM_PHO_F02_R2	31955	752	1117
I7G243;A0QQ58	94;94	I7G243	I7G243	>tr|I7G243|I7G243_MYCS2 Uncharacterized protein OS=Mycobacterium smegmatis (strain ATCC 700084 / mc(2)155) GN=MSMEI_0620 PE=4 SV=1;>tr|A0QQ58|A0QQ58_MYCS2 Uncharacterized protein OS=Mycobacterium smegmatis (strain ATCC 700084 / mc(2)155) GN=MSMEG_0636 PE=4	0.675364	5.03896	0.000996217	46.099	31.738	46.099	1	T	HRVAHPEITVDGDEATGTWYLQDRVIAPDFN	VAHPEIT(0.212)VDGDEAT(0.675)GT(0.107)WY(0.006)LQDR	VAHPEIT(-5.04)VDGDEAT(5.04)GT(-8)WY(-20.63)LQDR	14	3	-0.26766	1.6206	1.6206	NaN	NaN	1.8251	1.8251	NaN	NaN	NaN		1	NaN	1	0	Median	2789600	1278600	1511000	49	94	94	702	752	1033	1497;1498	1033	1498	MSM_PHO_F02_R2	35364	1033	1498
I7FWX6;A0QQH1	74;74	I7FWX6	I7FWX6	>tr|I7FWX6|I7FWX6_MYCS2 Uncharacterized protein OS=Mycobacterium smegmatis (strain ATCC 700084 / mc(2)155) GN=MSMEI_0737 PE=4 SV=1;>tr|A0QQH1|A0QQH1_MYCS2 Uncharacterized protein OS=Mycobacterium smegmatis (strain ATCC 700084 / mc(2)155) GN=MSMEG_0753 PE=4	0.980231	16.9536	0	224.36	221.34	92.952	1	T	GDERRFTAPSSFDGSTQKIDTPPDPETEVFA	FTAPSSFDGS(0.02)T(0.98)QK	FT(-81.03)APS(-65.82)S(-66.4)FDGS(-16.95)T(16.95)QK	11	3	0.24859	1.0483	1.0483	NaN	NaN	1.0655	1.0655	NaN	NaN	NaN	+	1	21.778	5	0	Median	54721000	26594000	28127000	56	74	74	258;555	276;597	377;378;379;819;820	550;551;552;553;554;555;1205;1206;1207	378	552	MSM_PHO_F03_R2	22896	379	555
I7FWX6;A0QQH1	43;43	I7FWX6	I7FWX6	>tr|I7FWX6|I7FWX6_MYCS2 Uncharacterized protein OS=Mycobacterium smegmatis (strain ATCC 700084 / mc(2)155) GN=MSMEI_0737 PE=4 SV=1;>tr|A0QQH1|A0QQH1_MYCS2 Uncharacterized protein OS=Mycobacterium smegmatis (strain ATCC 700084 / mc(2)155) GN=MSMEG_0753 PE=4	0.90947	13.8932	0.000247163	41.51	41.51	41.51	1	T	APTEKVTLSSEHEPATEVFGLPTEPGQATPQ	VT(0.004)LS(0.007)S(0.006)EHEPAT(0.909)EVFGLPT(0.037)EPGQAT(0.037)PQGDERR	VT(-23.89)LS(-21.44)S(-21.75)EHEPAT(13.89)EVFGLPT(-13.89)EPGQAT(-13.89)PQGDERR	11	4	0.39462	4.2641	4.2641	NaN	NaN	3.8201	3.8201	NaN	NaN	NaN	+	1	NaN	1	0	Median	6908100	1076200	5831900	56	43	43	762	817	1114	1606	1114	1606	MSM_PHO_F02_R2	34328	1114	1606
A0QQK3	72	A0QQK3	A0QQK3	>sp|A0QQK3|PKNG_MYCS2 Serine/threonine-protein kinase PknG OS=Mycobacterium smegmatis (strain ATCC 700084 / mc(2)155) GN=pknG PE=1 SV=1	1	105.21	0	283.64	265.1	283.64	1;2	T	GTSRGTVVTEAYDQVTMATRALSPMRRLGGG	GTVVTEAYDQVT(1)MAT(1)R	GT(-191.6)VVT(-132.95)EAY(-105.21)DQVT(105.21)MAT(122.29)R	12	2	0.062058	1.7628	1.7628	3.8318	NaN	1.9635	1.9635	4.7105	NaN	NaN	+	1	18.47	2	0	Median	59161000	15685000	43476000	59	72	72	324	344;345;346;347	472;473;474;475;476;479;481;484;485	686;687;688;689;690;691;692;695;697;700;701	473	689	MSM_PHO_F03_R2	25048	473	689
A0QQK3	75	A0QQK3	A0QQK3	>sp|A0QQK3|PKNG_MYCS2 Serine/threonine-protein kinase PknG OS=Mycobacterium smegmatis (strain ATCC 700084 / mc(2)155) GN=pknG PE=1 SV=1	1	122.287	0	283.64	265.1	283.64	1;2	T	RGTVVTEAYDQVTMATRALSPMRRLGGGLVE	GTVVTEAYDQVT(1)MAT(1)R	GT(-191.6)VVT(-132.95)EAY(-105.21)DQVT(105.21)MAT(122.29)R	15	2	0.062058	1.8681	1.8681	3.8318	NaN	1.7311	1.7311	4.7105	NaN	NaN	+	1	5.9864	2	0	Median	61425000	14441000	46984000	59	75	75	324	344;345;346;347	472;473;474;477;478;480;484;486;487	686;687;688;689;690;693;694;696;700;702;703	473	689	MSM_PHO_F03_R2	25048	473	689
I7G2K2;A0QQT1	44;44	I7G2K2	I7G2K2	>tr|I7G2K2|I7G2K2_MYCS2 HAD-superfamily hydrolase, subfamily IIA OS=Mycobacterium smegmatis (strain ATCC 700084 / mc(2)155) GN=MSMEI_0846 PE=4 SV=1;>tr|A0QQT1|A0QQT1_MYCS2 Hydrolase OS=Mycobacterium smegmatis (strain ATCC 700084 / mc(2)155) GN=MSMEG_0867 P	0.533709	4.9054	0.00328019	49.448	30.842	49.448		T	RVLADNQIARSYLTNTTTKTRVQIAELLTAA	S(0.004)YLT(0.117)NT(0.534)T(0.172)T(0.172)K	S(-20.75)Y(-34.3)LT(-6.61)NT(4.91)T(-4.91)T(-4.91)K	6	2	-0.092442	1.2988	1.2988	NaN	NaN	1.5895	1.5895	NaN	NaN	NaN		1	NaN	1	0	Median	1243000	515330	727670	64	44	44	637	681	924	1339	924	1339	MSM_PHO_F03_R2	14633	924	1339
I7FX91;A0QQW3	204;204	I7FX91	I7FX91	>tr|I7FX91|I7FX91_MYCS2 Ketose-bisphosphate aldolase OS=Mycobacterium smegmatis (strain ATCC 700084 / mc(2)155) GN=MSMEI_0877 PE=4 SV=1;>tr|A0QQW3|A0QQW3_MYCS2 Tagatose-1,6-bisphosphate aldolase GatY OS=Mycobacterium smegmatis (strain ATCC 700084 / mc(2)15	0.499982	0	1.39429e-247	136.71	115.97	136.71	1	T	ARIVEELPVAVSLHGTSGLPAEDRRRAQQLG	IVEELPVAVSLHGT(0.5)S(0.5)GLPAEDR	IVEELPVAVS(-41.39)LHGT(0)S(0)GLPAEDR	14	3	0.16287	0.84161	0.84161	NaN	NaN	0.75703	0.75703	NaN	NaN	NaN		1	NaN	1	0	Median	9190200	5103700	4086500	67	204	204	392	423	608	911;912	608	912	MSM_PHO_F02_R2	40620	608	912
I7G4E1;A0QQX6	47;47	I7G4E1	I7G4E1	>tr|I7G4E1|I7G4E1_MYCS2 Isocitrate lyase OS=Mycobacterium smegmatis (strain ATCC 700084 / mc(2)155) GN=icl PE=4 SV=1;>tr|A0QQX6|A0QQX6_MYCS2 Isocitrate lyase OS=Mycobacterium smegmatis (strain ATCC 700084 / mc(2)155) GN=aceA PE=4 SV=1	0.934056	11.5309	0.00828461	42.03	12.453	42.03	1	T	PEDVVALQGTVVEEHTLARRGAEVLWEQLHD	DYTPEDVVALQGT(0.066)VVEEHT(0.934)LAR	DY(-39.02)T(-37.41)PEDVVALQGT(-11.53)VVEEHT(11.53)LAR	19	3	0.57175																2245200	0	2245200	69	47	47	202	217	296	429	296	429	MSM_PHO_F02_R2	39903	296	429
I7F734;A0QQX7	121;121	I7F734	I7F734	>tr|I7F734|I7F734_MYCS2 3-hydroxybutyryl-CoA dehydrogenase FadB2 OS=Mycobacterium smegmatis (strain ATCC 700084 / mc(2)155) GN=fadB2 PE=4 SV=1;>tr|A0QQX7|A0QQX7_MYCS2 3-hydroxybutyryl-CoA dehydrogenase OS=Mycobacterium smegmatis (strain ATCC 700084 / mc(2)	0.608117	5.50781	2.78656e-28	88.319	69.022	58.952	1	T	LDRVITDPDAVLASNTSSIPIMKIAASTENP	VITDPDAVLAS(0.05)NT(0.608)S(0.171)S(0.171)IPIMK	VIT(-51.03)DPDAVLAS(-10.88)NT(5.51)S(-5.51)S(-5.51)IPIMK	13	3	0.19365	3.2237	3.2237	NaN	NaN	3.1843	3.1843	NaN	NaN	NaN		1	NaN	1	0	Median	3562400	1133200	2429200	70	121	121	738	791;792	1084	1565	1084	1565	MSM_PHO_F02_R2	41459	1083	1563
I7FXB8;A0QR05	51;51	I7FXB8	I7FXB8	>tr|I7FXB8|I7FXB8_MYCS2 Uncharacterized protein OS=Mycobacterium smegmatis (strain ATCC 700084 / mc(2)155) GN=MSMEI_0917 PE=4 SV=1;>tr|A0QR05|A0QR05_MYCS2 Uncharacterized protein OS=Mycobacterium smegmatis (strain ATCC 700084 / mc(2)155) GN=MSMEG_0940 PE=4	0.965344	15.9288	3.70928e-24	76.31	67.802	76.31	1	T	RRRRGNADAVTVAELTGEIPVITDDDSAPQT	GNADAVT(0.001)VAELT(0.965)GEIPVIT(0.025)DDDS(0.001)APQT(0.004)S(0.005)R	GNADAVT(-32.51)VAELT(15.93)GEIPVIT(-15.93)DDDS(-29.68)APQT(-24.17)S(-23.1)R	12	3	-0.16007	1.9103	1.9103	NaN	NaN	1.7095	1.7095	NaN	NaN	NaN	+	1	NaN	1	0	Median	7003200	2495400	4507800	73	51	51	306	325	442	640	442	640	MSM_PHO_F02_R2	41091	442	640
A0QR22	2	A0QR22	A0QR22	>tr|A0QR22|A0QR22_MYCS2 Uncharacterized protein OS=Mycobacterium smegmatis (strain ATCC 700084 / mc(2)155) GN=MSMEG_0957 PE=4 SV=1	1	43.4046	0.000354597	43.405	43.405	43.405	3	T	______________MTDSMTEQRPGSDPRPE	MT(1)DS(1)MT(1)EQR	MT(43.4)DS(43.4)MT(43.4)EQR	2	2	2.4735																0	0	0	74	2	2	498	536	747	1112	747	1112	MSM_PHO_F02_R2	47679	747	1112
A0QR22	6	A0QR22	A0QR22	>tr|A0QR22|A0QR22_MYCS2 Uncharacterized protein OS=Mycobacterium smegmatis (strain ATCC 700084 / mc(2)155) GN=MSMEG_0957 PE=4 SV=1	1	43.4046	0.000354597	43.405	43.405	43.405	3	T	__________MTDSMTEQRPGSDPRPEDVDT	MT(1)DS(1)MT(1)EQR	MT(43.4)DS(43.4)MT(43.4)EQR	6	2	2.4735																0	0	0	74	6	6	498	536	747	1112	747	1112	MSM_PHO_F02_R2	47679	747	1112
I7FXI0;A0QRB8	36;36	I7FXI0	I7FXI0	>tr|I7FXI0|I7FXI0_MYCS2 Uncharacterized protein OS=Mycobacterium smegmatis (strain ATCC 700084 / mc(2)155) GN=MSMEI_1027 PE=4 SV=1;>tr|A0QRB8|A0QRB8_MYCS2 Putative Lsr2 protein OS=Mycobacterium smegmatis (strain ATCC 700084 / mc(2)155) GN=MSMEG_1060 PE=4 S	0.980282	18.0952	0.0134645	58.079	42.534	52.527	1	T	KDVDTVEFSYRGEDYTLVLTTKNGAQFNKDI	GEDYT(0.98)LVLT(0.004)T(0.015)K	GEDY(-34.45)T(18.1)LVLT(-23.72)T(-18.1)K	5	2	-0.56549																513780	513780	0	78	36	36	284	302	410;411	593;594	411	594	MSM_PHO_F03_R2	32130	410	593
A0QRD4;I7G4Q7	65;78	A0QRD4	A0QRD4	>tr|A0QRD4|A0QRD4_MYCS2 Uncharacterized protein OS=Mycobacterium smegmatis (strain ATCC 700084 / mc(2)155) GN=MSMEG_1076 PE=4 SV=1;>tr|I7G4Q7|I7G4Q7_MYCS2 Uncharacterized protein OS=Mycobacterium smegmatis (strain ATCC 700084 / mc(2)155) GN=MSMEI_1044 PE=4	0.971099	15.2635	5.59191e-207	137.73	122.14	137.73	1	T	MLKDEKGTDAAQLEITGTRVAVQAFCQTAGK	GTDAAQLEIT(0.971)GT(0.029)R	GT(-102.64)DAAQLEIT(15.26)GT(-15.26)R	10	2	0.03462	2.2957	2.2957	NaN	NaN	2.8516	2.8516	NaN	NaN	NaN	+	1	41.82	3	0	Median	19772000	6267600	13505000	79	65	65	321	341	467;468;469	679;680;681;682	468	681	MSM_PHO_F03_R2	20282	468	681
I7FXJ6;A0QRE6	33;33	I7FXJ6	I7FXJ6	>tr|I7FXJ6|I7FXJ6_MYCS2 Uncharacterized protein OS=Mycobacterium smegmatis (strain ATCC 700084 / mc(2)155) GN=MSMEI_1057 PE=4 SV=1;>tr|A0QRE6|A0QRE6_MYCS2 Uncharacterized protein OS=Mycobacterium smegmatis (strain ATCC 700084 / mc(2)155) GN=MSMEG_1089 PE=4	0.514184	0.649155	0.00144359	48.376	32.193	48.376	2	T	AGLPVPAERLAENHTTYAETLALIRKASTPG	LAENHT(0.443)T(0.514)Y(0.05)AET(0.993)LALIR	LAENHT(-0.65)T(0.65)Y(-10.69)AET(22.08)LALIR	7	3	-1.5456																467070	467070	0	80	33	33	404	437	623	931	623	931	MSM_PHO_F03_R2	23751	623	931
I7FXJ6;A0QRE6	37;37	I7FXJ6	I7FXJ6	>tr|I7FXJ6|I7FXJ6_MYCS2 Uncharacterized protein OS=Mycobacterium smegmatis (strain ATCC 700084 / mc(2)155) GN=MSMEI_1057 PE=4 SV=1;>tr|A0QRE6|A0QRE6_MYCS2 Uncharacterized protein OS=Mycobacterium smegmatis (strain ATCC 700084 / mc(2)155) GN=MSMEG_1089 PE=4	0.9926	22.0841	0.00144359	48.376	32.193	48.376	2	T	VPAERLAENHTTYAETLALIRKASTPGLGET	LAENHT(0.443)T(0.514)Y(0.05)AET(0.993)LALIR	LAENHT(-0.65)T(0.65)Y(-10.69)AET(22.08)LALIR	11	3	-1.5456																467070	467070	0	80	37	37	404	437	623	931	623	931	MSM_PHO_F03_R2	23751	623	931
I7G4T2;A0QRG2	262;262	I7G4T2	I7G4T2	>tr|I7G4T2|I7G4T2_MYCS2 AraC family transcriptional regulator OS=Mycobacterium smegmatis (strain ATCC 700084 / mc(2)155) GN=MSMEI_1074 PE=4 SV=1;>tr|A0QRG2|A0QRG2_MYCS2 Transcriptional regulator, AraC family protein OS=Mycobacterium smegmatis (strain ATCC	0.989	19.5379	0.00169549	48.115	21.365	48.115		T	ISDLAQRAAMSPRHFTRVFTEEVGQSPGVYV	AAMS(0.011)PRHFT(0.989)R	AAMS(-19.54)PRHFT(19.54)R	9	2	1.104	0.69885	0.69885	NaN	NaN	0.68837	0.68837	NaN	NaN	NaN	+	1	NaN	1	0	Median	757470	438130	319340	81	262	262	18	19	36	60	36	60	MSM_PHO_F01_R2	15230	36	60
A0QRK8;I7FFF5	283;290	A0QRK8	A0QRK8	>tr|A0QRK8|A0QRK8_MYCS2 Citrate-proton symporter OS=Mycobacterium smegmatis (strain ATCC 700084 / mc(2)155) GN=MSMEG_1152 PE=4 SV=1;>tr|I7FFF5|I7FFF5_MYCS2 General substrate transporter:Major facilitator superfamily MFS_1 OS=Mycobacterium smegmatis (strain	0.962795	14.2346	0.0151753	41.912	22.855	41.912	2	T	RSTFNEDPTRIFAATTAFGVILLIGSIVTGR	IFAAT(0.037)T(0.963)AFGVILLIGS(0.737)IVT(0.263)GR	IFAAT(-14.23)T(14.23)AFGVILLIGS(4.48)IVT(-4.48)GR	6	3	-3.8387																0	0	0	82	283	283	357	386	560	831	560	831	MSM_PHO_F02_R2	74426	560	831
I7G4Z7;A0QRP3	518;531	I7G4Z7	I7G4Z7	>tr|I7G4Z7|I7G4Z7_MYCS2 Uncharacterized protein OS=Mycobacterium smegmatis (strain ATCC 700084 / mc(2)155) GN=MSMEI_1157 PE=4 SV=1;>tr|A0QRP3|A0QRP3_MYCS2 Uncharacterized protein OS=Mycobacterium smegmatis (strain ATCC 700084 / mc(2)155) GN=MSMEG_1189 PE=4	0.830199	7.09292	0	166.39	147.56	100.66	2	T	VRLKEDSTTVLPAPPTTELQVPTTTLRIQRR	LKEDSTTVLPAPPT(0.83)T(0.475)ELQVPT(0.2)T(0.229)T(0.265)LR	LKEDS(-31.59)T(-31.59)T(-31.59)VLPAPPT(7.09)T(2.02)ELQVPT(-3.27)T(-2.65)T(-2.02)LR	14	3	0.56903	0.35309	NaN	0.35309	NaN	0.32287	NaN	0.32287	NaN	NaN	+	2	NaN	1	0	Median	11404000	8593300	2811100	84	518	518	435	470;471	672	1009	672	1009	MSM_PHO_F02_R2	36519	674	1011
[truncated: 392 more rows]
[truncated: 8 more columns]

## Sheet: Data Set S3B
Data Set S3B. List of quantitative phosphorylated substrates in three replicates with p-value and list of up-regulated and down-regulated phosphorylated substrates.
[truncated: 497 more rows]

[truncated: 2 more sheets: Data Set S3C, Data Set S3D]
